# Supplementary material for: A survey of plant and algal genomes and transcriptomes reveals new insights into the evolution and function of the cellulose synthase superfamily
Source: BMC Genomics. 2014 Apr 4;15:260. doi: 10.1186/1471-2164-15-260 (PMC4023592; doi:10.1186/1471-2164-15-260)
Supplement: Additional file 1 — 44 fully sequenced plants and algae. [file 1471-2164-15-260-S1.xls]

## Sheet: af1
Table S1: 44 fully sequenced plants and algae
Clade	Phytozome species and version	Total # of proteins
Chloraphyte green algae	Astpho1_filtered_proteins.fasta	7159
	Chlorella_NC64A.best_proteins.fasta	9791
	Coccomyxa_C169_v2_filtered_proteins.fasta	9629
	MicpuC3_GeneCatalog_proteins_20110615.aa.fasta	10672
	MicromonasRCC299v3.FrozenGeneCatalog_20090404.proteins.fasta	10109
	O.lucimarinus.FM.aa.fasta	7651
	OstreococcusRCC809v2.FilteredModels3.proteins.fasta	7492
	O.tauri.FM.aa.fasta	7725
	Vcarteri_199_peptide.fa.gz	15285
	Creinhardtii_v5.3_223_peptide.fa.gz	19529
Rhodophyta	Cyanidioschyzon_merolae.cds.fasta	5014
Glaucophyta	Cyanophora_paradoxa_MAKER_gene_predictions-022111-aa.fasta	32167
Bryophyte moss	Ppatens_152_peptide.fa.gz	38354
Lycophyte spike moss	Smoellendorffii_91_peptide.fa.gz	22285
Gymnosperm	Pabies1.0-all-pep.faa	71158
Dicot	Acoerulea_195_peptide.fa.gz	41063
	Alyrata_107_peptide.fa.gz	32670
	Athaliana_167_peptide.fa.gz	35386
	Brapa_197_peptide.fa.gz	41019
	Cclementina_165_peptide.fa.gz	35976
	Cpapaya_113_peptide.fa.gz	27793
	Crubella_183_peptide.fa.gz	28447
	Csativus_122_peptide.fa.gz	30364
	Csinensis_154_peptide.fa.gz	46147
	Egrandis_201_peptide.fa.gz	46315
	Gmax_v1.1_189_peptide.fa.gz	73320
	Graimondii_221_peptide.fa.gz	77267
	Lusitatissimum_200_peptide.fa.gz	43484
	Mdomestica_196_peptide.fa.gz	63517
	Mesculenta_147_peptide.fa.gz	34151
	Mguttatus_140_peptide.fa.gz	28282
	Mtruncatula_135_peptide.fa.gz	53423
	Ppersica_139_peptide.fa.gz	28702
	Ptrichocarpa_v3.0_210_peptide.fa.gz	73013
	Pvulgaris_v1.0_218_peptide.fa.gz	31638
	Rcommunis_119_peptide.fa.gz	31221
	Thalophila_173_peptide.fa.gz	29284
	Vvinifera_145_peptide.fa.gz	26346
Monocot	Bdistachyon_192_peptide.fa.gz	31029
	Osativa_193_peptide.fa.gz	66338
	Sbicolor_79_peptide.fa.gz	29448
	Sitalica_164_peptide.fa.gz	40599
	Pvirgatum_202_peptide.fa.gz	70071
	Zmays_181_peptide.fa.gz	63540
