# Supplementary material for: A survey of plant and algal genomes and transcriptomes reveals new insights into the evolution and function of the cellulose synthase superfamily
Source: BMC Genomics. 2014 Apr 4;15:260. doi: 10.1186/1471-2164-15-260 (PMC4023592; doi:10.1186/1471-2164-15-260)
Supplement: Additional file 3 — Sequences included in Figure 1. [file 1471-2164-15-260-S3.xls]

## Sheet: af3
Sequence IDs and species information (Figure 2): sequences could be retrieved from Phytozome website
Csl family	Phytozome protein ID	Phytozome species and version
CesA	Aquca_003_00244.1|PACid-22049421	Acoerulea_195_peptide.fa.gz
CesA	Aquca_014_00774.1|PACid-22027983	Acoerulea_195_peptide.fa.gz
CesA	Aquca_001_00824.1|PACid-22044053	Acoerulea_195_peptide.fa.gz
CesA	Aquca_039_00062.1|PACid-22062134	Acoerulea_195_peptide.fa.gz
CesA	Aquca_017_00791.1|PACid-22031532	Acoerulea_195_peptide.fa.gz
CesA	Aquca_048_00031.1|PACid-22057150	Acoerulea_195_peptide.fa.gz
CesA	Aquca_023_00159.1|PACid-22023212	Acoerulea_195_peptide.fa.gz
CesA	Aquca_017_00003.2|PACid-22032562	Acoerulea_195_peptide.fa.gz
CslA	Aquca_030_00077.1|PACid-22035941	Acoerulea_195_peptide.fa.gz
CslA	Aquca_019_00048.1|PACid-22055657	Acoerulea_195_peptide.fa.gz
CslA	Aquca_019_00047.1|PACid-22055484	Acoerulea_195_peptide.fa.gz
CslA	Aquca_009_00991.1|PACid-22035033	Acoerulea_195_peptide.fa.gz
CslB	Aquca_011_00013.1|PACid-22038293	Acoerulea_195_peptide.fa.gz
CslB	Aquca_070_00023.1|PACid-22039334	Acoerulea_195_peptide.fa.gz
CslC	Aquca_004_00030.2|PACid-22029924	Acoerulea_195_peptide.fa.gz
CslC	Aquca_002_00287.1|PACid-22052927	Acoerulea_195_peptide.fa.gz
CslC	Aquca_083_00103.1|PACid-22058332	Acoerulea_195_peptide.fa.gz
CslC	Aquca_017_00107.1|PACid-22032411	Acoerulea_195_peptide.fa.gz
CslC	Aquca_058_00217.1|PACid-22050908	Acoerulea_195_peptide.fa.gz
CslD	Aquca_003_00613.1|PACid-22050338	Acoerulea_195_peptide.fa.gz
CslD	Aquca_007_00954.1|PACid-22048375	Acoerulea_195_peptide.fa.gz
CslD	Aquca_026_00396.1|PACid-22055883	Acoerulea_195_peptide.fa.gz
CslD	Aquca_005_00576.1|PACid-22023817	Acoerulea_195_peptide.fa.gz
CslE	Aquca_118_00010.1|PACid-22042515	Acoerulea_195_peptide.fa.gz
CslE	Aquca_093_00061.1|PACid-22058114	Acoerulea_195_peptide.fa.gz
CslE	Aquca_093_00036.1|PACid-22058098	Acoerulea_195_peptide.fa.gz
CslE	Aquca_001_00717.1|PACid-22044013	Acoerulea_195_peptide.fa.gz
CslE	Aquca_012_00081.1|PACid-22037264	Acoerulea_195_peptide.fa.gz
CslE	Aquca_112_00031.1|PACid-22060299	Acoerulea_195_peptide.fa.gz
CslE	Aquca_168_00005.1|PACid-22033179	Acoerulea_195_peptide.fa.gz
CslE	Aquca_093_00038.1|PACid-22058084	Acoerulea_195_peptide.fa.gz
CslG	Aquca_037_00085.1|PACid-22040741	Acoerulea_195_peptide.fa.gz
CslG	Aquca_037_00086.1|PACid-22040648	Acoerulea_195_peptide.fa.gz
CslJ	Aquca_017_00670.1|PACid-22031940	Acoerulea_195_peptide.fa.gz
CslJ	Aquca_017_00672.1|PACid-22031701	Acoerulea_195_peptide.fa.gz
unclassified	Aquca_007_00839.1|PACid-22048520	Acoerulea_195_peptide.fa.gz
unclassified	Aquca_011_00165.1|PACid-22037908	Acoerulea_195_peptide.fa.gz
CesA	CesA3|AT5G05170.1|PACid-19670881	Athaliana_167_peptide.fa.gz
CesA	CesA1|AT4G32410.1|PACid-19647304	Athaliana_167_peptide.fa.gz
CesA	CesA10|AT2G25540.1|PACid-19643087	Athaliana_167_peptide.fa.gz
CesA	CesA8|AT4G18780.1|PACid-19644979	Athaliana_167_peptide.fa.gz
CesA	CesA4|AT5G44030.1|PACid-19673096	Athaliana_167_peptide.fa.gz
CesA	CesA7|AT5G17420.1|PACid-19671508	Athaliana_167_peptide.fa.gz
CesA	CesA5|AT5G09870.1|PACid-19669914	Athaliana_167_peptide.fa.gz
CesA	CesA6|AT5G64740.1|PACid-19670275	Athaliana_167_peptide.fa.gz
CesA	CesA2|AT4G39350.1|PACid-19648673	Athaliana_167_peptide.fa.gz
CesA	CesA9|AT2G21770.1|PACid-19641958	Athaliana_167_peptide.fa.gz
CslA	CslA7|AT2G35650.1|PACid-19639665	Athaliana_167_peptide.fa.gz
CslA	CslA1|AT4G16590.1|PACid-19644242	Athaliana_167_peptide.fa.gz
CslA	CslA10|AT1G24070.1|PACid-19656371	Athaliana_167_peptide.fa.gz
CslA	CslA15|AT4G13410.1|PACid-19645825	Athaliana_167_peptide.fa.gz
CslA	CslA11|AT5G16190.1|PACid-19666574	Athaliana_167_peptide.fa.gz
CslA	CslA3|AT1G23480.1|PACid-19653790	Athaliana_167_peptide.fa.gz
CslA	CslA14|AT3G56000.1|PACid-19665013	Athaliana_167_peptide.fa.gz
CslA	CslA2|AT5G22740.1|PACid-19673036	Athaliana_167_peptide.fa.gz
CslA	CslA9|AT5G03760.1|PACid-19669977	Athaliana_167_peptide.fa.gz
CslB	CslB5|AT4G15290.1|PACid-19646443	Athaliana_167_peptide.fa.gz
CslB	CslB1|AT2G32530.1|PACid-19640123	Athaliana_167_peptide.fa.gz
CslB	CslB2|AT2G32540.1|PACid-19638663	Athaliana_167_peptide.fa.gz
CslB	CslB4|AT2G32620.1|PACid-19643457	Athaliana_167_peptide.fa.gz
CslB	CslB3|AT2G32610.1|PACid-19642174	Athaliana_167_peptide.fa.gz
CslC	CslC5|AT4G31590.1|PACid-19646979	Athaliana_167_peptide.fa.gz
CslC	CslC8|AT2G24630.1|PACid-19638556	Athaliana_167_peptide.fa.gz
CslC	CslC4|AT3G28180.1|PACid-19662684	Athaliana_167_peptide.fa.gz
CslC	CslC12|AT4G07960.1|PACid-19644865	Athaliana_167_peptide.fa.gz
CslC	CslC6|AT3G07330.1|PACid-19663909	Athaliana_167_peptide.fa.gz
CslD	CslD5|AT1G02730.1|PACid-19653796	Athaliana_167_peptide.fa.gz
CslD	CslD4|AT4G38190.1|PACid-19648892	Athaliana_167_peptide.fa.gz
CslD	CslD1|AT2G33100.1|PACid-19639015	Athaliana_167_peptide.fa.gz
CslD	AT5G16910.1|PACid-19670332	Athaliana_167_peptide.fa.gz
CslD	CslD3|AT3G03050.1|PACid-19659927	Athaliana_167_peptide.fa.gz
CslD	CslD6|AT1G32180.1|PACid-19653365	Athaliana_167_peptide.fa.gz
CslE	CslE1|AT1G55850.1|PACid-19652964	Athaliana_167_peptide.fa.gz
CslG	CslG1|AT4G23990.1|PACid-19645027	Athaliana_167_peptide.fa.gz
CslG	CslG3|AT4G24010.1|PACid-19645248	Athaliana_167_peptide.fa.gz
CslG	CslG2|AT4G24000.1|PACid-19645262	Athaliana_167_peptide.fa.gz
unclassified	AT1G20575.1|PACid-19654449	Athaliana_167_peptide.fa.gz
unclassified	AT2G39630.1|PACid-19640705	Athaliana_167_peptide.fa.gz
CesA	Bradi1g36740.1|PACid-21822378	Bdistachyon_192_peptide.fa.gz
CesA	Bradi1g04597.1|PACid-21822037	Bdistachyon_192_peptide.fa.gz
CesA	Bradi1g54250.1|PACid-21823263	Bdistachyon_192_peptide.fa.gz
CesA	Bradi2g34240.1|PACid-21807049	Bdistachyon_192_peptide.fa.gz
CesA	Bradi2g49912.1|PACid-21808231	Bdistachyon_192_peptide.fa.gz
CesA	Bradi3g28350.1|PACid-21832446	Bdistachyon_192_peptide.fa.gz
CesA	Bradi4g30540.1|PACid-21811390	Bdistachyon_192_peptide.fa.gz
CesA	Bradi1g53207.1|PACid-21815988	Bdistachyon_192_peptide.fa.gz
CesA	Bradi1g29060.2|PACid-21821344	Bdistachyon_192_peptide.fa.gz
CesA	Bradi1g02510.1|PACid-21823750	Bdistachyon_192_peptide.fa.gz
CslA	Bradi4g38970.1|PACid-21809928	Bdistachyon_192_peptide.fa.gz
CslA	Bradi1g35647.1|PACid-21819569	Bdistachyon_192_peptide.fa.gz
CslA	Bradi3g06740.1|PACid-21831556	Bdistachyon_192_peptide.fa.gz
CslA	Bradi1g20500.1|PACid-21820424	Bdistachyon_192_peptide.fa.gz
CslA	Bradi3g25658.1|PACid-21829499	Bdistachyon_192_peptide.fa.gz
CslA	Bradi3g36697.1|PACid-21827115	Bdistachyon_192_peptide.fa.gz
CslA	Bradi3g59447.1|PACid-21827945	Bdistachyon_192_peptide.fa.gz
CslH	Bradi5g10130.1|PACid-21825107	Bdistachyon_192_peptide.fa.gz
CslC	Bradi1g07277.1|PACid-21821131	Bdistachyon_192_peptide.fa.gz
CslC	Bradi1g57552.1|PACid-21823022	Bdistachyon_192_peptide.fa.gz
CslC	Bradi2g20141.1|PACid-21806516	Bdistachyon_192_peptide.fa.gz
CslC	Bradi2g50967.1|PACid-21807086	Bdistachyon_192_peptide.fa.gz
CslC	Bradi3g19087.1|PACid-21827045	Bdistachyon_192_peptide.fa.gz
CslD	Bradi4g05027.1|PACid-21813122	Bdistachyon_192_peptide.fa.gz
CslD	Bradi3g22345.1|PACid-21832620	Bdistachyon_192_peptide.fa.gz
CslD	Bradi2g03380.1|PACid-21805435	Bdistachyon_192_peptide.fa.gz
CslD	Bradi1g50170.1|PACid-21822894	Bdistachyon_192_peptide.fa.gz
CslD	Bradi3g34490.1|PACid-21829020	Bdistachyon_192_peptide.fa.gz
CslE	Bradi3g56440.1|PACid-21829600	Bdistachyon_192_peptide.fa.gz
CslE	Bradi4g33080.1|PACid-21809896	Bdistachyon_192_peptide.fa.gz
CslE	Bradi4g33090.1|PACid-21814067	Bdistachyon_192_peptide.fa.gz
CslF	Bradi3g16307.1|PACid-21833787	Bdistachyon_192_peptide.fa.gz
CslF	Bradi1g25130.1|PACid-21819988	Bdistachyon_192_peptide.fa.gz
CslF	Bradi1g25150.1|PACid-21820719	Bdistachyon_192_peptide.fa.gz
CslF	Bradi1g25157.1|PACid-21815881	Bdistachyon_192_peptide.fa.gz
CslF	Bradi1g25117.1|PACid-21815705	Bdistachyon_192_peptide.fa.gz
CslF	Bradi1g25107.1|PACid-21817867	Bdistachyon_192_peptide.fa.gz
CslF	Bradi3g45515.1|PACid-21827651	Bdistachyon_192_peptide.fa.gz
unclassified	Bradi1g03660.1|PACid-21816081	Bdistachyon_192_peptide.fa.gz
unclassified	Bradi2g19800.1|PACid-21806099	Bdistachyon_192_peptide.fa.gz
CslK	g6025.t2|PACid-26893838	Creinhardtii_v5.3_223_peptide.fa.gz
CslK	g6025.t1|PACid-26893837	Creinhardtii_v5.3_223_peptide.fa.gz
unclassified	Cre01.g050900.t1.3|PACid-26903006	Creinhardtii_v5.3_223_peptide.fa.gz
unclassified	Cre03.g150950.t1.1|PACid-26901828	Creinhardtii_v5.3_223_peptide.fa.gz
unclassified	Cre16.g652850.t1.2|PACid-26892087	Creinhardtii_v5.3_223_peptide.fa.gz
unclassified	Cre16.g678450.t1.3|PACid-26891815	Creinhardtii_v5.3_223_peptide.fa.gz
CslA	Eucgr.K02080.1	Egrandis_201_lowConf_peptide.fa.gz
CesA	Eucgr.A02372.1|PACid-23564272	Egrandis_201_peptide.fa.gz
CesA	Eucgr.J01278.1|PACid-23599250	Egrandis_201_peptide.fa.gz
CesA	Eucgr.G03380.1|PACid-23589263	Egrandis_201_peptide.fa.gz
CesA	Eucgr.C02801.1|PACid-23572258	Egrandis_201_peptide.fa.gz
CesA	Eucgr.L02402.1|PACid-23607112	Egrandis_201_peptide.fa.gz
CesA	Eucgr.H00939.1|PACid-23590343	Egrandis_201_peptide.fa.gz
CesA	Eucgr.J01639.1|PACid-23599628	Egrandis_201_peptide.fa.gz
CesA	Eucgr.C01769.1|PACid-23571294	Egrandis_201_peptide.fa.gz
CesA	Eucgr.D00476.1|PACid-23574242	Egrandis_201_peptide.fa.gz
CesA	Eucgr.A01324.1|PACid-23563090	Egrandis_201_peptide.fa.gz
CesA	Eucgr.C00246.1|PACid-23569760	Egrandis_201_peptide.fa.gz
CesA	Eucgr.I00286.1|PACid-23594822	Egrandis_201_peptide.fa.gz
CesA	Eucgr.F04216.1|PACid-23585473	Egrandis_201_peptide.fa.gz
CesA	Eucgr.F04212.1|PACid-23585470	Egrandis_201_peptide.fa.gz
CesA	Eucgr.H02200.1|PACid-23591514	Egrandis_201_peptide.fa.gz
CesA	Eucgr.F03635.1|PACid-23584766	Egrandis_201_peptide.fa.gz
CesA	Eucgr.B01532.1|PACid-23566684	Egrandis_201_peptide.fa.gz
CesA	Eucgr.B03971.1|PACid-23569423	Egrandis_201_peptide.fa.gz
CesA	Eucgr.B01562.1|PACid-23566718	Egrandis_201_peptide.fa.gz
CslA	Eucgr.G02715.1|PACid-23588410	Egrandis_201_peptide.fa.gz
CslA	Eucgr.J00420.1|PACid-23598184	Egrandis_201_peptide.fa.gz
CslA	Eucgr.A01558.1|PACid-23563347	Egrandis_201_peptide.fa.gz
CslB	Eucgr.K00778.1|PACid-23602241	Egrandis_201_peptide.fa.gz
CslB	Eucgr.K00782.1|PACid-23602245	Egrandis_201_peptide.fa.gz
CslB	Eucgr.K00781.1|PACid-23602244	Egrandis_201_peptide.fa.gz
CslB	Eucgr.K00779.1|PACid-23602242	Egrandis_201_peptide.fa.gz
CslC	Eucgr.F04010.1|PACid-23585242	Egrandis_201_peptide.fa.gz
CslC	Eucgr.C02007.1|PACid-23571502	Egrandis_201_peptide.fa.gz
CslC	Eucgr.I01833.1|PACid-23596535	Egrandis_201_peptide.fa.gz
CslC	Eucgr.F02219.1|PACid-23583017	Egrandis_201_peptide.fa.gz
CslC	Eucgr.F00101.1|PACid-23580758	Egrandis_201_peptide.fa.gz
CslC	Eucgr.H00749.1|PACid-23590129	Egrandis_201_peptide.fa.gz
CslD	Eucgr.H05010.1|PACid-23594381	Egrandis_201_peptide.fa.gz
CslD	Eucgr.H00079.1|PACid-23589407	Egrandis_201_peptide.fa.gz
CslD	Eucgr.D02228.1|PACid-23576082	Egrandis_201_peptide.fa.gz
CslD	Eucgr.E00226.1|PACid-23576901	Egrandis_201_peptide.fa.gz
CslD	Eucgr.K00085.1|PACid-23601466	Egrandis_201_peptide.fa.gz
CslE	Eucgr.E03851.1|PACid-23580138	Egrandis_201_peptide.fa.gz
CslE	Eucgr.H05074.1|PACid-23594442	Egrandis_201_peptide.fa.gz
CslE	Eucgr.E03849.1|PACid-23580134	Egrandis_201_peptide.fa.gz
CslE	Eucgr.L03518.1|PACid-23607899	Egrandis_201_peptide.fa.gz
CslE	Eucgr.E03846.1|PACid-23580126	Egrandis_201_peptide.fa.gz
CslE	Eucgr.L01392.1|PACid-23606367	Egrandis_201_peptide.fa.gz
CslE	Eucgr.F03681.1|PACid-23584831	Egrandis_201_peptide.fa.gz
CslG	Eucgr.D01766.1|PACid-23575527	Egrandis_201_peptide.fa.gz
CslG	Eucgr.D01768.1|PACid-23575528	Egrandis_201_peptide.fa.gz
CslG	Eucgr.D01765.1|PACid-23575525	Egrandis_201_peptide.fa.gz
CslJ	Eucgr.H00189.1|PACid-23589532	Egrandis_201_peptide.fa.gz
CslJ	Eucgr.E00821.1|PACid-23577543	Egrandis_201_peptide.fa.gz
CslJ	Eucgr.E00819.1|PACid-23577540	Egrandis_201_peptide.fa.gz
CslJ	Eucgr.E00820.1|PACid-23577541	Egrandis_201_peptide.fa.gz
CslJ	Eucgr.H00186.1|PACid-23589529	Egrandis_201_peptide.fa.gz
CslJ	Eucgr.H00188.1|PACid-23589531	Egrandis_201_peptide.fa.gz
unclassified	Eucgr.B02513.1|PACid-23567679	Egrandis_201_peptide.fa.gz
unclassified	Eucgr.F01769.1|PACid-23582502	Egrandis_201_peptide.fa.gz
unclassified	Eucgr.G02933.1|PACid-23588704	Egrandis_201_peptide.fa.gz
unclassified	Eucgr.H04989.1|PACid-23594358	Egrandis_201_peptide.fa.gz
CesA	Glyma13g27250.3|PACid-26315615	Gmax_v1.1_189_peptide.fa.gz
CesA	Glyma12g36570.1|PACid-26293086	Gmax_v1.1_189_peptide.fa.gz
CesA	Glyma09g15620.2|PACid-26343397	Gmax_v1.1_189_peptide.fa.gz
CesA	Glyma15g43040.1|PACid-26330733	Gmax_v1.1_189_peptide.fa.gz
CesA	Glyma04g07220.1|PACid-26302881	Gmax_v1.1_189_peptide.fa.gz
CesA	Glyma06g07320.1|PACid-26302418	Gmax_v1.1_189_peptide.fa.gz
CesA	Glyma04g06780.1|PACid-26303694	Gmax_v1.1_189_peptide.fa.gz
CesA	Glyma06g06870.1|PACid-26298414	Gmax_v1.1_189_peptide.fa.gz
CesA	Glyma05g29240.2|PACid-26321124	Gmax_v1.1_189_peptide.fa.gz
CesA	Glyma08g12400.1|PACid-26306927	Gmax_v1.1_189_peptide.fa.gz
CesA	Glyma13g18780.1|PACid-26316086	Gmax_v1.1_189_peptide.fa.gz
CesA	Glyma08g09350.1|PACid-26309614	Gmax_v1.1_189_peptide.fa.gz
CesA	Glyma15g16900.1|PACid-26332290	Gmax_v1.1_189_peptide.fa.gz
CesA	Glyma09g05630.1|PACid-26341752	Gmax_v1.1_189_peptide.fa.gz
CesA	Glyma12g17730.1|PACid-26293332	Gmax_v1.1_189_peptide.fa.gz
CesA	Glyma06g30850.2|PACid-26301527	Gmax_v1.1_189_peptide.fa.gz
CesA	Glyma04g23530.2|PACid-26305163	Gmax_v1.1_189_peptide.fa.gz
CesA	Glyma06g30860.1|PACid-26298458	Gmax_v1.1_189_peptide.fa.gz
CesA	Glyma02g36720.1|PACid-26289286	Gmax_v1.1_189_peptide.fa.gz
CesA	Glyma17g08000.1|PACid-26312553	Gmax_v1.1_189_peptide.fa.gz
CesA	Glyma05g32100.1|PACid-26322207	Gmax_v1.1_189_peptide.fa.gz
CesA	Glyma08g15380.1|PACid-26306744	Gmax_v1.1_189_peptide.fa.gz
CesA	Glyma10g36790.1|PACid-26345920	Gmax_v1.1_189_peptide.fa.gz
CesA	Glyma16g28080.2|PACid-26352186	Gmax_v1.1_189_peptide.fa.gz
CesA	Glyma02g08920.1|PACid-26291061	Gmax_v1.1_189_peptide.fa.gz
CesA	Glyma18g11381.1|PACid-26356922	Gmax_v1.1_189_peptide.fa.gz
CesA	Glyma06g47420.1|PACid-26299312	Gmax_v1.1_189_peptide.fa.gz
CslA	Glyma19g36810.1|PACid-26326252	Gmax_v1.1_189_peptide.fa.gz
CslA	Glyma03g34060.1|PACid-26336237	Gmax_v1.1_189_peptide.fa.gz
CslA	Glyma10g34550.1|PACid-26345823	Gmax_v1.1_189_peptide.fa.gz
CslA	Glyma20g32990.1|PACid-26337627	Gmax_v1.1_189_peptide.fa.gz
CslA	Glyma17g05350.1|PACid-26311752	Gmax_v1.1_189_peptide.fa.gz
CslA	Glyma12g08990.1|PACid-26293310	Gmax_v1.1_189_peptide.fa.gz
CslA	Glyma11g19490.1|PACid-26298165	Gmax_v1.1_189_peptide.fa.gz
CslA	Glyma13g21440.1|PACid-26314692	Gmax_v1.1_189_peptide.fa.gz
CslA	Glyma10g07560.1|PACid-26344239	Gmax_v1.1_189_peptide.fa.gz
CslA	Glyma19g37480.1|PACid-26328262	Gmax_v1.1_189_peptide.fa.gz
CslA	Glyma03g34800.1|PACid-26336056	Gmax_v1.1_189_peptide.fa.gz
CslB	Glyma12g31780.1|PACid-26292068	Gmax_v1.1_189_peptide.fa.gz
CslB	Glyma12g31800.1|PACid-26292120	Gmax_v1.1_189_peptide.fa.gz
CslB	Glyma06g46450.1|PACid-26301141	Gmax_v1.1_189_peptide.fa.gz
CslB	Glyma12g10300.2|PACid-26292121	Gmax_v1.1_189_peptide.fa.gz
CslB	Glyma12g31840.1|PACid-26294034	Gmax_v1.1_189_peptide.fa.gz
CslB	Glyma12g31810.1|PACid-26293078	Gmax_v1.1_189_peptide.fa.gz
CslB	Glyma13g38650.1|PACid-26315359	Gmax_v1.1_189_peptide.fa.gz
CslB	Glyma12g31830.1|PACid-26292333	Gmax_v1.1_189_peptide.fa.gz
CslC	Glyma04g08100.1|PACid-26305488	Gmax_v1.1_189_peptide.fa.gz
CslC	Glyma06g08180.1|PACid-26301519	Gmax_v1.1_189_peptide.fa.gz
CslC	Glyma17g29060.1|PACid-26313241	Gmax_v1.1_189_peptide.fa.gz
CslC	Glyma14g18140.1|PACid-26286276	Gmax_v1.1_189_peptide.fa.gz
CslC	Glyma19g01560.1|PACid-26328494	Gmax_v1.1_189_peptide.fa.gz
CslC	Glyma13g04480.1|PACid-26317503	Gmax_v1.1_189_peptide.fa.gz
CslC	Glyma14g10230.1|PACid-26285011	Gmax_v1.1_189_peptide.fa.gz
CslC	Glyma04g05100.1|PACid-26302892	Gmax_v1.1_189_peptide.fa.gz
CslC	Glyma06g05190.1|PACid-26299513	Gmax_v1.1_189_peptide.fa.gz
CslC	Glyma03g21730.1|PACid-26335448	Gmax_v1.1_189_peptide.fa.gz
CslC	Glyma16g10680.1|PACid-26351010	Gmax_v1.1_189_peptide.fa.gz
CslC	Glyma08g23820.1|PACid-26307102	Gmax_v1.1_189_peptide.fa.gz
CslC	Glyma07g00590.1|PACid-26348383	Gmax_v1.1_189_peptide.fa.gz
CslD	Glyma19g40170.2|PACid-26327856	Gmax_v1.1_189_peptide.fa.gz
CslD	Glyma03g37550.1|PACid-26334320	Gmax_v1.1_189_peptide.fa.gz
CslD	Glyma02g45560.1|PACid-26289620	Gmax_v1.1_189_peptide.fa.gz
CslD	Glyma14g03310.1|PACid-26285013	Gmax_v1.1_189_peptide.fa.gz
CslD	Glyma09g21100.1|PACid-26341635	Gmax_v1.1_189_peptide.fa.gz
CslD	Glyma09g34131.1|PACid-26343392	Gmax_v1.1_189_peptide.fa.gz
CslD	Glyma01g01780.2|PACid-26323274	Gmax_v1.1_189_peptide.fa.gz
CslD	Glyma12g02015.1|PACid-26292344	Gmax_v1.1_189_peptide.fa.gz
CslD	Glyma01g44281.1|PACid-26323314	Gmax_v1.1_189_peptide.fa.gz
CslD	Glyma11g01230.1|PACid-26297476	Gmax_v1.1_189_peptide.fa.gz
CslE	Glyma14g01670.2|PACid-26284719	Gmax_v1.1_189_peptide.fa.gz
CslE	Glyma08g44320.1|PACid-26308151	Gmax_v1.1_189_peptide.fa.gz
CslE	Glyma08g44310.1|PACid-26306740	Gmax_v1.1_189_peptide.fa.gz
CslE	Glyma02g47076.1|PACid-26289793	Gmax_v1.1_189_peptide.fa.gz
CslE	Glyma14g01660.1|PACid-26285593	Gmax_v1.1_189_peptide.fa.gz
CslJ	Glyma11g21190.1|PACid-26296701	Gmax_v1.1_189_peptide.fa.gz
CslJ	Glyma06g48260.1|PACid-26301784	Gmax_v1.1_189_peptide.fa.gz
CslJ	Glyma04g43470.1|PACid-26305812	Gmax_v1.1_189_peptide.fa.gz
CslJ	Glyma10g33300.1|PACid-26345905	Gmax_v1.1_189_peptide.fa.gz
CslJ	Glyma13g24270.1|PACid-26317421	Gmax_v1.1_189_peptide.fa.gz
unclassified	Glyma02g10150.3|PACid-26290310	Gmax_v1.1_189_peptide.fa.gz
unclassified	Glyma04g00200.1|PACid-26303131	Gmax_v1.1_189_peptide.fa.gz
unclassified	Glyma06g00230.1|PACid-26298913	Gmax_v1.1_189_peptide.fa.gz
unclassified	Glyma07g32560.3|PACid-26350693	Gmax_v1.1_189_peptide.fa.gz
unclassified	Glyma11g20461.1|PACid-26294728	Gmax_v1.1_189_peptide.fa.gz
unclassified	Glyma13g24040.1|PACid-26316142	Gmax_v1.1_189_peptide.fa.gz
unclassified	Glyma18g52810.2|PACid-26357108	Gmax_v1.1_189_peptide.fa.gz
CesA	Gorai.003G092600.1|PACid-26800961	Graimondii_221_peptide.fa.gz
CesA	Gorai.004G172400.5|PACid-26776259	Graimondii_221_peptide.fa.gz
CesA	Gorai.004G065900.2|PACid-26776487	Graimondii_221_peptide.fa.gz
CesA	Gorai.009G010200.1|PACid-26764261	Graimondii_221_peptide.fa.gz
CesA	Gorai.009G009500.1|PACid-26766373	Graimondii_221_peptide.fa.gz
CesA	Gorai.009G161200.1|PACid-26765035	Graimondii_221_peptide.fa.gz
CesA	Gorai.011G037900.1|PACid-26810975	Graimondii_221_peptide.fa.gz
CesA	Gorai.004G057400.1|PACid-26774204	Graimondii_221_peptide.fa.gz
CesA	Gorai.001G238100.1|PACid-26821061	Graimondii_221_peptide.fa.gz
CesA	Gorai.001G044700.1|PACid-26819521	Graimondii_221_peptide.fa.gz
CesA	Gorai.009G009700.1|PACid-26765873	Graimondii_221_peptide.fa.gz
CesA	Gorai.008G100200.1|PACid-26814407	Graimondii_221_peptide.fa.gz
CesA	Gorai.002G150300.2|PACid-26795738	Graimondii_221_peptide.fa.gz
CesA	Gorai.003G049300.1|PACid-26800285	Graimondii_221_peptide.fa.gz
CesA	Gorai.009G255100.1|PACid-26766795	Graimondii_221_peptide.fa.gz
CesA	Gorai.010G134500.1|PACid-26760363	Graimondii_221_peptide.fa.gz
CesA	Gorai.013G199500.1|PACid-26790255	Graimondii_221_peptide.fa.gz
CslA	Gorai.011G232100.1|PACid-26808394	Graimondii_221_peptide.fa.gz
CslA	Gorai.009G305600.1|PACid-26766229	Graimondii_221_peptide.fa.gz
CslA	Gorai.004G008100.1|PACid-26777330	Graimondii_221_peptide.fa.gz
CslA	Gorai.006G109100.1|PACid-26832735	Graimondii_221_peptide.fa.gz
CslA	Gorai.002G243400.2|PACid-26796283	Graimondii_221_peptide.fa.gz
CslB	Gorai.007G171800.1|PACid-26780132	Graimondii_221_peptide.fa.gz
CslC	Gorai.001G040500.1|PACid-26820850	Graimondii_221_peptide.fa.gz
CslC	Gorai.010G120900.1|PACid-26757426	Graimondii_221_peptide.fa.gz
CslC	Gorai.009G066500.1|PACid-26763789	Graimondii_221_peptide.fa.gz
CslC	Gorai.006G028400.1|PACid-26831350	Graimondii_221_peptide.fa.gz
CslC	Gorai.010G028300.1|PACid-26759425	Graimondii_221_peptide.fa.gz
CslC	Gorai.005G098600.1|PACid-26803860	Graimondii_221_peptide.fa.gz
CslC	Gorai.009G222300.1|PACid-26770328	Graimondii_221_peptide.fa.gz
CslC	Gorai.009G277600.1|PACid-26770152	Graimondii_221_peptide.fa.gz
CslC	Gorai.N005100.1|PACid-26777957	Graimondii_221_peptide.fa.gz
CslD	Gorai.008G142900.1|PACid-26813415	Graimondii_221_peptide.fa.gz
CslD	Gorai.012G137800.1|PACid-26827769	Graimondii_221_peptide.fa.gz
CslD	Gorai.006G220600.1|PACid-26830077	Graimondii_221_peptide.fa.gz
CslD	Gorai.008G223700.1|PACid-26813286	Graimondii_221_peptide.fa.gz
CslD	Gorai.004G257300.1|PACid-26773442	Graimondii_221_peptide.fa.gz
CslD	Gorai.003G052200.1|PACid-26797700	Graimondii_221_peptide.fa.gz
CslE	Gorai.007G261700.1|PACid-26778265	Graimondii_221_peptide.fa.gz
CslE	Gorai.007G261800.1|PACid-26781792	Graimondii_221_peptide.fa.gz
CslE	Gorai.007G261300.1|PACid-26781738	Graimondii_221_peptide.fa.gz
CslE	Gorai.007G261500.1|PACid-26784450	Graimondii_221_peptide.fa.gz
CslE	Gorai.013G193400.1|PACid-26789634	Graimondii_221_peptide.fa.gz
CslE	Gorai.002G101400.1|PACid-26795609	Graimondii_221_peptide.fa.gz
CslE	Gorai.002G101600.1|PACid-26794827	Graimondii_221_peptide.fa.gz
CslG	Gorai.008G256300.1|PACid-26818184	Graimondii_221_peptide.fa.gz
CslG	Gorai.006G206600.1|PACid-26831078	Graimondii_221_peptide.fa.gz
CslG	Gorai.006G206700.1|PACid-26834327	Graimondii_221_peptide.fa.gz
CslG	Gorai.006G206800.1|PACid-26832703	Graimondii_221_peptide.fa.gz
CslJ	Gorai.011G167800.1|PACid-26809965	Graimondii_221_peptide.fa.gz
CslJ	Gorai.005G047700.1|PACid-26802966	Graimondii_221_peptide.fa.gz
CslJ	Gorai.006G247500.1|PACid-26834662	Graimondii_221_peptide.fa.gz
CslJ	Gorai.006G247400.1|PACid-26829009	Graimondii_221_peptide.fa.gz
CslJ	Gorai.006G247300.1|PACid-26832212	Graimondii_221_peptide.fa.gz
CslJ	Gorai.005G047100.1|PACid-26805802	Graimondii_221_peptide.fa.gz
unclassified	Gorai.002G116900.1|PACid-26795039	Graimondii_221_peptide.fa.gz
unclassified	Gorai.004G230400.1|PACid-26776282	Graimondii_221_peptide.fa.gz
unclassified	Gorai.005G113700.1|PACid-26806303	Graimondii_221_peptide.fa.gz
unclassified	Gorai.009G319400.1|PACid-26762798	Graimondii_221_peptide.fa.gz
unclassified	Gorai.011G260700.1|PACid-26808947	Graimondii_221_peptide.fa.gz
CesA	mgv1a000570m|PACid-17682359	Mguttatus_140_peptide.fa.gz
CesA	mgv1a000544m|PACid-17688527	Mguttatus_140_peptide.fa.gz
CesA	mgv1a000793m|PACid-17687062	Mguttatus_140_peptide.fa.gz
CesA	mgv1a000605m|PACid-17691912	Mguttatus_140_peptide.fa.gz
CesA	mgv1a001126m|PACid-17691913	Mguttatus_140_peptide.fa.gz
CesA	mgv1a000638m|PACid-17691531	Mguttatus_140_peptide.fa.gz
CesA	mgv1a000549m|PACid-17678978	Mguttatus_140_peptide.fa.gz
CesA	mgv1a000540m|PACid-17670156	Mguttatus_140_peptide.fa.gz
CesA	mgv1a000527m|PACid-17674390	Mguttatus_140_peptide.fa.gz
CesA	mgv1a000934m|PACid-17674391	Mguttatus_140_peptide.fa.gz
CslA	mgv1a023425m|PACid-17691595	Mguttatus_140_peptide.fa.gz
CslA	mgv1a017694m|PACid-17672845	Mguttatus_140_peptide.fa.gz
CslA	mgv1a004240m|PACid-17685348	Mguttatus_140_peptide.fa.gz
CslA	mgv1a004482m|PACid-17697431	Mguttatus_140_peptide.fa.gz
CslA	mgv1a004073m|PACid-17689074	Mguttatus_140_peptide.fa.gz
CslA	mgv1a004186m|PACid-17688746	Mguttatus_140_peptide.fa.gz
CslA	mgv1a004346m|PACid-17676386	Mguttatus_140_peptide.fa.gz
CslC	mgv1a003162m|PACid-17694234	Mguttatus_140_peptide.fa.gz
CslC	mgv1a004672m|PACid-17672826	Mguttatus_140_peptide.fa.gz
CslC	mgv1a002362m|PACid-17694768	Mguttatus_140_peptide.fa.gz
CslC	mgv1a002316m|PACid-17694051	Mguttatus_140_peptide.fa.gz
CslC	mgv1a026509m|PACid-17682373	Mguttatus_140_peptide.fa.gz
CslC	mgv1a002241m|PACid-17685102	Mguttatus_140_peptide.fa.gz
CslD	mgv1a000415m|PACid-17670404	Mguttatus_140_peptide.fa.gz
CslD	mgv1a020208m|PACid-17673812	Mguttatus_140_peptide.fa.gz
CslD	mgv1a017980m|PACid-17673548	Mguttatus_140_peptide.fa.gz
CslD	mgv1a000447m|PACid-17694081	Mguttatus_140_peptide.fa.gz
CslD	mgv1a000454m|PACid-17684881	Mguttatus_140_peptide.fa.gz
CslE	mgv1a001960m|PACid-17697137	Mguttatus_140_peptide.fa.gz
CslE	mgv1a001906m|PACid-17687123	Mguttatus_140_peptide.fa.gz
CslE	mgv1a001968m|PACid-17690789	Mguttatus_140_peptide.fa.gz
CslG	mgv1a001929m|PACid-17669930	Mguttatus_140_peptide.fa.gz
CslG	mgv1a021696m|PACid-17688824	Mguttatus_140_peptide.fa.gz
CslJ	mgv1a019371m|PACid-17694063	Mguttatus_140_peptide.fa.gz
CslJ	mgv1a021758m|PACid-17690077	Mguttatus_140_peptide.fa.gz
unclassified	mgv11b016521m|PACid-17681265	Mguttatus_140_peptide.fa.gz
unclassified	mgv1a012434m|PACid-17673185	Mguttatus_140_peptide.fa.gz
unclassified	mgv1a025143m|PACid-17670755	Mguttatus_140_peptide.fa.gz
CesA	LOC_Os06g39970.1|PACid-21928832	Osativa_193_peptide.fa.gz
CesA	LOC_Os03g59340.1|PACid-21912267	Osativa_193_peptide.fa.gz
CesA	LOC_Os07g10770.1|PACid-21901798	Osativa_193_peptide.fa.gz
CesA	LOC_Os05g08370.1|PACid-21938740	Osativa_193_peptide.fa.gz
CesA	LOC_Os01g54620.1|PACid-21910795	Osativa_193_peptide.fa.gz
CesA	LOC_Os10g32980.1|PACid-21883015	Osativa_193_peptide.fa.gz
CesA	LOC_Os09g25490.1|PACid-21927314	Osativa_193_peptide.fa.gz
CesA	LOC_Os07g14850.1|PACid-21898997	Osativa_193_peptide.fa.gz
CesA	LOC_Os03g62090.1|PACid-21913358	Osativa_193_peptide.fa.gz
CesA	LOC_Os07g24190.1|PACid-21900735	Osativa_193_peptide.fa.gz
CslA	LOC_Os09g39920.1|PACid-21925118	Osativa_193_peptide.fa.gz
CslA	LOC_Os06g42020.1|PACid-21932621	Osativa_193_peptide.fa.gz
CslA	LOC_Os02g09930.1|PACid-21919891	Osativa_193_peptide.fa.gz
CslA	LOC_Os03g26044.1|PACid-21914244	Osativa_193_peptide.fa.gz
CslA	LOC_Os07g43710.1|PACid-21901112	Osativa_193_peptide.fa.gz
CslA	LOC_Os10g26630.1|PACid-21882652	Osativa_193_peptide.fa.gz
CslA	LOC_Os09g26770.2|PACid-21927293	Osativa_193_peptide.fa.gz
CslA	LOC_Os03g07350.1|PACid-21911250	Osativa_193_peptide.fa.gz
CslA	LOC_Os06g12460.1|PACid-21930248	Osativa_193_peptide.fa.gz
CslA	LOC_Os08g33740.1|PACid-21888939	Osativa_193_peptide.fa.gz
CslA	LOC_Os02g51060.1|PACid-21924463	Osativa_193_peptide.fa.gz
CslH	LOC_Os04g35020.1|PACid-21894489	Osativa_193_peptide.fa.gz
CslH	LOC_Os10g20090.1|PACid-21885067	Osativa_193_peptide.fa.gz
CslC	LOC_Os03g56060.1|PACid-21911464	Osativa_193_peptide.fa.gz
CslC	LOC_Os07g03260.1|PACid-21899603	Osativa_193_peptide.fa.gz
CslC	LOC_Os05g43530.1|PACid-21939856	Osativa_193_peptide.fa.gz
CslC	LOC_Os01g56130.1|PACid-21908220	Osativa_193_peptide.fa.gz
CslC	LOC_Os09g25900.1|PACid-21926657	Osativa_193_peptide.fa.gz
CslC	LOC_Os08g15420.1|PACid-21888437	Osativa_193_peptide.fa.gz
CslD	LOC_Os12g36890.1|PACid-21934395	Osativa_193_peptide.fa.gz
CslD	LOC_Os08g25710.1|PACid-21886660	Osativa_193_peptide.fa.gz
CslD	LOC_Os06g22980.1|PACid-21932069	Osativa_193_peptide.fa.gz
CslD	LOC_Os06g02180.1|PACid-21932422	Osativa_193_peptide.fa.gz
CslD	LOC_Os10g42750.1|PACid-21884166	Osativa_193_peptide.fa.gz
CslE	LOC_Os02g49332.1|PACid-21919404	Osativa_193_peptide.fa.gz
CslE	LOC_Os09g30120.1|PACid-21926561	Osativa_193_peptide.fa.gz
CslE	LOC_Os09g30130.1|PACid-21924827	Osativa_193_peptide.fa.gz
CslF	LOC_Os10g20260.1|PACid-21885374	Osativa_193_peptide.fa.gz
CslF	LOC_Os08g06380.1|PACid-21891431	Osativa_193_peptide.fa.gz
CslF	LOC_Os07g36750.1|PACid-21902587	Osativa_193_peptide.fa.gz
CslF	LOC_Os07g36740.1|PACid-21901983	Osativa_193_peptide.fa.gz
CslF	LOC_Os07g36690.1|PACid-21897945	Osativa_193_peptide.fa.gz
CslF	LOC_Os07g36700.1|PACid-21899798	Osativa_193_peptide.fa.gz
CslF	LOC_Os07g36630.1|PACid-21902132	Osativa_193_peptide.fa.gz
CslF	LOC_Os07g36610.1|PACid-21898553	Osativa_193_peptide.fa.gz
unclassified	LOC_Os03g60700.1|PACid-21914128	Osativa_193_peptide.fa.gz
unclassified	LOC_Os03g60939.1|PACid-21915514	Osativa_193_peptide.fa.gz
CslD	MA_60546g0010	Pabies1.0-all-pep.faa
CslD	MA_595526g0010	Pabies1.0-all-pep.faa
CslD	MA_717778g0010	Pabies1.0-all-pep.faa
CslD	MA_745g0010	Pabies1.0-all-pep.faa
unclassified	MA_158901g0150	Pabies1.0-all-pep.faa
unclassified	MA_158860g0090	Pabies1.0-all-pep.faa
unclassified	MA_159008g0490	Pabies1.0-all-pep.faa
unclassified	MA_10428813g0010	Pabies1.0-all-pep.faa
unclassified	MA_10347707g0010	Pabies1.0-all-pep.faa
unclassified	MA_158828g0060	Pabies1.0-all-pep.faa
unclassified	MA_159042g1170	Pabies1.0-all-pep.faa
unclassified	MA_158782g0100	Pabies1.0-all-pep.faa
unclassified	MA_10426906g0010	Pabies1.0-all-pep.faa
unclassified	MA_158504g0160	Pabies1.0-all-pep.faa
unclassified	MA_158718g0190	Pabies1.0-all-pep.faa
unclassified	MA_10432931g0010	Pabies1.0-all-pep.faa
unclassified	MA_158718g0120	Pabies1.0-all-pep.faa
unclassified	MA_18545g0010	Pabies1.0-all-pep.faa
unclassified	MA_158718g0130	Pabies1.0-all-pep.faa
unclassified	MA_10347438g0010	Pabies1.0-all-pep.faa
unclassified	MA_159111g0350	Pabies1.0-all-pep.faa
CslA	MA_10426467g0020	Pabies1.0-all-pep.faa
CslA	MA_96942g0010	Pabies1.0-all-pep.faa
CslC	MA_10429365g0010	Pabies1.0-all-pep.faa
CslC	MA_712121g0010	Pabies1.0-all-pep.faa
CslC	MA_10431741g0020	Pabies1.0-all-pep.faa
CslC	MA_10432355g0010	Pabies1.0-all-pep.faa
CslB/H-like	MA_2908g0010	Pabies1.0-all-pep.faa
CslB/H-like	MA_124460g0010	Pabies1.0-all-pep.faa
CslB/H-like	MA_9184g0010	Pabies1.0-all-pep.faa
CslB/H-like	MA_7565822g0010	Pabies1.0-all-pep.faa
CslB/H-like	MA_10436687g0010	Pabies1.0-all-pep.faa
CslE/J/G-like	MA_195271g0010	Pabies1.0-all-pep.faa
CslE/J/G-like	MA_10429339g0020	Pabies1.0-all-pep.faa
CslE/J/G-like	MA_10429339g0010	Pabies1.0-all-pep.faa
CesA	MA_102060g0010	Pabies1.0-all-pep.faa
CesA	MA_79241g0010	Pabies1.0-all-pep.faa
CesA	MA_174181g0010	Pabies1.0-all-pep.faa
CesA	MA_4943g0010	Pabies1.0-all-pep.faa
CesA	MA_8061832g0010	Pabies1.0-all-pep.faa
CesA	MA_183130g0010	Pabies1.0-all-pep.faa
CesA	MA_10429177g0010	Pabies1.0-all-pep.faa
CesA	MA_140410g0010	Pabies1.0-all-pep.faa
CesA	MA_8680134g0010	Pabies1.0-all-pep.faa
CesA	Pp1s29_241V6.1|PACid-18065982	Ppatens_152_peptide.fa.gz
CesA	Pp1s189_96V6.1|PACid-18056766	Ppatens_152_peptide.fa.gz
CesA	Pp1s189_92V6.1|PACid-18056769	Ppatens_152_peptide.fa.gz
CesA	Pp1s90_244V6.1|PACid-18045484	Ppatens_152_peptide.fa.gz
CesA	Pp1s213_4V6.1|PACid-18049342	Ppatens_152_peptide.fa.gz
CesA	Pp1s112_75V6.1|PACid-18064813	Ppatens_152_peptide.fa.gz
CesA	Pp1s8_137V6.1|PACid-18074100	Ppatens_152_peptide.fa.gz
CesA	Pp1s30_48V6.1|PACid-18038693	Ppatens_152_peptide.fa.gz
CesA	Pp1s59_308V6.1|PACid-18059931	Ppatens_152_peptide.fa.gz
CslA	Pp1s36_214V6.1|PACid-18053528	Ppatens_152_peptide.fa.gz
CslA	Pp1s65_194V6.1|PACid-18057777	Ppatens_152_peptide.fa.gz
CslA	Pp1s36_62V6.1|PACid-18053619	Ppatens_152_peptide.fa.gz
CslC	Pp1s15_115V6.1|PACid-18050525	Ppatens_152_peptide.fa.gz
CslC	Pp1s164_5V6.1|PACid-18038263	Ppatens_152_peptide.fa.gz
CslC	Pp1s89_286V6.1|PACid-18046098	Ppatens_152_peptide.fa.gz
CslC	Pp1s224_44V6.1|PACid-18053335	Ppatens_152_peptide.fa.gz
CslC	Pp1s162_130V6.1|PACid-18043543	Ppatens_152_peptide.fa.gz
CslC	Pp1s19_258V6.1|PACid-18063508	Ppatens_152_peptide.fa.gz
CslC	Pp1s373_28V6.1|PACid-18059424	Ppatens_152_peptide.fa.gz
CslD	Pp1s310_10V6.1|PACid-18041614	Ppatens_152_peptide.fa.gz
CslD	Pp1s57_129V6.1|PACid-18063891	Ppatens_152_peptide.fa.gz
CslD	Pp1s111_50V6.1|PACid-18041463	Ppatens_152_peptide.fa.gz
CslD	Pp1s243_10V6.1|PACid-18061754	Ppatens_152_peptide.fa.gz
CslD	Pp1s68_133V6.1|PACid-18072859	Ppatens_152_peptide.fa.gz
CslD	Pp1s269_16V6.1|PACid-18036875	Ppatens_152_peptide.fa.gz
CslD	Pp1s111_71V6.2|PACid-18041444	Ppatens_152_peptide.fa.gz
CslD	Pp1s243_3V6.1|PACid-18061750	Ppatens_152_peptide.fa.gz
unclassified	Pp1s13_250V6.1|PACid-18064512	Ppatens_152_peptide.fa.gz
unclassified	Pp1s14_205V6.2|PACid-18066566	Ppatens_152_peptide.fa.gz
unclassified	Pp1s182_58V6.1|PACid-18052125	Ppatens_152_peptide.fa.gz
unclassified	Pp1s1_831V6.1|PACid-18069698	Ppatens_152_peptide.fa.gz
unclassified	Pp1s194_131V6.1|PACid-18058654	Ppatens_152_peptide.fa.gz
unclassified	Pp1s219_98V6.1|PACid-18039168	Ppatens_152_peptide.fa.gz
unclassified	Pp1s25_144V6.1|PACid-18074555	Ppatens_152_peptide.fa.gz
unclassified	Pp1s372_55V6.1|PACid-18054601	Ppatens_152_peptide.fa.gz
unclassified	Pp1s37_48V6.1|PACid-18040188	Ppatens_152_peptide.fa.gz
unclassified	Pp1s49_46V6.1|PACid-18041352	Ppatens_152_peptide.fa.gz
unclassified	Pp1s51_189V6.1|PACid-18051475	Ppatens_152_peptide.fa.gz
unclassified	Pp1s7641_2V6.1|PACid-18055460	Ppatens_152_peptide.fa.gz
unclassified	Pp1s96_201V6.1|PACid-18068617	Ppatens_152_peptide.fa.gz
CesA	Potri.006G052600.1|PACid-27007396	Ptrichocarpa_v3.0_210_peptide.fa.gz
CesA	Potri.016G054900.1|PACid-27013782	Ptrichocarpa_v3.0_210_peptide.fa.gz
CesA	Potri.001G266400.1|PACid-27045554	Ptrichocarpa_v3.0_210_peptide.fa.gz
CesA	Potri.009G060800.1|PACid-26988070	Ptrichocarpa_v3.0_210_peptide.fa.gz
CesA	Potri.018G029400.1|PACid-27008869	Ptrichocarpa_v3.0_210_peptide.fa.gz
CesA	Potri.006G251900.3|PACid-27006286	Ptrichocarpa_v3.0_210_peptide.fa.gz
CesA	Potri.011G069600.1|PACid-27002586	Ptrichocarpa_v3.0_210_peptide.fa.gz
CesA	Potri.004G059600.1|PACid-26989923	Ptrichocarpa_v3.0_210_peptide.fa.gz
CesA	Potri.002G257900.1|PACid-27023699	Ptrichocarpa_v3.0_210_peptide.fa.gz
CesA	Potri.018G103900.1|PACid-27009497	Ptrichocarpa_v3.0_210_peptide.fa.gz
CesA	Potri.006G181900.1|PACid-27005942	Ptrichocarpa_v3.0_210_peptide.fa.gz
CesA	Potri.007G076500.1|PACid-27014858	Ptrichocarpa_v3.0_210_peptide.fa.gz
CesA	Potri.005G087500.1|PACid-27029263	Ptrichocarpa_v3.0_210_peptide.fa.gz
CesA	Potri.005G194200.1|PACid-27031308	Ptrichocarpa_v3.0_210_peptide.fa.gz
CesA	Potri.002G066600.1|PACid-27021505	Ptrichocarpa_v3.0_210_peptide.fa.gz
CesA	Potri.005G027600.1|PACid-27029420	Ptrichocarpa_v3.0_210_peptide.fa.gz
CesA	Potri.013G019800.3|PACid-26995424	Ptrichocarpa_v3.0_210_peptide.fa.gz
CslA	Potri.010G234100.1|PACid-26981383	Ptrichocarpa_v3.0_210_peptide.fa.gz
CslA	Potri.008G026400.1|PACid-27037805	Ptrichocarpa_v3.0_210_peptide.fa.gz
CslA	Potri.009G149700.1|PACid-26988732	Ptrichocarpa_v3.0_210_peptide.fa.gz
CslA	Potri.004G189000.1|PACid-26989907	Ptrichocarpa_v3.0_210_peptide.fa.gz
CslA	Potri.006G116900.1|PACid-27008721	Ptrichocarpa_v3.0_210_peptide.fa.gz
CslB	Potri.014G155300.1|PACid-27033461	Ptrichocarpa_v3.0_210_peptide.fa.gz
CslB	Potri.002G227300.1|PACid-27024427	Ptrichocarpa_v3.0_210_peptide.fa.gz
CslC	Potri.006G270900.1|PACid-27003547	Ptrichocarpa_v3.0_210_peptide.fa.gz
CslC	Potri.018G009300.1|PACid-27011289	Ptrichocarpa_v3.0_210_peptide.fa.gz
CslC	Potri.005G146900.1|PACid-27030185	Ptrichocarpa_v3.0_210_peptide.fa.gz
CslC	Potri.002G114200.1|PACid-27024217	Ptrichocarpa_v3.0_210_peptide.fa.gz
CslC	Potri.002G248400.1|PACid-27020046	Ptrichocarpa_v3.0_210_peptide.fa.gz
CslC	Potri.014G190700.1|PACid-27034411	Ptrichocarpa_v3.0_210_peptide.fa.gz
CslC	Potri.014G190900.1|PACid-27033587	Ptrichocarpa_v3.0_210_peptide.fa.gz
CslD	Potri.002G200300.1|PACid-27022217	Ptrichocarpa_v3.0_210_peptide.fa.gz
CslD	Potri.014G125100.1|PACid-27033125	Ptrichocarpa_v3.0_210_peptide.fa.gz
CslD	Potri.009G170000.1|PACid-26986064	Ptrichocarpa_v3.0_210_peptide.fa.gz
CslD	Potri.004G208800.1|PACid-26990688	Ptrichocarpa_v3.0_210_peptide.fa.gz
CslD	Potri.003G177800.1|PACid-26996543	Ptrichocarpa_v3.0_210_peptide.fa.gz
CslD	Potri.001G050200.1|PACid-27043629	Ptrichocarpa_v3.0_210_peptide.fa.gz
CslD	Potri.001G136200.1|PACid-27045015	Ptrichocarpa_v3.0_210_peptide.fa.gz
CslD	Potri.003G097100.1|PACid-26998288	Ptrichocarpa_v3.0_210_peptide.fa.gz
CslD	Potri.013G082200.1|PACid-26995195	Ptrichocarpa_v3.0_210_peptide.fa.gz
CslD	Potri.019G049700.2|PACid-27026544	Ptrichocarpa_v3.0_210_peptide.fa.gz
CslD	Potri.001G449300.1|PACid-27047809	Ptrichocarpa_v3.0_210_peptide.fa.gz
CslE	Potri.006G004200.1|PACid-27003879	Ptrichocarpa_v3.0_210_peptide.fa.gz
CslE	Potri.006G004300.1|PACid-27003471	Ptrichocarpa_v3.0_210_peptide.fa.gz
CslE	Potri.006G004300.10|PACid-27003477	Ptrichocarpa_v3.0_210_peptide.fa.gz
CslE	Potri.001G369100.1|PACid-27040202	Ptrichocarpa_v3.0_210_peptide.fa.gz
CslG	Potri.003G142400.1|PACid-26997731	Ptrichocarpa_v3.0_210_peptide.fa.gz
CslG	Potri.003G142300.1|PACid-27000021	Ptrichocarpa_v3.0_210_peptide.fa.gz
CslG	Potri.003G142500.1|PACid-26998061	Ptrichocarpa_v3.0_210_peptide.fa.gz
CslJ	Potri.010G074700.1|PACid-26980712	Ptrichocarpa_v3.0_210_peptide.fa.gz
CslJ	Potri.010G074800.1|PACid-26979015	Ptrichocarpa_v3.0_210_peptide.fa.gz
unclassified	Potri.002G010300.1|PACid-27021603	Ptrichocarpa_v3.0_210_peptide.fa.gz
unclassified	Potri.004G206900.1|PACid-26989546	Ptrichocarpa_v3.0_210_peptide.fa.gz
unclassified	Potri.005G250900.1|PACid-27028424	Ptrichocarpa_v3.0_210_peptide.fa.gz
unclassified	Potri.008G055700.1|PACid-27039223	Ptrichocarpa_v3.0_210_peptide.fa.gz
unclassified	Potri.010G204000.1|PACid-26981044	Ptrichocarpa_v3.0_210_peptide.fa.gz
unclassified	Potri.T063300.1|PACid-27000302	Ptrichocarpa_v3.0_210_peptide.fa.gz
unclassified	Potri.T181800.1|PACid-27003366	Ptrichocarpa_v3.0_210_peptide.fa.gz
CesA	Pavirv00007240m|PACid-23779053	Pvirgatum_202_peptide.fa.gz
CesA	Pavirv00027996m|PACid-23781209	Pvirgatum_202_peptide.fa.gz
CesA	Pavirv00006406m|PACid-23782681	Pvirgatum_202_peptide.fa.gz
CesA	Pavirv00021059m|PACid-23785443	Pvirgatum_202_peptide.fa.gz
CesA	Pavirv00021060m|PACid-23785442	Pvirgatum_202_peptide.fa.gz
CesA	Pavirv00059727m|PACid-23787363	Pvirgatum_202_peptide.fa.gz
CesA	Pavirv00060195m|PACid-23794742	Pvirgatum_202_peptide.fa.gz
CesA	Pavirv00017389m|PACid-23813224	Pvirgatum_202_peptide.fa.gz
CesA	Pavirv00028888m|PACid-23788967	Pvirgatum_202_peptide.fa.gz
CesA	Pavirv00045266m|PACid-23819482	Pvirgatum_202_peptide.fa.gz
CesA	Pavirv00026124m|PACid-23757666	Pvirgatum_202_peptide.fa.gz
CesA	Pavirv00064020m|PACid-23788456	Pvirgatum_202_peptide.fa.gz
CesA	Pavirv00064021m|PACid-23788457	Pvirgatum_202_peptide.fa.gz
CesA	Pavirv00064417m|PACid-23822981	Pvirgatum_202_peptide.fa.gz
CesA	Pavirv00064416m|PACid-23822980	Pvirgatum_202_peptide.fa.gz
CesA	Pavirv00052776m|PACid-23816152	Pvirgatum_202_peptide.fa.gz
CesA	Pavirv00028570m|PACid-23797487	Pvirgatum_202_peptide.fa.gz
CesA	Pavirv00051406m|PACid-23790522	Pvirgatum_202_peptide.fa.gz
CesA	Pavirv00023694m|PACid-23768137	Pvirgatum_202_peptide.fa.gz
CesA	Pavirv00060924m|PACid-23757906	Pvirgatum_202_peptide.fa.gz
CesA	Pavirv00062858m|PACid-23800831	Pvirgatum_202_peptide.fa.gz
CesA	Pavirv00056276m|PACid-23772763	Pvirgatum_202_peptide.fa.gz
CesA	Pavirv00006264m|PACid-23808821	Pvirgatum_202_peptide.fa.gz
CesA	Pavirv00020475m|PACid-23780385	Pvirgatum_202_peptide.fa.gz
CesA	Pavirv00021584m|PACid-23825849	Pvirgatum_202_peptide.fa.gz
CesA	Pavirv00003221m|PACid-23804316	Pvirgatum_202_peptide.fa.gz
CesA	Pavirv00003220m|PACid-23804315	Pvirgatum_202_peptide.fa.gz
CesA	Pavirv00061316m|PACid-23759240	Pvirgatum_202_peptide.fa.gz
CesA	Pavirv00061317m|PACid-23759241	Pvirgatum_202_peptide.fa.gz
CesA	Pavirv00028762m|PACid-23771204	Pvirgatum_202_peptide.fa.gz
CslA	Pavirv00013640m|PACid-23781402	Pvirgatum_202_peptide.fa.gz
CslA	Pavirv00035687m|PACid-23781047	Pvirgatum_202_peptide.fa.gz
CslA	Pavirv00029891m|PACid-23789792	Pvirgatum_202_peptide.fa.gz
CslA	Pavirv00059726m|PACid-23780831	Pvirgatum_202_peptide.fa.gz
CslA	Pavirv00036247m|PACid-23805855	Pvirgatum_202_peptide.fa.gz
CslA	Pavirv00049796m|PACid-23765544	Pvirgatum_202_peptide.fa.gz
CslA	Pavirv00049797m|PACid-23765545	Pvirgatum_202_peptide.fa.gz
CslA	Pavirv00037606m|PACid-23781718	Pvirgatum_202_peptide.fa.gz
CslA	Pavirv00054691m|PACid-23806161	Pvirgatum_202_peptide.fa.gz
CslA	Pavirv00022626m|PACid-23800447	Pvirgatum_202_peptide.fa.gz
CslA	Pavirv00050984m|PACid-23806548	Pvirgatum_202_peptide.fa.gz
CslA	Pavirv00050985m|PACid-23806549	Pvirgatum_202_peptide.fa.gz
CslA	Pavirv00009713m|PACid-23812021	Pvirgatum_202_peptide.fa.gz
CslA	Pavirv00039936m|PACid-23814284	Pvirgatum_202_peptide.fa.gz
CslA	Pavirv00036002m|PACid-23787969	Pvirgatum_202_peptide.fa.gz
CslA	Pavirv00060323m|PACid-23768163	Pvirgatum_202_peptide.fa.gz
CslA	Pavirv00017665m|PACid-23813539	Pvirgatum_202_peptide.fa.gz
CslA	Pavirv00001702m|PACid-23765901	Pvirgatum_202_peptide.fa.gz
CslH	Pavirv00052400m|PACid-23791653	Pvirgatum_202_peptide.fa.gz
CslH	Pavirv00010853m|PACid-23760282	Pvirgatum_202_peptide.fa.gz
CslC	Pavirv00029970m|PACid-23803058	Pvirgatum_202_peptide.fa.gz
CslC	Pavirv00058702m|PACid-23766056	Pvirgatum_202_peptide.fa.gz
CslC	Pavirv00052315m|PACid-23756112	Pvirgatum_202_peptide.fa.gz
CslC	Pavirv00017495m|PACid-23776052	Pvirgatum_202_peptide.fa.gz
CslC	Pavirv00014001m|PACid-23766386	Pvirgatum_202_peptide.fa.gz
CslC	Pavirv00046697m|PACid-23790387	Pvirgatum_202_peptide.fa.gz
CslC	Pavirv00035780m|PACid-23792246	Pvirgatum_202_peptide.fa.gz
CslC	Pavirv00058766m|PACid-23786035	Pvirgatum_202_peptide.fa.gz
CslC	Pavirv00057615m|PACid-23779921	Pvirgatum_202_peptide.fa.gz
CslC	Pavirv00060038m|PACid-23801029	Pvirgatum_202_peptide.fa.gz
CslD	Pavirv00068745m|PACid-23758974	Pvirgatum_202_peptide.fa.gz
CslD	Pavirv00033900m|PACid-23822605	Pvirgatum_202_peptide.fa.gz
CslD	Pavirv00049926m|PACid-23814089	Pvirgatum_202_peptide.fa.gz
CslD	Pavirv00069816m|PACid-23786402	Pvirgatum_202_peptide.fa.gz
CslD	Pavirv00057331m|PACid-23756242	Pvirgatum_202_peptide.fa.gz
CslD	Pavirv00061799m|PACid-23814527	Pvirgatum_202_peptide.fa.gz
CslD	Pavirv00016741m|PACid-23790638	Pvirgatum_202_peptide.fa.gz
CslD	Pavirv00025967m|PACid-23778596	Pvirgatum_202_peptide.fa.gz
CslD	Pavirv00019402m|PACid-23769036	Pvirgatum_202_peptide.fa.gz
CslD	Pavirv00024156m|PACid-23810387	Pvirgatum_202_peptide.fa.gz
CslE	Pavirv00044649m|PACid-23758147	Pvirgatum_202_peptide.fa.gz
CslE	Pavirv00061790m|PACid-23800333	Pvirgatum_202_peptide.fa.gz
CslE	Pavirv00066162m|PACid-23823842	Pvirgatum_202_peptide.fa.gz
CslE	Pavirv00011955m|PACid-23814520	Pvirgatum_202_peptide.fa.gz
CslE	Pavirv00069986m|PACid-23802018	Pvirgatum_202_peptide.fa.gz
CslF	Pavirv00028319m|PACid-23771678	Pvirgatum_202_peptide.fa.gz
CslF	Pavirv00043607m|PACid-23758737	Pvirgatum_202_peptide.fa.gz
CslF	Pavirv00056136m|PACid-23790187	Pvirgatum_202_peptide.fa.gz
CslF	Pavirv00041484m|PACid-23788998	Pvirgatum_202_peptide.fa.gz
CslF	Pavirv00027309m|PACid-23816240	Pvirgatum_202_peptide.fa.gz
CslF	Pavirv00002273m|PACid-23759928	Pvirgatum_202_peptide.fa.gz
CslF	Pavirv00026014m|PACid-23769725	Pvirgatum_202_peptide.fa.gz
CslF	Pavirv00017468m|PACid-23778212	Pvirgatum_202_peptide.fa.gz
CslF	Pavirv00026088m|PACid-23798559	Pvirgatum_202_peptide.fa.gz
CslF	Pavirv00052026m|PACid-23819758	Pvirgatum_202_peptide.fa.gz
CslF	Pavirv00045946m|PACid-23800529	Pvirgatum_202_peptide.fa.gz
CslF	Pavirv00000730m|PACid-23813130	Pvirgatum_202_peptide.fa.gz
CslF	Pavirv00045947m|PACid-23800530	Pvirgatum_202_peptide.fa.gz
CslF	Pavirv00056088m|PACid-23825509	Pvirgatum_202_peptide.fa.gz
CslG	Pavirv00027268m|PACid-23793337	Pvirgatum_202_peptide.fa.gz
CslG	Pavirv00027269m|PACid-23793338	Pvirgatum_202_peptide.fa.gz
CslJ	Pavirv00025152m|PACid-23823870	Pvirgatum_202_peptide.fa.gz
unclassified	Pavirv00006084m|PACid-23791160	Pvirgatum_202_peptide.fa.gz
unclassified	Pavirv00010356m|PACid-23779763	Pvirgatum_202_peptide.fa.gz
unclassified	Pavirv00010357m|PACid-23779764	Pvirgatum_202_peptide.fa.gz
unclassified	Pavirv00010359m|PACid-23779766	Pvirgatum_202_peptide.fa.gz
unclassified	Pavirv00011250m|PACid-23815800	Pvirgatum_202_peptide.fa.gz
unclassified	Pavirv00020030m|PACid-23783082	Pvirgatum_202_peptide.fa.gz
unclassified	Pavirv00041144m|PACid-23792915	Pvirgatum_202_peptide.fa.gz
unclassified	Pavirv00060983m|PACid-23814134	Pvirgatum_202_peptide.fa.gz
unclassified	Pavirv00063183m|PACid-23786624	Pvirgatum_202_peptide.fa.gz
CesA	Sb10g023430.1|PACid-1984243	Sbicolor_79_peptide.fa.gz
CesA	Sb01g004210.1|PACid-1949795	Sbicolor_79_peptide.fa.gz
CesA	Sb02g006290.1|PACid-1956064	Sbicolor_79_peptide.fa.gz
CesA	Sb09g005280.1|PACid-1979961	Sbicolor_79_peptide.fa.gz
CesA	Sb03g004320.1|PACid-1960520	Sbicolor_79_peptide.fa.gz
CesA	Sb03g034680.1|PACid-1963299	Sbicolor_79_peptide.fa.gz
CesA	Sb01g019720.1|PACid-1951696	Sbicolor_79_peptide.fa.gz
CesA	Sb02g025020.1|PACid-1957616	Sbicolor_79_peptide.fa.gz
CesA	Sb02g007810.1|PACid-1956275	Sbicolor_79_peptide.fa.gz
CesA	Sb02g010110.1|PACid-1956560	Sbicolor_79_peptide.fa.gz
CesA	Sb01g002050.1|PACid-1949536	Sbicolor_79_peptide.fa.gz
CslA	Sb02g012870.1|PACid-1956826	Sbicolor_79_peptide.fa.gz
CslA	Sb10g024640.1|PACid-1984394	Sbicolor_79_peptide.fa.gz
CslA	Sb04g006260.1|PACid-1965642	Sbicolor_79_peptide.fa.gz
CslA	Sb02g040200.1|PACid-1959519	Sbicolor_79_peptide.fa.gz
CslA	Sb01g045850.1|PACid-1954634	Sbicolor_79_peptide.fa.gz
CslA	Sb07g021300.1|PACid-1976121	Sbicolor_79_peptide.fa.gz
CslA	Sb04g028070.1|PACid-1967508	Sbicolor_79_peptide.fa.gz
CslH	Sb06g016750.1|PACid-1972428	Sbicolor_79_peptide.fa.gz
CslH	Sb06g016760.1|PACid-1972429	Sbicolor_79_peptide.fa.gz
CslH	Sb06g016770.1|PACid-1972430	Sbicolor_79_peptide.fa.gz
CslC	Sb01g006820.1|PACid-1950123	Sbicolor_79_peptide.fa.gz
CslC	Sb02g002090.1|PACid-1955505	Sbicolor_79_peptide.fa.gz
CslC	Sb09g025260.1|PACid-1981467	Sbicolor_79_peptide.fa.gz
CslC	Sb03g035660.1|PACid-1963417	Sbicolor_79_peptide.fa.gz
CslC	Sb07g007890.1|PACid-1975523	Sbicolor_79_peptide.fa.gz
CslD	Sb08g017750.1|PACid-1978578	Sbicolor_79_peptide.fa.gz
CslD	Sb07g011890.1|PACid-1975649	Sbicolor_79_peptide.fa.gz
CslD	Sb10g019350.1|PACid-1983797	Sbicolor_79_peptide.fa.gz
CslD	Sb10g000980.1|PACid-1982254	Sbicolor_79_peptide.fa.gz
CslD	Sb01g027880.1|PACid-1952422	Sbicolor_79_peptide.fa.gz
CslE	Sb04g029420.1|PACid-1967681	Sbicolor_79_peptide.fa.gz
CslE	Sb02g027610.1|PACid-1957959	Sbicolor_79_peptide.fa.gz
CslE	Sb02g027570.1|PACid-1957955	Sbicolor_79_peptide.fa.gz
CslF	Sb07g004110.1|PACid-1975088	Sbicolor_79_peptide.fa.gz
CslF	Sb02g036010.1|PACid-1958986	Sbicolor_79_peptide.fa.gz
CslF	Sb02g036000.1|PACid-1958985	Sbicolor_79_peptide.fa.gz
CslF	Sb02g035990.1|PACid-1958984	Sbicolor_79_peptide.fa.gz
CslF	Sb02g036030.1|PACid-1958990	Sbicolor_79_peptide.fa.gz
CslF	Sb02g036023.1|PACid-1958988	Sbicolor_79_peptide.fa.gz
CslF	Sb02g035980.1|PACid-1958983	Sbicolor_79_peptide.fa.gz
CslF	Sb02g036020.1|PACid-1958987	Sbicolor_79_peptide.fa.gz
CslJ	Sb03g047220.1|PACid-1964793	Sbicolor_79_peptide.fa.gz
unclassified	Sb01g002910.1|PACid-1949638	Sbicolor_79_peptide.fa.gz
unclassified	Sb01g003140.1|PACid-1949665	Sbicolor_79_peptide.fa.gz
CesA	Si007846m|PACid-19704983	Sitalica_164_peptide.fa.gz
CesA	Si034016m|PACid-19684139	Sitalica_164_peptide.fa.gz
CesA	Si028770m|PACid-19713140	Sitalica_164_peptide.fa.gz
CesA	Si021050m|PACid-19701141	Sitalica_164_peptide.fa.gz
CesA	Si005742m|PACid-19703587	Sitalica_164_peptide.fa.gz
CesA	Si000133m|PACid-19675161	Sitalica_164_peptide.fa.gz
CesA	Si000179m|PACid-19673449	Sitalica_164_peptide.fa.gz
CesA	Si034020m|PACid-19684828	Sitalica_164_peptide.fa.gz
CesA	Si028761m|PACid-19712445	Sitalica_164_peptide.fa.gz
CesA	Si005779m|PACid-19703316	Sitalica_164_peptide.fa.gz
CesA	Si028762m|PACid-19709968	Sitalica_164_peptide.fa.gz
CesA	Si028766m|PACid-19712136	Sitalica_164_peptide.fa.gz
CesA	Si028764m|PACid-19712135	Sitalica_164_peptide.fa.gz
CesA	Si034009m|PACid-19681507	Sitalica_164_peptide.fa.gz
CslA	Si032179m|PACid-19709218	Sitalica_164_peptide.fa.gz
CslA	Si008033m|PACid-19703066	Sitalica_164_peptide.fa.gz
CslA	Si016912m|PACid-19690140	Sitalica_164_peptide.fa.gz
CslA	Si034919m|PACid-19685335	Sitalica_164_peptide.fa.gz
CslA	Si035101m|PACid-19685336	Sitalica_164_peptide.fa.gz
CslA	Si029676m|PACid-19712670	Sitalica_164_peptide.fa.gz
CslA	Si035204m|PACid-19682687	Sitalica_164_peptide.fa.gz
CslA	Si006161m|PACid-19703351	Sitalica_164_peptide.fa.gz
CslA	Si015800m|PACid-19691099	Sitalica_164_peptide.fa.gz
CslA	Si016839m|PACid-19688505	Sitalica_164_peptide.fa.gz
CslH	Si016419m|PACid-19688344	Sitalica_164_peptide.fa.gz
CslH	Si009413m|PACid-19694354	Sitalica_164_peptide.fa.gz
CslC	Si035399m|PACid-19680094	Sitalica_164_peptide.fa.gz
CslC	Si034503m|PACid-19680093	Sitalica_164_peptide.fa.gz
CslC	Si032804m|PACid-19712649	Sitalica_164_peptide.fa.gz
CslC	Si021376m|PACid-19699142	Sitalica_164_peptide.fa.gz
CslC	Si000541m|PACid-19674945	Sitalica_164_peptide.fa.gz
CslC	Si029148m|PACid-19713669	Sitalica_164_peptide.fa.gz
CslC	Si013296m|PACid-19690721	Sitalica_164_peptide.fa.gz
CslD	Si021011m|PACid-19701764	Sitalica_164_peptide.fa.gz
CslD	Si015820m|PACid-19692605	Sitalica_164_peptide.fa.gz
CslD	Si008500m|PACid-19704525	Sitalica_164_peptide.fa.gz
CslD	Si005721m|PACid-19705282	Sitalica_164_peptide.fa.gz
CslD	Si033974m|PACid-19684682	Sitalica_164_peptide.fa.gz
CslE	Si029057m|PACid-19714155	Sitalica_164_peptide.fa.gz
CslE	Si029066m|PACid-19709991	Sitalica_164_peptide.fa.gz
CslE	Si029554m|PACid-19709992	Sitalica_164_peptide.fa.gz
CslF	Si034259m|PACid-19684786	Sitalica_164_peptide.fa.gz
CslF	Si013204m|PACid-19692561	Sitalica_164_peptide.fa.gz
CslF	Si032230m|PACid-19713204	Sitalica_164_peptide.fa.gz
CslF	Si031960m|PACid-19713193	Sitalica_164_peptide.fa.gz
CslF	Si028885m|PACid-19709353	Sitalica_164_peptide.fa.gz
CslF	Si028860m|PACid-19712632	Sitalica_164_peptide.fa.gz
CslF	Si028873m|PACid-19713217	Sitalica_164_peptide.fa.gz
CslJ	Si024965m|PACid-19697857	Sitalica_164_peptide.fa.gz
CslJ	Si021430m|PACid-19698621	Sitalica_164_peptide.fa.gz
unclassified	Si036396m|PACid-19681761	Sitalica_164_peptide.fa.gz
unclassified	Si037228m|PACid-19684201	Sitalica_164_peptide.fa.gz
unclassified	Si039247m|PACid-19679268	Sitalica_164_peptide.fa.gz
CesA	231191|PACid-15414700	Smoellendorffii_91_peptide.fa.gz
CesA	141535|PACid-15410469	Smoellendorffii_91_peptide.fa.gz
CesA	73698|PACid-15408531	Smoellendorffii_91_peptide.fa.gz
CesA	163575|PACid-15408356	Smoellendorffii_91_peptide.fa.gz
CesA	75715|PACid-15415055	Smoellendorffii_91_peptide.fa.gz
CslA	230176|PACid-15411642	Smoellendorffii_91_peptide.fa.gz
CslC	140200|PACid-15405032	Smoellendorffii_91_peptide.fa.gz
CslC	442658|PACid-15412386	Smoellendorffii_91_peptide.fa.gz
CslD	230382|PACid-15413227	Smoellendorffii_91_peptide.fa.gz
CslD	83878|PACid-15417268	Smoellendorffii_91_peptide.fa.gz
CslD	85326|PACid-15419181	Smoellendorffii_91_peptide.fa.gz
unclassified	101926|PACid-15406904	Smoellendorffii_91_peptide.fa.gz
unclassified	412258|PACid-15410055	Smoellendorffii_91_peptide.fa.gz
unclassified	414988|PACid-15421208	Smoellendorffii_91_peptide.fa.gz
unclassified	431149|PACid-15420698	Smoellendorffii_91_peptide.fa.gz
unclassified	432432|PACid-15403470	Smoellendorffii_91_peptide.fa.gz
unclassified	432624|PACid-15404999	Smoellendorffii_91_peptide.fa.gz
unclassified	448592|PACid-15406836	Smoellendorffii_91_peptide.fa.gz
unclassified	448970|PACid-15409911	Smoellendorffii_91_peptide.fa.gz
unclassified	73379|PACid-15406212	Smoellendorffii_91_peptide.fa.gz
unclassified	98270|PACid-15412184	Smoellendorffii_91_peptide.fa.gz
CslK	Vocar20003015m|PACid-23131228	Vcarteri_199_peptide.fa.gz
unclassified	Vocar20000557m|PACid-23132686	Vcarteri_199_peptide.fa.gz
unclassified	Vocar20002730m|PACid-23131321	Vcarteri_199_peptide.fa.gz
unclassified	Vocar20009750m|PACid-23124859	Vcarteri_199_peptide.fa.gz
unclassified	Vocar20012273m|PACid-23133670	Vcarteri_199_peptide.fa.gz
CesA	GSVIVT01028234001|PACid-17835429	Vvinifera_145_peptide.fa.gz
CesA	GSVIVT01033297001|PACid-17839038	Vvinifera_145_peptide.fa.gz
CesA	GSVIVT01032096001|PACid-17838125	Vvinifera_145_peptide.fa.gz
CesA	GSVIVT01035830001|PACid-17840919	Vvinifera_145_peptide.fa.gz
CesA	GSVIVT01021248001|PACid-17830397	Vvinifera_145_peptide.fa.gz
CesA	GSVIVT01028402001|PACid-17835557	Vvinifera_145_peptide.fa.gz
CesA	GSVIVT01023643001|PACid-17832023	Vvinifera_145_peptide.fa.gz
CesA	GSVIVT01022285001|PACid-17831169	Vvinifera_145_peptide.fa.gz
CesA	GSVIVT01034552001|PACid-17839985	Vvinifera_145_peptide.fa.gz
CesA	GSVIVT01013471001|PACid-17824733	Vvinifera_145_peptide.fa.gz
CesA	GSVIVT01023837001|PACid-17832151	Vvinifera_145_peptide.fa.gz
CslA	GSVIVT01025737001|PACid-17833671	Vvinifera_145_peptide.fa.gz
CslA	GSVIVT01034719001|PACid-17840102	Vvinifera_145_peptide.fa.gz
CslA	GSVIVT01031405001|PACid-17837608	Vvinifera_145_peptide.fa.gz
CslA	GSVIVT01033767001|PACid-17839420	Vvinifera_145_peptide.fa.gz
CslB	GSVIVT01030468001|PACid-17836964	Vvinifera_145_peptide.fa.gz
CslB	GSVIVT01030456001|PACid-17836955	Vvinifera_145_peptide.fa.gz
CslB	GSVIVT01030458001|PACid-17836957	Vvinifera_145_peptide.fa.gz
CslB	GSVIVT01030462001|PACid-17836960	Vvinifera_145_peptide.fa.gz
CslB	GSVIVT01030467001|PACid-17836963	Vvinifera_145_peptide.fa.gz
CslC	GSVIVT01016135001|PACid-17826641	Vvinifera_145_peptide.fa.gz
CslC	GSVIVT01033168001|PACid-17838947	Vvinifera_145_peptide.fa.gz
CslC	GSVIVT01032523001|PACid-17838436	Vvinifera_145_peptide.fa.gz
CslC	GSVIVT01009290001|PACid-17821733	Vvinifera_145_peptide.fa.gz
CslC	GSVIVT01002010001|PACid-17817960	Vvinifera_145_peptide.fa.gz
CslD	GSVIVT01028071001|PACid-17835299	Vvinifera_145_peptide.fa.gz
CslD	GSVIVT01021798001|PACid-17830797	Vvinifera_145_peptide.fa.gz
CslD	GSVIVT01013057001|PACid-17824426	Vvinifera_145_peptide.fa.gz
CslD	GSVIVT01024398001|PACid-17832608	Vvinifera_145_peptide.fa.gz
CslE	GSVIVT01007039001|PACid-17820143	Vvinifera_145_peptide.fa.gz
CslE	GSVIVT01006766001|PACid-17820063	Vvinifera_145_peptide.fa.gz
CslE	GSVIVT01006763001|PACid-17820061	Vvinifera_145_peptide.fa.gz
CslE	GSVIVT01007043001|PACid-17820147	Vvinifera_145_peptide.fa.gz
CslE	GSVIVT01006760001|PACid-17820059	Vvinifera_145_peptide.fa.gz
CslE	GSVIVT01007038001|PACid-17820142	Vvinifera_145_peptide.fa.gz
CslE	GSVIVT01006761001|PACid-17820060	Vvinifera_145_peptide.fa.gz
CslE	GSVIVT01006764001|PACid-17820062	Vvinifera_145_peptide.fa.gz
CslE	GSVIVT01004458001|PACid-17819035	Vvinifera_145_peptide.fa.gz
CslE	GSVIVT01014703001|PACid-17825630	Vvinifera_145_peptide.fa.gz
CslE	GSVIVT01014705001|PACid-17825632	Vvinifera_145_peptide.fa.gz
CslG	GSVIVT01019568001|PACid-17829164	Vvinifera_145_peptide.fa.gz
CslG	GSVIVT01019572001|PACid-17829167	Vvinifera_145_peptide.fa.gz
CslG	GSVIVT01019581001|PACid-17829174	Vvinifera_145_peptide.fa.gz
CslG	GSVIVT01019583001|PACid-17829176	Vvinifera_145_peptide.fa.gz
CslG	GSVIVT01019575001|PACid-17829170	Vvinifera_145_peptide.fa.gz
CslG	GSVIVT01019587001|PACid-17829180	Vvinifera_145_peptide.fa.gz
CslG	GSVIVT01019582001|PACid-17829175	Vvinifera_145_peptide.fa.gz
CslG	GSVIVT01019591001|PACid-17829184	Vvinifera_145_peptide.fa.gz
CslG	GSVIVT01019586001|PACid-17829179	Vvinifera_145_peptide.fa.gz
CslG	GSVIVT01019580001|PACid-17829173	Vvinifera_145_peptide.fa.gz
CslG	GSVIVT01019570001|PACid-17829166	Vvinifera_145_peptide.fa.gz
CslG	GSVIVT01019589001|PACid-17829182	Vvinifera_145_peptide.fa.gz
CslG	GSVIVT01019584001|PACid-17829177	Vvinifera_145_peptide.fa.gz
CslJ	GSVIVT01027717001|PACid-17835035	Vvinifera_145_peptide.fa.gz
CslJ	GSVIVT01018143001|PACid-17828190	Vvinifera_145_peptide.fa.gz
unclassified	GSVIVT01008672001|PACid-17821240	Vvinifera_145_peptide.fa.gz
unclassified	GSVIVT01016551001|PACid-17826955	Vvinifera_145_peptide.fa.gz
CesA	GRMZM2G349834_T01|PACid-20821551	Zmays_181_peptide.fa.gz
CesA	GRMZM2G111642_T03|PACid-20865658	Zmays_181_peptide.fa.gz
CesA	GRMZM2G150404_T01|PACid-20841904	Zmays_181_peptide.fa.gz
CesA	GRMZM2G018241_T01|PACid-20846131	Zmays_181_peptide.fa.gz
CesA	GRMZM2G424832_T02|PACid-20833376	Zmays_181_peptide.fa.gz
CesA	GRMZM2G112336_T01|PACid-20854403	Zmays_181_peptide.fa.gz
CesA	GRMZM2G027723_T01|PACid-20820470	Zmays_181_peptide.fa.gz
CesA	GRMZM2G104092_T01|PACid-20837267	Zmays_181_peptide.fa.gz
CesA	GRMZM2G039454_T01|PACid-20828352	Zmays_181_peptide.fa.gz
CesA	GRMZM2G037413_T01|PACid-20848084	Zmays_181_peptide.fa.gz
CesA	GRMZM2G055795_T03|PACid-20827536	Zmays_181_peptide.fa.gz
CesA	GRMZM2G445905_T03|PACid-20864002	Zmays_181_peptide.fa.gz
CesA	GRMZM2G011651_T01|PACid-20883108	Zmays_181_peptide.fa.gz
CesA	GRMZM2G002523_T01|PACid-20842656	Zmays_181_peptide.fa.gz
CesA	GRMZM2G142898_T01|PACid-20833339	Zmays_181_peptide.fa.gz
CesA	GRMZM2G177631_T01|PACid-20834252	Zmays_181_peptide.fa.gz
CesA	GRMZM2G082580_T01|PACid-20848244	Zmays_181_peptide.fa.gz
CesA	GRMZM2G025231_T01|PACid-20833168	Zmays_181_peptide.fa.gz
CesA	GRMZM2G028353_T02|PACid-20843176	Zmays_181_peptide.fa.gz
CesA	GRMZM2G113137_T01|PACid-20866804	Zmays_181_peptide.fa.gz
CslA	GRMZM2G107754_T02|PACid-20831052	Zmays_181_peptide.fa.gz
CslA	GRMZM2G334142_T01|PACid-20878051	Zmays_181_peptide.fa.gz
CslA	GRMZM2G443715_T01|PACid-20838363	Zmays_181_peptide.fa.gz
CslA	GRMZM2G105631_T01|PACid-20858164	Zmays_181_peptide.fa.gz
CslA	GRMZM2G010142_T02|PACid-20832514	Zmays_181_peptide.fa.gz
CslA	GRMZM2G115772_T01|PACid-20870962	Zmays_181_peptide.fa.gz
CslA	GRMZM2G178880_T03|PACid-20838256	Zmays_181_peptide.fa.gz
CslA	GRMZM2G020742_T01|PACid-20824946	Zmays_181_peptide.fa.gz
CslA	GRMZM2G108600_T03|PACid-20868414	Zmays_181_peptide.fa.gz
CslA	GRMZM2G099088_T01|PACid-20859377	Zmays_181_peptide.fa.gz
CslA	GRMZM2G405567_T01|PACid-20882312	Zmays_181_peptide.fa.gz
CslH	GRMZM2G074546_T01|PACid-20842083	Zmays_181_peptide.fa.gz
CslC	AC183932.3_FGT007|PACid-20878035	Zmays_181_peptide.fa.gz
CslC	GRMZM2G028286_T02|PACid-20868652	Zmays_181_peptide.fa.gz
CslC	GRMZM2G074792_T01|PACid-20820186	Zmays_181_peptide.fa.gz
CslC	GRMZM2G027794_T02|PACid-20849550	Zmays_181_peptide.fa.gz
CslC	GRMZM2G454081_T04|PACid-20830590	Zmays_181_peptide.fa.gz
CslC	GRMZM2G173759_T01|PACid-20832536	Zmays_181_peptide.fa.gz
CslC	GRMZM2G142685_T01|PACid-20860415	Zmays_181_peptide.fa.gz
CslC	GRMZM2G135286_T01|PACid-20872451	Zmays_181_peptide.fa.gz
CslD	GRMZM2G015886_T01|PACid-20873987	Zmays_181_peptide.fa.gz
CslD	GRMZM2G044269_T01|PACid-20865312	Zmays_181_peptide.fa.gz
CslD	GRMZM2G061764_T01|PACid-20838128	Zmays_181_peptide.fa.gz
CslD	GRMZM5G870176_T01|PACid-20838767	Zmays_181_peptide.fa.gz
CslD	GRMZM2G436299_T01|PACid-20866582	Zmays_181_peptide.fa.gz
CslE	GRMZM2G012044_T01|PACid-20880914	Zmays_181_peptide.fa.gz
CslE	GRMZM2G014558_T01|PACid-20833958	Zmays_181_peptide.fa.gz
CslF	GRMZM2G164761_T01|PACid-20868564	Zmays_181_peptide.fa.gz
CslF	GRMZM2G110145_T01|PACid-20871965	Zmays_181_peptide.fa.gz
CslF	GRMZM2G122277_T01|PACid-20858716	Zmays_181_peptide.fa.gz
CslF	GRMZM2G339645_T01|PACid-20832126	Zmays_181_peptide.fa.gz
CslF	GRMZM2G367267_T01|PACid-20842392	Zmays_181_peptide.fa.gz
CslF	GRMZM2G103972_T01|PACid-20835820	Zmays_181_peptide.fa.gz
CslF	GRMZM2G113432_T01|PACid-20835585	Zmays_181_peptide.fa.gz
CslJ	GRMZM2G122431_T01|PACid-20827220	Zmays_181_peptide.fa.gz
unclassified	GRMZM2G129620_T02|PACid-20871569	Zmays_181_peptide.fa.gz
