# Supplementary material for: A survey of plant and algal genomes and transcriptomes reveals new insights into the evolution and function of the cellulose synthase superfamily
Source: BMC Genomics. 2014 Apr 4;15:260. doi: 10.1186/1471-2164-15-260 (PMC4023592; doi:10.1186/1471-2164-15-260)
Supplement: Additional file 6 — Csl homologs found in CGAs and sequences. [file 1471-2164-15-260-S6.xls]

## Sheet: af6
CGA Csl homologs that are aligned with known Csl proteins and longer than 100 a.a.
Species	IDs of Csl contigs/singlets	Best hit Csl protein (Yin et al. 2009)	Alignment position (contigs/singlets nt), 1st pos larger than 2nd pos means the peptide is on the minus strand	Alignment position (hit protein)	Alignment length (aa)	Identity	fasty E-value	Sequence
Chaetosphaeridium_globosum	gi|341817447|gb|JO181643.1|	AT2G24630.1|AT2G24630.1|cslC	77-679	140-343	203	45.97	8.4e-38	CGGGATAAGATGCACGTGGGCTTTCCTAGATCATTGGGCAACAAGCGCATCGTTGGCAACGGTTCTACTCGTTTGTTTGGCGTTACCTGGAAGCATGTCCTCCATCCAGGTCTTGCAACCAGTTTTCGAACTTTGTGCACAGTTGTTACAGGCTCTTGTTCGGGCTCTGGAGGTGCTATTCCTGGCACAGCTGGCCGACAAGCTCTTCCTATTCACCGGGCGTCTGTGGATATGGGCCTCCAAGTATCGAATGCCTGTCCTCGAGAGAGAGACTGTGCCGCAGGAGGAGGATCAGCTGTCCTTGGTTGCCGAGGAGGGCAAGCTGGAGGCGGAGTCTGTCCTGATCCAGATCCCCATGTGCAACGAGAGGGAGTGCTACAAGCAGAGCATCGAGGCGGC…
Chaetosphaeridium_globosum	SRR064327.807810	os_33857|LOC_Os06g02180.1|cslD	26-462	813-956	143	71.72	1.1e-44	TCAGATCAGACACGGCGCTGGAGACCGCGGCCTGGTGGACGAGAACGGCAAGGTGGAGAAGCGGAGCTCGTCGCGCCACGAGGGCGAGAGGCCGGCGCTGGATGCCGAGATGGTGGCAGATGCCATCCTCGTCATCTCCAGCTGGTATGAAGACAAGACGGAGTGGGGCCGCCGTGTGGGCTGGATTTACGGGTCTGTCACTGAGGACATTGTCACTGGCTACCGCATGCACAACCGTGGCTGGAAGAGCGTGTACTGCATCACCAAGCGGGCTGCATTCAAGGGGACGGCCCCCGATCAATCTGACGGATCGGCTGCACCAGGTGCTGCGCTGGGCCACGGGATCGGGTGAGGTATTTTTCTTCAGCCGCAACAACCGCCTGCTGGGTCAGTCGGGCT…
Chaetosphaeridium_globosum	Contig48	os_33857|LOC_Os06g02180.1|cslD	23-537	1005-1171	166	59.54	4e-53	CCGATGATGGAGGTGCGTGGGGGGGATCACGCTGGATGACGTGTGGAGGAACGAGCAGTTCTGGGTCGATGAGCACAGTGCTCACTTGGCTGCCGTCTACCAGGGTCTCCTGAAAGTGCGTTGCGGGGTACTGAGATCNCTTTCGACGGCGTCGACGGGCCCAAAGGCTTCGCCAGCGAGGAGGAAGACGACCCGTACCGCGACCTCTATGTGTTCAAGTGGACCTCGTTGTTGATTCCTCCATTGGTCATCATGTTGGTCAACATCATTGCATGCGTTGTTGGATTCTCACGCACAGTCTACGCGCGCTACCCTAGGTGGAGCGACCTGTTGGGGAAGTTGTTCTTTGCGATCTGGGTGCTCATCCATCTCTATCCGTTCGCACGGGGTTTAATGGGC…
Chaetosphaeridium_globosum	Contig81	sm_31942|e_gw1.92.136.1|cslC	10-614	360-559	199	62.38	1.2e-68	TCAGATCAGACACGCCCGGGATAGAACTTGCTGACCCGTTTCCAGACCATCGCCATGAACTACCACTTTGAGGTGGAGCAGCAAGTGATGTCGTGCTATTCACGCTTCTTTGGCTTCAATGGCACGGCTGGGGTGTGGCGGCGAGCAGCTTTGGACGAGTCCGGTGGGTGGGATTCAAGGACGACCGTTGAGGACATGGACATGGCTGTCCGTGCCCACATGCGTGGATGGGAGTTCATCTACCTGAACGACGTCCGTGTGTTGTGTGAGCTGCCCTCCACGTACCTCTCCTACTGCAAGCAGCAGCACAGGTGGCATGCGGGGCCGATGCAGCTCTTCCGACTCACGTGGAAGGATGTGGCCAAGGCTCCCAACCTGCCCGTATGGAAGAAAGTGAAC…
Chara_vulgaris	SRR099268.111219	AT5G44030.1|AT5G44030.1|cesA	55-511	669-822	153	54.55	1.2e-38	TCAGAAGCAGTGGTATCAACGCAGAGTACGGGGGCAAGCTGAACACTGCTGTCATTGCAGGCGATCGACCCGAAGACGAGGTCCAGCTTGTTCCCACTACGTGGCATAAGAAGCGATTCGGCAATTGCGCGACATTTGTAGCAACCGTCGTCGATGCGGAGGGCAGTCTTCCGGATGTCGATCCGTACCAGGTCCTGAACGACGTCATCCTTGTGACCTCCTGCGGTTATGAAGACAACACTGAATGGGGGTAACGGTTGGGTGGATGTATGGCTCAGTCACGGAAGATATCGTCACGGGCATGAACATGCATGTGAACGGCTGGTATTCCGTCTATACCATACCCCAAGAGAGATGCGTTCAAGGGAACTGCGCCCATCAATTTGACGGATCGACTGG…
Chara_vulgaris	SRR099268.284450	AT5G44030.1|AT5G44030.1|cesA	435-45	673-802	129	61.54	2.8e-35	TCAGAAGCAGTGGTATCAACGCAGAGTTACTAGGGGGGTATTTGTTGCCTGGAGAAGAAGATTTCCACGGAACCCGTGGCCCACCGAAGGACCTGTCCGAGCCGATCCGTCAGATTGATTGGGGCCGATCCCTTGAAAGCAGGCCTCTTCGGCATGCAGTAGACAGAATGCCAGCCCATTTATATGCATCATCAGTCCAGTGACAATATCTTCTGTAACCGACCCATACATCCATCCGACGGTCTTTCCCCCACTCTGTGTTTTCCTCGTAGCCACAGGAAATGACCGAGGGATCACATCGCTTAGCACCAGATAAGCTCCAACGTCAGGGACGCTACCCTCGGCATCGCCAACTGTGGCCACAAAGTTGCGGCACATTCCAAAGCGCTTTGTGTGCCA…
Chara_vulgaris	SRR099268.325348	pp_2722|estExt_Genewise1.C_80120|cesA	479-56	538-678	140	68.75	1e-60	TCAGCTCTCCAGGAATGACTGCTGTCATGATCTGGCGCCTTCTGTCTCGCACATCCCTCGTCTTTCGTGACGCTCCAAAGCAGCAGCAACAGCAGTATCGGCAGCAACATCCTCTCTTTTCCACCCCTCCTTTTCGCACGGGCGGCAGGAAGCCATACAGAGCTTGCCGGCGAAACACACAGCCGGTACCGACATACATGGGCCCTTGGAATCCATCCAAACCTTTCATGTTGACATCGTAGAAAACTGTGTTGTGATTTGCATAACGGTCACTTCTGTCAACGCCATCAAACCGCTGCGGGAACTGGACGAAGCATGTCTGTGGGCCTACAACAGGGTCCATCAGGTAGCACATGGCCTCACGAATGGATCTTGCGTTGTTAATATAATGATCACAAT…
Chara_vulgaris	SRR099268.48811	pp_8706|estExt_fgenesh1_pm.C_300004|cesA	71-378	709-817	108	37.61	3.8e-13	TCAGAAGCAGTGGTATCAACGCAGAGTACGGGGCAAGCTGAACACTGCTGTCATTGCAGGCGATCGACCCGAAGACGAGGTCCAGCTTGTTCCCACTACGTGGCATAAGAAGCGATTCGGCAATTGCGCGACATTTGAGCAACCGTCGTCGATGCGGAGGCAGTCTTCCGGATGTCGATCCGTACCAGGTTCCNGAACGCGTCATCCTTGNGCCTCTGCGTTANGAANACAACNTGAAGTGGGGTAACGTGGTGNTGNNGCTCAGTCACGGAAGATATCGTCACGGGCATGAACATGCATGTGAACGGCTGGTATTCCGTCTATACCATACCCAAGAGAGATGCCGTTNAAGGGACTGCGCCATCAATTGACGATCGCTGGTCNGGTCCTCGGTGGCAT…
Chara_vulgaris	SRR099268.54011	pp_2722|estExt_Genewise1.C_80120|cesA	4-506	453-617	164	65.27	5.7e-52	TCAGAGGAGAGGAGACACATGAAGAAGGCGTACGATGAATTCAAAGTCCGAATCAATGCACTGGTTGCCAAGTCCAGGGACCCACCAGAAGATGGTTGGAAAATGAATGACAACTCGCCATGGCCCGGAAATGACAGGAAGGATCACGTCGGCATGATCCAAGTGTTCCTTCAACCCCGACGGAGACACCAAGGATATCAACGGGGACCCTATGCCTAGGCTTGTGTATGTGTCTCGAGAGAAGAGAACAGGTGTGAACCACAACAAGAAGGCAGGTGCAATGAATGCGCTGATGCGGTCAAGTGCTCTGATCACAATGGGCCTTTCATTCTGAATCTTGATTGCGATCACTATATCAACAATGACGAAAGCCGTTCGAGAGGCCATGTTGTTTCCTGA…
Chara_vulgaris	SRR099268.77098	pp_2722|estExt_Genewise1.C_80120|cesA	496-6	407-568	161	68.1	4.1e-59	TCAGTATAGTGATCACAATCAAGATTCAGAATGAAAGGCCCATTTGTGATCAAAGCACTTGACCGGCATCAGCGCATTCATTGCACCTGCCTTCTTGTTGTGGTTCACACCTGTTCTCTTCTCTCGAGAAACATACACCAGCCTCGGCATAGCGTCCCCATTGATATCCTTGGTGTCTCCATCGGGTTGAAGGAAGACTTGGATCATGCCGACGTGGTCCTTCCTGTCATTCCCTGGCCATGGCGAGCTGTCATTCATTTTCCAACCATCTTCTGGTGGGTCCCTGGACTTGGCAACCAGTGCATTGATTCGGACTTTGAATTCATCGTACGCCCTCTTCATGTGTCTTCTCTCCTTGATGAAGTCGTTTTGTAGTTTTACCCTTGGTGAAGTCGACCT…
Chara_vulgaris	SRR099269.123960	AT5G05170.1|AT5G05170.1|cesA	35-491	741-894	153	68.83	7.3e-50	TCAGAAGCAGTGGTATCAACGCAGAGTACGGGGGATCTCGTGTGGCTATGAAGACGATACCGATTGGGGAAAGTCAGTGGGGTGGATGTATGGGTCTGTGACGGAAGATATTGTCACCGGGTTTATGATGCATGTCAACGGTTGGCGCTCTATCTATGCGATGCCAAAGAGGCCTGCCTTTAAGGGGTCGGCACCAATCAATCTGACGGACCGACTCGGACAGGTGCTGCGGTGGGCAACAGGCTCTGTGGAAATTTTCTTCTCCCGCCATAATCCCATTTCATTTCATTGGTGCAAGGATCTGATGTTCCCCAGCGGTTCGCGTACGTGACACTTCCGTCTATCCTTCACATCTATCGCACTAATTGTTTACTGTTTCTTGCCAGCTGTCTGTCTCTT…
Chara_vulgaris	SRR099269.185742	os_21258|LOC_Os03g59340.1|cesA	463-2	702-857	155	60.26	2.5e-48	TCAGAGATGTGAAGGGATAGACAGAAGTGTTCACATACGCGAACCGCTGGGGGAACATCAGATCCTTGCACCAATGAAATGCAATGGGATTATGGCGGGAGAAGAAGATTTCCACAGAGCCTGTTGCCCACCGCAGCACCTGTCCCAGTCGGTCCGTTAGATTGATTGGCGCCGACCCCTTAAAGGCAGGCCTCTTTGGCATCGCATAGATAGAGCGCCAACCGTTGACATGCATCATAAACCCGGTGACAATATCTTCCGTCACAGACCCATACATCCACCCCACTGACTTTCCCCAATCGGTATCGTCTTCATAGCCACACGAGATGACCAAGATAGCGTCGCTAGGACTTGGTAGGGTCGACATCAGGCACACTTCCTTCCGCGTCGACAACTGTT…
Chara_vulgaris	SRR099269.197165	AT5G05170.1|AT5G05170.1|cesA	463-6	218-369	151	53.59	9e-36	TCAGCGACAGGATAATCCATAGCCAGCGTACCGTAGAGGATGACGTCCATCGTGACCAGCGGAGGTTCCTTCTCTGGATCTGCCGTCGTAATAAAATGTCAACAGGGAGCAACTTGCTTCGCTCTCCAGGGGGGTCGAACCTCGCCGCAAGTCGATCCAAATAGGTTTCCCGCGTGATGGGCGACCACTTGGGAGTCTGATCAAGAATCCATGACAAAGCAAACCACAGCTCGCAGGCCACTGACATTGCCCATAGCCAGTATGCGTTAGGGTTTGGAGTCCGAATTCCGATAGTTGAAAAAGGCACAGAGAACAAAGAACGAAGATGACAGTCAATCGGTAGGGAAGGATCATCGACTGCGGAAAGTAGATGATCTTCGAGAGGGAAACTGCTCACCT…
Chara_vulgaris	SRR099269.308125	os_51759|LOC_Os09g25490.1|cesA	7-493	840-997	157	55.21	1.4e-38	TCAGCGTTGCTACTGTATTGTTTTTTGCCTGCATTCTGCCTCTTCACCAACCAGTTCATCATCAATGAGATCACAGACACTGCCGTACTGTATTTCTTGTTGCTCTTCATTTCCATTTTCCTGACCTCCATCCTCGAAATCCGCTGGAGCGGTGTCTCGTTGGAGGATTGGTGGAGAAACGAGCAGTTCTGGGTCATTGGAGGACAAGCGCCCATATCGCTGTTGTGACGCAGGGTCTGCTGAAAGTGGTGTTCCGAGTGGATTAGTCTCCTTCACCCTTACGCAGAAGGGAAGCGACGACAATGACGATCCATACGCAGAGCTGTATGCCTTTGCTGGACATGGCTGATGGTTCCTCCCGACCTACCATTTATGTATTAGTTTAACATTTATTGCATG…
Chara_vulgaris	SRR099269.43157	AT5G17420.1|AT5G17420.1|cesA	15-338	903-1007	104	56.48	4.2e-32	TCAGAAGCAGTGGTATCAACGCAGAGTACGAGGAGGAGGATGAATATGCAGAGCTGTACGCCTTCCGTTTCACCTGGCTTATGGTGCCTCCCACTACCATTGTGATCGTCAACATCTTGGCGTGCTTTGCCGGCATTTCGCGCACTATCTACTCTGACGTTTCCCTCGAACAAAATTGGGGACGGTTGATGGGCATGCTGTTTTTCTCTTTCTGGGTGGTGAGCCATTTATACCCCTTCGTCAAGGGCCTCATGGGCAAAAGTCAGCGCACGCCAACCATCGTCATAGTCTGGTCGGTCCTTCTTGCGATTATTTTGTCGCTCCTATGGGTGCACATTGTCAAGGACTGATATGCATCCTTCTCAAAATCCTCTTTCCCTCCTACATACCTCTGAGTGA…
Chara_vulgaris	Contig139	os_5702|LOC_Os01g54620.1|cesA	871-6	412-704	292	54.82	6.5e-78	GTACNGTAGACAGAATGCCAGTCCATTTATATGCATCATCAGTCCAGTGACAATATCTTCTGTAACCGACCCATACATCCATCCGACGGTCTTCCCACTCTGTGTTTCCTCGTAGCCACAGGAAATGACGAGGATCACATCGCTTAGCACCTGATAAGCTCCAACGTCAGGGACGCTACCCTCGGCATCGCCAACTGTGGCCACAAAGTTGCGGCACATTCCAAAGCGCTTTGTGTGCCCATTGCCGTAAGGGGACCCAAAATGCCATTTCCTCCTCGTCTTGCTGACCCGGAATGACGGCCGTGAGAAGCCGCCTGTGCTCCAACGCATCCTTTCCACTGCGACCGCCCCCGCAGCAGCAGCAGAGTGCAGCACAGCATCCTCGCGATGGGGGCTTGT…
Chara_vulgaris	Contig143	pp_12902|estExt_gwp_gw1.C_1620104|cslC	562-4	244-429	185	60.75	2.9e-58	TCAGAACTTCCAACCGTGGATGTGAGCTCTGACAGCGATGTCCATATCTTCGACCGTGGTTCTCACGTCCCAACCTCCACATTCGTTCACGGCTGCGATTCTCCAGATGCCGCCAGTTCCGTTGAAACCGAAAAAGCCCATAGTGGCTCCCATGACCTGCTGCTCCACCTGGAAGTGATAAGACATGTTGATGAACTGGAAGCGCGTGAGCAGGTTGCAGAATTGATTGCTGTACTCCCAGCGCGTCTGAACGAGAGCGAGCGTCGGATCATCCTTGAAGTTACGGCACCGTCCTCAACAACCAGTCAGATTTTGGCTGGAAATCGGCGTCGAACACCGCCACAAAGTCGCACTCCTTCACGTACGGCGCCTTCATGCCTTCCTTCAAAGACCCGCCCT…
Chara_vulgaris	Contig154	os_21258|LOC_Os03g59340.1|cesA	20-485	904-1054	150	62.42	1.8e-38	GGTACCGTTCGGGTTGGGTAGGTGGGTTGGTCGGGTCGGCGTTGTAAGGAAGTGGTGGCGTAACGAGCAGTTCTTGGGTATCGGAGGCACAAGTGCCCACTCTTGCTGCAGTCTTCCAAGGTATGCTCAGGTGCTGCGGTATGACACGTCTTTCACACTCACACAGAAGGGTAGTGAGGACGAGGAGGATGAATATGCAGAGCTGTACGCCTCCGTTTACCTGGCTTATGGTGCCTCCCACTACCATTGTGATCGTCAACCTCTTGGCGTGCTTCGCCGGCATTTCGCGCACTATCTACTCTGGCGCTTCCCTCGAACAAAATTGGGGAAGGTTGATGGGCATGCTCTTTTTCTCTCACTGGGTGGTTAGCCATTTATACCCCTTCGTCAAGGGCCTCA…
Nitella_hyalina	gi|341783810|gb|JO308287.1|	pp_9021|estExt_fgenesh2_pg.C_1120025|cesA	509-146	559-678	119	71.31	5.1e-49	CCTCCGCATCAACCACCGTMGCAACGAAATTAGCACAACTKCCGAAWCGTTGTTGATGCCACGTGGTGGGRACCAATTGCACGGTATCTTCGTCTTGTTCTCCGGGAATGACAGCTGTCATGAGMAGATTACGCCGYGCATTRAGCTCTCTMGACTTCTTCGAAGAACCRAAGCAGCAACAACAGCAGTACGTGGCGCAACAGCCACGTTTCTTCGGAGGGGCATTCTTCCGAACGGGCGGAAGGAATCCGTACAATGCTTGACGCCGAAAAACGCAACCCGTTCCGACGTACATCGGACCTTGRAAMCCATCCAAACCTTTCATGTTGACGTCATAGAAAACTGTGTTATGGTTAGCGTAACGATCGTTYCGATCAACGCCATCGAACCGTTGAGGGA…
Nitella_hyalina	SRR064326.37795	pp_2722|estExt_Genewise1.C_80120|cesA	29-525	344-508	164	72.12	5.5e-64	TCAGATATCGCGAGGGAATTCCCGGGAGCGTTTCGAAAAGCCTAACGAACCGAACAAGTTATTGCCAGTTGACATCTTCATCACGACGGCGGATCCTGAAAAGGAACCGCCTATCGTCACTGCTAACGTCGTTCTATCAGTTTTGGCGATGGATTACCCAGTGGATAAGGTTGCGTGCTATCTTTCGGACGATGGTTCGGCCATGTTGACTTTTGAGGCGTTGACTGAGACCGCGAGTTTCGCGAGAGCTTGGGTGCCTTTCTGTAAAAAGCACGAAATTGAACCCCGTGCTCCTGAGATGTATTTCCAAGGCAAGTTCGATTACACGAAAGGAAAGACTCAATCGGATTTCATCAAGGAGAGGAGACACATGAAACGTGCGTACGAAGAGTTCAAAGT…
Nitella_hyalina	SRR064326.522112	pp_9021|estExt_fgenesh2_pg.C_1120025|cesA	524-161	559-678	119	70.49	4.5e-51	TCAGATATCGCGAGCCCTCCGCATCAACCACCGTCGCAACGAAATTAGCACAACTTCCGAAACGTTGTTGATGCCACGTGGTGGGGACCAATTGCACGGTATCTTCGTCTTGTTCTCCGGGAATGACAGCTGTCATGAGCAGATTACGCCGTGCATTGAGCTCTCTCGACTTCTTCGAAGAACCAAAGCAGCAACAACAGCAGTACGTGGCGCAACAGCCACGTTTCTTCGGAGGGGCATTCTTCCGAACGGGCGGAAGGAATCCGTACAATGCTTGACGCCGAAAAACGCAACCCGTTCCGACGTACATCGGACCTTGGAACCCATCCAAACCTTTCATGTTGACGTCATAGAAAACTGTGTTATGGTTAGCGTAACGATCGTTTCGATCAACGCCAT…
Nitella_hyalina	SRR064326.525840	pp_1877|estExt_Genewise1.C_2240022|cslC	15-507	287-451	164	65.45	3.5e-58	TCAGATATCGCGAGTACCGTCATCGCGTTGATAGAACTGGTTATAAGGGAGGTTCGTTGAAAATGGGTATGCTCGCTCCGTACGTGAAAGATTGCGAATACGTGGCCGTATTTGACGCTGATTTCCAGCCGAGACCTGATTGGCTGCTTCAGACTGTGCCCTATTTCAAGGACGACCCCAAGCTCGGGCTCGTGCAGACTCGATGGGAGTACAGCAATCAATTCACCAACCTCCTTACGCGCTTTCAGTTCATCAACATGTCTTATCATTTCGAAGTTGAGCAACAGGTTATGGGAGCGACTTTTCAATTTCTTCGGATTCAACGGCACCGGTGGCATCTGGAGAGTAGCGGCGGTTAATGACTGTGGTGGTTGGGATACGCGAACGACGGTCGAAGAC…
Nitella_hyalina	SRR064326.70219	sm_5898|estExt_Genewise1.C_02459|cslC	22-513	291-454	163	56.71	1.4e-46	TCAGATATCGCGAGCCCGGGACTGAAGAGCGGATTGGAAGCGACTTACACTCGGGAGTACGAGTTCATCGCCGTCTTCGACACTGATTTCCAACCTGAATCCGACTTCCTGGCGCGGACTGTTCCGCATTTTCGCGCAGATCACAAGGTGGCATTGGTGCAAGCTCGCTGGGATTTCTACAATTCCTATCAAAACATCTTGACCCGGACGCAGCTGATCGACATGTCGTACCACTTCGCAGTCGAGCAGCAGGTTCAGGCAGCGACCGGGCTTTTCTTCCAATTCAACGGAACAGCAGGGGTGTGGAGAAGGTCGGCCATCATAGATGCAGGGGGTTGTTGACTCGGACCACCGTTGAGGACATGGACTTGTCGATCCGAGCGTTCTTACGGGGATGGA…
Nitella_hyalina	SRR064326.877005	pp_9021|estExt_fgenesh2_pg.C_1120025|cesA	531-144	550-678	128	70.23	5e-54	TCAGATATCGCGAGCGTAGCAACGAAATTAGCACAACTGCCGAATCGTTGTTGATGCCACGTGGTGGGAACCAATTGCACGGTATCTTCGTCTTGTTCTCCGGGAATGACAGCTGTCATGAGAAGATTACGCCGCGCATTAAGCTCTCTAGACTTCTTCGAAGAACCGAAGCAGCAACAACAGCAGTACGTGGCGCAACAGCCACGTTTCTTCGGAGGGGCATTCTTCCGAACGGGCGGAAGGAATCCGTACAATGCTTGACGCCGAAAAACGCAACCCGTTCCGACGTACATCGGACCTTGAAAACCATCCAAACCTTTCATGTTGACGTCATAGAAAACTGTGTTATGGTTAGCGTAACGATCGTTCCGATCAACGCCATCGAACCGTTGAGGGACT…
Nitella_hyalina	Contig12	pp_2722|estExt_Genewise1.C_80120|cesA	2-654	344-559	215	70.51	8.3e-75	GCGTTTCGAAAAGCCTAACGAACCGAACAAGTTATTGCCAGTTGACATCTTCATCACGACGGCGGATCCTGAAAAGGAACCGCCTATCGTCACTGCTAACGTCGTTCTATCAGTTTTGGCGATGGATTACCCAGTGGATAAGGTTGCGTGTTATCTTTCGGACGATGGTTCGGCCATGTTGACTTTTGAGGCGTTGACTGAGACAGCGAGTTTCGCGAGAGCTTGGGTGCCTTTTTGTAAAAAACACGAAATTGAACCCCGCGCTCCTGAGATGTATTTCCAAGGCAAGTTCGATTACACGAAAGGGAAGACTCAATCGGATTTCATCAAGGAGAGGAGACACATGAAACGTGCGTACGAAGAGTTCAAAGTGCGTGTTAATCAACTTGTTGCGAAATC…
Nitella_hyalina	Contig56	os_51759|LOC_Os09g25490.1|cesA	435-10	873-1012	139	64.08	1.9e-51	TCAGATATGCGAGCTGCGACCCATCAGACCTTTCGCAAACGGGTAAAGATGAATCAACACCCAAAAGGAGAAGAACAGCATACCAAACAGTCTGCCCCATTGTTGAGAATCCTGGGGTGCATATAATTCACGTGCGACTCCTGAGAAGCAAGCCAGAATATTCACAATGATGATTGTCGTTGGTGGGACCATAAGCCAAGTGAATCGGAACGCGTACAGTTCTGCAAACTCGTCCTCTTCATCCTCTCCTCCCTTCTGAGTAAGCGTGAAGGACGTGTCCACACCCGCAAGCACCTTCAGCATTCCCTGAAACACCGCAGAAACATGTGCGCTTGTTCCTCCAATGACCCAGAACTGTTCGTTACGCCACCACTCCTCAAGTGACACACCACTCCACCG…
Klebsormidium_flaccidum	gi|341728877|gb|JO253400.1|	sm_5174|e_gw1.0.20.1|cesA	2276-775	558-1056	498	55.53	2.5e-133	TTTTTTCCAGTAGGANNNTTNTGATGNCTATGTGAGTGAAAATGCTTGATCAATGTCAGAATCGACAGCGCCCTTAAACACTTCCGCACCTAAGAACCAATTGACAGTGTGGGCGCTAAATGGATTAGCACGTTCCTAACATGGGAAAAGTCAATTCGACGCAGTCTGCAGGAAAGAATGATGGTTGTGGTGTTTCTTGTTTCGAGTGCTTGTCTACGTGGGTCAACGATGCAATGACTCTTCTAGACACACACGCACGCGCCCTTGTGGAAGACGCCGTTATTGGAAGAACTCTACCCTAATCGATTCCACAGTCAGCTACGAAAGGTTTCCAAAGTCGACAGAGACAGCAAACTAGTCAAGCACAGCAGCTACGCAATCTCTAGAATAACTTAGTAG…
Klebsormidium_flaccidum	gi|341751868|gb|JO276353.1|	AT5G05170.1|AT5G05170.1|cesA	527-63	843-996	153	58.06	2.7e-40	AGGGAACGGATTGCTTGTTCGCTCTAGAAGATGGACGGCATTCAGAATTTGTCCAACCTCCTGATTGGCCGAGCGGGTACCACCCCGGCCCGCCCAGGCCGGCGGGCGCCCCGCTGTGTGCCCATCAGGTTCACGATGATGATGGTCGTGGGCGGGATGATGAGCGGCGTCCACCGGAAAATGTACAGCTCCGCAAACTCGCCGTCGTCATTGCTGTCCTTCTGCGTCAGCGTGAACTGCGACTCGAAGCCGGCCGTGATCTTGAGCAGGCCCTGCCACACCGCCACCAGGTGCGCGCTCGTGCCTCCAATCACCCAGAATTGTTCGTTCCTCCAGTACTCGTCGAGCGCGACGCCGGACCAGCGGATCTCGAGGATTGGCCGGTGCCGAAGACGGCGA…
Klebsormidium_flaccidum	SRR064330.154059	os_29053|LOC_Os05g08370.1|cesA	480-8	905-1061	156	52.53	9.6e-29	TCAGAGCACTGTAGTAGCCGAGGACGGTGACCATCAGCAGGGAGAGGGAGATGGCGAGCAGCGTGGACCAGACGATGACGATGGTGGGCGTGCGGTTGTGGCGGCCCATGAGGCCCTTGGCGAAGGGGGTAGAGATGGGAGGAGCACCCAGACGGCGAAGAAGCACTTGCCAAAGAGCTGGCCCCAATCCGGAGCGGTTCTTCTGCGCCTGCCGACTGATGCCCGCGATGATGCCCATCAGGTTCACGATGATGATGGTCGTGGCCGGGATGGATGAGCGGCGTCCACCGGAAAATGTACAGCTCGCAAACTCGCCGTCGTCGTTGCTGTCCCTTCTCGCCGTCAGCGTGAACTGCGACTCGAAGCCGGCCGTGATCTTGAGCAGGCCCTGCCGACACC…
Klebsormidium_flaccidum	SRR064330.269801	AT4G18780.1|AT4G18780.1|cesA	365-23	637-750	113	54.39	3e-28	TCAGAGCACTGTAGTGCCGCCGCTTCAGCTGGCTGCTGCACGGGCGCCACCACAGCACGTTGTACTTGCTCCAGTACGTCTCCACCGCGCCCAGCGCCTCGGTGAGCACCGCGTGCAGGCGGTCCGCCAGGTTGATCTGCGCGGGGCGCCGGAAGGCGGGCCGCTTGGGCAGGCAGTAGATGGAGCGCCAGCCGCGCGCGTGGACCTTCTGGCCCGTCACCACGTGCTCCGCGCTGCTGCAGTAGATCCACCCGATCTCCTTGCCCCACTGCGTGTTCTCCTCGGTACCCGCACGAGATGACGAGGATCACGTCGCTCAGCGTCGTGCGCGGCTGTCACGGGCNCCGCCGCCCGCCGTCTCGAACGTGGACGACGACGAAGTTCCTCGCCACGTTCCGA…
Klebsormidium_flaccidum	SRR064330.292093	pp_4876|e_gw1.29.2.1|cesA	336-16	853-959	106	62.62	9.1e-33	TCAGAGCACTGTAGTGAGCAGGCCCTGCCACACCGCCACCAGGTGCGCGCTCGTGCCTCCAATCACCCAGAATTGTTCGTTCCTCCAGTACTCGTCGAGCGCGACGCCGGACCAGCGGATCTCGAGGATGGCGGTGCCGAAGACGGCGATGAAGTAGACGAGGAAGTAGATGATGGCCGTGTTGTCCAGCACGGGGATGATGAACTGGTTCAGCAGCAGGCACACCGCGGGCAGCACGCAGTACGCCGTCAGCGCGATGCTCGTGAACGGGTACACCGTCGTGTTCACGTACGCAAAGACGCTGCAAAACTAATACGACGCCGTCCGACCGCCGCCCGCCCGACCGACGGTACGGTTGGTCGTCGTCGACGGAGAAGAAGAACTCCTACCTAACCCGTA…
Klebsormidium_flaccidum	SRR064330.296645	os_21258|LOC_Os03g59340.1|cesA	522-4	643-823	180	44.09	2.5e-23	TCAGAGCACTGTAGCGGAGCCGAGACCCCTACCGGTAGGTACTTTGGTGCAGACGATCGGCCATGTTGATAGGGGCGGTTCCCTTGAAGGCGGGCCGCTTGGTCATGGCATAGACGGAGCGTCCAGCCGCGCGAGTGCATGACGAAACCGGTGACGATATCCTCCGTGATGGACCCGTAGATCCCAGCCAATGTCCTTGCCCCCACATGCTGCCCTTCNCCGTAGTCGATCGCCGTCACCTCGATCGCATTGCGCAGCACACGGTCCGGCTCCGAAAAGTCCGCAGACGGGGGCAAGGCCGGTCTCAAGCGTGCTGGAGACGAAGTCGCCGCACTTGCCGAAGCGCTTCTGCAGGTCCTCGTAGTTAACCTTCAGGGGCTTCAGATCTTGCATGTCTGT…
Klebsormidium_flaccidum	SRR064330.321000	pp_4876|e_gw1.29.2.1|cesA	403-6	715-846	131	62.41	4.5e-36	TCAGAGCACTGTAGCGAGAAGAAGATCTCCACACTGCCCAGCCCCCACCGCAGCACCTGGTGCAGCCGGTCCGTCAGGTTGATGGGCGCCGTACCCTTGAAAGCGGGGCGGGGCGGGCTGCAGTAGATGGAGCGCCAACCGCGCGTATGCATGACCATGCCGGTCACCGATATCCTCCGTGATGGAACCGTAAATCCAGCCAATCTCCTTGCCCCACTCCGGTATTGTCCTCGTACCCGCACGAGATCACTAGGATGACGTCACTCAGCACAGTCCGTGGGGACATCGTCGGGCAGCCGCCGTCGAGCTCCGTGGTGGTCATTGACGAAGTTGTGGTCAGTACCCCGAAGCGGCGCGCGTGCCACTTCATGGGCATCAGCTGCAGCTCCTCCGCACGTC…
Klebsormidium_flaccidum	SRR064330.327375	os_56190|LOC_Os10g32980.1|cesA	493-4	652-812	160	45.12	2.5e-29	TCAGAGCACTGTAGCGGAGCCGAGACCCCACCGGAGGACTTGGTGCAGACGATCGGCCATGTTGATAGGGGCGGTTCCCTTGAAGGCGGCCGCTTGGTCAGTGGCATAGACGGAGCGCCAGCCGCGCGAGTGCATGACGAAACCGGTGACGATATCCTCCGTGATGGACCCGTAGATCCAGCCAATGTCCTTGCCCCACATGCTGCCCTTCTCGTAGTCGATCGCCGGTCACCTCGATCGCATTGCGCAGCACACGGTCCGGCTCCGAAAAGTCCGCAGACGGGGCAAGGCCGGTCTCAAGCGTGCTGGAGACGAAGTCGCCGCACTTGCCGAAGCGCTTCTGCAGGGTCCCTCGTAGTTAACCCTTCAGGGGCTTCAGATCTTGCATGTCTGTGAGCT…
Klebsormidium_flaccidum	SRR064330.343957	pp_4876|e_gw1.29.2.1|cesA	420-4	812-944	132	46.04	5.9e-19	TCAGAGCACTGTAGACTGCTCGTTCCTCCAGTAGTCCGTGAACGTGACGTTGCTCCAGCGCATCTCCGATAATGGCGGTCGCTGCGATCGACGCGAAGAAGACGAAGAAGTAGACGAGCGCGGTCGAGCTGATCTCGGGCGTCACGAACTGGTTGAAGAAGAGGCAGAGCGCGGGGAGCATGCAGTAGACGACGAGCGGAATGCTCGTGAACGGGTNACGGTCGTGTGATGTACCGNGAGGCGCGTGCGGCGCCCTTCACGCCCCCGTGGGTTTCGGCCCCCTTTGCCGGGTAAGGCCCGTAACCACCAAGCGGGGTTGTCGGCGCGAGGAGAAGATCTCGACGAGCCGAGCCCACGGNGACTTGGTGCAGACCGGATCCGGCCATGTTGAATCGGGGC…
Klebsormidium_flaccidum	SRR064330.358408	os_51759|LOC_Os09g25490.1|cesA	496-15	600-761	161	44.12	7.6e-22	TCAGAGCACTGTAGGTGGACCTTCTGGCCCGTCACCACGTGCTCCGCGCTGCTGCAGTAGATCCACCCGATCTCCTTGCCCCACTGCGTGTTCTCCTCGTACCCGCACGAGATGACGAGGATCACGTCGCTCAGCGTCGTGCGCGGGCTGTTCACGGGCGCGCCGCCCGCCGTCTCGAACGTGGACGACACGAAGTTCTCGCACGTTCCGTAGCGCGCCGTGTGCCACTTGAAGGGCATCAGCTGCAGCTCCTCTTGGTCCTGCTCCTCGAGGTCCATCTCGCTCGTCTTGTTGGGCCGCGCAGGGCCGCAGCAGCCGAAGCAGGAGCAGCACAGCCCCAGGCAACCGCGCTTCGGCTTGGCGCGCTTGTCCAGCTGGGGGGGGGAGCGGCGCCATACA…
Klebsormidium_flaccidum	SRR064330.375766	AT5G17420.1|AT5G17420.1|cesA	17-487	606-763	157	40	2.2e-16	TCAGAGCACTGTAGATGGCGCGCTCCCCCCCCAGCTGGACAAGCGCGCCAAGCCGAAGCGCGGTTGCCTGGGGCTGTGCTGCTCCTGCTTCGGCTGCTGCGGCCCTGCGCGGCCCAACAAGACGAGCGAGATGGACCTCGAGGAGCAGGACCAAGAGGAGCTGCAGCTGATGCCCTTCAAGTGGCACACGGCGCGCTACGGAACGTGCGAGAACTTCGTGTCGTCCACGTTCGAGACGGCGGGCGGCGCGCCCGTGAACAGCCCGCGCACGACGCTGAGCGACGTGATCCTCGTCATCTCGTGCGGGTACGAGGAGAACACGCAGTGGGGACAAGGAGAGTCGGGTGGACTCGTACTGCAGCAGCGCGGAGCACGTGGTGACGGGCAGGAAGGTCCACG…
Klebsormidium_flaccidum	SRR064330.377365	os_29053|LOC_Os05g08370.1|cesA	489-19	816-971	155	42.77	9.3e-29	TCAGAGCACTGTAGGCCACGTCCACCGGAAGGTGTAGAGCTCGGCGTAGTCGTAGTGGCCCTCGTGCTCGTGCGGGGCGGCCTTGAGCGCGCCCTCGCAGCCGGCGAAGACGCGGAGGGAGCCCTGGCCGACGGCGGCGAGGTAGCCGCTGGTGCAGTTGATGACCCACATCTGCTGCGCGCGCCACCACTCCTCGAGCGGCACCGCGGACCAGCGCATCTCGAACCAGCAGCTGAGGCCGTACACGAGCGCGTAGGCGACGAAGATGCCCGCGCCGATGTTGGTCACGTGGCCCACGATGAACTGGTTGGTGATGAGGCAGATGGCGGGCAGCACGCAGTAGGCGCTGACGGGGATGGCCACCATGGGGTACGCCGCCGCGTTGAGGTACGCGAGGCG…
Klebsormidium_flaccidum	SRR064330.389540	sm_4713|e_gw1.0.15.1|cesA	119-497	729-859	130	64.89	1.5e-29	TCAGAGCACTGTAGCGCATCCCAGCTACTTAAAGCCCTCCTAGCGAGGGCCCACCACTAATGTGCTCTGCATGCTCGCTACCAAGTGCGCTGGGCGCTTTTGAGGCGCCATAAGTTAGCCGAGGACGATGACCACCACGGAGCTCGACGGCGGCTGCCCGACGATGTCCCCACGGACTGTGCTGAGTGACGTCATCCTAGTGATCTCGTGCGGGTACGAGGACAATACGGAGTGGGGCAAGGNGATTGGCTGGATTTACGGTTCCATCACGGAGGATATCGTGACCGGGCATGGTCATGCATACGCGCGGTTGGCGCTCCATCTACTGCAGCCCGCCCGCCCGCTTTCAAGGGTACGCGCCCATCAACCTGACGACGGCTGCACCAGGTGCTGCGTGGG…
Klebsormidium_flaccidum	SRR064330.400591	sm_4713|e_gw1.0.15.1|cesA	532-6	664-838	174	51.98	5.2e-28	TCAGAGCACTGTAGCGAGAAGAAGATCTCCACACTGCCCAGCCCCCACGCAGCACCTGGTGCAGCCCGGTCCGTCAGGTTGATGGGCGCCGTACCCTTGAAAGCGGGGCGGGGCGGCTGCAGTAGATGGAGCGCCAACCGCGCGTATGCATGACCATGCCGGTCACGATAGTCCTCCGTGATTGGAACCGTAAATCCAGCCAATCTCCTTGCCCCACTCCGTATTCGCCTCGTACCCGCACGAGATCACTAGGATGACGTCACTCAGCCACCAGTCCGTGGGGACAGTCGTACGGGCAGCCGCCGTCGAGCCGTCCGTGGTCGGTCATGACGAAGGTTGTGGCAGACCCCGAAGCGGCGCGCGTGCCACTTCAGTGGGCAGTCAGCTGCAGCTCCTCCG…
Klebsormidium_flaccidum	SRR064330.405598	sm_9098|estExt_Genewise1.C_30146|cesA	389-42	982-1093	111	43.97	2.1e-12	TCAGAGCACTGTTAGCAGTATACACTATGAGATGGATACACGCACCTTCACCCTGCACTGCAAAGTTTGCCGTGCATGCTGCCTCAGACCTAGAAGAGAACTTGAACCCAGAGGAGAGAAAAAGATGATGGCCAGCATGAGGCACCACACGATGACAATGGTGGGTACCCGTGGTGGCGGCCCATGAGCCCCTTGGCGAAGGGGTCATGAAGGTGAGGACAACTATGGCATACACAAGCCGGACAGCGAGTTGACCCCCATCCGGATTCTTGTTGTTGACGGCTTTGGCCTAGGGCCGGGCCACAACGGCCAAAAGGCACGGTTAAATGGAGGATCACCGTNAGGCGGGGTGAGTGNGCAGCCACGTCCACCGGTAAGGTGTAGAGCTCGGGCGTAGTC…
Klebsormidium_flaccidum	SRR064330.409617	sm_21150|e_gw1.62.1.1|cslD	22-445	893-1035	142	53.85	1.1e-34	TCAGAGCACTGTAGCCGGGATGTCACGTTCACGGACTACTGGAGGAACGAGCAGTTTTGGGTTATCGGAGGCACGAGCTCGCACTTGGCCGCCGTGTGGCAAGGCCTGCTCAAGGTCATCTTCCGCGTCGACTCCAAGTTCACGCTCACGCAAAAAGACCTTGGCGACGCTGACGACGAGTTCGCGGAGCTGTATGTCTTCCGCTGGACGTGGCTCATCGTCCCCCCCATTGCGATCGTTCTCGTCAACCTCCTGGGCATCGCGATCGGAATCACCAGGGAGCTCGCGAAAACCGTCCCTTCCTGGGGGGAGTCTCTTCGGGAAGCTCGCGTTTTCCGGCTGGGTGCTCATCCACTTATACCCGTTCGCCAAGGTCTTATGGGCGGCGCGAACAGGATA…
Klebsormidium_flaccidum	SRR064330.410285	AT5G17420.1|AT5G17420.1|cesA	476-7	712-851	139	51.92	4.2e-13	TCAGAGCACTGTAGTCGACGCGAAGAAGACGAAGAAGTAGACGAGCGCGGTCGAGCTGAGTCTCGGGCGTCACGAAACTGGTTGAAGAAGAGGCAGAGCGCGGGGAGCATGCAGTAGACGACGAGCGGAATGCTCGTGAACGGGTAGACGGTCGTGTTGATGTACGTCGAGGCGCTGCGCGCCCCTTCAGCCCCGACGGGTTGCCCCTTGCGGTAGCCCGTTACCCACCAGGCCGGGGTTGTGGCGCGAGAAGAAGATCTCGACGGAGCCCGAGACCCCCACCCGGAGGGACTTGGTGCAGGACGATCGGCCATGGTTGATAGGGGGCGGTTCCCCGTTGAAGGGTCCGGGCCGGCCTTGGGTCCATTGGCGATAGACGGAGCGCCAGCCCGCGCGAGG…
Klebsormidium_flaccidum	SRR064330.410869	sm_2171|e_gw1.8.11.1|cesA	468-47	696-836	140	51.41	2.5e-32	TCAGAGCACTGTAGTGCCGCCGCTTCAGCTGGCTGCTGCACGGGCGCCACCACAGCACGTTGTACTTGCTCCAGTACGTCTCCACCGCGCCCAGCGCCTCGGTGAGCACCGCGTGCAGGCGGTCCGCCAGGTTGATCTGCGCGGGGCGCCGGAAGGCGGGCCGCTTGGGCAGGCAGTAGATGGAGCGCCAGCCGCGCGCGTGGACCTTCTGGCCCGTCACCACGTGCTCCGCGCTGCTGCAGTAGATCCACCCGATCTCCTTGCCCCCACTCGCGTGTTCTCCTCGTACCCGCACGAGATGACGNGGATCACGTCGCTCAGCGTCGTGCGCGGGCTGTTCACGGGCGCGCCGCCCGCCGTCTCGAACGTGGACGACACGAAGTTCTCGCACGTTCCGTA…
Klebsormidium_flaccidum	SRR064330.426175	AT4G32410.1|AT4G32410.1|cesA	507-34	908-1061	153	45.28	1.4e-25	TCAGAGCACTGTAGTGCCTCAGACCTAGAAGAGAACTTGAACCCAGAGGAGAGAAAAGATGATGGCCAGCATGAGGCACCACACGATGACAATGGTGGGTACCCGTCGGTGGCGGCCCATGAGCCCCCTTGGCGAAGGGGTACATGAAGGTGAGGACAACTATGGCATACACAAGCCGGACAGCGAGTTGACCCCCACTCCGGATTCTTGTTGTTGACGGCTTTGGCCAGGCCGGCCACAACGCCAAAGCAGTTAATGAGGATCACCGTCAGCGGGGTGATGAGCAGCCACGTCCACCGGAAGGTGTAGNGCTCGGCGTAGTCGTAGTCGGCCTCGTGCTCGTGCGGGGCGGCCTTGAGCGCGGCCCTCGCAGCCGGCGAGACGCGGAGGGAGCCCGTC…
Klebsormidium_flaccidum	SRR064330.429914	sm_6993|e_gw1.60.7.1|cesA	483-47	702-850	148	51.01	2.4e-27	TCAGAGCACTGTAGTGCCGCCGCTTCAGCTGGCTGCTGCACGGGCGCCACCACAGCACGTTGTACTTGCTCCAGTACGTCTCCACCGCGCCCAGCGCCTCGGTGAGCACCGCGTGCAGGCGGTCCGCCAGGTTGATCTGCGCGGGGCGCCGGAAGGCGGGCCGCTTGGGCAGGCAGTAGATGGAGCGCCAGCCGCGCGCGTGGACCTTCTGGCCCCGTCACCACGTGCTCCGCGCTGCTGCAGTAGATCCACCCGATCTCCTTTGCCCCACTGCGTGTTCTCCTCGTACCCGCACGAGATGACGAGGATCACGTCGCTCAGCGTCGTGCGCGGGCTGTTCACGGCGCGCCGCCGCCGTCTCGAACGTGGACGACACGAAGTTCTCGCACGTTCCGTGCG…
Klebsormidium_flaccidum	SRR064330.434193	os_51759|LOC_Os09g25490.1|cesA	525-2	794-960	166	54.91	1.2e-33	TCAGAGCACTGTAGGGGACGATGAGCCACGTCCAGCGGAAGTACATACAGCTCCGCGAACTCGTCGTCAGCGTCGCCAAAGGTCTTTTTAGCGTTGAGCGTGAACTTGGAGTCGACGCGGAAGATGACCTTGAGCAGGCCTTGCCACACGGCGGCCAAGTGCGAGCTCGTGCCTCCGGATAACCCCAAAAACTGCTCGTTCCTCCAGTAGTCCGTGAACGTGACGTTGCTCCAGCGCATCTCCATAATGGCGGTCGCGTGCGATCGACGCGAAGAAGACGAAGAAGTAGACGAGCGCGGTCGAGGCTGATCTCGGGCGTCACGAACTGGTTGAGAGAGGCAGAGCGCGGGGAGCGATGCAGTAGACGACGAGCGGAATGCTCGTGAACGGGTAGACGGG…
Klebsormidium_flaccidum	SRR064330.44036	os_40304|LOC_Os07g10770.1|cesA	21-374	892-1012	120	60.33	1.8e-38	TCAGAGCACTGTAGAGCACGGCCATCATCTACTTCCTCGTCTACTTCATCGCCGTCTTCGGCACCGCCATCCTCGAGATCCGCTGGTCCGGCGTCGCGCTCGACGAGTACTGGAGGAACGAACAATTCTGGGTGATTGGAGGCACGAGCGCGCACCTGGTGGCGGTGTGGCAGGGCCTGCTCAAGATCACGGCCGGCTTCGAGTCGCAGTTCACGCTGACGCAGAAGGACAGCAATGACGACGGCGAGTTTGCGGAGCTGTACATTTTCCGGTGGACGCCGCTCATCATCCCGCCCACGACCATCATCATCGTGAACCTGATGGGCACACAGCGGGGCGCCCGCCGGCCTGGGCGGGCCGGGGCGGGACCGCTGGCAATCAGGAGGTTGGACAAATTCT…
Klebsormidium_flaccidum	SRR064330.444868	os_57303|LOC_Os10g42750.1|cslD	452-61	1004-1125	121	45.45	2.8e-23	TCAGAGCACTGTAGCCGGATCTAAGGACCGTAGTACAGCCCGTTTGTCATAAGCGCTCCCCGCGTATGCCCCGCCTGCCGCTGGATCCGTCGCACTGGACGGCGACTTGTCCGCAATCCCGCTGACTGAGAAGAACGTCGTATATCCGATCCCCAGCCCGATAAGCATCGCCCCGAGGACGAGCCACACGTAGGGGGGTATCCTGTTGCGCCGCCCCATAAGACCCTTGGCGAACGGGTATAAGTGGATGAGCACCCAGCCGGAAAACGCGAGCTTCCCGAAGAGATCCCCCCAGGAAGGGACGGTTTTCGCGAGCTCCCTGGTGATTCCGATCGCGATGCCCAGGAGGTTGGACGAGAACGATCGCAAGTGGGGGGGACGATGAGCCACGTCCAGCGG…
Klebsormidium_flaccidum	SRR064330.453878	AT2G25540.1|AT2G25540.1|cesA	456-14	829-976	147	44.97	9.6e-25	TCAGAGCACTGTAGTTAATGAGGATCACCGTCAGCGGGGTGATGAGCAGCCACGTCCACCGGAAGGTGTAGAGCTCGGCGTAGTCGTAGTGGCCCTCGTGCTCGTGCGGGGCGGCCTTGAGCGCGCCCTCGCAGCCGGCGAAGACGCGGAGGGAGCCCTGGCCGACGGCGGCGAGGTAGCCGCTGGTGCAGTTGATGACCCACATCTGCTGCGCGCGCCACCACTCCTCGAGCGGCACCGCGGACCAGCGCATCTCGAACCAGCAGCTGAGGCCGTACACGAGCGCGTAGGCGACGAAGATGCCCGCGCCGATGTTGGTCACGTGGCCCACGATGAACTGGTTGGTGATGAGCAGATGGCGGCAGCACGCAGTAGGCGCTGACGGGATGGCCACCGATG…
Klebsormidium_flaccidum	SRR064330.455797	AT5G44030.1|AT5G44030.1|cesA	508-36	866-1025	159	55	2.7e-36	TCAGAGCACTGTAGAACGTCGTATATCCGATCCCCCAGCCCGATAAGCATCGCCCCGAGGACGAGCCACACGTAGGGGGGTATCCTGTTGCGCCGCCCCATAAGACCCTTGGCGAACGGGTATAAGTGGATGAGCACCCAGCCGGAAAACGCGAGCTTCCCGAAGAGATCCCCCCCAGGAAGGGACGGTTTTCGCGAGCTCCCTGGTGATTCCGATCGCGATGCCCAGGAGGTTGACGAGAACGATCGCAATGGGGGGGACGATGAGCCACGTCCAGCGGAAGACATACAGCTCCGCGAACTCGTCGTCAGCGTCGCCAAGGTCTTTTTGCGTGNGCGTGAACTTGGAGTCGACGCGGAAGATGACCTTGAGCAGGCCTTGCCACACGGCGGCCAAGTG…
Klebsormidium_flaccidum	SRR064330.467521	os_29053|LOC_Os05g08370.1|cesA	15-324	969-1070	101	58.25	1.3e-26	TCAGAGCACTGTAGCGGTGGACGCCGCTCATCATCCCGCCCACGACCATCATCATCGTGAACCTGATGGGCATCATCGCGGGCATCAGTCGGCAGGCGCAGAAGAACCGCTCCGATTGGGGGCCAGCTCTTTGGCAAGTGCTTCTTCGCCGTCTGGGTGCTCCTCCATCTCTACCCCTTCGCCAAGGGCCTCATGGGCCGCCACAACCGCACGCCCACCATCGTCATCGTCTGGTCCACGCTGCTCGCCATCTCCCTCTCCCTGCTGATGGTCACCGTCCTCGGCTAACTTATGGCGCCTCAAAAGCCGCCCAGCGCGCTTGGTAGCGAGCATGCAGAGCCACATTTAGGTGGGTTCGGGGCCCCCGTTCCGGACCGTAGGGGACGGGGGTACCTTTTT…
Klebsormidium_flaccidum	SRR064330.468448	os_57303|LOC_Os10g42750.1|cslD	497-15	970-1124	154	46.67	2e-22	TCAGAGCACTGTAGGTATGCCCCGCCTGCCGCTGGATCCGTCGCACTGGACGGCGACTTGTCCGCAATCCCGCTGACTGAGAAGAACGTCGTATATCCGATCCCCAGCCCGATAAGCATCGCCCCGAGGACGAGCCACACGTAGGGGGGTATCCTGTTGCGCCGCCCCATAAGACCCTTGGCGAACGGGTATAAGTGGATGAGCACCCAGCCGGAAAACGCGAGCTTCCCGAAGAGATCCCCCCAGGAAGGGACGGTTTTCGCGAGCTCTGGTGATTCCGATCGCGATGCCCAGGAGGTTGACGAGAACGATCGCAATGGGGGGGACGAGTGAGCCACGTCCAGCGGAAGACATACAGCTCGCGAACTCGTCGTCAGCGTCGCCAAGTCTTTTGCGTGA…
Klebsormidium_flaccidum	SRR064330.484494	sm_2171|e_gw1.8.11.1|cesA	37-344	728-831	103	59.62	4e-26	TCAGAGCACTGTAGACGTGCGAGAACTTCGTGTCGTTCCACGTTCGAGACGGCGGGCGGCGCGCCCGTGAACAGCCCGCGCACGACGCTGAGCGACGTGATCCTCGTCATCTCGTGCGGGTACGAGGAGAACACGCAGTGGGGCAAGGAGATCGGGTGGATCTACTGCAGCAGCGCGGAGCACGTGGTGACGGGCCAGAAGGTCCACGCGCGCGGCTGGCGCTCCATCTACTGCCTGCCCAAGCGCCCGCTTCCGGCGCCCCGCGCAGATCAACCTGGCGGACCGCCTGCCACGCGGTGCTCACCGAGGCGCTGGGCGCGGTGGAGCTGAGACTGCCAAGGCACGACGACGGGGGATAGGGNNATCANCNGTNCGANNCAGCAGNTNNGNAGCANTCAG…
Klebsormidium_flaccidum	SRR064330.486661	AT5G05170.1|AT5G05170.1|cesA	387-40	853-967	114	43.1	7e-17	TCAGAGCACTGTAGCAGTTAATGAGGATCACCGTTCTAGCGGGGTGATGAGCAGCCACGTCCACCGGAAGGTGTAGAGCTCGGCGTAGTCGTAGTGGCCCTCGTGCTCGTGCGGGGCGGCCTTGAGCGCGCCCTCGCAGCCGGCGAAGACGCGGAGGGAGCCCTGGCCGACGGCGGCGAGGTAGCCGCTGGTGCAGTTGATGACCCACATCTGCTGCGCGCGCCACCACTCCCTCGAGCGGCCACCGCGGACCAGCGCATCTCGAACCAGCAGCTGAGGCCGTACACGAGCGCGTAGCGACGAAGATGCCCGCCGCCGATGTTGGTCACGTGGCCCACGATGAACTGGTTGGTGATGGAGGCAGATGGCGGGCAGCACGGCACGTAGGCCGGCTCGGAC…
Klebsormidium_flaccidum	SRR064330.513374	sm_2171|e_gw1.8.11.1|cesA	509-16	746-907	161	64.85	3.5e-52	TCAGAGCACTGTAGGGATCTCGAGGATGGCGGTGCCGAAGACGGCGATGAAGTAGACGAGGAAGTAGATGATGGCCGTGTTGTCCAGCACGGGGATGATGAACTGGTTCAGCAGCAGGCACACCGCGGGCAGCACGCAGTACGCCGTCAGCGCGATGCTCGTGAACGGGTACACCGTCGTGTTCACGTACGCAAAGCGCTGCAAAAACTTGAGGCCCTGGCCCCAGCCCGCCCACAGCGGGTTGTGCTGCGAGAAGAAGATCTCCACACTGCCCAGCCCCCACCGCCAGCACCTGGTGGCAGCCGGTCCGGTCCAGGTTGGATGGGCGGCCGTACCCTTCGAAAGCGGGCGGGGCGGGCGTGCAGTAGATGGAGGCGCCAACCGCGCGTATGCATGACC…
Klebsormidium_flaccidum	SRR064330.557640	os_40304|LOC_Os07g10770.1|cesA	492-12	888-1046	158	63.75	4.2e-49	TCAGAGCACTGTAGGATGACGATGGTGGGCGTGCGGTTGTGGCGGCCCATGAGGCCCTTGGCGAAGGGGTAGAGATGGAGGAGCACCCAGACGGCGAAGAAGCACTTGCCAAAGAGCTGGCCCCAATCGGAGCGGTTCTTCTGCGCCTGCCGACTGATGCCCGCGATGATGCCCATCAGGTTCACGATGATGATGGTCGTGGGCGGGATGATGAGCGGCGTCCACCGGGAAAAATGGTACAGCTCCGCAAACTCGCCGTCGTCGTTGCTGTCCTTCTGCGTCAGCGTGAACTGCGACTCGAAGCCGGCCGTGATCCTTGAGCAGGCCCTGCCACACCGCCACCAGGTGCGCGCTCGTGCCTCCGAATCACCCAGAATTGTTCGTTCCTCCAGTACTCGT…
Klebsormidium_flaccidum	SRR064330.598683	sm_21150|e_gw1.62.1.1|cslD	544-160	908-1035	127	53.08	2.4e-26	TCAGAGCACTGTAGCACTCCCGGATCTAAGGACCGTAGTACAGCCCGTTTGCATAAGCGCTCCCCGCGTATGCCCCGCCTGCCGCTGGATCCGTCGCACTGGACGGCGACTTGTCCGCAATCCCGCTGACTGAGAAGAACGTCGTAGTATCCGGATCCCCAGCCCGATAAGCATCGCCCCGAGGACGAGCCACACGTAGGGGGGTATCCTGTTGCGCCGCCCCATAAGACCCCTTGGCCGAACGGGGTATAAGTGGATGAGCACCCAGCCGGAAAACGCGAGCTTCCCGAAGAGATCCCCCCAGGAACGGGACGGTTTTCGCGAGCTCCCTGGTGATTCCGATCGCGATGCCCAGGAGGTTGACGAGAACGATCGCAATGGGGGGGACGATGAGCCACG…
Klebsormidium_flaccidum	SRR064330.628678	os_29053|LOC_Os05g08370.1|cesA	473-54	927-1065	138	58.57	1.5e-32	TCAGAGCACTGTAGTAATGTGCTCTGCATGCTCGCTACCAAGTGCGCTGGGCGCTTTTGAGGCGCCATAAGTTAGCCGAGGACGGTGACCATCAGCAGGGAGAGGGAGATGGCGAGCAGCGTGGACCAGACGATGACGATGGTGGGCGTGCGGTTGTGGCGGCCCATGAGGCCCTTGGCGAAGGGGTAGAGATGGAGGAGCACCCAGACGGCGAAGAAGCACTTGCCAAAGAGCTGGCCCCAATCGGAGCGGTTCTCTGCGCCTGCCGACTGATGCCGCGATGATGCCCATCAGGTTCACGATGATGATGGTCGTGGGCGGGATGATGAGCGGCGTCCACCGGAAAAATGGTACCAGCTCCGCGAAACTCGCCGTCGCCGTTGGCCTGCCTCTGCGTCA…
Klebsormidium_flaccidum	SRR064330.675513	os_40750|LOC_Os07g14850.1|cesA	132-499	744-866	122	67.48	1.1e-35	TCAGAGCACTGTAGCGCATCCCAGCTACTTAAAAGCCCTCCTAGCGAGGGCCCACCACTAATGTGCTCTGCATGCTCGCTACCAAGTGCGCTGGGCGCTTTTGAGGCGCCATAAGTTAGCCGAGGACGATGACCACCACGGAGCTCGACGGCGGCTGCCCGACGATGTCCCCACGGACTGTGCTGAGTGACGTCATCCTAGTGATCTCGTGCGGGTACGAGGACAATACGGAGTGGGGCAAGGAGATTGGCTGGATTTACGGTTCCATCACGGAGGATATCGTGACCGGCATGGTCATGCATACGCGCGGTTGGCGCTCCATCTACTGCAGCCCGCCCGCCCCGCTTCAGGTACGGCGCCCATCAACCTGACGGACCGGCTGCACCACGGTGCTGCGGT…
Klebsormidium_flaccidum	SRR064330.693564	AT5G17420.1|AT5G17420.1|cesA	619-12	606-813	207	38.32	6e-19	TCAGAGCACTGTAGGGGGATGGCCACCATGGGGTACGCCGCCGCGTTGAGGTACGCGAGGCGCTGCCGCCGCTTCAGCTGGCTGCTGCACGGGCGCCACCACAGCACGTTGTACTTGCTCCAGTACGTCTCCAACCGCGCCCAGCGCCTCGGTGAGCACCGCGTGCAGGCGGTCCGCCAGGTTGATCTGCGCGGGGCGCCGGAAGGCGGGCCGCTTGGGCAGGCAGTAGATGGAGCGCCAGCCGCGCGCGTGGACCTTCTGGCCCGTCACACGTGCTCCGCGCTGCTGCAGTGACTCCACCCGGACGTTCCCGTTCCCCGTTTTACGGGCCCCCCCCCGAAACCGTTCGGGTCCCGGTTCGGGTTTTCCCCGTTACCCCGTTCCGGGTTAAACCCCCCC…
Klebsormidium_flaccidum	SRR064330.705267	sm_21150|e_gw1.62.1.1|cslD	35-508	865-1025	160	50.93	1.1e-37	TCAGAGCACTGTAGCCGGAATTCCCGGGATCGAGATCAGCTCGACCGCGCTCGTCTACTTCTTCGTCTTCTTCGCGTCGATCGCAGCGACCGCCATTATGGAGATGCGCTGGAGCAACGTCACGTTCACGGACTACTGGAGGAACGAGCAGTTTTGGGTTATCGGAGGCACGAGCTCGCACTTGGCCGCCGTGTGGCAAGGCCTGCTCAAGGTCATCTTCCGCGTCGACTCCAAGTTCACGCTCACGCAAAAAGACCTTGGCGACGCTGACGACGAGTTCGCGGAGCTGTATGTCTTCCGCTGGACGTGGCTCATCGTCCCCCCCATTGCGATCGTTCTCGTCAACCTCCTGGGCATCGCGATCGGAATCACCAGGGAGCTCGCGAAAACCGTCCCTTC…
Klebsormidium_flaccidum	SRR064330.753576	sm_4713|e_gw1.0.15.1|cesA	452-55	820-952	132	43.28	4.9e-24	TCAGAGCACTGTAGCCTCGTGCTCGTGCGGGGCGGCCTTGAGCGCGCCCTCGCAGCCGGCGAAGACGCGGAGGGAGCCCTGGCCGACGGCGGCGAGGTAGCCGCTGGTGCAGTTGATGACCCACATCTGCTGCGCGCGCCACCACTCCTCGAGCGGCACCGCGGACCAGCGCATCTCGAACCAGCAGCTGAGGCCGTACACGAGCGCGTAGGCGACGAAGATGCCCGNGCCGATGTTGGTCACGTGGCCCACGATGAACTGGTTGGTGATGAGGCAGATGGCGGGCAGCACGCAGTAGGCGCTGACGGGGATGGCCACCGAGTGGGGTACGCCGCCGCGTTGAGGTACGCGAGGCGCTGCCGCCGCTTCAGCTGGCTGCTGCACGGGCGCCACACAGCA…
Klebsormidium_flaccidum	SRR064330.765140	sm_21150|e_gw1.62.1.1|cslD	22-422	889-1019	130	53.96	6.7e-32	TCAGAGCACTGTAGCCGGGATCGCTGGAGCAACGTCACGTTCACGGACTACTGGAGGAACGAGCAGTTTTGGGTTATCGGAGGCACGAGCTCGCACTTGGCCGCCGTGTGGCAAGGCCTGCTCAAGGTCATCTTCCGCGTCGACTCCAAGTTCACGCTCACGCAAAAAGACCTTGGCGACGCTGACGACGAGTTCGCGGAGCTGTATGTCTTCCGCTGGACGTGGCTCATCGTCCCCCCCATTGCGATCGTTCTCGTCAACCTCCTGGGCATCGCGATCGGAATCACCAGGGAGCTCGCGAAAACGTCCTTCCTCGGGGGGTAGGTCTCTTCGGGAAGCTCGCGTTTTCCGGTCTGGGTGCTCATCCACTTATACCCGTTCCGTCCAACGGGTCGTTAT…
Klebsormidium_flaccidum	SRR064330.781219	os_51759|LOC_Os09g25490.1|cesA	15-392	924-1051	127	45.31	1e-28	TCAGAGCACTGTAGGTCGACTCCAAGTTCACGCTCACGCAAAAAGACCTTGGCGACGCTGACGACGAGTTCGCGGAGCTGTATGTCTTCCGCTGGACGTGGCTCATCGTCCCCCCCATTGCGATCGTTCTCGTCAACCTCCTGGGCATCGCGATCGGAATCACCAGGGAGCTCGCGAAAACCGTCCCTTCCTGGGGGGATCTCTTCGGGAAGCTCGCGTTTTCCGGCTGGGTGCTCATCCACTTATACCCGTTCGCCAAGGGTCTTATGGGGCGGCGCAACAGGATACCCCCCTACGTGTGGCTCGTCCTCGGGGCGATGCTTATCGGGCTGGGGATCGGATATACGACGTTCTTCTCAGTCAGCGGGATTGCGGACAGTCGCCGTCAGTGCGACGGAT…
Klebsormidium_flaccidum	SRR064330.794173	os_51759|LOC_Os09g25490.1|cesA	18-487	865-1024	159	54.38	1.4e-39	TCAGAGCACTGTAGACCGCGCTCGTCTACTTCTTCGTCTTCTTCGCGTCGATCGCAGCGACCGCCATTATGGAGATGCGCTGGAGCAACGTCACGTTCACGGACTACTGGAGGAACGAGCAGTTTTGGGTTATCGGAGGCACGAGCTCGCACTTGGCCGCCGTGTGGCAAGGCCTGCTCAAGGTCATCTTCCGCGTCGACTCCAAGTTCACGCTCACGCAAAAAGCCTTGGCGACGCTGACGACGAGTTCGCGGAGCTGTATGTCTTCCGCTGGACGTGGCTCATCGTCCCCCCCATTGCGATCGTTCTCGTCAACCTCCTGGGCATCGCGATCGGAATCACCAGGAGCTCGCGAAAAACGTCCTTCCTCGGGGGGAATCTCTTCGGGAAGCTGCGTTT…
Klebsormidium_flaccidum	SRR064330.836301	AT5G17420.1|AT5G17420.1|cesA	16-486	591-749	158	39.02	3.9e-15	TCAGAGCACTGTAGCATCTTTCTTGGCAACGGCACCGTCTTCCGTAGAGGGTCTTTGTATGGCGCGCTCCCCCCCCAGCTGGACGAAGCGCGCCAAGCCGAAGCGCGGTTGCCTGGGGCTGTGCTGCTCCTGCTTCGGCTGCTGCGGCCCTGCGCGGCCCAACAAGACGAGCGAGATGGACCTCGAGGAGCAGGACCAAGAGGAGCTGCAGGCTGATGCCCTTCAAGTGGCACACGGCGCGCTACGGAACGGTGCGAGAACTTCGTGTCGTCCACGTTCGAGACGGCGGGCGGCGCGCCCGTGACAGCCCGCNCACGACGCTGAGCGACGTGATCCTCGTCATTCTCGTGCGGGTACGAGGAGAACCACGCAGTGGGGCGAAGGGAGGATCGGGGTGGG…
Klebsormidium_flaccidum	SRR064330.838164	AT2G25540.1|AT2G25540.1|cesA	523-59	840-988	148	40	5.1e-18	TCAGAGCACTGTAGCCGGACAGCGAGTTGACCCCACTTTCCGGTTATTCTTGTTGTTTGACGGCTTTGGCCAGGCCGGCCACAACGCCAAAGCAGTTAATGAGGATCACCGTCAGCGGGGTGATGAGCAGCCACGTCCACCGGAAGGTGTAGAGCTCGGCGTAGTCGTAGTGGCCCTCGTGCTCGTGCGGGGCGGCCTTGAGCGCGCCCTCGCAGCCGGCGAAGACGCGGAGGGAGCCCTGGCCGACGCGGCGAGGTAGCCGCTGGTGCAGTTGATGACCCACATCTGCTGCCGCGCGCCACCACTCCTCGAGCGGCACCGCGGACCAGCGACCATCTCGAACCAGCAGCTGAGCCGTACACGAGCGCGTAGGCGACGAAGATGCCCGCGCCGATGTTG…
Klebsormidium_flaccidum	SRR064330.902534	AT5G17420.1|AT5G17420.1|cesA	439-7	713-851	138	62.5	7.7e-40	TCAGAGCACTGTAGTCGACGCGAAGAAGACGAAGAAGTAGACGAGCGCGGTCGAGCTGATCTCGGGCGTCACGAACTGGTTGAAGAAGAGGCAGAGCGCGGGGAGCATGCAGTAGACGACGAGCGGAATGCTCGTGAACGGGTAGACGGTCGTGTTGATGTACGCGAGGCGCTGCGCGCCCTTCAGCCCCGCGGTTGCCCTTGCGGTAGCCGTACCACAGCGGGGTTGTGGCGCGAGAAGAAGATCTCGACGGAGCCGAGACCCCCACCGGAGGACTTGGTGCAGACGGATCGGCCATGTTGAGTAGGGGGCGGTTTCCCTTGAAGGCGGGCCGCTTGGTCATGGCATAGACGGAGCCGCCAGGCCCGCGCGAGTGCATGACGAAACCGGTGACGATAT…
Klebsormidium_flaccidum	SRR064330.905479	os_57303|LOC_Os10g42750.1|cslD	35-338	1002-1104	102	55.77	1.9e-22	TCAGAGCACTGTAGGTCGACTCCAAGTTCACGCTCTACGTCAAAAAGACCTTGGCGACGCTGACGACGAGTTCGCGGAGCTGTATGTCTTCCGCTGGACGTGGCTCATCGTCCCCCCCATTGCGATCGTTCTCGTCAACCTCCTGGGCATCGCGATCGGAATCACCAGGGAGCTCGCGAAAAACCGTCCCTTCCTGGGGGGAGTCTCTTCGGGAAGCTCGCGTTTTTCCGGCTGGGTGCTCATCCACTTTATACCCGTTCGCCAAGGGTCTTATGGGGCGGCGCAACAGGATACCCCCCTACGTGTGGCTCGTCCTCGGGGCGATGCTTATCGGGCTGGGGATCGGGATATACGACGTTCTTCGTCAGTCAGCGGATTGCGGACAAGTCGCCGTCCAGT…
Klebsormidium_flaccidum	SRR064330.909936	sm_2171|e_gw1.8.11.1|cesA	120-442	704-811	107	52.78	1.8e-17	TCAGAGCACTGTAGATTCCCGGGATCGCGGTTGCCTGGGGCTGTGCTGCTCCTGCTTCGGCTGCTGCGGCCCTGCGCGGCCCAACAAGACGAGCGAGATGGACCTCGAGGAGCAGGACCCAAGAGGAGCTGCAGCTGATGCCCTTCAAGTGGCACACGGCGCGCTACGGAACGTGCGAGAACTTCGTGTCGTCCACGTTCGAGACGGCGGGCGGCGCGCCCGTGAACAGCCCGNGCACGACGCTGAGCGACGTGATCCTCGTCATCTCGTGCGGGTACGAGGAGAACACGCAGTGGGGCAAGGAGAGTCGGGTGGATCTACTGCAGCAGCGCGGAGCACGTGGTGACGGGCCAGAACGGTCCACGGCGCGCGGCTGGCGCTCCGATCTACGTGCCTGCC…
Klebsormidium_flaccidum	SRR064330.912782	os_57303|LOC_Os10g42750.1|cslD	524-142	1008-1125	117	48.84	3.1e-16	TCAGAGCACTGTAGTAACCGAAACTCTCCAACTCCCCGCAGCAAAATTTTCGTTTCTTCTGCGACCAACCCCGGGTTCCTGTATCTCCTGACACTCCCGGATCTAAGGACCGTAGTACAGCCCGTTTGCATAAGCGCTCCCCGCGTATGCCCCGCCTGCCGCTGGATCCGTCGCACTGGACGGCGACTTGTCCGCAATCCCGCTGACTGAGAAGAACGTCGTATATCCGATCCCCCAGCCCCGATAAGCATCGCCCCGAGGACGAGCCACACGTAGGGGGGTATCCTGTTGCGCCGCCCATAAGACCCTTGGCGAACGGGTATAAGTGGATGAGCACCCAGCCGGAAAAACGCGAGCTTCCCGAAGAGATCCCCCCAGGAAGGGACGGTTTCGCGAGCG…
Klebsormidium_flaccidum	SRR064330.915493	sm_4713|e_gw1.0.15.1|cesA	158-528	742-859	117	55.2	5.3e-23	TCAGAGCACTGTAGCGCATCCCAGCTACTTAAAAGTCCCTCCTAGCGAGGGCCCACCACTAATGTGCTCTGCATGCTCGCTACCAAGTGCGCTGGGCGCTTTTGACGGCGCCATAAGTTTAGCCGAGACGATCGACCACCACGGAGCTCGACGGNGGCTGCCCGACGATGGTTCCCCCACGGGACTCGTGCTGAGTGACGTCATTCCGTAGTGATCTCGTGCGGGTACNGGCAAGTACGGATCGGGGGGACAAAGGGAGAATTTGGGCTGGGATTTACGGTTCCATCACGGAGGAGTATCGTGACCGGCCATGGTCATGCATACGCGCGGTTGGCGCTCCCATCACTGCAGCCCGCCCGCCCCGCTTTCAAGGGTACGGCGCCCATCAACCCTGACGGA…
Klebsormidium_flaccidum	SRR064330.918920	AT5G44030.1|AT5G44030.1|cesA	481-50	663-807	144	47.62	3.4e-29	TCAGAGCACTGTAGTTGTCCGTCCGCTTCAGCTGGCTGCTGCACGGGCGCCACCACAGCACGTTGTACTTGCTCCAGTACGTCTCCACCGCGCCCAGCGCCTCGGTGAGCACCGCGTGCAGGCGGTCCGCCAGGTTGATCTGCGCGGGGCGCCGGAAGGCGGGCCGCTTGGGCAGGCAGTAGATGGAGCGCCAGCCGCGCGCGTGGACCTTCGTGGGCCCGTCACCACGTGCTCCGCGCTGCCTGCAGTAGATCCACCCGATCTCCTTGCCCCACTGCGTGTTCTCCTCGTACCCGCACGAGATGACGAGGATCACGTCGCTCAGCGTCGTGCGCGGGCTGTTCACGGGCGCGCCGCCCGCGTCTCGAACGTGGACGACGACGAAGTTCTCGCACGTTC…
Klebsormidium_flaccidum	SRR064330.927911	os_51759|LOC_Os09g25490.1|cesA	7-352	843-957	114	56.52	2.2e-37	TCAGAGCACTGTAGGGAATTCCCGGGATGCCTCTTCTTCAACCAGTTCGTGACGCCCGAGATCAGCTCGACCGCGCTCGTCTACTTCTTCGTCTTCTTCGCGTCGATCGCAGCGACCGCCATTATGGAGATGCGCTGGAGCAACGTCACGTTCACGGACTACTGGAGGAACGAGCAGTTTTGGGTTATCGGAGGCACGAGCTCGCACTTGGCCGCCGTGTGGCAAGGCCTGCTCAAGGTCAATCTCCGNGTCGACTCCAAGTTCACGCTCACGCAAAAAGACCTTGGCGACGCTGACGACGAGTTCGCGGAGCTGTATGTCCTTCCGCTGGACGTGGCTCATCGTCCCCCCCATGCGATCGTCTCGTCACCTCTGGCGATCGNGATCGGAATCACCAGG…
Klebsormidium_flaccidum	SRR064330.928824	AT4G18780.1|AT4G18780.1|cesA	340-7	713-821	108	44.14	1.3e-15	TCAGAGCACTGTAGCCGCGGACCAGCGCATCTCGAACCAGCAGCTGAGGCCGTACACGAGCGCGTAGGCGACGAAGATGCCCGCGCCGATGTTGGTCACGTGGCCCACGATGAACTGGTTGGTGATGAGGCAGATGGCGGGCAGCACGCAGTAGGCGCTGGACGGGGATGGGCCACCATGGGGGTACGCCGCCGCGTTGAGGTACGCGAGGCGCTGCCGCCGCTTCAGCTGGCTGCTGCGACGGGCGCCACCACAGCACGTTGTACTTGCTCCAGTACGTCTCCACCGCGCCCAGCGCCCTCGGTGAGCCACCGCGTGCACGGCGGTCCGCCAGGTTGATCGTGCGGCGGGGCGCCGGGAGGCCGGGGCCGTCGTTCGGGGCGACGGGCGACGGTAGAG…
Klebsormidium_flaccidum	SRR064330.936344	os_57303|LOC_Os10g42750.1|cslD	15-331	996-1104	108	55.05	2.3e-26	TCAGAGCACTGTAGGTCGACTCCAAGTTCACGCTCACGCAAAAAGACCTTGGCGACGCTGACGACGAGTTCGCGGAGCTGTATGTCTTCCGCTGGACGTGGCTCATCGTCCCCCCCATTGCGATCGTTCTCGTCAACCTCCTGGGCATCGCGATCGGAATCACCAGGGAGCTCGCGAAAACCGTCCCTTCCTGGGGGGATCTCTTCGGGAAGCTCGCGTTTTCCGGCTGGGTGCTCATCCACTTATACCCGTTCGCCAAGGGTCTTATGGGCGGCGCAACAGGATACCCCCCTACGTGTGGCTCGTCCTCGGGGCGATGCTTATCGGGCTGGGGGATCGGATATACGACGTTCTTCTCAGTCAGCGGGATTGCGGACAGTCNCCGTCCAGTGCGGACGG…
Klebsormidium_flaccidum	SRR064330.936989	os_51759|LOC_Os09g25490.1|cesA	496-91	918-1055	137	46.1	3e-21	TCAGAGCACTGTAGCCGGATCTAAGGACCGTAGTACAGCCCGTTTGCATAAGCGCTCCCCGCGTATGCCCCGCCTGCCGCTGGATCCGTCGCACTGGACGGCGACTTGTCCGCAATCCCGCTGACTGAGAAGAACGTCGTATATCCGATCCCCCAGCCCGATAAGCATCGCCCCGAGGACGAGCCACACGTAGGGGGGTATCCTGTTGCGCCGCCCCATAAGACCCTTGGCGAACGGGTATAAGTGGATGAGCACCCAGCCGGAAAACGCGAGCTTCCCGAAGAGATCCCCCCAGGGAAGGGACGGGTTTTCGCGAGCTCCCTGGTGGATTCCGATCGCGATGCCCAGGAGGTTGACGAGAACGATCGCAAGTGGGGGGGACGAGTGGAGGCCACCGTC…
Klebsormidium_flaccidum	SRR064330.937272	AT5G05170.1|AT5G05170.1|cesA	439-2	825-971	146	62.59	1.6e-46	TCAGAGCACTGTAGGGCGGGATGATGAGCGGCGTCCACCGGAAAATGTACAGCTCCGCAAACTCGCCGTCGTCGTTGCTGTCCTTCTGCGTCAGCGTGAACTGCGACTCGAAGCCGGCCGTGATCTTGAGCAGGCCCTGCCACACCGCCACCAGGTNCGCGCTCGTGCCTCCAATCACCCAGAATTGTTCGTTCCTCCAGTACTCGTCGAGCGCGACGCCGGACCAGCGGATCTCGAGGATGGCGGTGCCGAAGACGGCGATGAAGTAGACGAGGAAGTAGATGATGGCCGTGTTGTCCAGCACGGGGATGATGAACTGGTTCAGCAGCAGGCACACCGCGGGCAGCACGCAGTACGCCGTCAGCGCGATGCTCGTGAACGGGTACACCGTCGTGTTCA…
Klebsormidium_flaccidum	SRR064330.939077	os_57303|LOC_Os10g42750.1|cslD	15-327	996-1104	108	58.72	1.3e-21	TCAGAGCACTGTAGGTCGACTCCAAGTTCACGCTCACGCAAAAGACCTTGGCGACGCTGACGACGAGTTCGCGGAGCTGTATGTCTTCCGCTGGACGTGGCTCATCGTCCCCCCATTGCGATCGTTCTCGTCAACCTCCTGGGCATCGCGATCGGAATCACCAGGGAGCTCGCGAAAACCGTCCCTTCCTGGGGGATCTCTTCGGGAAGCTCGCGTTTCCGGCTGGGTGCTCATCCACTTATACCCGTTCGCCAAGGGTCTTATGGGGCGGCGCAACAGGATACCCCCTACGTGTGGCTCGTCCTCGGGGCGATGCTTATCGGGCTGGGGATCGGATATACGACGTTCTTCTCAGTCAGCGGATTGCGGACAAGTCGCGTCCAGTGCGACGGATCCAGC…
Klebsormidium_flaccidum	SRR064330.957338	AT2G25540.1|AT2G25540.1|cesA	63-489	886-1015	129	40.28	3.1e-11	TCAGAGCACTGTAGGTCCGGAATTCCCGGGAGACCAACATCGGCGCGGGCATCTTCGTCGCCTACGCGCTCGTGTACGGCCTCAGCTGCTGGTTCGAGATGCGCTGGTCCGCGGTGCCGCTCGAGGAGTGGTGGCGCGCGCAGCAGATGTGGGTCATCAACTGCACCAGCGGCTACCTCGCCGCCGTCGGCCAGGCTCCCTCCGCGTCTTCGCCGGCTGCGAGGGCGGCGCTCAGGCCGCCCGCACGAGCACGAGGGCCACTACGACTACGCCGAGCTCTACACCTTCCGGTCGGACGGTGGCGTGCTCACTCCACCCCCGCCTCGACGGTAGACTCCTCACTTAACTGTCTTTGGTCGGTTGGTTGGGCCCGGGCCCGTCGGCCGAAACGACCCGTCC…
Klebsormidium_flaccidum	SRR064330.966936	sm_5174|e_gw1.0.20.1|cesA	535-34	907-1061	154	40.96	5.1e-15	TCAGAGCACTGTAGTGCCTCAGACCTAGAAGAGAACTTGAACCCAGAGGAGAGAAAAGATGATGGCCAGCATGAGGCACCACACGATGACAATGGTGGGTACCCGTCGGTGGCGGCCCATGAGCCCCCTTGGCGAAGGGGGTACATGAAGGTGAGGACAACTATGGCATACACAAGCCGGACAGCGAGTTGACCCCACTCCGGATTCTTGTTGTTGACGGCTTTGGCCAGGGCCGGGCCACAAACGGCCCAAAAGTCAGGTTTAAATGAGGATCACCGTCAGCGGGGTGATGAGGCAGCCACGTCCACCGGAAGGTGTTAGAGCTCGGCGTAGTCGTAGTGGCCCTCGGTGCTCGTGGCGGGCGGCCTTGAGCGCGCCCTCGCAGCCGGCGAAGCGCGG…
Klebsormidium_flaccidum	Contig101	os_57303|LOC_Os10g42750.1|cslD	675-276	1000-1125	125	49.26	4.9e-24	CGTTGTGCCTTGGCAGTCTCAGACTTTTTCAGTTGCTCTAGCACGAACAGTCCGCCTACCAACTGTGATAAATACAGCCGTCTCCCGTCCCTCGCAAACCGTCCCAAGCCCATCCCTCGCCTAAAATCTCGGTCTCTGCCAAACCCCACCGTAACCGAAACTCTCCAACTCCCCGCAGCAAAATTTCGTTCTCTGCGACCAACCCCGGGTTCCTGTATCTCCTGACACTCCCGGATCTAAGGACCGTAGTACAGCCCGTTTGCATAAGCGCTCCCCGCGTATGCCCCGCCTGCCGCTGGATCCGTCGCACTGGACGGCGACTTGTCCGCAATCCCGCTGACTGAGAAGAACGTCGTATATCCGATCCCCAGCCCGATAAGCATCGCCCCGAGGACGAGC…
Klebsormidium_flaccidum	Contig110	AT5G17420.1|AT5G17420.1|cesA	502-15	571-734	163	42.94	7.7e-26	TCAGAGCACTGTAGGTGGACCTTCTGGCCCGTCACCACGTGCTCCGCGCTGCTGCAGTAGATCCACCCGATCTCCTTGCCCCACTGCGTGTTCTCCTCGTACCCGCACGAGATGACGAGGATCACGTCGCTCAGCGTCGTGCGCGGGCTGTTCACGGGCGCGCCGCCCGCCGTCTCGAACGTGGACGACACGAAGTTCTCGCACGTTCCGTAGCGCGCCGTGTGCCACTTGAAGGGCATCAGCTGCAGCTCCTCTTGGTCCTGCTCCTCGAGGTCCATCTCGCTCGTCTTGTTGGGCCGCGCAGGGCCGCAGCAGCCGAAGCAGGAGCAGCACAGCCCCCAGGCAACCGCGCTTCGGCTTGGCGCGCTTGTCCAGCTGGGGGGGGAGCGCGCCATACAA…
Klebsormidium_flaccidum	Contig117	os_51759|LOC_Os09g25490.1|cesA	4-773	739-992	253	58.91	4e-69	CCGTGGGGCAAGGACATTGGCTGGATCACGGGTCCATCACGGAGGATATCGTCACCGGTTCGTCATGCACTCGCGCGGCTGGCGCTCCGTCTATGCCATGACCAAGCGGCCCGCCTTCAAGGGAACCGCCCTATCAACATGGCCGATCGTCTGGCACCCAAGGTCCTCCGGTGGGGGTCTCGGCTCCGTCGAGATCTTCTTCTCGCGCCACAACCCGCTGTGGTACGGCTACCGCAAGGGCAACCGCGGGCTGAAGGGCGCGCAGCGCCTCGCGTACATCAACACGACCGTCTACCCGTTCACGAGCATTCCGCTCGTCGTCTACTGCATGCTCCCCGCGCTCTGCCTCTTCTTCAACCAGTTCGTGACGCCCGAGATCAGCTCGACCGCGCTCGTCTA…
Klebsormidium_flaccidum	Contig128	os_29053|LOC_Os05g08370.1|cesA	15-625	854-1056	202	48.53	1.1e-47	CCCCCGAGGCGGCGTACCCCATGGTGGCCATCCCCGTCAGCGCCTACTGCGTGCTGCCCGCCATCTGCCTCATCACCAACCAGTTCATCGTGGCCACGTGACCACAGTCGGCGCGGGCATCTTCGTCGCCTACGCGCTCGTGTACGGCCTCAGGCTGGCTGGGTTCGAGATGCGCTGGTCCGCGGTGCCGCTCGAGGAGTGGTGGCGCGCGCAGCAGATGTGGGTCATCAACTGCACCAGCGGCTACCTCGCCGCCGTCGGCCAGGGCTCCCTCCGCGTCTTCGCCGGCTGCGAGGGCGCGCTCAAGGCCGCCCCGCACGAGCACGAGGGCCACTACGACTACGCCGAGCTCTACACCTTCCGGTGGACGTGGCTGCTCATCACCCCGCTGACGGTGAT…
Klebsormidium_flaccidum	Contig129	sm_4713|e_gw1.0.15.1|cesA	676-51	748-952	204	48.33	3.3e-35	CCGGTAGTCGGCCCGTCGTGCGTCGNGGCGGGCGCTGAGCGCGCCNCGCAGCCGGCGAAGACGCGGACGGGAGGCCCTCGGCCGACGGCGGCGAGGTAGCCGCTGGTGCAGTTGATGACCCACATCTGCTGCGCGCGCCACCACTCCTCGGAGCGGCACCGCGGACCCAGCGGCATCTCGAACCAGCAGCTGAGGCCGTACACGAGCGCGTAGGCGACGAAGATGCCCGCGCCGATGTTGGTCACGTGGCCCACGATGAACTGGTTGGTGATGAGGCAGATGGCGGGCAGCACGCAGTAGGCGCTGACGGGGATGGCCACCATGGGGTACGCCGCCGCGTTGAGGTACGCGAGGCGCTGCCGACGCTTCAGCTGGCTGCTGCACGGGCGCCACCACAGC…
Klebsormidium_flaccidum	Contig130	os_5702|LOC_Os01g54620.1|cesA	181-705	337-509	172	68.57	1.9e-63	TCAGAGCACTGTAGGGGTCATCTCTTTGAGGTGGTCTAAGGTATAGTCCGCCCCCCCCGAAAGGGGAGCCTTGGCCAAAGCCTTTTCGAGAGGGCCCGAAGCCAAGGGGCGCGCCGGATGTTAAGACTGCCGGGTGTGAGCCCGTGCCAGCCGATGCCGGCCGCTGGAGATAGCGTCGACATTGAGCCACGTGCGCCTGAGAACTACTTCGCGATCAAGGTGGACTACACCAAGGACAAGAAGCACCCCGACTTCGTCAAGGAGCGCCGCGCCATGAAGCACCACTACGAGGAGTTCAAGGTGCGCATCAACGCGCTGGTGGCCAAGTGCGCCAAGCAGAGGCCGCTGGAGGGCTGGCGAGTGGCGGACGGCACCCCGTGGCCGGGCAACAACCCGCAG…
Klebsormidium_flaccidum	Contig17	os_40304|LOC_Os07g10770.1|cesA	539-1510	738-1062	324	66.15	4.8e-109	TTTATCAGCTTACACATTACTCGAATTACAAGATTCGTCATGTCTCTTACAGCTGATCGAGCCAGATGACGATGTATGTGTAACGTACGCTGGCATGCATCACATGCTGCACAGCGCAAAACACAAAGATTTAAAGCAAAGCCGCAATGCACACCGAAGCCATCAACTAAGCGGGCCTGACTCGGAGCCCAGACGCATGTTGCAACCCAGTTCTTAGGTGACTCGTTGCAACTTGAATGACATACGTCATCTACTCTTAGACGACCTTTCAACAAACGTCCTTAGAACCTGAAGGCGTTTACAACTGCCCAACTGGCTCTTTCGAAGTGCAACTTATAATTTATCAACTATCGAGCAACTACCTACCATATTGCGAAGTGGTGTCAGCGCAGCACTGCT…
Klebsormidium_flaccidum	Contig30	AT5G17420.1|AT5G17420.1|cesA	19-1872	409-1026	617	49.36	4.9e-156	TAAGGACAAGAAGCTACCCCCGACTTCGTCAAGGAGCGCCGCGCCATGAAGCACCACTACGAGGAGTTCAAGGTGCGCATCAACGCGCTGGTGGCCAAGTGCGCCAAGCAGAGGCCGCTGGAGGGCTGGCGAGTGGCGGACGGCGCCCCGTGGCCGGGCAACAACCCGCAGGACCACCCCGGCATGATCCAGATCCTGCTGCAGCCCAACGTCAACGCGCTCGACAACGAGAACAACCTGCTCCCGCGCCTTGTATATCTCTCGCGCGAGAAGCGGCCAGGGTACGACACACACCGCAAGGCGGGCGCTATGAACGCGCTGCTGCGTGCGAGTGCCCTGATCACCAAAATTCCCGGGATCTGCTTCATGGACTGCGATACCTACGTCAACAACGCCAAT…
Klebsormidium_flaccidum	Contig53	sm_21150|e_gw1.62.1.1|cslD	636-142	885-1049	164	52.12	1.7e-45	TCAGAGCACTGTAGTGCGACCAACCCCGGGTTCCTGTATCTCCTGACACTCCCGGATCTAAGGACCGTAGTACAGCCCGTTTGCATAAGCGCTCCCCGCGTATGCCCCGCCTGCCGCTGGATCCGTCGCACTGGACGGCGACTTGTCCGCAATCCCGCTGACTGAGAAGAACGTCGTATATCCGATCCCCAGCCCGATAAGCATCGCCCCGAGGACGAGCCACACGTAGGGGGGTATCCTGTTGCGCCGCCCCATAAGACCCTTGGCGAACGGGTATAAGTGGATGAGCACCCAGCCGGAAAACGCGAGCTTCCCGAAGAGATCCCCCCAGGAAGGGACGGTTTTCGCGAGCTCCCTGGTGATTCCGATCGCGATGCCCAGGAGGTTGACGAGAACGAT…
Klebsormidium_flaccidum	Contig56	AT2G25540.1|AT2G25540.1|cesA	345-16	871-979	108	41.82	1.1e-19	TCAGAGCACTGTAGCGCCAAAGCAGTTAATGAGGATCACCGTCAGCGGGGTGATGAGCAGCCACGTCCACCGGAAGGTGTAGAGCTCGGCGTAGTCGTAGTGGCCCTCGTGCTCGTGCGGGGCGGCCTTGAGCGCGCCCTCGCAGCCGGCGAAGACGCGGAGGGAGCCCTGGCCGACGGCGGCGAGGTAGCCGCTGGTGCAGTTGATGACCCACATCTGCTGCGCGCGCCACCACTCCTCGAGCGGCACCGCGGACCAGCGCATCTCGAACCAGCAGCTGAGGCCGTACACGAGCGCGTAGGCGACGAAGATGCCCGCGCCGATGTTCTGAGACTGCCAAGGCACACAGGGGATAGGNNNN
Klebsormidium_flaccidum	Contig60	sm_2171|e_gw1.8.11.1|cesA	26-789	617-873	256	52.42	1.9e-56	TCAGAGCACTGTAGTTCCCGGGATCGAGGTCAACATGAAGGGCCTGGACGGCATCCAGGGGCCCATGTACGTGGGGACGGGCTGCTGCTTCAGACGCCAGGCGCTGTACGGCACTTTCGCCCCGTCGAAGAAGGGGGGCGAGAAGGCGGGCAAGGTGGACAAGGGCGGCTGCGGCCTGCTGACGTGGTGCTGCGGCGAGAAGCGCAAGCGCGCAGGGAACAAGGCGGCCAAGGGCCACAAGAAGAAGGACAGCAGCCAGTCGCTGGTGGACGTGGCAGATGCGGAGGAGCTGCAGCTGATGCCCATGAAGTGGCACGCGCGCCGCTTCGGGGTCTGCCACAACTTCGTCATGACCACCACGGAGCTCGACGGCGGCTGCCCGACGATGTCCCCACGGAC…
Klebsormidium_flaccidum	Contig62	os_51759|LOC_Os09g25490.1|cesA	541-35	861-1031	170	53.8	1.1e-49	TCAGAGCACTGTAGAACGTCGTATATCCGATCCCCAGCCCGATAAGCATCGCCCCGAGGACGAGCCACACGTAGGGGGGTATCCTGTTGCGCCGCCCCATAAGACCCTTGGCGAACGGGTATAAGTGGATGAGCACCCAGCCGGAAAACGCGAGCTTCCCGAAGAGATCCCCCCAGGAAGGGACGGTTTTCGCGAGCTCCCTGGTGATTCCGATCGCGATGCCCAGGAGGTTGACGAGAACGATCGCAATGGGGGGGACGATGAGCCACGTCCAGCGGAAGACATACAGCTCCGCGAACTCGTCGTCAGCGTCGCCAAGGTCTTTTTGCGTGAGCGTGAACTTGGAGTCGACGCGGAAGATGACCTTGAGCAGGCCTTGCCACACGGCGGCCAAGTGCG…
Klebsormidium_flaccidum	Contig68	os_40750|LOC_Os07g14850.1|cesA	132-508	744-868	124	65.87	2.1e-37	TCAGAGCACTGTAGCGCATCCCAGCTACTTAAAAGCCCTCCTAGCGAGGGCCCACCACTAATGTGCTCTGCATGCTCGCTACCAAGTGCGCTGGGCGCTTTTGAGGCGCCATAAGTTAGCCGAGGACGATGACCACCACGGAGCTCGACGGCGGCTGCCCGACGATGTCCCCACGGACTGTGCTGAGTGACGTCATCCTAGTGATCTCGTGCGGGTACGAGGACAATACGGAGTGGGGCAAGGAGATTGGCTGGATTTACGGTTCCATCACGGAGGATATCGTGACCGGCATGGTCATGCATACGCGCGGTTGGCGCTCCATCTACTGCAGCCCGCCCCGCCCCGCTTTCAAGGGTACGGCGCCCATCAACCTGACGGACCGGCTGCACCAGGTGCTGC…
Klebsormidium_flaccidum	Contig71	sm_5174|e_gw1.0.20.1|cesA	1460-14	558-1036	478	55.96	7.6e-151	TCAGAGCACTGTAGCGCCGCCCCATAAGACCCTTGGCGAACGGGTATAAGTGGATGAGCACCCAGCCGGAAAACGCGAGCTTCCCGAAGAGATCCCCCCAGGAAGGGACGGTTTTCGCGAGCTCCCTGGTGATTCCGATCGCGATGCCCAGGAGGTTGACGAGAACGATCGCAATGGGGGGGACGATGAGCCACGTCCAGCGGAAGACATACAGCTCCGCGAACTCGTCGTCAGCGTCGCCAAGGTCTTTTTGCGTGAGCGTGAACTTGGAGTCGACGCGGAAGATGACCTTGAGCAGGCCTTGCCACACGGCGGCCAAGTGCGAGCTCGTGCCTCCGATAACCCAAAACTGCTCGTTCCTCCAGTAGTCCGTGAACGTGACGTTGCTCCAGCGCATCT…
Klebsormidium_flaccidum	Contig78	sm_4713|e_gw1.0.15.1|cesA	783-1	731-991	260	49.24	3.4e-52	GTTAATGAGGATCACCGTCAGCGGGTGATGAGCAGCCACGTCCACCGGAAGGTGTAGAGCTCGGCGTAGTCGTAGTGGCCCTCGTGCNCGTGCGGGCGGCCTGAGCGCGCCCTCGCAGCGGCGAAGACGCGGAGGGAGCCCTGGCCGACGGCGGCGAGGTAGCCGCTGGTGCAGTTGATGACCCACATCTGCTGCGCGCGCCACCACTCCTCGAGCGGCACCGCGGACCAGCGCATCTCGAACCAGCAGCTGAGGCCGTACACGAGCGCGTAGGCGACGAAGATGCCCGCGCCGATGTTGGTCACGTGGCCCACGATGAACTGGTTGGTGATGAGGCAGATGGCGGGCAGCACGCAGTAGGCGCTGACGGGGATGGCCACCATGGGGTACGCCGCCGCG…
Klebsormidium_flaccidum	Contig92	os_51759|LOC_Os09g25490.1|cesA	2-693	794-1024	230	56.84	5.5e-68	CCGGTCGGGTCTCGGCTCCGTCGAGATCTTCTTCTCGCGCCACAACCCGCTGTGTACGGCTACCGCAAGGCAACCGCGGGCTGAAGGCGCGCAGCGCCTCGCGTACATCAACACGACCGTCTACCCGTTCACGAGCATTCCGCTCGTCGTCTACTGCATGCTCCCCGCGCTCTGCCTCTTCTTCAACCAGTTCGTGACGCCCGAGATCAGCTCGACCGCGCTCGTCTACCTCTTCGTCTTCTTCGCGTCGATCGCAGCGACCGCCATTATGGAGATGCGCTGGAGCAACGTCACGTTCACGGACTACTGGAGGAACGAGCAGTTTTGGGTTATCGGAGGCACGAGCTCGCACTTGGCCGCCGTGTGGCAAGGCCTGCTCAAGGTCATCTTCCGCGTCGA…
Klebsormidium_flaccidum	Contig99	AT4G32410.1|AT4G32410.1|cesA	119-631	911-1078	167	47.93	7.3e-29	CCTGACCTCACTACACTAACCAGTTCATACGTGGGCCACGTGACCAACCATCGGCGCGGGCANCTTCGTCGCCTACGCGCTCGTGTACGGCCGTCCAGCCTGCCTGGTTCGGAGNTCGCGCTCGGTCCGCGGTGCCGCTCGAGGAGGTGGTGGGCGCGCGCAGCAGATGTGGGTCATCAACTGCACCAGCGGCTACCTCCGCCGCCGTCGGCCAGGGCTCCCTCCGCGTCTTCGCCGGCTGCGAGGGCGCGCTCCAAGGCGCCCCCGCACGAGCGACAGGGCCACTACGACTACGCCGAGCTCTACACCTTCCGGTGGACGTGGCTGCTCATCACCCCGCTGACGGTGATCCTCATTAACTGCTTTGGCGTTGTGGCCGGCCTGGCCAAAGCCGTCAAC…
Penium_margaritaceum	gi|341708528|gb|JO233059.1|	os_56190|LOC_Os10g32980.1|cesA	12-764	452-709	257	55.31	7.1e-61	CGGGATCGGAGGACGGCAAGACGCTGCCGCGCATGGTGTACGTGAGCAGAGAGAAGAGACCTGGTTACAACCACCACAAGAAGGCCGGTGCCATGAACTCGCTGGTGCGAGTGTCTGCAGTGCTGACAAATGCGCCGTACATTCTGAACCTGGATTGCGACCATTACATCAACAACTGCCAAGCCGTGCGCGAGGGCATGTGCTTCATGATGGATCCCAATGTGGGACCCAAGGCGTGCTACGTGCAGTTCCCACAGAGGTTCGACGGCATCGACCCCAGTGACCGATACGCCAACCACAACACGGTCTTCTTTGATATTAACTTGCCAGGTCTTGACGGCGTGCAAGGGCCGGTGTACGTCGGCACGGGTTGCATGTTCCGACGGGCAGCTCTCTATG…
Penium_margaritaceum	gi|341708733|gb|JO233264.1|	pp_5273|estExt_gwp_gw1.C_1890065|cesA	44-430	173-299	126	55.04	1.4e-33	GGCCTGCTGTGGGCGCAAGGGTGGCGCAGCTGGCAAGCCTGGCGGCGAGGGCAAGAAGGGGCGCAAGAAGTGGCGCAAGGGCAAGAAGGGGTCAAAGGATGCAGCTGGGGGCATGGGGAGTGCGGAGGCCATGGCTGCTGTGTCTGGTGCTGAAGACGCGGAGGGCATGGGAGGCCCTGGCGACGAGACGGAGACGCTGCAGGCGCTGAAGCAGTACGAGGGCAAGTTTGGGCGCTCGCCCGTGTTCGTGCTGTCCACGTTCCACGAGGAGGGCGGCGGTGTCGTGCAGGCCAGCCCTGGTGCCACGCTGAAGGAGGCCATCCACGTCATCTCCTGTGGCTATGAGGACCGCACCCTGTGGGGCAAAGAGATTGGGTGGATTTACGGGTCAGTCACGGA…
Penium_margaritaceum	SRR064328.1052075	AT5G44030.1|AT5G44030.1|cesA	520-9	673-838	165	71.43	1.4e-51	TCAGAGACGCACTCAATCACTAGCGGAATAGAGGTGAATTGGGTAGAAGACAGTGTTGACGTAGAACACCCGCTGCAGGAACTTAAGCTTGTTGGCCTTCCAGCCGTACCAGATGGGGGCAATGGCGTGAGAAGAAGATTTCAACACTTCCCAAAGCCCATCGGAGGACCTGCTGCAAACGGTCAGACAGGTTGATGGGGGGCACCTCCCTTGAAGGCATCAAGCTTGGGTGTGCAGTAGATGCTACGCCATCCACGGCACTGCATTTTGAAGCCTGTCAAAATGTCCTCTGTGATAGACCCCGTAGATCCATCCTATCTCTTTTTCCCCACTTCGGTCTTCTCTTCATATCCGCAAGAGATGACGTGGATAGCCTCCTTCAGGGTAGAACCCGTACTC…
Penium_margaritaceum	SRR064328.1076650	pp_2722|estExt_Genewise1.C_80120|cesA	470-7	299-453	154	72.9	5.1e-59	TCAGAGACGCACTCAGTTCGTGTCCACCTTGTCCTTCAGGTAGTCTACTTTCAGAGAGAAGTACATTTCAGGAGCACGCGGCTCAATCTTGTACTTCCGGCAGAATGGAACCCAGCTCCTAGCAAACTCGCTGGTTTCACTCATGGCTTCAAAAGGTGAGCATGGAGCCACCATCATCAGACAAGTAGGCCGACACCTTGTCAACAGGATAGTCAACAGCAGCGATCGATAGCAATGTGTTGGCTGTGGTGATGGGTGGCTCCTTGGCTGGATCCACTGTGGAGACAAAACAGGTCTACACCTGCAAGTTGTGATGGCTCATTCTTCCTCTCGTACCTCAGGTTCAGCCGGTCAGGTATGTTCCGCCTGAGAGGCACTCCACTTGGGGAACTGATCAAG…
Penium_margaritaceum	SRR064328.207930	AT5G05170.1|AT5G05170.1|cesA	12-501	857-1020	163	70.73	1.2e-57	TCAGAGACGCACTCCCTGCCATCTGCCTCTTTGTCAACAAGTTCATCATCCCGGAGATCTCGGGCTGGTCCATCTTCTGGTTCATCGCGCTCTTCCTTGCCATCTTTGCCAACGGCCTGCTGGAGATGCGGTGGAGCGGCGTGAGCATGACGGAGTGGTGGAGGAACGAGCAGTTTTGGGTCATCGGCGGCGTGTCGGCGCACCTCTTCGCTGTCTTCCAGGGCCTGCTGAAGGTCATTGTCGGCATCGACACCAACTTCACGGTCACGGCCAAGCAGGCGGACGACGGCGAATTTGCGGAGCTGTACATCTTCAAGTGGACCTCTCTCCTCATCCCGCCTCTCTTCCTCCTGATCATCAACCTGCTGGGGATTGTCTCGGGCACCTGGCAGGCTGTCA…
Penium_margaritaceum	SRR064328.419010	AT5G05170.1|AT5G05170.1|cesA	14-504	893-1056	163	73.33	4.1e-64	TCAGAGACGCACTCTGGAGATGAGGTGGAGTGGAGTCGGAATGACCGAGTTCTGGAGGAATGAACAGTTCTGGGTCATTGGAGGAGTGTCAGCCCATCTCTTCGCTGTCTTCCAAGGCCTGCTGAAGGTGCTTGCGGGTATCGACACCAACTTCACTGTCACAGCCAAGCAGGTGGACGAGGGCGAGTTTGCTGAGCTCTATGTCTTCAAGTGGACGTCGCTCCTTATTCCTCCTCTCTTCCTCCTGATCTTCAACTGCCTTGGCATTGCCTCTGGCCTCGCTCAAATTATCAACACAGGGAGCAGTGACTGGGGCCAGCTCTTTGGCAAGCTTTTCTTCTCTTTCTGGGTCATCGTTCACCTGTATCCCTTCATGAAGGGTCTTGGAGGCCGGAACCA…
Penium_margaritaceum	SRR064328.579631	os_5702|LOC_Os01g54620.1|cesA	465-4	633-786	153	68.39	5e-44	TCAGAGACGCACTCCTGGGAGGCAGCAGTAAATCACTAGCGGAATAGAGGTGAATGGGTAGAAGACAGTGTTGACGTAGAACACCCGCCTGCAGGAACTTAAGCTTGTTGGCCTTCCAGCCGTACCAGATGGGGCGAATGGCGTGAGAAGAAGATTTCAACACTTCCCAAACGACCCACTCGGAGGACCTGCTGCAAACGGTCAGACAGGTTGATGGGGCGACCTCCCTTCGAAGGCATCAAGCTTGGTGTGCAGTAGATGCTACGCCATCCACGGCACTGCATTTTGAAGCCTGTCAAATGTCCTCTGTGATAGACCCGTAGATCCATCCTATCTCTTTCCCACTCGGTCTTCTCTTCATATCCGCAAGAGATGACGTGGTATAGCCTCCTTCAGGGT…
Penium_margaritaceum	SRR064328.604516	pp_2722|estExt_Genewise1.C_80120|cesA	16-400	545-671	126	77.34	6.4e-55	TCAGAGACGCACTCGAACTCGCTGGTGCGAGTGTCCGCGGTGCTGACGAACGCGCCCTACATTCTGAACCTGGATTGCGATCACTACATCAACAACTGCCAAGCCGTGCGCGAGGGCATGTGCTTCATGATGGACCCCAACGTGGGACCCAAGGCATGCGTACGTGCAGTTCCCACAGAGGTTCGACGGCATTGACCCCAGCGATCGATACGCCAACCATAACACCGTCTTCTTTGACATCAACTTGCCAGGTCTCGACGGTGTGCAAGGGCCAGTATACGTCGGCACGGGCTGCATGTTCCGCCGTGCGGCTCTCTACGGCACGGAGCCTCCGAAGAAGGAGAAGAAGAAGCGCACGGGCCTGTGTGCCCTTTGCTGCTCCTGCTTCTCCTGCTGCTC…
Penium_margaritaceum	SRR064328.633336	AT5G05170.1|AT5G05170.1|cesA	21-499	829-989	160	70.19	9.7e-59	TCAGAGACGCACTCGCCAACAAGCTCAAGGTGCTGCAGCGCCTGTCCTACATCAACACCTCCGTCTACCCCTTCACCTCCTTCCCCCTGCTCGCCTACTGCTGCCTGCCCGCCATCTGCCTCTTCGTCAACAAGTTCATCATCCCGGAGATCTCGGGCTGGTCCATCTTCTGGTTCATCGCGCTCTTCCTCGCCATCTTTGCCAACGGCCTGCTGGAGATGCGGTGGAGCGGCGTGAGCATGACGGAGTGGTGGAGGAACGAGCAGTTTTGGGTCATCGGCGGCGTGTCGGCGCACCTCTTCGCCGTCTTCCAGGGCCTGCTCAAGGTCATTGTCGGCATCGACACCAACTTCACCGTCACGGCCAAGCAGGCGGACGACGGCGAGTTTGCGGAGCTGT…
Penium_margaritaceum	SRR064328.781502	sm_6907|estExt_Genewise1.C_600296|cesA	19-486	575-726	151	50.93	4.3e-33	TCAGAGACGCACTCGCACATGGATCCGAATGTTGGGAAGAAGTGCTGCTTTGTGCAATTCCCCCAGAGATTTGATGGTATTGATCCTAGTGATCGATATGCAAACCGCAACACCGTTTTTTTCTAATATCAACATGCCTGGCCTGGATGGTCTGCAAGGCCCGGTGTATGTGGGCACGGGTACCTGCTTCCGCCGCCAGTCTCTGTACGGCAATGATCCACCTGTGAAGCCCAAAAAGAGGCGCTGTAACATCTGCTCTTGCTTTGGCTGCTGCTGCGGCCCGGACAAGGCAGACGATGCCGGTGCTACCAAAAAGTCTAAAAAGAGTGCAAAGGCTATGGAGACTCGGCTGGCTGGAGATGACAGTGCTGCTGCAATGCTTGGAAGTGGACGGGCGAA…
Penium_margaritaceum	SRR064328.820285	pp_5273|estExt_gwp_gw1.C_1890065|cesA	24-483	176-330	154	58.71	2.9e-35	TCAGAAACGCACTCAAGGGCGCAAGAAGTGGCGCAAGGGCGAAGAAAGGGTTCAAAGGAACGCAGCTGGAGGCATGGGGAGGTGCAGAGGCCATGGCTGCCGTGTCTGGTGCTGAAGACGCAGAGGGCATGGGAGGCCCTGGCGACGAGACGGAGACGCTGCAGGCGCTGAAGCAGTACGAGGGCAAGTTTGGGCGCTCGCCCGTGTTTGTGCTGTCCACCTTCCACGAGGAGGGCGGTGGTGTTGTGCAGGCCAGCCCGGCGCCACGCTGAAGGAGGCCATCCACGTCATCTCCTGCGGCTATGAGGACCGCACCCTGTGGGCAAAGAGATTGGGTGGATTTACGGGTCGGTCACGGAGGACATTCTGACGGGCTTCAAGATGCACTGCCGAGGCTGG…
Penium_margaritaceum	Contig128	AT5G05170.1|AT5G05170.1|cesA	15-882	778-1066	288	72.07	5.5e-112	TCAGAGACGCACTCCGCAGCATCTACTGCACGCCCAAGCTGGATGCCTTCAAAGGGAGGTGCCCCCATCAACCTGTCTGACCGCTTGCAGCAGGTCCTCCGATGGGCTTTGGGAAGTGTTGAAATCTTCTTCTCCCGACATTGCCCCATATGGTATGGCTGGAAGGCCAACAAGCTGAAATTCCTGCAGCGCGTGTTCTACGTCAACACTGTCTTCTACCCATTCACCTCTATTCCTCTGGTGATCTACTGCTGCCTCCCTGCCATCTGTCTGTTCACCAACCTCTTCATCATTCCCGAACTGGGTACGAGCTCCATCATGTGGTTCCTGGCCCTCTTCCTCTGCATCTTTGCCAACGGCCTTCTGGAGATGAGGTGGAGTGGAGTGGGGATGACAGAG…
Penium_margaritaceum	Contig47	AT5G05170.1|AT5G05170.1|cesA	3-624	859-1066	207	64.42	3.5e-69	CTGCCATCTGCCTCTTTGTCAACAAGTTCATCATCCCGGAGATCTCGGGCTGGTCCATCTTCTCAGAGACGCACTCGGTCCGGAATTCCCGGGACCAACGGCCTGCTGGAGATGCGGTGGAGCGGCGTGAGCATGACGGAGTGGTGGAGGAACGAGCAGTTTTGGGTCATCGGCGGCGTGTCGGCGCACCTCTTCGCTGTCTTCCAGGGCCTGCTGAAGGTCATTGTCGGCATCGACACCAACTTCACGGTCACGGCCAAGCAGGCGGACGACGGCGAATTTGCGGAGCTGTACATCTTCAAGTGGACCTCTCTCCTCATCCCGCCTCTCTTCCTCCTGATCATCAACCTGCTGGGGATTGTCTCGGGCACCTGGCAGGCTGTCAACTCGGGCGGTTCT…
Penium_margaritaceum	Contig51	pp_8706|estExt_fgenesh1_pm.C_300004|cesA	2567-200	293-1082	789	70.19	0	CAGAGAACTACTTGCTGGTTGTGCAACACATCACACAAAATCTGCTTGAAGAGTGACGCAGTGCTTGTCATAAACATCCCAAGGGAAACCCCATAGTAAACTATCACTAATACAGCAACAGCAGAAGTATGCAGACAAACTATCTCAGCAGCCTTGCTGAAGTTAGATTCAGCAAGCCCAGGGCCTGCCTCTACAATTTCTAACAGTTGACACCACACTGCTGCAGCGTTGGACCTGTTTCTTCCGTGCGCCACGGGTTGATCCTGACCCACAGGAGGGAGAACGTGGAGGCAAGAAGTACTGACCACACAATGACCAGTGTGGGAATCCGCTGGTTCCGGCCTCCAAGACCCTTCATGAAGGGATACAGGTGAACGATGACCCAGAAAGAGAAGAAAA…
Penium_margaritaceum	Contig60	os_40304|LOC_Os07g10770.1|cesA	437-15	851-991	140	69.72	1.7e-48	TCAGAGACGCACTCCAGGTTGATGATCAGGAGGAAGAGGGGCGGGATGAGGAGGGAGGTCCACTTGAAGATGTACAGCTCCGCAAACTCGCCGTCGTCCGCCTGCTTGGCCGTGACGGTGAAGTTGGTGTCGATGCCGACAATGACCTTGAGCAGGCCCTGGAAGACGGCGAAGAGGTGCGCCGACACGCCGCCGATGACCCAAAACTGCTCGTTCCTCCACCACTCCGTCATGCTCACGCCGCTCCACCGCATCTCCAGCAGGCCGTTGGCAAAGATGGCGAGGAAGAGCGCGATGAACCAGAAGATGGACCAGCCCGAGATCTCCGGGATGATGAACTTGTTGACGAAGAGGCAGATGGCGGGCAGGCAGCAGTAGGCGAGCGAGGGGGGAAGGAGG…
Penium_margaritaceum	Contig63	os_21258|LOC_Os03g59340.1|cesA	17-604	878-1074	196	69.04	1.3e-76	TCAGAGACGCACTCGTCCGGAATTCCCGGGATTCTCCATCATGTGGTTCCTGGCCCTCTTCCTCTGCATCTTTGCCAATGGCCTTCTGGAGATGAGGTGGAGTGGAGTCGGAATGACCGAGTTCTGGAGGAATGAACAGTTCTGGGTCATTGGAGGAGTGTCAGCCCATCTCTTCGCTGTCTTCCAAGGCCTGCTGAAGGTGCTTGCGGGTATCGACACCAACTTCACTGTCACAGCCAAGCAGGTGGACGAGGGCGAGTTTGCTGAGCTCTATGTCTTCAAGTGGACGTCGCTCCTTATTCCTCCTCTCTTCCTCCTGATCTTCAACTGCCTTGGCATTGCCTCTGGCCTCGCTCAAATTATCAACACAGGGAGCAGTGACTGGGGCCAGCTCTTTGG…
Penium_margaritaceum	Contig75	os_40304|LOC_Os07g10770.1|cesA	15-788	825-1082	257	67.18	3.7e-91	TCAGAGACGCACTCCTGGGTTCGGTGGAGATTTTCGTGTCGCGGCACTGCCCCATCTGGTATGGGTGGAAGGCCAACAAGCTCAAGGTGCTTCAGCGCCTGTCCTATATCAACACCTCCGTCTACCCCTTCACCTCCTTCCCCCTCCTTGCCTACTGCTGCCTGCCTGCCATCTGCCTCTTCGTCAACAAGTTCATCATCCCGGAGATCTCGGGCTGGTCCATCTTCTGGTTCATCGCGCTCTTCCTCGCCATCTTTGCCAACGGGCTGCTGGAGATGCGGTGGAGCGGCGTGAGCATGACGGAGTGGTGGAGGAACGAGCAGTTTTGGGTCATCGGCGGCGTGTCGGCGCACCTCTTCGCCGTCTTCCAGGGCCTGCTCAAGGTCATTGTCGGCATCG…
Penium_margaritaceum	Contig85	os_9179|LOC_Os02g09930.1|cslA	50-1241	134-518	384	23.61	2.1e-11	NNCCCCTATCCCCTGTGTGCCTTGGCAGTCTCAGGAATTCCCGGGATGGAGGGCATCCTCGCTGAGATGGGTCGACAGCGCCCCGACCGCTTCCTTCCCTTCCGCGTCATGCACTCCCGCTCCAAGGCCGAGAACGTTAACGCAGGCGTGAAGCTGGTTCGCGGCGAGTTCGTGGGCGTCTTCGATGCCGACCACTGCCCGGCGCCCGACGCCTTCATCCGCGCGTGGAAGTGGCTCAGCAATGGCTACGACATTGTGCAGGGCCACTGTCTTGTGCGCAATGGCGACGACAACTGGATCGCGCGCTGCGTGGCCGTGGAGTTCGAGACCATCTACGCTATCGGCCACCCGGGCTCTGAGAAGATCCACCAGTTCGGTTTCTTCGGCGGCTCCAACGGT…
Penium_margaritaceum	Contig94	AT5G05170.1|AT5G05170.1|cesA	38-502	891-1047	156	70.06	1e-63	TCAGAGACGCACTCGGTCCGGAATTCCCGGGACCAACGGCCTGCTGGAGATGCGGTGGAGCGGCGTGAGCATGACGGAGTGGTGGAGGAACGAGCAGTTTTGGGTCATCGGCGGCGTGTCGGCGCACCTCTTCGCTGTCTTCCAGGGCCTGCTGAAGGTCATTGTCGGCATCGACACCAACTTCACGGTCACGGCCAAGCAGGCGGACGACGGCGAATTTGCGGAGCTGTACATCTTCAAGTGGACCTCTCTCCTCATCCCGCCTCTCTTCCTCCTGATCATCAACCTGCTGGGGATTGTCTCGGGCACCTGGCAGGCTGTCAACTCGGGCGGTTCTGAGCTTGGCTCCCTGTTTGGCAAGCTCTTCTTCTCCCTATGGGTGATTCTCCACCTGTGGCC…
Spirogyra_pratensis	Contig1	AT5G05170.1|AT5G05170.1|cesA	7-528	892-1066	174	76.57	3e-78	TGCGCCGTTTTGAAAATGAGGTGGAGCGGAGTGGGGCTGGAAGAATGGTGGAGAAACGAACAGTTTTGGGTCATAGGAGGCGTGAGTTCGCACCTGTACGCGGTGTTTCAAGGACTACTGAAAGTGTTGGCAGGCATCGATACCAACTTCACAGTCATTTCCAAGCAAGCGGACGAAGGCGATTTCGCAGAACTGTATCTTTTCAAATGGACGTCGTTGTTCATCATGCCCACCACTTTCATGGTGGTCAACTTAATCGGAGCCGTCGCTGGCATCGCCAGCGCCATGAACAGTGGCGCCGGTTCCTGGGGCCAGCTGTTCGGGAAACTGTTTTTCGCGTTTTGGGTCGTTGTGCATTTGTACCCGTTTTTGAAAGGCTTGATGGGGCGTTCCGATCGC…
Spirogyra_pratensis	Contig150	pp_5275|estExt_gwp_gw1.C_1890069|cesA	872-242	384-594	210	76.78	1.1e-84	TTTTTTTTTTTTTTTTTTTTTTTTTTTTTTTTTTTTTTTTTTTTTTTTAACGAATAATCAGTCATTTATTATCAATGCGTAACATAAAGTTAACAAACACCAAACATCAAGTAATTGATTGCTGGAAAACAAAAAAATGCACAAGTAGTTCAAGTCTAACATTATCTAAAATAAATTCTTGAATAAAACGAAAAACAATAAATTGGATAAACAAAGTTCAAAACAGGTAAAGATTCCCGCTTCAGCATCAAATACCACACTGAGTGAGGCTGGGTCCAGTCGTTCTATTGTTGAATGGATCAATCTTCACCCAAAGCAAACTGAAAATGGAAGCCAACAGGATAAACCAAACGATAATAATGGTGGGAGTACGGTTAAATCGACCCATTAAACCCTTAA…
Spirogyra_pratensis	Contig255	os_20858|LOC_Os03g56060.1|cslC	1406-495	10-322	312	27.13	2.6e-16	CAAAAAGAGAAAATGAGCACAATATCAATCCCCACAAAATAAATAACTTCAAAGTTTGAGCAAAATGTCTATGCGAAGATATCACAATGATCCCTCCATGGGTCACTATCATCCACCATTTGATACCTCACCATAAAACATAAATACTCAAAAATAAAATTAAAAATATAAAACATAGTACTAAATTTATTCTTATTCCCATTGAAACATACTAAAAAGGTTGGCGACCACAAAGGAATGATAACAAAAACAATAATAATAACAATAATTTACTAAACCAATTTTAGTACTTCGCCAAATTACTTCCCGGCGGTACCCGAAGTTTTGCTCTTGGATGCTGATCTAGGGGTGACCATCCATGCCTTCTCCTTCATGAACTCCTTAATGTGTGCAACACGA…
Spirogyra_pratensis	Contig366	os_40750|LOC_Os07g14850.1|cesA	26-459	889-1028	139	51.03	3.5e-36	TCAGAGACGCACTCATTCCCGGGATTTACTTACTGATTACTTCTTTGTTCCTACTTTAGATCGTGTTGCAGTGATTTGGTTTTCTGCTTTGATCCTAACCTTCCTAGTAGCTTCGTTGCTAGAAATTCGCTGGAGTGGTGTTTCTTTTGATGCATGGTGGCGAAACGAACAATTTTGGGTTATCGCGGGTGTCAGTTCTCATTTCGCGGCGGTCGTACAGGGCATACTTAAAGTCATCGTTGGACTTGAGATCAGTTTTACGCTAACGGGTTCTAAGGGGGAAGTGAAGATGAGGATTATGACGAACTGCATACTTTTAAATTTACTTGGCTGCTCCTTCCTGGAAGCTTCCTTGGACTCATGAACATTCTCGGCATCATTATTGGAGTAGGAAGAGCG…
Spirogyra_pratensis	Contig383	pp_5273|estExt_gwp_gw1.C_1890065|cesA	5-424	425-561	136	77.14	1.5e-52	TCAGAGACGCACTCGAGTTGGTTTAGAGGAATGGTGGAGAAATGAACAGTTTTGGGTTATTGGAGGTGTTAGCTCTCAACTTAGTATGTCTGTCTTCCAAGGTATGCTTAAGGTTCTTGCAGGTATCGATACCAACTTCACTGTCACATCGAAACAAGCTGACGATGGCGATTTTGCTGAACTATACATCTTTAAAATGGACGTCTCTCCTCATCCCCCCCACAACCCTCATCGTTTTTAACCTTATTGGTGCGGTTATTGGCGTGGCAAATGCTATCAACAATGGTTACGTATTGCCTGGGGTCCATTGTTTGGCAAACTATTCTTTGCTTTCTGGGTGGTCGTGCATTTGTACCCTTTCCTTAAGGGTCTTAATGGGTCGATCTAACCGTAACTACC…
Spirogyra_pratensis	Contig403	AT5G44030.1|AT5G44030.1|cesA	502-14	679-842	163	76.36	6.4e-72	TCAGAGACGCACTCGCGGGTAGCGTGCAGTAAATCACGAGTGGGAAGGAGGTGAACGGGTAAACGACGGTGTTTACGTAAGCCAAACGCTGCAACAGCTTTAGCTTTCCACCTTTCCACCCGTACCAGAGCGGACAGTGTCTGCTTAGAAAAATTTCCACCGAACCTAACGCCCAGCGCAGCACCTGGTTGAGACGGTCTGACAGGTTAATCGGAGCGGTGCCTTTAAACGCGCACCTTTTGGGCATGCAGTAGATGGAACGCCACCCGCGGCAGTGCATCTTAAAACCCGTCAGAATGTCTTCAGTCACGGATCCGTAAATCCAGCCGAGCTCTTTGCCCCATTCCGTTTTGTTTTCGTATCCACAGGAAATGACATGGATGGCTTCTCTCAGCGTGA…
Spirogyra_pratensis	Contig411	os_40304|LOC_Os07g10770.1|cesA	9-662	864-1082	218	76.26	1.6e-101	TCAGAGACGCACTCCCACTCGTGATTTACTGCACGCTACCCGCCATCTGCTTGCTCTCCGGAAAGTTCATCATTCCTCAGATCCAAGACCTGCAGAGTCTGTGGTTCATCTCCCTGTTCCTCACCATCTTCGCTTGCGCCGTGTTGGAAATGAGGTGGAGCGGAGTGGGGCTGGAAGAATGGTGGAGAAACGAACAGTTTTGGGTCATAGGAGGCGTGAGTTCGCACCTGTACGCGGTGTTTCAAGGACTACTGAAAGTGTTGGCAGGCATCGATACCAACTTCACAGTCACTTCCAAGCAAGCGGACGAAGGCGATTTCGCAGAACTGTATCTTTTCAAATGGACGTCGCTGCTCATCATGCCCACCACTCTCATCGTCGTCAACTTAATCGGAGCCG…
Spirogyra_pratensis	Contig444	pp_5273|estExt_gwp_gw1.C_1890065|cesA	13-414	415-545	130	78.2	4.9e-47	TCAGAGACGCACTCCATTTTCGCTTGTGCTATTCCTTGAAATGAGATGGAGTGGAGTTGGTTTAGAGGAATGGTGGAGAAATGAACAGTTTTGGGTTATTGGAGGTGTTAGCTCTCACTTGTATGCTGTCTTCCAAGGTATGCTTAAGGTTCTTGCAGGTATCGATACCAACTTCACTGTCACATCGAAACAAGCTGACGATGGCGATTTTGCTGAACTATACATCTTTAAATGGACGTCTCTCCTCACTCCCCCCCACAACCCTCATTCGTTTTTAACCTTATTGGTGCGGTTATTGGCGTGGCAAATGCTATCAACAATGGTTACGATGCCTGGGGTCCATTGTTTGGCAAACTTATTCTTTGCTTTCTGGGTGGTCGTGCTATTTTCGTTACCCTT…
Spirogyra_pratensis	Contig448	AT5G05170.1|AT5G05170.1|cesA	406-6	877-1011	134	74.26	9.3e-54	CGGGTAAACAAATGCACAACGACCCAAAACGCGAAGAACAGTTCCGAACAGCTGGCCCAGGAGCCGGCGCCACTGTTCATGGCGCTGGCGATGCCAGCGACGGCTCCGATTAAGTTGACGACGATGAGAGTGGTGGGCATGATGAGCAGCGACGTCCATTTGAAAAGATACAGTTCTGCGAAATCGCCTTCGTCCGCTTGCTTGGAAGTGACTGTGAAGTTGGTATCGATGCCTGCCAACACTTTCAGTAGTCCTTGAAACACCGCGTACAGGTGCGAACTCACGCCTCCTATGACCCAAAACTGTTCGTTTCTCCACCATTTCTTTCCAGCCCCACTCCGCTCCACCTCATTTCCAACACGGCGCAAGCGAAGATGGTGAGGAACAGGGAGATGAACC…
Spirogyra_pratensis	Contig455	pp_2722|estExt_Genewise1.C_80120|cesA	16-334	588-693	105	60.19	6.9e-32	TCAGAGACGCACTCGGGAAAGAAAACATGTTATGTACAATTCCCTTACTAGAGATTTGATGGAATTGATAGGAGTGATCGATATGCTAATCACAATACTGTCTTTTTTTCGACATTAATTTGCGAGGATTGGACGGTCTCCAAGGACCTGTGTATGTCGGTACAGGTTGCTTCTTCAGGAGACATGCTCTCTACGGTTACGAGCCTCCAAAGAAGGAGAAGTCATCCTGCTGTGGCGCCTTCTGCGGTGTTTGCTGCTTTTGCTGTGATGGAAAGAAAGAAGAAGCAGGCTGCTAACGCCCAGTAGGGAAAGGAAGGGAAGACAAAGACCAAGCTGATCCTCCTATTGTTTAACGTGATCGACCTTGACG
Spirogyra_pratensis	Contig464	sm_9098|estExt_Genewise1.C_30146|cesA	15-3023	81-1094	1013	70.4	0	TCAGAGACGCACTCCCCCATTGCAAGACTCACTACAAGCGACACAAAGGTAGCCCTCGTGTCGAGGGTGATGAAGATGAAGAGGATGTAGAAGACTTTGATAATGAATTTAGAGGAATCATGGCTGAGAGGGAGAGGCAAATGCGCATGCAGCAGAATATTCAACCTACACCCCCTCATATGGCCAGTGGATATGGGTCTGGATACTATGACAACTCGCAATACCCCATGCTTACTAATGGACAAATAGACCACGATGGGAATCGCTCTCTCGATTACAACCAATCTATGATGGTTCCTGCTAACAATCAATCTATGATGAATGCTGACCATGCCCTTCAAACTAGATCTTTGGACCCGAGCAAAGACCCTGCAGTTTACGGTTACGGTAGCATTGCTT…
Spirogyra_pratensis	Contig811	sm_4713|e_gw1.0.15.1|cesA	19-376	869-986	117	75	3.5e-40	CCTTTTCCTTTTCCCTTCCTCATCGCCTACCTGCTGCCTTCCTGCCATCTGTCTCCTCACTGAAGTTTATCATTCCTCAAATCGGCAGTTGGGACAGTCTTTGGTTCATTGCTCTCTTTTTTGTAGCATTTTCGCTTGTGCTATTCTTGAAATGAGATGGAGTGGAGTTGGTTTAGAGGAATGGTGGAGAAATGAACAGTTTTGGGTTATTGGAGGTGTTAGCTCTCACTTGTATGCTGTCTTCCAAGGTATGCTTAAGGTTCTTGCAGGTATCGATACCAACTTCACTGTCACATCGAAACAAGCTGACGATGGCGTATTTTGCTGAACTATACATTACTTTAAATGGACGTCTCTCCTCACCTCCCCCCACACCC
Spirogyra_pratensis	Contig845	pp_4876|e_gw1.29.2.1|cesA	100-695	462-658	196	82.41	1.7e-86	TCAGAGACGCACTCGATAATTTAATTCGCAGCGAGCATTTCTCACCTTCTCTTTCTTCTTCTTCTTCTACTTCTCCTTCTCCCGTTTTATTCCATCTGACAGCGTGAATACGAAGAGTTACAAAAAATACCGTAATCAATGCTTTAGTGAAAAGAGCAGAGAAAGCTCCAGAAGAAGGATGGATTATGCAAGATGGCACGCCTTGGCCTGGAAATGTGGGCAGAGATCATCCAGGAATGATACAAGTGTTTTTGGGTGCTAGTGGCGGAGGTGATAGTGATGGCAATCCTCTCCCTAGACTTGTGTATGTATCCCGCGAAAAACGTCCAGGATACAATCATCACAAGAAGGCAGGAGCCATGAATGCACTGATTCGCGTTTCCGCAGTGTTAACGAATG…
Spirogyra_pratensis	Contig907	sm_4713|e_gw1.0.15.1|cesA	4-432	858-1000	142	75.52	1.6e-55	CATCATACTGTCGTTTATCCTTTTACTTCCTTTCCTCTCATGCCTACTGCTGCTTCCTGCCATCTGTCTCCTCACTGGAAAGTTTATCATTCCTCAAATCGGCAGTTGGGACAGTCTTTGGTTCATTGCTCNCTTTTTGAGCATTTTCGCTTGTGCTATTCTTGAAATGAGATGGAGTGGAGTTGGTTTAGAGGAATGGTGGAGAAATGAACAGTTTTGGGTTATTGGAGGTGTTAGCTCTCACTTGTATGCTGTCTTCCAAGGTATGCTTAAGGTTCTTGCAGGTATCGATACCAACTTCACTGTCACATCGAAACAAGCTGACGATGGCGATTTTGCTGAACTATACATCTTTAAATGGACGTCTCTCCTCACTCCCCCCCANAACCCTCATCGTTT…
Chlorokybus_atmophyticus	Contig102	os_21258|LOC_Os03g59340.1|cesA	24-530	884-1054	170	52.33	6.2e-48	TCAGACGCTCGACAGGCATCGAGGCCGTGGTCTACTACGCGTGCCTCTTCCTGAGCATCATCGGGACCTCCCTGATGGAGATCAAGTGGTCGGGGGTCACCTTCGACGACTTCTGGCGCAACGAGCAGTTCTGGGTGATATCCGGCACGTCCGCGCACTTTGCGGCGGTGTATCAGGGCCTGCTCAAGAACACGCTCGGCGTGGATATCGCCTTCTCCATCACGCAAAAGGCCGACGACGCCGAGGAGGAGTTCTACCTCGTCAAGTGGTCATGGCTGCTCTTCGTGCCGCTCACCATCGCCACCATCAACGTGCTCGCGCTTATTGCGGGCATCGCCGCCGAGGTCAACAAGCAGGGCAACCCGCAGTGGGGTGAGCTCTTTGGAAAGGTCATCTTCA…
Coleochaete_orbicularis	SRR036732.120652	AT1G02730.1|AT1G02730.1|cslD	20-354	1080-1182	102	53.57	9.1e-21	TCAGCCGGAATTCCCGGGATGGACGTCTCTCATGATTCCTCCTCTCACCATCATGATGGTCAACCTGATTGCATGTGTGATGGGAATTGCACGAACAATCTACTCTCCCCTCCCGAGCTGGAGCGGTATTGCGTAGGGAAAGCTTGTTTCCTTTCCATCGTGGGTTTTGTATTCTATCTGTATCCTTCCGTCTAAGGGACCGTAATGGGAGGCGCAACAAGACTCCAACAAATCATCTTTGTTTTGGGTCGGGGCGTTGTTTGGTTCCATCATTCTTTCTCTCATCTGGATTAACTAATCAGCCCGCCCATCGGGTCGACAGAACGCATTGATAACCAGTTCCAGTTCCGTTAAAACCAATTGAAGGGAGGATGGGCGTAAGCTTGTTCCTGACTGGTT…
Coleochaete_orbicularis	SRR036732.161012	AT1G02730.1|AT1G02730.1|cslD	509-86	1041-1182	141	67.36	3e-45	TCAGAAATTCTGGCTACTTGTTAATGTAACCAAAATTCTCTGCAACCAGTCAGGACAAGCTTAAGCCCATCCTCCCTTCAATGTTTTACGGGAACTGGAACTGGTTATCAATTGCGTTCTGTGACCCCGATGGCGGGCTGATGTTAATCCAGATGAGAGAAAGAATGATGGACAACAAGGCCGCCCAAACAAAGATGATTGTTGGAGTCTTGTTGCGCCTTCCCATTAGGCCCTTAGCGAAGGGATACAGATGAATCAAAACCCAGATGGAAAAGAACAGCTTTCCCAGCAAATCGCTCCAGCTCGGGAGGGAGAGTAGATTGTTCGTGCAATTCCCATCACACAATGCAATCAGGTTGACCATCATGATGGTNAGAGGAGGAATCATGAGAGACGTCC…
Coleochaete_orbicularis	SRR036732.162772	sm_19975|fgenesh1_pm.C_scaffold_36000006|cslD	448-5	907-1043	136	50	3.6e-16	TCAGGAGAATGATGGACAGGAGGCCAGCCCACACAAAGAATGATGGTCGGGGTCGGTTGTTGTCGCTTCCCTACTCAGACCTTCGTCAAATAGGTACGAAGTAGGAGTGAGCACCCACGATTGTAGAAGAACAACTTACCCGACGCAAATACGCTCCACCTTGGGTAGTGGAGAGTAGACTGTACGAGCAAAGACCCACTGACGCACGCGATCAGGTTGGACCATAATGATAGTAAGGGGGAAGGGAAGTCATGAGAGAGGACCACTTGACAAGATGGAGGTCGTGCATAATGGGTCGATCCTCATCGGCCGGACCTTGGACGGTCAGAGTGAAGAAATAGTCACTCCACGCAATAACTTTGTAGCAGACCCTCGGTAGACGGCGGGCCAAATGAGCAG…
Coleochaete_orbicularis	SRR036732.187128	AT5G16910.1|AT5G16910.1|cslD	542-41	994-1146	152	45.78	3.7e-14	TCAGAAATCTCAACATTTCTGCAACCGGCAGACAAAATCCTTATGGGAATTTGAAGGTATTGTCCAGGCGTGCTGTCGTGCCTTCAGGGGGGCGGTGATGTTTTGGTTCCACGATGAGAGAGAGAATAGATGGACGAGGAGGGCCGACGCCCACCACAAAGAATGATGGTCGGGGGTCGTTGTTGCGCTTTCCCTACTCAGACCTTTCCGTCAAATAGGGTACGAAGTAGGGAGTGAGGCACCCACGATTGTAGAAGAACAACTTCCGACGCAAATACGCTCCACCTTCGGGTTAGTGGAGGAGTAGACTGTACGAGCAAAGACCCACTGACGCACGCGATCAGGTTGTACCATAATAGATAGTAAGGGGAGGGAATCATGAGAGAGGACCACTTGTAC…
Coleochaete_orbicularis	SRR036732.203311	AT1G02730.1|AT1G02730.1|cslD	495-10	1021-1182	161	70.3	7.1e-56	TCAGATGTTTTACGGGAACTGGAACTGGTTATCAATTTGCGTTCTGTGACCCCGATGGCGGGCTGATGTTAATCCAGATGAGAGAAAGAATGATGGACAACAAGCCCGCCCAAACAAAGATGATTGTTGGAGTCTTGTTGCGCCTTCCCATTAGGCCCTTAGCGAAGGGATACAGATGAATCAAAACCAGATGGAAAAGAACAGCTTTCCCAGCAAATCGCTCCAGCTCGGGAGGGAGAGTAGATTGTTCGTGCAATTCCCATCACACATGCAATCAGGTTGACCATCATGATGGTGAGAGGAGAATCATGAGAGACGTCCAATTTAAAAAAGGAAGGTCTGCGAACTGATCGCCATCGTCAGCAGATTTGGACGTGAGTGTGAAAGAGATGTCAACTC…
Coleochaete_orbicularis	SRR036732.206290	AT3G03050.1|AT3G03050.1|cslD	546-25	989-1146	157	43.1	7.6e-18	TCAGCCCATCCTCCCTTCAATGTTTTACGGGAACTGGAACTGGTTATCAATTGCGTTCTGTGACCCCGACTGGCGGGGCGTGATGTTTAATTACCACGATGAGAGAAAGAAATAGATGGACGAAACCAAAGACCCGCCCCAAACCAAAGAATGATTGTTGGTAGGCTTGTTGCGCCTTCCCTACTTAAGGTCCCCGTTACGTCGGAAGGGAGTACAGATGAATCAAAACCCAACGATGGAAAAGAAACAGCTTTCCCTACGCAAATACGCTCCACGCTCCGGGAGGGGGAGGAGTAGATTGTTCGTGCAATTCCCTACTCACACCATGCAATCAGGTTGGACCATCATGATGGTGAGAGGAGGAATCATGAGAGACGTCCATTTAAAAAAGGTAAAAGG…
Coleochaete_orbicularis	SRR036732.27141	sm_21150|e_gw1.62.1.1|cslD	505-6	841-1004	163	64.67	2.9e-55	TCAGACAAGTGGATGAGCACCCAGATTGAGAAGAACAACTTCCCGAGCAAATCGCTCCACCTTGGGTATGGAGAGTAGACTGTACGAGCAAAGCCCATGACGCACGCGATCAGGTTGACCATAATGATAGTAAGGGGAGGAATCATGAGAGAGGACCACTTGACAAGATGGAGGTCTGCATATGGGTCATCCTCATCGGCCGACTTGGACGTCAGAGTGAAAGAAATGTCAACTCCAGCAATAACTTTGAGCAGACCCTGGTAGACGGCGGCCAAATGAGCAGATGTTCCACCAAATGACCCAAAAACTGCTCGTTACGCCACCATTCCTCAAGGGTGACACCTGACCACCGCACCTCCATGAGGGCGATAGCATACGTTGCGAGTGAGAGTGCCAAAA…
Coleochaete_orbicularis	SRR036732.280475	AT1G02730.1|AT1G02730.1|cslD	460-6	771-919	148	53.5	5.6e-32	TCAGGGCGATCTGTAAGATTGATGGGAGCAGTTCCCTTGAAGGCAGGCCGCACAGGATGTGCATAAAACCGACTTCCATCCTCGGTTGTGCATGCGATAACCAGTGACAACGTCCTCCGTGACTGAACCATAAATCCACCCGATCCGCCTTCCCCACTCTGTGTTGTCCTCATACCAGCTGCTAATGACCAGAATTGCATCAGCAACGGTTTCGGCATCCAAGGGCTGACGTTGTATGGAGATGACCTTATCTGGAGTCCTTGCCTCCAAGCGGCCATTCTCATCAATAAGACCACGTCTTCCTTGACCCAAGTGGTTTTGCCGGCCTCTTCTGCCTCGAGGATCGAACCAAGGAAAGCCTCACTGGGACCGAACTGCTTTGGTAGAAGCCCATCGTCT…
Coleochaete_orbicularis	SRR036732.284349	sm_21150|e_gw1.62.1.1|cslD	427-25	879-1014	135	63.5	4.6e-32	TCAGACTTTACCCATCTTAGTACCTTTCGCAAATAGGGTTTTACTAAGTGGATGAGCACCCCAGATTGAGAAGAACAACTTCCCGAGCAAATCGCTCCACCTTGGGTATGGAGAGTAAGACTGTACGAGCAAAGCCCATGACGCACGCGATCAGGTTGACCATAATGATAGTAAGGGGAGGAATCATGAGAGAGGACCCACTTTGACAAGATGGAGGTCTGCATATGGGTCATCCTCATCGGCCGACTTAGGACGTCAGAGTGAAAGAAATGTCGAACTCCAGCAATAACTTGAGCAGACCCTGGTTAGACGGTCGGCCAAATGAGCAGATGTTCCACCAATGACCCAAAACTGCTCGTTACGCCACCATTCCTCAAGGGTGACACCTGGACCACCGCC…
Coleochaete_orbicularis	SRR036732.292124	AT5G16910.1|AT5G16910.1|cslD	494-142	1030-1146	116	61.02	5.8e-40	TCAGAGCAGCAGCGACGACCCACAAACTTGTCGCACAAGATGGCCCCATTCCCACTCTGTTGCGATCTCTCCTTAATTCAACTTGGTTAATCCTGATTTAATAACAAATCTCAACATTTCTGCAACCGGCAGACAAAATCCTTATGGGAATTTGAAGGTATTGTCCAGGCGTGCTGTCGTGCCTTCAGGGGGGCTGATGTTTGTCCAGATGAGAGAGAGAATGATGGACAGGAGGCCAGCCCACACAAAGATGATGGTCGGGGTCTTGTTGCGCTTTCCCATCAGACCTTTCGCAAATGGGTACAAGTGGATGAGCACCCAGATTGAGAAGAACAACTTCCCGAGCAAATCGCTCCACCTTGGGTATGGAGNGTAGCTGTACGAGCAAAGCCCATGACG…
Coleochaete_orbicularis	SRR036732.293986	sm_21150|e_gw1.62.1.1|cslD	511-2	847-1012	165	63.74	3.5e-54	TCAGCAGACCTTTCGCAAATGGGTACAAGTGGATGAGCACCCAGATTGGGAAGAACAACTTCCCGAGCAAATCGCTCCACCTTGGGTATGGAGAGTAGACTGTACGAGCAAAGCCCATGACGCACGCGATCAGGTTGACCATAATGATAGTAAGGGGAGGAATCATGAGAGAGGACCACTTGACAAGATGGAGGTCTGCATATGGGTCATCCTCATCGGCCGACTTGGACGTCAGAGTGAAAGAAATGTCAACTCCAGCAATAACTTTGAGCAGACCCTGGTAGACGGCGGCCAAATGAGCAGATGTTCCACCAATGACCCAAAAACTGCTCGTTAACGCCACCATTCCTCAAGGGTGACACCTGACCACCGCACCTCCACTGAGGCGACTAGCATACG…
Coleochaete_orbicularis	SRR036732.306077	AT1G02730.1|AT1G02730.1|cslD	487-59	1041-1182	141	55.48	4.8e-32	TCAGCAAAATTCTCTGCAACCAGTCAGGACAAGCTTAGCCCATCCTCCCTTCAATGTTTTACGGGAACTGGAACTGGGTTATCAATTGCGTTCTGTGACCCCCGATGGCGGGCTGATGTTAATCCAGGATGGAGAGAAAGAATGATGGACAACAAGCCCGCCCAAACAAAGATGATTGTTGGAGTCTTGTTGCGCCTTCCCATTAGGGCCCTTAGCGAAGGGNTACAGATGAATCAAAACCCAGATGGAAAAGACAGCTTTCCCAGCAAATCGCTCCAGCTCGGGAGGGGNGAGTAGATTGTCGTGCAATTCCCATCACACATGCAATCCAGGTTNACCATCATGATGGTNAGAGGNGAATCATGAGTAGACGTCCCATTTTAAAAAGGAAGGTCTGCG…
Coleochaete_orbicularis	SRR036732.314950	AT1G02730.1|AT1G02730.1|cslD	494-74	1043-1182	139	66.9	3.4e-39	TCAGCTCCTTATTCACTTGGTTATCCTGATTTATACAAATCTCAACATTTTCTGCAACCGGCAGACAAAATCCTTATGGGAATTTGAAGGTATTGTCCAGGCGTGCTGTCGTGCCTTCAGGGGGGCTGATGTTTGTCCAGATGAGAGAGAGAATGATGGACAGGAGGCCAGCCCACACAAAGATGATGGTCGGGGTCTTGTTGCGCTTTCCCATCAGACCTTTCGCAAATGGGTACAAGTGGATGAGCACCCAGATTGAGAAGAACAACTTCCCGAGCAAATCGACTCCAACCTTGGGTATGGAGAGTAGACTGTACGAGCAAAAGCCCATGACGCACGCGATCAGGTTGACCATAATGATAGTAAGGGGAGAATCATGAGAGAGGACCACTTTGACAA…
Coleochaete_orbicularis	SRR036732.341718	AT1G02730.1|AT1G02730.1|cslD	470-21	1033-1182	149	68.42	1e-44	TCAGTCCTCCCTTCAATGTTTTACGGGAACTGGAACTGGTTATCAATTGCGTTCTGTGACCCCGATGGCGGGCTGATGTTAATCCAGATGAGAGAAAGAATGATGGACAACAAGCCCGCCCAAACAAAGATGATTGTTGGAGTCTTGTTGCGCCTTCCCATTAGGCCCTTAGCGAAGGGATACAGATGAATCAAAACCCAGATGGAAAAGAACAGCTTTCCCAGCAAATCGCTCCAGCTCGGGAGGGGAGAGTAGATTGTTCGTGCAATTCCCATCACACATGCAATCAGGTTGACCATCATGATGGTGAGAGGAGGAATCATGAGAGACGTACCATTTAAAAACGGTAAAGGTCCTAGCGAACTGATCGCCATCGTCAGCAGATTTGACGTGAGTGTG…
Coleochaete_orbicularis	SRR036732.344271	sm_21150|e_gw1.62.1.1|cslD	464-9	837-988	151	66.01	2.6e-49	TCAGAATCGCTCCACCTTGGGTATGGAGAGTTAGACTGTACGAGCAAAGCCCATGACGCACGCGATCAGGTTGACCATAATGATAGTAAGGGGAGGAATCATGAGAGAGGACCACTTGACAAGATGGAGGTCTGCATATGGGTCATCCTCATCGGCCGACTTGGACGTCAGAGTGAAAGAAATGTCAACTCCAGCAATAACTTTGAGCAGACCCTGGTAGACGGCGGCCAAATGAGCAGATGTTCCACCAATGACCCAAAACTGCTCGTTACGCCACCATCCTCAAGGGTGACGACCTGACCACCGCACCTCCATGAGGGCGATAGCATACGTTGCGAGTGAGAGTGCCAAAATGTAGGCGAGGGCAGAGTGAATGGGGCTCAGGGGGTGAGTAAACTT…
Coleochaete_orbicularis	SRR036732.373	AT1G02730.1|AT1G02730.1|cslD	563-6	744-923	179	30.85	2.3e-12	TCAGGCACCTGATGAAGACGATCCGTAAGATTGATAGGAGCAGTTCCCTTGAATGCTGGCCGAGCTGGTGCGCNTAACAGATTCCACCGCCGTCGTGCATACGTCGCNCGNGACAACACTCCTCTGTACTACACCAACTAACTACCACCCGACTTACGTTTCCGTCCCACCTCGGTTCGTTNTTCTTACTACAACCACGCTGCTGTAGTCGACGGAGCTATTGCATCGTACGTAAACCCGGTTTACCTTGACAACCAAAGGCGGGTCTNTCTTCTTTGGTTGGTTCGTCTACTACAAAGTAATCACTCCTACCCAAAGTAGGCCCGTACTTTCCTTTCCCGGTACCCGTAACCTAAACGGTACCCGGTTCCGGGTTCGGGGTCCCGTTAACAACCCGAA…
Coleochaete_orbicularis	SRR036732.39287	sm_21150|e_gw1.62.1.1|cslD	11-380	814-939	125	51.16	4.3e-26	TCAGCGGGACAACAATGCGACCTTTGGCAGTGGTGACTTGAAGTTTCTGCAGCGGATTGCATACCTGAATGTCGGCATTTATCCATTCACCTCCATCTTCCTTACGGTCTACTGCTTTTTGCCCGCTATCTGCCTCTTCACGAACAAGTTCATCACCCCACCACCACTNGCTACTAGCGCTGCGATACACNCTTCTACACTGCGTGTCGACCTACTGCGTGGTCGAGCTATGAGAGCGGTGGTGNGAGGTCACTCTTGTAGAGTGGTGGCGCATANGCNTTGGTTGTTCTTGNGACATNTGNCATGTGNNNGTCTATNGGTCGTNTTGTAAGTAGNNGCGTGAGGTGTCGATCTCTTCTACACTCNCGTCCAACTACTCGCTCGTACGGAACGTGGTCG…
Coleochaete_orbicularis	SRR036732.84275	pp_9415|estExt_fgenesh2_pg.C_1110026|cslD	512-7	901-1066	165	61.05	2.2e-33	TCAGACTTTACCCATCTTTAGACCTTTCGCAAATGGGTTTACAAGTGGATGAGCACCCAGATTGAGAAGAACAACTTCCCGAGCAAATCGCTCCACCTTGGGGTATGGAGAGTAGACTGTACGAGCAAAGCCCATGACGCACGCGATCAGGTTTGACCATAATGGATAGTAAGGGGGAGGAATCATGAGAGAGGACCACTTGACAAGATGGAGGTCTGCATATGGGTCATCCTCATACGGCCGACTTGGACGTCAGAGTGAAGAAATGTCAACTCCAGCAATAACTTGAGCAGACCCTGTAGACGNGGCCCAAATGAGCAGATGTTCCACCAATGACCCAAAACTGCTCGTTAACGCCACCATTCCCTCAAGGGGTGACACCCTGGACCCACCGCACCT…
Coleochaete_orbicularis	Contig111	AT1G02730.1|AT1G02730.1|cslD	5-480	1025-1182	157	70.99	4.8e-51	CGGCAATGAGCAGTTTTGGGTTAGTTTCTGGCACATCTGCACATTTGGCTGCTGTCTAGTCAGGGGTCTGTTGAAAGTGATGGCTGGAGTTGACATCTCTTTCACACTCACGTCCAAATCTGCTGACGATGGCGATCAGTTCGCAGACCTTTACCTTTTTAAATGGACGTCTCTCATGATTCCTCCTCTCACCATCATGATGGTCAACCTGATTGCATGTGTGATGGGAATTGCACGAACAATCTACTCTCCCCTCCCGAGCTGGAGCGATTTGCTGGGAAAGCTGTTCTTTTCCATCTGGGTTTTGATTCATCTGTATCCCTTCGCTAAGGGCCTAATGGGAAGGCGCAACAAGACTCCAACAATCATCTTTGTTTGGGCGGGCTTGTTGTCCATCAT…
Coleochaete_orbicularis	Contig142	pp_9415|estExt_fgenesh2_pg.C_1110026|cslD	21-921	667-957	290	54.15	1.9e-65	NNCCTATTCCCCTGTGTGCCTTGGCAGTCNCAGGTCCGGAATTCCCCGGGGAAGAAAGGCCTTGCCACCAAGGCTCGCCTTCGACGTGCTCGCACCGTAATGAATGGTGATAGCACAGATGTATTTTGCGAGCAGTAATTCCAAGGGTGGTGGCGAGCACGATGGACTTCTTGAAAATTCNGAAGATGCAGATCTCCCGCCTTCCTTCCAAAGCAGGTTTTGGTCCAAGCCAGGCATTCCTTGCAACAATTGTTGAAGCAGAGGAAGCGGGGGAAGCCTCTTGGTCAAGGCCACCGAGGTCTAGTGGACGAGAATGGCCATTTGGAGGATGCTAATTTTGAGAAGCAACCAACAAAGAAGCAGCCGCTTGTTGCAGTAAACGGTTTCAGATGCAATGCT…
Coleochaete_orbicularis	Contig206	AT1G02730.1|AT1G02730.1|cslD	56-391	1074-1182	108	63.39	1e-35	CCTAACGGTCCCTAAAACGTACTGGCTAGTACCGATGGCGAATCCAGTTCGCTAGGACCTTTACCTTTTTTAAACTTGGTACGTCTCTCATGATCCTCCTCTNACCATCATGATGGTCAACCTGATTGCATGTGTGATGGGAATTGCACGAACAATCTACTCTCCCCTCCCGAGCTGGAGCGATTTGGCTGGGAAAGCTGTTCTTTTCCATCNGGGTTTGATTCATCAGTATCCCTTCGCTAAGGGCCTAATGGGAAGGCGCAACAAGACTCCAACAATCATCTTTGTTTGGGCGGGCTTGTTGTCCATCATTCTTTCTCTCATCTGGATTAACATCAGCCCGCCATCGGGGTCACAGAACGCAATTGATAACCAGTTCCAGTTCCCGTAAAACATTGA…
Coleochaete_orbicularis	Contig207	AT1G02730.1|AT1G02730.1|cslD	16-438	1041-1182	141	68.75	1.3e-53	TCAGGAATTCCCGGGATCTATCAGGGTCTGTTGAAAGTGATGGCTGGAGTTGACATCTCTTTCACACTCACGTCCAAATCTGCTGACGATGGCGATCAGTTCGCAGACCTTTACCTTTTTAAATGGACGTCTCTCATGATTCCTCCTCTCACCATCATGATGGTCAACCTGATTGCATGTGTGATGGGAATTGCACGAACAATCTACTCTCCCCTCCCGAGCTGGAGCGATTTGCTGGGAAAGCTGTTCTTTTCCATCTGGGTTTTGATTCATCTGTATCCCTTCGCTAAGGGCCTAATGGGAAGGCGCAACAAGACTCCAACAATCATCTTTGTTTGGGCGGGCTTGTTGTCCATCATTCTTTCTCTCATCTGGATTAACATCAGCCCGCCATCGGGG…
Coleochaete_orbicularis	Contig212	AT1G02730.1|AT1G02730.1|cslD	547-974	1042-1182	140	65.75	9.8e-46	NCNNNNNGGGGGGTCCCCCCCCGGGGTTACCGGGGGTTTTTTCCCGGGGGGGTACCCTTAAAACCGTTTAAAACCGTAAACGTTTTTTTACCCCCGTTTTTTACCCGAAAACCCCTAACGTTCGGGGTTACGGGGTTTTCGGGGACCCCCCCTAAAACCCCCCTTTTTAAAGGTTACCCGGGGTTTTACCCGGGGGGGTTTTTTCCGGGGTACCCGGGAAAACCGGGTTACCCTTTTTTAACGGGGTTAAAAGGGGGGTTTAAAAAGGGGTTCCGGGGGTTCCCGGGGGGGGGTTTTTTCCGGGGTTTACCGGGGTAAAAGGGGGGGTTAACGGGTTTTAACCCCCGTAAACCCCGTTTTTTTCCCGTTTTTTAAGGGGGAAAAAAAACGGGGTTTAAG…
Coleochaete_orbicularis	Contig218	AT1G02730.1|AT1G02730.1|cslD	6-439	1039-1182	143	65.99	7e-44	TTTAGGCTGCTGTCTATCACGGGTACTGTTCGAAAGTGATGGCTGGAGTTGACATCTCTTTCACACTTCACGTCCAAACTCNGCTGACGATGGCGATCAGTTCGCAGACCTTTACCTTTTTAAATGGACGTCTCTCATGATTCCTCCTCTCACCATTCATGATGGTCAACCTGATTGCATGTGTGATGGGAATTGCACGAACAATCTACTCTCCCCTCCCGAGCTGGAGCGATTTGCTGGGAAGCTGTTCTTTTCCATCNGGGTTTTGATTCATCTGTATCCCTTCGCTAAGGGCCTAATGGGAAGGCGCAACAAGACTCCAACAATCATCTTTGTTTGGGCGGGCTTGTTGTCCATCATTCTTTCTCTCATCTGGATTAACATCAGCCCGCCATCGGG…
Coleochaete_orbicularis	Contig231	pp_5742|estExt_gwp_gw1.C_2430005|cslD	929-23	835-1139	304	68.95	1.5e-97	TCAGTCCCCTTCAATGTTTTACGGGGAACTGGAACTGGTTATCAATTGCGTTCTGTGACCCCCGATGGCGGGGCTGATGTTAATCCAGATGAGAGAAAGAATGATGGACAACAAGCCCGCCCAAACAAAGATGATTGTTGGAGTCTTGTTGCGCCTTCCCATTAGGCCCTTAGCGAAGGGATACAGATGAATCAAAACCCAGATGGAAAAGAACAGCTTTCCCAGCAAATCGCTCCAGCTCGGGAGGGGGAGAGTAGATTGTTCGTGCAATTCCCATCACACATGCAATCAGGTTGACCATCATGATGGTGAGAGGAGGAATCATGAGAGACGTCCATTTAAAAAGGTAAAGGTCTGCGAACTGATCGCCATCGTCAGCAGATTTGGACGTGAGTGTGA…
Coleochaete_orbicularis	Contig238	sm_21150|e_gw1.62.1.1|cslD	702-66	849-1061	212	59.72	3.8e-61	GTAATAGTACCAAAATTCTCNGTCACCAGTCAGGACAAGCTTAGCCCATCCTCCCTTCGAATGTTTTACGGGAACTGGAACTGGTATCAATTGCGTTCTGTGACCCCGGATGGTCCGGGCTGATGTTAATCCAGATGAGAGAAAGAATGATGGGACCAACTAAGCCCGACCAAACAAAGATGATTGTGGAGTCTGTTGCGCCTTCCCATTTAGGCCCCTTAAGCGAAGGGGATACAGATGAATCAAAACCCAGATGGAAAAGAACAGCTTTCCCAGCAAATCGCTCCAGCTCGGGAGGGGAGAGTAGATTGTTCGTGCAATTCCCCATCACACATGCAATCAGGTTGACCATCATGATGGTGAGAGGAGGAATCATGAGAGACGTCCATTTAAAAAGGT…
Coleochaete_orbicularis	Contig240	pp_9514|estExt_fgenesh1_pm.C_2690004|cslD	772-140	904-1112	208	58.22	2.8e-57	TCAGACGATAAGCAGCAGCGACGACCCACAACTTGTCGCACAAGATGGCCCCATTCCCACTCTGTTGCGATCTCTCCTTATTCACTTGGTTATCCTGATTATACAATCTCAACATTTCTGCAACCGGCAGACAAAATCCTTATGGGAATTTGAAGGTATTGTCCAGGCGTGCTGTCGTGCCTTCAGGGGGGCTNATGTTTGTCCAGATGAGAGAGAGAATGATGGACAGGAGGCCAGCCCACACAAAGATGATGGTCGGGGTCTTGTTGCGCTTTCCCATCAGACCTTTCGCAAATGGGTACAAGTGGATGAGCACCCAGATTGAGAAGAACAACTTCCCGAGCAAATCGCTCCACCTTGGGTATGGAGAGTAGACTGTACGAGCAAAGCCCATGACGC…
Coleochaete_orbicularis	Contig44	AT3G03050.1|AT3G03050.1|cslD	1724-323	713-1146	433	58	8.7e-131	TTAGCAGAGGGGAGAGGGGGGGAACTAAAGTACTCCCAACTATTTCAGAATAAGTAGGGGACATTATGTCCCCTATTATTACTTGTCCCCTGACTGTAAAGCATAGAGGACGCAGGGGAGATGAGGCCGACATTGGCCCTTCATATCCCTCGGAACAAATCACATCTGATGCTACAAAACACTGACGATAAGCAGCAGCGACGACCCACAAACTTGTCGCACAAGATGGCCCCATTCCCACTCTGTTGCGATCTCTCCTTATTCACTTGGTTATCCTGATTTATACAAATCTCAACATTTCTGCAACCGGCAGACAAAATCCTTATGGGAATTTGAAGGTATTGTCCAGGCGTGCTGTCGTGCCTTCAGGGGGGCTGATGTTTGTCCAGATGAGAGAGA…
Coleochaete_sp.	gi|341724602|gb|JO249127.1|	AT1G02730.1|AT1G02730.1|cslD	27-1390	747-1182	435	58.91	3.6e-127	ATCCTCCATCCAAACATGATGAGAAGCCGCGCAAGAATTGTTTCTATGGCCTTTGCTGCTGTCTGGGCCGGAAGAAGAAAGGCCTTGCCACCAAGGCTCGCCTTCGACGTGCTCGCACCGTAATGAATGGTGATAGCACAGATGATTTTGCGAGCAGTAATTCCAAGGGTGGTGGCGGANNNCNNNGGACNTCTTGAAAATTACTGAAGATGCAGATCTCCGCCTTCTTCCAAAGCAGTTTGGTCCAAGCCAGGCATTCCTTGCAACAATTGTTGAAGCAGAGGAAGCGGGGAAGCCTCTTGGTCAAGGCCACCGAGGTCTAGTGGACGAGAATGGCCATTTGGAGGATGCTAATTTTGAGAAGCAACCAACAAAGAAGCAGCCGCTTGTTGCAGAAAC…
Coleochaete_sp.	gi|341725432|gb|JO249957.1|	pp_9415|estExt_fgenesh2_pg.C_1110026|cslD	2-1528	628-1109	481	60.35	5.1e-125	AATCGATTTGAATGATCGTTATGCGAACAACAACACGGTGTTCTTTGACATTAACATGCGTGGTCTTGATGGCATCCAGGGGCCGTTCTATGCGGGGACGGGGTGTGTCTTTAGGAGGACTGCACTTTATGGCATGGATCCCCCATCGAAGTTTGGTGACGAAGAGAAAAAGAGTCGTGGCTGTTGCCTTGGTCTGTGCTGCTGCTGCGGTGGGCGGCGCAAGAAGAATATTGTCACTCAGGCACGCCAGCGACGTGTGCATGCTGTTGCTGCTGCTCGTGCAAAGAATGAAGGTGAGACAGAACCAGCTGAAGATGCCCAAGAAGGGGAAACCGGGAAGATTATTGAAGACGATGGGCTTCTACCAAAGCAGTTCGGTCCCAGTGAGGCTTTCCTTGG…
