# Supplementary material for: A survey of plant and algal genomes and transcriptomes reveals new insights into the evolution and function of the cellulose synthase superfamily
Source: BMC Genomics. 2014 Apr 4;15:260. doi: 10.1186/1471-2164-15-260 (PMC4023592; doi:10.1186/1471-2164-15-260)
Supplement: Additional file 8 — Csl homologs found in Marchantia polymorpha and sequences. [file 1471-2164-15-260-S8.xls]

## Sheet: af7
Liverwort Csl homologs that are aligned with known Csl proteins and longer than 100 a.a.
Species	IDs of Csl contigs/singlets	Best hit Csl protein (Yin et al. 2009)	Alignment position (contigs/singlets nt), 1st pos larger than 2nd pos means the peptide is on the minus strand	Alignment position (hit protein)	Alignment length (aa)	Identity	fasty E-value	Sequence
Marchantia_polymorpha	gb|BJ849661.1|BJ849661	sm_9063|fgenesh1_pm.C_scaffold_3000008|cslA	2-457	146-297	151	82.24	1e-71	GGGAATCAACATCAAGTATGAGGTGAGGCCGAACAGGGTGGGGTACAAGGCTGGAGCTCTTCGCGAGGGGATGAAGCGCAGCTACGTGCGATTGTGCGACTATGTTGCCATTTTCGATGCCGATTTCCAACCCGAGTCGGACTTCCTCAACCGAACCATCCCATATCTTGTGCACAATGCGGACGTCGGCCTCGTGCAGGCGCGCTGGAAGTTCGTGAACGGAGATGAGTGCCTGATGACCAAGATGCAAGAGATGTCTTTGAACTTTCACTTCTCAGTCGAGCAAACCGTGGGAGCTTGCGCTTACGCTTTCTTCGGATTCAATGGAACGGCTGGTGTGTGGAGAATTCACGCCTTGAACGAGGCAGGAGGATGGAAGGACAGAACCACTGTCGAGGA…
Marchantia_polymorpha	gb|BJ849723.1|BJ849723	pp_8706|estExt_fgenesh1_pm.C_300004|cesA	3-728	424-668	244	90.2	7.3e-121	CGATCGAGCCCCGTGCACCTGAGATGTACTTCGCCCAGAAGATCGACTATCTGAAGGACAAGGTCCAGCCAACATTCGTCAAGGAGCGAAGAGCCATGAAGAGAGAATATGAAGAATTCAAGGTGCGCGTGAATGCTTTGGTCGCCAAAGCCCAGAAGGTCCCCGAAGAAGGATGGACGATGCAGGATGGAACTCCATGGCCCGGTAACAACACCCGTGATCACCCAGGAATGATTCAAGTGTTTTTGGGTCACAGCGGTGGGCACGACACAGACGGAAACGAGCTTCCTCGCCTTGTGTACGTGTCAAGAGAGAAGCGTCCAGGATTCAATCACCACAAGAAGGCAGGAGCTATGAATGCATTGGTTCGTGTGTCGGCCGTTCTTACCAACGCTCCCT…
Marchantia_polymorpha	gb|BJ869580.1|BJ869580	pp_9415|estExt_fgenesh2_pg.C_1110026|cslD	3-878	397-688	291	84.25	2.2e-122	CTTTCTGTAGGAAGCATATCATTGAGCCCCGCAACCCCGAAACCTATTTCATGATTCGTGGTGACCCAACCAAGGGTAAGGTGCGCACTGATTTTGTCAAAGACCGAAGACGAGTCAAACGAGAGTACGACGAGTTCAAAGTGCGAATTAATGGGCTTCCAGATTCTATTCGACGAAGATCCGATGCCTACAATGCGCACGAAGAAATTCGCGCCAAAAGAAATCAAATCGAGTCCGGCGCTGATCCATCTATTCCTCTGAATGTACCGAAGGCGACTTGGATGGCAGATGGTACACACTGGCCTGGAACTTGGGTCATATCCGGGAAGGAGCATAGTCGCGGTGACCACGCGGGAATTATACAGGTCATGTTAGCTCCACCCACCTGTGAGCCCATTA…
Marchantia_polymorpha	SRR072144.198610	pp_5741|e_gw1.243.47.1|cslD	463-5	776-927	151	88.82	9.9e-65	TCAGTTGCACGATAAACTGACCCGAGAAGAGCGACAGTGCCGGCAGGAAGCAGTACACGATCAGGAAGATAGACGTGAATGGGTAAACGCCGACGTTCAGGTACGCGACACGTTGCAGGAATTTCATGTGCGAGTTGGCAAAGATGGCGTTGTTCCGCGAGAAGAAAATCTCCACAGACCCCGTGGCCCCACCGCAGCACTTGGTGCAGTCGATCCGTCAGATTGATGGGCGCCGTGCCCCCGGAACGCGTCTCGCTTGGTGACGCAGTAGATCGACTTCCAGCCACGATTGTGCATTCGGAACCCGGTCACCACATCCTCTGTCACCGNGCCGTAAATCCAGCCCACTCGCCCGCCCCACTCGGTCTTGTCCTCGTAGTAGCACGAGATTACGTTGAT…
Marchantia_polymorpha	SRR072144.221611	AT3G03050.1|AT3G03050.1|cslD	495-140	1029-1146	117	76.67	1.4e-39	TCAGCCGGGAACACGAGCTGAACTCCGCGTTCCGGCGGCTTCTCTAGTAGCAGTCCAACAACTGAGGCCCGTAAGTACATGCTTCGGAGGTTCAGATTCTTCCTACCATGCCCTGCCAGGCCAGGCCCGAGCTCTAGATTTAAGGGAACTCGAAGCCTCCACCTGCGGACCCGATGGTGGAGTTGGCAGGAGGATTGATAGTGACCCACAGGAGGGAGATGACGATAGCCAGCAGGCCGGACCAGACGTAGACGATGGTGGGAGTGCGGCCTCTCCTGCCCATCAGACCCTTGGCGAAGGGATACATGTGGGTCAGCACCCAGACGCTGAAGACACACCTCCCACCAGCTTACTCCACTGCGAATCGTGCTGTACAATGTACGCGAATGGCCACGGCGA…
Marchantia_polymorpha	SRR072144.390756	pp_9410|estExt_fgenesh2_pg.C_1110020|cslD	570-3	472-653	181	59.26	6.3e-48	TCAGAGATTCTGTCACCGCCGCGGTCCATCATGAAGCAAATGGCCTCGCGCATGGCCAGCGAGTTGTAGATGTAATGATCGCAATCGAGATTGAGGATGAAGGGTCCGTTGGACATGACGGCGCTGGTGCGCACCAGAGCGTTCATGGCCCCGGCCTTCTTGTTGTGGTCGTAGCCGGGCCTTTTCTCACGGGAAACGTACACCAGCATCGGCAGGCGGATGTCGATGTCCGTGGTGTCGATGAGGTTCTCCTCGTCGTTGCTCCCGTAGATGGGGTCGTTGCCCGGGGGCGCCGAGCATGACCTGGACTGATGCCAGCGTGGTCGCCGACGCCCGTCGCGTCCTTGCGTCGAACGGACCGACGTCCGGTCCGCGTCGAGTACGTCGGACGACTCGTAC…
Marchantia_polymorpha	SRR072144.458946	pp_28559|estExt_gwp_gw1.C_570039|cslD	4-462	650-806	156	55	6.3e-42	TCAGAAGCCATGTGTTTCATGATGGACCGCGGTGGCGACCGAATCTGTTACGTCCAATTTCCCCAGAGATTCGAGGGCGTGGATCCTAGCGATCGATACGCAAATCGTAACACTGTATTTTTTGACGTCAACATGAGAGCCTTGGATGGTCTTCAGGGTCCAGTCTACGTAGGAACTGGATGTTGTTTCAGAAGAATAGCACTCTACGGATTTGATCCTCCCAGAGCTCCCAAGGACACAGTGCTGGAACTTANGTGCGGCGAGACAGAAAAAATAGAGAGAGGAGCAACAAANAGATGNGTGNAATNCACGGGTANACCATGAGACGATGACGGCGAGTCGTCGGGCCGTCCTACCCAACGACAACTATAGGCGAATCGATGGTACTTCCGTGTACCC…
Marchantia_polymorpha	SRR072145.1025782	pp_9663|estExt_gwp_gw1.C_680137|cslD	523-6	767-938	171	74.86	1.8e-55	TCAGGTGCCGGCAGGAAGCAGTACACGATCAGGAAGATAGACGTGAATGGGTAAACGCCGACGTTCAGGTACGCGACACGTTGCAGGAATTTCATGTGCGAGTTCGCAAAGATGGCGTTGTTCCGCGAGAAGAAAATCTCCACAGACCCCGTGGCCCACCGCAGCACTTGGTGCAGTCGATCCGTCAGATTGATGGGCGCCGTGCCCCCGGAAGCGTCTCGCTTGGTGACGCAGTAGATCGACTTCCAGCCACGATTGTGCATTCGGAACCCGGTCACCACATCCTCTGTCCACCGAGCCGTAAATCCCAGCCCACTCCGCCCCGCCCCACTCGGTCTTGTCCTCGTAGTAGCACGAGATTACGTGATCGCTTCGGCCACCGTCGCCGCTATCCAGTGG…
Marchantia_polymorpha	SRR072145.156654	AT3G03050.1|AT3G03050.1|cslD	490-4	924-1090	166	67.66	4.6e-55	TCAGAGCACCCACAGACTGAAGAATACACCTCCCAGGAGCTTGCTCCACTGCGGCAGCACGGCGTAAATTGTCCTCGATATAGCAACGGCGATGGCGATAAGGTTGACGATCATGATGGTGATGGGCGGGATCATGAGCGCAGTCCACTTGACGACGTACAGGTCCGCGAACTCGTCGTCCATGTCCTCGGCTCCGGACTTGGACGTGAGCGTGAAAGAATATCCACTCCGGCCATGACCTTGAGCAGACCTTGGAGCACGGCAGCCAGATGGGCACTCGTACCTCCGATGACCCAAAACTGCTCGTTCCTCCACCATTCTTCCAGAGTGATTCCCGACACTTGACCTCGAGAATAGCCAGCAGGCACAGGCAGACGGAAATGACGTAAAAGTCTGCCT…
Marchantia_polymorpha	SRR072145.45992	sm_18747|fgenesh1_pm.C_scaffold_91000013|cslD	388-5	351-477	126	78.12	4.8e-44	TCAGCAGCATGACCTGGATGATGCCAGCGTGGTCGCCACGCCCGTGCTCCTTGCTCGAAACGGACCACGTCCCGGGCCAGTGAGTACCGTCGGACATCCACGTGGCCTTAACGACCTGCAGCGGCTGCGACAGATCGGCCCCCGACTCCATCTGCGCCCTCTTGGCGCGGATCTCGTCGTGCGCATTGTAGGCGTCCGATCGCCGCCTGATGGCCTCGTTCAGCCCCGTTNACCCGGACCTTGAACTCGTCGTACTCGCGCTTCACCCTCGGCGGTCCTTCACGAAGTCCAACCGCTTCTTGCCCCTTGTGGGGTCGCCGCGCTTGCAGGAATTAGGGAGCGGGATGCGCGGCTACGATGGCGTGCTTCCGGCAAGGAACGGGACCCAGACCCCGCGAC…
Marchantia_polymorpha	SRR072145.737522	AT3G03050.1|AT3G03050.1|cslD	7-323	1036-1139	103	82.69	1.9e-37	TCAGTCGCAGATTTATACGTAGTAAAGTGGACGGCCCTGATGATTCCGCCCATCCACCATTATGCTCGTCAACTTGATTGCTATAGCAGTGGCGGTATCGCGAACCTTGTACAGCACAATTCCACAATGGAGTAAGCTAGTTGGAGGAGTGTTCTTTAGTATTTTGGGTGCTGACACATTTGTATCCCTTTGCCCAAGGGTCTCATGGGAAGAAGAGGTCGCACTCCCACAATCGTGTTTGTGTGGTCTGGTCTGTTGGCTATTGTAATTTCGCTTTTTGTGGGTTGACTATTAGCCCTCCTCGTGGACAGCCAAGGGTTGGGAGGTACAGGGCTTCCAGTTCCCCTTGATTATAATGTTCGAGCTAAATTAGTAGAAACTTTTTAACTCTTTGTACCG…
Marchantia_polymorpha	SRR072145.861442	sm_18364|estExt_Genewise1Plus.C_490155|cesA	71-448	348-470	122	70.4	1.5e-38	TCAGGGCCTCCTTGTATCTACGTGACAAAATTACGTGCATTGCCTTCATGTGACGTCGCTGACAAATTTATTGCGATCCAGGTATGAGCCCGAAGGTGAACCATCTCGCCTGGATCCAGTCGACGTATATGTTAGCACAGTGGAATCCTTCCAAAGAACCACCTCTCGTCACAGCCAACACGGTTTTATCAATTCTGTCGGTTGATTACTCCCGTGGAAAAGGTCTCGTGCTACGTATCAGATGATGGTGCAGCTATGTTAACCTTTGAAGCTNTATCGGAGACTTNTGAGTTTGCCTGAAAGTGGGTGCCCTTNTGACAAAAAATTCAAACAGTTGAACCTGTGCTTCCNGAGGTGTATTTCGCTCAGAAAATGGATTATTGAAGGACCAAAATTCAA…
Marchantia_polymorpha	SRR072147.256273	pp_5742|estExt_gwp_gw1.C_2430005|cslD	2-513	394-568	174	70.06	9.5e-51	TCAGAAGGAGCCCCCTCTGGTCACGGGCAACACCATCTTCTCCATCCTGGCGGCCGAGTACCCCGTCGAGAAACTGGCCATCTACCTGTCGGACGATGGAGGGGCGCTGCTGTCATTCGAGGCGCTGGCCGAGACCGCGAGCTTCGCGCGAGTCTGGGTCCCGTTCTGCAGGAAGCACAACATCGAGCCCCGCAACCCGGACTCGTATTTCCTGAGCCGCGGAGATCCCACCAAGGGCAAGGTNAGGATGGATTTCGCAAGGATCGCAGGAGGTGAAGCGCGAGTACGACGAGTACAAGGTGCGCATCAATGGGCTGCCCGAGCCATCAGGAGCGATCCGATGCGTACAATGTACCACAAGAGGACGTCCATGGACTCGAGCGCCGACGGCGCTCGCAG…
Marchantia_polymorpha	SRR072147.388230	sm_19975|fgenesh1_pm.C_scaffold_36000006|cslD	4-345	954-1067	113	79.82	5.1e-47	TCAGATGAATTCGCAGATTTATACGTAGTAAAGTGGACGGCCCTGATGATTCCGCCCATCACCATTATGCTCGTCAACTTGATTGCTATAGCAGTGGCGGTATCGCGAACCTTGTACAGCACAATTCCACAATGGAGTAAGCTAGTTGGAGGAGTGTTCTTTAGTATTTGGGTGCTGACACATTTGTATCCCTTTGCCAAGGGTCTCATGGGAAGAAGAGGTCGCACTCCCACAATCGTGTTTGTGTGGTCTGGTCTGTTGGCTATTGTAATTTCGCTTTTGTGGGTGACTATTAGCCCTCTGTGGACAGCCAAGGGTTGGAGTACAGGCTTCCAGTTCCCTTGATTATAATGTTCGAGCTAAATTAGTAAGAAACTTTTAACTACTTTGTACCGCCGC…
Marchantia_polymorpha	SRR072147.394299	AT2G25540.1|AT2G25540.1|cesA	431-84	384-499	115	34.19	1e-11	TCAGTCCCTAACTCTAGGCCGACTCTAAAAAATAACAAAACACAATGACACATGAAAATTTTTCTCCCTATCAAACAAAGATTGTTCATTCCTCCCCTTTCCTTTTTCTCCTCTTGAATCATTCGATTTTTTCTCGGTGAACCTTATGTCCGTTAATTGCCGCACCTATTTTCATTCTCCATTTGTTAACGAACATCTCCTTCAAACATCATATTTTAATTTTCATGGCCAGCTTATTCAACTATATCTCCTCACCATTGCTCAAGGGTCTTTAAGAATGTTGGTTGCATTTTGTCTTTCAAATAATCCCTTTTATAAGCAAAGCGCATTTCACAAGCAAGAGTTTTAGTGTTAAATTGATCGTACAAAGTAAATCTAGATTTTGAGTAAGTCTTGGAG…
Marchantia_polymorpha	SRR072147.553649	AT3G03050.1|AT3G03050.1|cslD	4-348	1026-1138	112	73.04	3.3e-36	TCAGCCGGAGGAGAAGACATCCGACGACGAGTTCGCGGACCTGTACGTGGTGAAATGGACGGCGCTCATGATCCCGCCCATCACCATCATGCTCGTCAAGTCTGATCGCCATCGCCGTCGCCGTGTCGAGGACGCTCTACAGCTCCATCCCGCAGTGGAGTAAGCTGGTCGGAGGAGTCTTCTTCAAGCGTCTGGGGTGCTCACCCACCTGTACCCAATTCGCCAAAGGGTCTCGATGGGCCGCAGAGGTCGCACTCCCACCATCGTCTACGTCTGGTCCGCCTGCTGGCCATCGTCATCTCGCTCTTGTAGGTGACCATCAGTCCCTCGGACGACGCTCAAAGGATTGAGCTCAACTGGTGAACCCTGAAGACTGCCAAAGGCACACTAGGGGATAGG…
Marchantia_polymorpha	SRR072147.571522	sm_4713|e_gw1.0.15.1|cesA	28-461	893-1036	143	84.03	3.5e-67	TCAGGATGTGAAACTGCAGATTAGCAATTTGCGAGCCTCTGGTTTATCTCTTTGTTTCTTTCGATCTTCGCTACCGGTATTCTTGAGATGCGATGGAGCGGGGTTGGAATTGATGAATGGTGGCGGAATGAGCAATTTTGGGTCATTGGAGGTGTCTCATCCCACTTGTTTGCCCTATTTCAAGGACTGTTGAAGGTTTTAGCTGGCATTGACACCAATTTTACTGTGACCGCCAAAGGCCTCCGAGGATGATACTTTCGGAGAGCTCTATGAATTTAAGTGGACGACGTTGTTGATTCCTCCCACCACTTTGATAGTTATCAACCTTGTAGGTATAGTCGCAGGTATATCAGACGCCATTAATAATGGCTACCAATCATGGGGTCCTCTATTTGGAAA…
Marchantia_polymorpha	SRR072147.580215	pp_9410|estExt_fgenesh2_pg.C_1110020|cslD	29-457	522-664	142	72.22	3.5e-43	TCAGGGCGGCTCGCAGACCGCCGGCGTCAAGGCGACCTGGATGGCCGACGGCACGCACTGGCCCGGGACGTGGTTGGTCTCGACCAAGGAGCACGGCCGCAGTGACCACGCCGGTATCATCCAGGTGATGCTCGCCCNCCGGTACCGAGCGGTGATGGCGAGNACGACGAGGAGAATCTGATCGACACGAGCGATGTGGACATCCGGCCTGCCGACTGCTGGTCTACGTGTCCCGTCGAGAAGAGGCCCGGCTACGACCACAACAAGAAGGCCGGGGCCGATGAACGCTCTGGTGCGCACCAGNGCCATCANGTCCAACGGCCTTCANCTCATCTCGATTGCGATCATTACANCTACTACTCGCTGGCCACTGCGCGAGGCCATGTGCTTCATGATGGA…
Marchantia_polymorpha	SRR072147.70404	AT3G03050.1|AT3G03050.1|cslD	378-5	937-1061	124	73.02	2.1e-40	TCAGGATGGCGATAAGGTTGACGATCATGATGGTGATGGGCGGGATCATGAGCGCAGTCCACTTGACGACGTACAGGTCCGCGAACTCGTCGTCCATGTCCTCGGCTCCGGACTTGGACGTGAGCGTGAAAGAAATATCCACTCCGGCCATGACCTTGAGCAGTACCTTGGAGCACGGCAGCCAGATGGGCACTCGTACCTCCGATCGAACCCAAAACTGCTCGTTCCTCCACCATTCTTCCAGAGTGACTTCCCGACCTACTTGACCTCGAGAATAGCCAGCAGGCACAGGCAGACGGAATGAACGTAAAGTCTGCCTAGAAAGATGACAGACAAAGTACGACCAAGGAAAGTCAACATTGAGTATTTTGACACGAATAAACTGAAACCGAGAAGAGA…
Marchantia_polymorpha	SRR072147.773281	pp_9090|e_gw1.310.1.1|cslD	140-516	580-704	124	76.19	3.6e-43	TCAGTGAGCTGACTTGTTTCTTTCTCCGTGTCGTTGTGGTTGGCACCGTTCCTCCTGCTTTCCTGACGTAAATGTGCTCTCGCACCACCCTACTCCCGGATTCTACTGACATCGAATACTCATGTTCTTGATCACTTTTCTACAGGTCATGTTAGCTCCACCCACCTGTGAGCCCATTATGGGGGGCCCTGATGAGGAGAATTTGATTGATACCACCGACATCGACGTCCGCCTGCCCATGCTGGTTTACTGTCAAGGGAGAAGCGACCTGGGTACGATCACAACAAGAAGGCCGGTGCCATGAACGCCTTAAGTCGCGAACTAGTGCCATAATGTACAAATGGACCGTTCATCTTGAATTTGGATTGTGACCATACATTTACAATTCGATGGCTATGA…
Marchantia_polymorpha	SRR072147.840164	pp_4876|e_gw1.29.2.1|cesA	5-471	607-715	108	40.12	3.6e-19	TCAGGATCGAAACGATCGATACGCGAATCACAACACCGTTTTCTTCGATGTAAGTGACCATGATTTTAAAGTTCAGTTTTTCCAGTGAAATTTATATGTATTCTTCTCGACATTAATTACGAAGAATTGGAGAACCATCAGGACGAACTTCTCTCTAAAATTATTTGGTGGTATATTATCCCCTATGCAGATTAACTTGAAAGGTCTGGACGGAATACAAGGTCCTTGTTATGTTGGGACTGGTTGTGTTTTCAAAAGGCAAGCTTTATATGGCTACGAGCCCCCTTGAAGCCTAAAGTAAACAAGAGATCGTGTTTAGACTGGTGTTGTGGACCTCGAAAAGAGAAGAAAAACAAAATGGTTAGACCTCGACGAAGACTACAAAGAACAAGAAAAATT…
Marchantia_polymorpha	SRR072147.859883	sm_6907|estExt_Genewise1.C_600296|cesA	497-140	954-1073	119	69.67	3.6e-31	TCAGCGAAATTAAAAGCTCTGTTAACCTCGCCCTGCTGTGCACACGTCAGGAGGCTCTCATCCAAATTTTTCGGATGGTGGATCGGTGGTGAATGAGGCGGAGATCTATATACTGATGGAGCTCCGAAAAATGGCTCCATCAACAATTGATGCCACAAGATGCCAGGTTTGGCCTTCCACCCTTTGCAGGAAGGGGTCATTCGCACCCACAGCAGGGAAAAGATGGAAGCCAGAAGAATGGACCANACAATGATAATGGTGNGTGCGGTTTGCCTGCCCATAGACCTTCAGGACGGTACAAATGCACGATCACCCAGAAGGCAAAGAGAGACTTTCCGAACAGGGGTCCCCAGGACTTGGTAGCCATTGTTAGATGGCTCAGTAGATACCGGACAACCA…
Marchantia_polymorpha	SRR072147.902021	AT3G03050.1|AT3G03050.1|cslD	484-151	1039-1146	107	64.86	5.7e-28	TCAGGCTCTCCGCCGCCGGGAACACGAGCTGAACTCCGCGTTCCGGCGGCTTCTCTAGTAGCAGTCCAACAACTGAGGCCCGTAAGTACATGCTTCGGAGGTTCAGATTCTTCCTACCATGCCCTGCCAGGCCAGGCCCGAGCTCTAGATTTAAGGGAACTCGAAGCCTCCACCTGCGGACCCGATGGTGGAGTTGGCAGGAGGATTGATAGTGACCCACAGGAGGGAGATGACGATAGCCAGCAGGCCGGACCAGACGTAGACGATGGTGGGAGTGCGGCCTCTCCTGCCCATCAGACCCTTGGACGAAGGGATACATGTGGGTCAGCACCCAGACGCTGAAGAACACACCTCCACAGCTTACTCACTGCGAATCGTAGCTAGTACAATAGTACGACG…
Marchantia_polymorpha	SRR072147.942571	AT3G03050.1|AT3G03050.1|cslD	511-151	1036-1146	110	53.28	1.3e-21	TCAGGCTCTCCGCCGCCGGGAACACGAGCTGAACTCCGCGTTCCGGCGGCTTCTCTAGTAGCAGTCCAACAACTGAGGCCCGTAAGTACATGCTTCGGAGGTTCAGATTCTTCCTACCATGCCCTGCCAGGCCAGGCCCGAGCTCTAGATTTAAGGGAACTCGAAGCCTCCACCTGCGGACCCGATGGTGGAGTTGGCAGGAGGATTGATAGTGACCCACAGGAGGGAGATGACGATAGCCAGCAGGCCGGACAGACGTAGACGATGGTAGGGAGTGCGGCCTCTCCTGCCCATCAGACCCTTGGCGAAGGGATACATGTAGGTCAGCACCAGACGCTAGAAGACACACCTCCACAGCTTAACTCCACTGACGGAATCGTAGCTAGTAACAATAGTAAC…
Marchantia_polymorpha	SRR072148.100133	pp_5742|estExt_gwp_gw1.C_2430005|cslD	500-6	775-939	164	52.05	2e-27	TCAGTAAACTGAACCGAGAAGAGCGACAGTGCCGGCAGGAAGCAGTACACGATCAGGAAGATAGACGTGAATGGGTAAACGCCGACGTTCAGGTACGCGACACGTTGCAGGAATTTCATGTGCGAGTTCGCAAAGATGGCGTTGTTCCGCGAGAAGAAAATCTCCACAGGACCCCGTGGCCGACCNCAGCACTTGGTTGGCAGTCGGATCCGTCCAGATTGTNTGGGCGGGCCGTCGCCCGGAACCCGGAGTCTCGCTTGGTTGGACGCAGTAGGATCGCTCCTGCACCGATTGTTGGCATTGGTACCCGGGACCNCACCATCTCCTGGTCACCGACGCGTAACTACACGCCACCTCGCCCGGCCACCGTCCCGTGTTCGGTTCCTCGTACGTAGGTAC…
Marchantia_polymorpha	SRR072148.132373	pp_9090|e_gw1.310.1.1|cslD	6-375	1029-1149	120	70.73	1.1e-45	TCAGGCTGAAAGTTGTTGCCGGAGTGGACATATCTTTTACGCTTACTTCCAAGTCTGGAGGTGATGATGAGAATGATGAGTTTGCTGATCTATATGCGGTGAAATGGAGCTTTCTGATGGTGCCTCCTATCACAATTATGCTCGTGAACTTGATCGCGATTGCCGTGGCGGTCTCGAGAACACTGTATAGTTCGATTCCCCAGTGGAGTAAGCTAGTTGGTGGAGTGTTCTTCAGTGTTTGGGTGCTTACGCATTTGTATCCATTCGCGAAGGGGCTGATGGGAAGGCGCGGTCGTACCCCGACCGAATAGTTGTTGTTCTGTCGTCGCGTCCTTGCGTATTGTTATTCTCGTTACGTTGTGGGTTACGGTTACTTAGTTCGCCGCGGCGAGCGCTCGT…
Marchantia_polymorpha	SRR072148.136607	pp_5742|estExt_gwp_gw1.C_2430005|cslD	451-2	260-408	148	70	1e-50	TCAGGGAGAAGATGGTGTTGCCCGTGACCAGAGGGGCTCCTTCTCTGGATCTGCGCTGGACACGAACACGTCCATTCCCGGCAGATCCGATCGCCCTCGGGGATTCTCCGGGGAGACTCGCTCGAAGCGCTCCTTGAGGACGCTTAGATCCGTGGACCGATTGACAGGGTTCAGCTTGGGCAGCTGATCGAGAATCCACGAGAAGGCGAACCATATCTCGCACACCACTGACATCCCCCACAGCCAAAGCGCATCCTTGTTGGGATTCTGAATCCGCCAGGCCAGGAAGAAGCCCAGCACCACGAGCCTTCAGAAGCGCGAGAAATCGGTACGGGCTGATGACTCCGGCTGGGATCGCGAGCTTGCGAGTCAGCGGGCGACGATTTTTCTCGTTGAATG…
Marchantia_polymorpha	SRR072148.290795	pp_9514|estExt_fgenesh1_pm.C_2690004|cslD	4-431	322-463	141	72.92	2.4e-50	TCAGATCAGCTGCCGAAGCTCTGCCCCGTGAATCGGCTGACGGATCTTGCCGTCCTCAAGGACAAGTTCGAGAAGCCCAGTCCCGAAAATCCCCGTGGGCGCCCCGATCTGCCAGGTATGGACGTGTTCGTCTCCAGTGCAGATCCAGAGAAGGAACCGCCTCTTATCACTGCGAACACCATCCTGTCGATTCTGGCCGCCGACTACCCTGTCGAGAAACTGGCCTGCTATCTGTCCGACGATGGAGGTGCCCTTCTCTCCTTCGAGTCCTTGGCCGAGGCGGCCAGCTTCGCCAGAGCGTGGGTGCCATTCTGCCGGAAGCACGCCATCGAGCCCGACCGACGACTACTTACTTCTACGTCGGNGGTCCNCCACGAGACGAGTAGAGGACGTTGTTCG…
Marchantia_polymorpha	SRR072148.348548	pp_5742|estExt_gwp_gw1.C_2430005|cslD	486-3	799-956	157	77.78	6.7e-64	TCAGAGATGGTGAGCAGGTACGTCAGGAATGTCACGTTCAAGCTCGCCACGATGAACTGGCCCGAGAAGAGCGAGAGCGCCGGGAGAAAGCAGTAGGCGATGAGGAAGAGCGACGTGAAGGGGTACACGCCGACGTTCAGGTACGCCACGCGCTGCAGGACCTTCATGTGCGTGTTGGCGAAGATGGCGTTGTTCTTCGAGAAGAAAATCTCGACGGACCCCGTAGCCCAACGGAGCACCTGGTGCAGTCGATCCGTCAGATTGATGGGCGCAGTTCCTCGGAAGGCGTCGCGCTTGGTGACGCAGTAGATGGACCGCCAACCACGGTTGTGCATGCGGAAACCCCTGACACGTCCTCCGTGACGGACCCGTAAATCCAGCCCACCTCGGTCGCCCCAC…
Marchantia_polymorpha	SRR072148.415786	pp_4876|e_gw1.29.2.1|cesA	529-14	885-1055	170	84.8	6.4e-68	TCAGATGATAACTGGTTGGTGTGCGGTTTTGCCTGCCCATAAGTACCCTTCAGGAACGGGTACAAATGCACGATCACCCAGAAGGCAAAGAGAGCTTTCCGAACAGGGGTCCCCAGGATTGGTAGCCATTGTTGATGGCGTCAGAGATACCGGCAACCACTCCTACAAGGTTGATGATGAGCAGCGTAGGTTGGGGGAATGAGCAGAGTTGTGAACTTGAAGGCGTACAGCTCTCCGAAGTTCTCGTCGTCAGCTTGCTTCGATGTGACAGTGAAATTGGGTGTCGATACCTCCTAAACACCTTCAACAGACCTTGGAACACGGCAAACAAATGAGACGACACTCCTCCGATGACCCAAAACTGCTCATTTCNCCACCATTCGTCAATTCCGACGCCGG…
Marchantia_polymorpha	SRR072148.451340	sm_19975|fgenesh1_pm.C_scaffold_36000006|cslD	6-345	419-531	112	82.3	6.6e-46	TCAGGAGGATGGATTTCGTGAAGGACCGCCGGAGAGTGAAGCGCGAGTACGACGAGTTCAAGGTCCGCATCAACGGGTTGACGGAGGCCATCCGACGGCGATCCGACGCGTACAACGCGCACGAGGAGATCCGCGCCCGGCAAGCCCAGATTGAGCTCCGGGGCGACCCGACGCAGCCCCTGAACGTCCCCAAGGCGACCTGGATGGCCGACGGCACGCACTGGCCCGGAACGTGGGTCGTCTCCAGCAAGGAGCACAGCCGGGGCGACCACGCTGGCATCATCCAGGTCATGCTGGCGCCCCCGGGCAACGAGCCGATCCCTGGGTAGCGCGGACGAGGAGAACCCGANACGCGACGCGACGACGGACCGACTTAGTACGGTCGGCGGCCCGTCGCCG…
Marchantia_polymorpha	SRR072148.488767	AT3G03050.1|AT3G03050.1|cslD	525-2	883-1055	172	83.91	1.8e-68	TCAGCATAATGGTGATGGGCGGAATCATCAGGGCCGTCCACTTTACTACGTATAAATCTGCGAATTCATCGTCGATATCATCTCCTCCGGACTTCGATGTAAGTGTGAAAGAAATGTCCACACCAGCAACAACTTTCAGTAAACCTTGAAGCACAGCTGCAAGATGCGCGCTAGTTCCACCGATGACCCAAAACTGTTCATTCCTCCACCATTCTTCCAAAGTGATGCCCGACCACTTAACCTCGAGAATAGCGAGCAGGCAGAGAGTAACGGAGATGGTGAGCAAGTATACTAAGAACGTTACGTTGAGGCTCTGCACAATGAACTGTCCGGAGAAGAGAGAAAGGGCAGGCAAAAAACAGTAAACTATCAAGAAAATAGACGTGAAAGGATAAACGC…
Marchantia_polymorpha	SRR072148.571433	os_57303|LOC_Os10g42750.1|cslD	354-3	829-945	116	80.34	1.6e-47	TCAGAGATGGTGAGCAGGTACGTCAGGAATGTCACGTTCAAGCTCGCCACGATGAACTGGCCCGAGAAGAGCGAGAGCGCCGGGAGAAAGCAGTAGGCGATGAGGAAGAGCGACGTGAAGGGGTACACGCCGACGTTCAGGTACGCCACGCGCTGCAGGACCTTCATGTGCGTGTTGGCGAAGATGGCGTTGTTCTTCGAGAAGAAATCTCGACGGACCCCGTACGCCACCGGAGCACCTGGTGCAGTCGTATCCGTCAGATTGATGGGCGGCAGTTCCTCGGAAGGNGTCGCGCTTGGTGACGCATTAGATGGACCGCCACCAACGGTTGTGCATGCGGAACCCCGACGTCACACCTCGTCGACGACGAACCTACACACNCCTCGCGCCGCCNCGTCT…
Marchantia_polymorpha	SRR072148.707513	sm_19975|fgenesh1_pm.C_scaffold_36000006|cslD	143-487	509-619	110	75.44	9.1e-31	TCAGGAGAGTTTAAAATTCGTCGATGGATGTTTTGGTTTGAAGTGCAGTCCAATTGCTGCTGCTCGCATGTATGATTGATTTATTGCACGCAGAGAATGTTAGACACCTTTTGGTGGTTGTGGTTGGTTGGATGGGATGGATGGGATGCTGCAGGTGATGCTGGCACACCCAGCTGCGATCCGGTCATGGGAANCAACGATCTGGAGAGAATCTGACTCGACACGTACCCGANATTCGATGTGACGACTGCCGATGCTGGTAGTACGTATCTCGAGAGAAGCGACCCCGGTTTAGATCANAACAAGAAGGCCGAGCCCATGAACGCCTTTGGTGCGCAACCGTAGTGCAGTCATGTCCAACGGGACCCTTCATCCTCAATCTGGATTGTGATCATTACA…
Marchantia_polymorpha	SRR072148.99056	sm_19975|fgenesh1_pm.C_scaffold_36000006|cslD	379-6	752-869	117	63.2	8.5e-31	TCAGTAAACTGAACCGAGAAGAGCGACAGTGCCGGCAGGAAGCAGTACACGATCAGGAAGATAGACGTGAATGGGTAAACGCCGACGTTCAGGTACGCGACACGTTGCAGGAATTTCATGTGCGAGTTCGCAAAGATGGCGTTGTTCCGCGAGAAGAAAATCTCCACAGACCCCGTGGCCGACCCGCAGCACCTTGGTTGGCAGTCGGATCCGTCCAGATTGTATGGGCGGCCGTGCCCCGGAACCGCGTCTCGCTTGGTGACGCAGTAGATCGACTTCCACGCACCGATTGTTGGCATTCGGAACCCCGGGTCCACCACCATCCTCCTGTCACCGAGCCGTAAACTACCACGCCCACCTCGCCCCGCCACCNCCGTCGTCGTCGTCGTCGTACGTACG…
Marchantia_polymorpha	SRR072150.147123	pp_9410|estExt_fgenesh2_pg.C_1110020|cslD	538-5	416-590	174	80.23	4.4e-56	TCAGAGACACGTACACCAGCATCGGCAGGCGCACGTCAATGTCGCTGCTGTCGATCAGGTTCTCCTCGTCCGCGCTACCCAGGATCGGCTCGTTGGCCCGGGGCGCCAGCGATGACCTGGATGATGCCAGCGTGGTCGCCCGGCTAGTGCTCCTTGACTGGAGACGACCCACGTTCCGGGCCAGTGCGTGCCGTCGGCCATCCAGGTCGCCTTGGGGACGTTCAGGGGCCTGACGTCGGGTCGCCCCGGAGCTCAATCTGGGCTTGCCGGGCGCGGACTCTCCTCGTGCGCGTTGTACGCGTCGGATCGTCCGTCGGATAGGCCTCCGTCAACCCGTTGATGCGGACCTTGAACTCGTCGTACTCGCGCTTCACTCTCCGGCGGTCCTTCACGAAATCC…
Marchantia_polymorpha	SRR072150.211228	sm_6907|estExt_Genewise1.C_600296|cesA	543-148	442-572	130	51.45	1.5e-23	TCAGCAAGGGAAATGACCCCAAATATCACTTCCTAGCTAGTGCCAAGAGCACTAGAACGGTAACTAATGATGCCCCCGATACAACAAACTAAATCAGAATAAACCAACTGTAATAGAGAATAGAAATTCTCCACATCTATACTATGAGCAAGCCTAGTCTCTTCATACCTAGGACAAGTAACAAATACATGCTCTTCATCATCAAGGAGGAAGGACTCGGGATTATACCAATGCATTCATAGCTCCTGCCTTCTTGTGGTGATTGAATCCTGGACGCTTCTCTCTTGACACGTACACAAGGCGAGGAAGCTCGTTTCCGTCTGTGTCGTGCCCCACGCTGTGACCCAAAAANCTTGAATCATTCCTGGGGTNATCGACGGGGTTGTTCGGTTACCCGGG…
Marchantia_polymorpha	SRR072150.506599	pp_2722|estExt_Genewise1.C_80120|cesA	5-511	561-690	129	50.29	6.9e-36	TCAGCTCAATCTCGATTGTGATCATTACATCAACAACAGCAAAGCTATCAGAGAGGCAATGTGCTTCATGATGGATCCCACCATCGGAAAACGAGTTTGCTATGTCCAGTTCCCTCAGAGGTTCGATGGTATTGATAGGAACGATCGATATGCCAATCACAACACCGTCTTTTTCGATGTAAGCTTTTCCTTCCCTGAAACTCATGGCTTTTTGGTTGATTGATGACAGTGATGGTGAATTATTTTCCGGTAGCTGGAGATGAACCTGTCTTAACCTCCGTCCTTCTCCTCGCAGATTAATTTGAAGGGTCTGGATGGAATTCAAGGGCCAGTGTACGTGGGTACCGGATGTGTCTTCAAGAGACATGCGCGTGTAGTGGTTCGACGCCCCTATTAGAA…
Marchantia_polymorpha	SRR072150.512603	pp_9415|estExt_fgenesh2_pg.C_1110026|cslD	9-545	684-856	172	63.48	7e-51	TCAGCATCTGGAACGCGTGCTGCGGAGGGGACAAGAAGAAGAACAGAAAGCTGAAGAAAAAGAAGAACAGGCGCTCCGGCCTCGCCAAGGCCAATCTGAACGCCGCCGCTGGGCTCGAGGAGGACGACGAGGACGCCGAGATTCTGGATTCTCGGGGCCTGCTTCCGAAGCAGTACGGCGCGTCCATGGCGTTCGTCGAGTCCATCGCCGCGGCGGAATTCGCCGGTAAGCCTCTGGCCGACCAGGGTATCACCAACGGAAGACCTCCCGGTTCTCTCACCGGACCCCGCGAAGCCGCTGGACGCTGCCACGGTGGCCGAGGCCATCAACGTCATCTCGTGCTTCTACGAGGACAAGACCGAGTGGGGCACCGTGTGGGGTGATTTACGGGGTCCGTNA…
Marchantia_polymorpha	SRR072150.526218	pp_9514|estExt_fgenesh1_pm.C_2690004|cslD	519-5	343-509	166	76.3	1.2e-60	TCAGAAGTGGCTGTGAGGGATCAGCCCCGGTTTCAATTTGATTCCTCTTAGCTCGGATCTCCTCATGCGCATTGTAGGCATCAGATCGCCTCCTGATCGAATCAGGAAGACCATTTATCCTGACCTTGAACTCATCGTATTCTCGCTTCACCCTTCTACGATCTTTCACAAAGTCTAGTCGGACTTTGCCTTTAGTGGGATCGCCCCGAGTGAGGAAATATGACTCAGGGTTCCGGGGCTCGATAATGTGCTTCCTGCAAAACGGCACCCACACTCTGGCGAAGCTGGCTGCTTCAGCAAGCGCCTCAAAAGCAGCAGCGCGCCTCCGTCGTCTGAAAGGTGCAGGCAAGTTTCNCAATGGGGTACTCGGCGGCAAGAATGGATAAGATTGTGTTAGCA…
Marchantia_polymorpha	SRR072150.879326	pp_8706|estExt_fgenesh1_pm.C_300004|cesA	81-428	771-886	115	93.1	2e-68	TCAGGCCTTAAAGTTTTGACATTCTTTTTAAGTAAGTTATCGGCTATACTACTTACAACTGCGTGTTGGGTTGTTTCTGCCAGATTGGGTGGATTTATGGTTCAGTGACAGAAGATATTTTGACAGGATTTAAGATGCACTGTCGAGGGTGGCGTTCGATATACTGCATGCCGAGACGGCCTGCATTTAAAGGATCTGCACCAATCAATCTTTCGGATAGGTTGCATCAAGTGCTGCGTTGGGCCTTAGGATCAGTTGAGATTTTGCTCAGTCGCCACTGCCCTCTTTGGTATGGATTTGGAGGGCGGCTCAAGTGTTTGGAGAGGCTAGCGTATATCAACACTACCGTCTATCCGTTGACATCTCTACCTCTTGTTGCTTACTGTAGTCTGCCAGCTG…
Marchantia_polymorpha	SRR072150.980218	sm_6907|estExt_Genewise1.C_600296|cesA	11-353	909-1020	111	86.73	5.6e-44	TCAGGCGTCGGGAATTGACGAATGGTGGGAGAAATGTAGCAAGTTTTGGGTCATCGGAGGAGTGTCGTCTCATTTGTTTGCCGTGTTCCAAGGTCTGTTGAAGGTGTTAGGAGGTATCGACACCAATTTCACTGTCACCATCGAAGCAAGCTGACGACGAGAACTTCGGAGTAGCTGTACGCCTTCAAGTTCACAACTCTGCTCATTCCCCCAACCACGCTGCTCATCATCAACCTTGTAGGAGTGGTTGCCGGTATCTCTGTACGCCATCAAACAATGGCTACCAATCCTGGGGACCCCTGTTCGGAAAAGCTCTTCTTTGCCTTCTGGGTGATCGTGCATTTGACCCGTTCTGAAGCTGAGACTGCCAAGGCACACAGGGGATAGGNNNNNNNNNNN…
Marchantia_polymorpha	SRR072151.1125134	pp_9415|estExt_fgenesh2_pg.C_1110026|cslD	3-432	451-592	141	82.52	4e-53	TCAGCATCAGGCGGCGATCGGACGCCTACAATGCGCACGACGAGATCCGCGCCAAGAGGGCGCAGATGGAGTCGGGGGCCGATCTGTCGCAGCCGCTGCAGGTCGTTAAGGCCACGTGGATGTCCGACGGTACTCACTGGCCCGGGACGTGGTCCGTTTCGAGCAAGGAGCACGGGCGTGGCGACCACGCTGGCATCATCCAGGTCATGCTGGCGCCCCCGGGNAACGACCCCATCTACGGGAGCAACGACGAGGAGAACCTCAATCGACACCACGGACATCGACATCCGCCTGCCGATGCTGGTGTACGTTTCCCGTGAGAAAAGGCCCGGCTACGACCACAACAGAAGCCGGGGCCATGAACGCTCTGGTGCGCACCAGCGCCGTCACTGTCCAACG…
Marchantia_polymorpha	SRR072151.1195518	pp_9415|estExt_fgenesh2_pg.C_1110026|cslD	3-312	505-606	101	86.41	1.3e-41	TCAGGGAGCACGGCCGCAGTGACCACGCCGGTATCATCCAGGTGATGCTCGCCCCGCCCGGTAACGAGCCGGTGATGGGCAGCAACGACGAGGAGAATCTGATCGACACGAGCGATGTGGACATCCGGCTGCCGATGCTGGTCTACGTGTCCCGTGAGAAGAGGCCCGGCTACGACCACAACAAGAAGGCCGGGGCCATGAACGCTCTGGTGCGCACCAGCGCCATCATGTCCAAGGGCCCTTCATCCTCAATCTCGAATTGCCGATCATTACATCTACTACTCGGCTGGCCAATTGCGCGAGGCCATGTGCTCNTGATGCGCGGCGCGATAATTNCTACGTCNCGTCCGCNCGCGTCGNGGCGCGCNCNCGCGNGTCGTACGCACTACGACACGTCGT…
Marchantia_polymorpha	SRR072151.1238580	AT5G16910.1|AT5G16910.1|cslD	502-6	895-1057	162	74.1	2.4e-54	TCAGAGTTCACGAGCATAATTGTGATAGGAGGCACCATCAGAAAGCTCCATTTCACCGCATATAGATCAGCAAACTCATCATTCTCATCATCACCTCCAGACTTGGAAGTAAGCGTAAAAGATATGTCCACTCCGGCAACAACTTTCAGCAATCCCTGGCAGACAGCAGCGAGATGAGCACTTGTCCCTCCAATAACCCCAAAACTGCTCATTTCTCCACCACTCTTCCAAGGGTGATGCCCCGACCACTTCACCTCGAGTATGGCCAGGAGGCACAGAGTGATAGAATCGTCAGTAAGTAGAACCAAAAGGTACTTCAAGCTCGACACGATGAATTGGCCGGAGAAGAGCGATAGAGTCAGGGTAGGAACAATAGACTATCAAGAAGACGGATAGGTC…
Marchantia_polymorpha	SRR072151.1257382	sm_19975|fgenesh1_pm.C_scaffold_36000006|cslD	532-6	352-527	175	77.4	1.1e-54	TCAGCCGCGCTACCCAGGATCGGCTCGTTGCCCGGGGGCGCCAGCATGACCTGGATGATGCCAGCGTGGTCGCCCCGGCTGTGCTCCTTGCTGGAGACGACCCACGTTCCGGGCCAGTGCGTGCCGTCGGCCATCCAGGTCGCCTTGGGGACGTTCAGGGGCTGCGTCGGGTCGCCCCGGAGCTCAATCTGGGCTTGCCGGGCGCGGATCTCCTCGTGCGCGTTGTACGCGTCGGATCGCCGTCGGATGGCCTCCGTCAACCGTTGATGCGGACCTTGAACTCGTCGTACTCGCGCTTCACTCTCCGGCGTCTTCACGAATCCATCCTCACCTTCCCTTGGTCGATCCCCGNGCGTCAGGAAGTACGACTTCGGGGTTNCCGCGGCTCGGATGGCGTGC…
Marchantia_polymorpha	SRR072151.1267275	os_21258|LOC_Os03g59340.1|cesA	490-2	812-936	124	64.02	1.7e-31	TCAGTCCTTGAAATAGGGCAAACAAGTGGGATGAGACACCTCCAATGACCCAAAATTGCTCATTCCGCCACCATTCATCAATTCCAACTCCGCTCCATCGCATCTCAAGAATACCGGTAGCGAAGATCGAAAGAAACAAAGAGATAAACCAGAGGCTCGCAAAATTGCTAATCTGCAGTTTCACATCGAGAGGTACGAGTTAGTCAGGCTTGATATAAACATAAACCTAAGCACTCCAAGGAGCCAAGTACAGATGAAAAGAGTTGGATTAAAACGTACCGTAGGAATGATAAACTTCCTGTGAGCAAACATACAGCTGGCAGACTACAGTAAGCAACAAGAGGTAGAGATGTCAACGGATAGACGGTAGTGTTGATATACGCTAGCCCTCTCCCAAAC…
Marchantia_polymorpha	SRR072151.1377686	pp_9090|e_gw1.310.1.1|cslD	13-434	368-509	141	75.69	2.9e-34	TCAGTCCTGTCAAATCGGTCCACGGATCTAAGCGTCCTCAAGGAGCGCTTCGAGCGAGTCTCCCGGAGAATCCCGAGGCGATCGGATCTGCCGGAATGGACGTGTTCGTGTCCAGCGCAGATCCAGAGAAGGAGCCCCTCTGGTCACGGGCAACACCATCTCTCCATCCTGGACGCCGAGTACCCGTGAGAACTGGCCATCTACCTCTCGGACATGGAGGGCGCTGCTGTCATTCGAGGCGCTTGGCCGAGACCGCGAGCTTCGCGCGAGTCTGGGTCCCGTTCTGCAGGAAGCACAACATCGAGCCCCGCAACCCGGACTCGAATTTTCCNGAGCCGCGGAGATTCCCACCAAGGGCAAGGTTGAGGATGGATTTCGTCAAGGATCCGCAGGTAGGTG…
Marchantia_polymorpha	SRR072151.337272	pp_9415|estExt_fgenesh2_pg.C_1110026|cslD	397-5	612-744	132	53.28	1.7e-26	TCAGGATGGAAGCAACGAAACTCATGGAATTTCCGTACTGCTTGGGAAGCAAACCTCGCGCCTCTGTGTCATCATCGTCGCTGCTCGTCCCGTTGAGAGCAGACACCTCGAATTCCCTCTTCTTCTTACCAGCGGTCTTCTTGGCTTTCTTCTTGTCACCCCCACAGCAGAAAGCCCAACACGTGTGCTGTTTGGGAGCTCGCGGAGGATCAAATCCGTATAGCGCAATCCTACGGAAAACGCATCACGTCCACGTACACTCGGACTGACGCCGTCAAGAGCTCTCATATTGACATACGAAAACAACAGTGTACGTATAGGTACGTAACGAGTCGCGTCGGTCGACACCTACGACCTCGTCGGGACGTAGTACATAGACAACTACTACGTCACCACCTA…
Marchantia_polymorpha	SRR072151.43543	pp_5742|estExt_gwp_gw1.C_2430005|cslD	412-6	274-411	137	65.47	1.2e-44	TCAGCGGCGGCCAGAATCGACAGGATGGTGTTCGCAGTGATAAGAGGCGGTTCCTTCTCTGGATCTGCACTGGAGACGAACACGTCCATACCTGGCAGATCGGGCGCCCACGGGATTTCGGGACTGGGCTTCTCGAACTTGTCCTTGAGGACGGCAAGATCCGTCAGCCGATTCACGGGGCAGAGCTTCGGCAGCTGATCGAGAATCCACGAGAAAGCGAACCAGAGCTCGCACACCACCGACATTCCCCAGAGCCACATTGCATCCCTGTTGGGATTCTTCACTCGCCATGTCAAGAGAATCCCAGAACCACCAGCCTCAGTAGAGCCCAGAGCCCCTGCAACAACCCACGGTCTCATCTCAGACCCTTTCTCGTGCCTGGGCACCTCGTGCAAGCAA…
Marchantia_polymorpha	SRR072151.465811	pp_9410|estExt_fgenesh2_pg.C_1110020|cslD	9-512	541-702	161	70.06	8.4e-48	TCAGAGCAAGGAAGCACAGCCGGGGCGACCACGCTGGCATCAGTCCAGGTCATGCTGGCGCCCCGGGCAACGAGCCGATCCTGGGTACGCGCGGACGAGGAGAACCTGATCGACAGCAGCGACATTGACGTGCGCCTGCCGATGCTGGTGTACGTGTCTCGTGAGAAGAGGCCCGGCTACGACCACAACAAGAAGGCCGGGGCCATGAACGCGCTGGTGCGCACCAGCGCCATCATGTCCAACGGGCCCTTCATCCTCAATCTCGCTGCGATCACTACATCTACAAACTCGCTGGCCATGCGCGAGGCCAGTGTGCTTCATGATGGACCGNGGCGGTAGACCGGTATCTGGCTTACGGCCAGTTCCCGCAGCCGGTTGAGGGCNCGGAACCCCCNGCGT…
Marchantia_polymorpha	SRR072151.466651	os_5702|LOC_Os01g54620.1|cesA	494-4	640-749	109	56.71	1.2e-40	TCAGAATCCATACCAAAGAGGGCAGTGGCGACTGAGCAAAATCTCAACTGATCCTAAGGCCCAACGCAGCACTTGATGCAACCTATCCGAAAGATTGATTGGTGCAGATCCTTTAAATGCAGGCCGTCTCGGCATGCAGTATATCGAACGCCACCCTCGACAGTGCATCTTAAATCCTGTCAAAATNTCTTCTGTCACTGAACCATAAATCCACCAATCTGGCAGAAACACCCAACACGCAGTTGTAAGTAGTATAGCCGATAACTTACTTAAAAAAGATGTACAAAACTTTAAGGCGAAGTATAACTATACAAGAAAATAGTCAGGACAATAATGGACGTCGCAGAACACGGAGCCGCTATGCCATTCTGATATACTTACCTCCTTACCCACTTCGGT…
Marchantia_polymorpha	SRR072151.62056	pp_9090|e_gw1.310.1.1|cslD	120-460	580-691	111	77.88	4.7e-39	TCAGCTCCGTGTCGTTGTGGTTGGCACCGTTCCTCCTGCTTCCTGACGTAAATGTGCTCTCGCACCACCCTACTCCCGGATTCTACTGACATCGAATACTCATGTTCTTGATCACTTTTCTACAGGTCATGTTAGCTCCACCCACCTGTGAGCCCATTATGGGGGCCCTGATGAGGAGAATTTGATTGATACCACCGACATCGACGTCCGCCTGCCCATGCTGGTTTACGTGTCAAGGGAGAAGCGACCTGGGGTACGATCACAACAAGAAGGCCGGTGCCATGAACGCCTTAGTGCGAACTAGTGCCAATAATGTCAAAATGGACCGTTCATCTTGAAATTTTGGATTCGTGACCACTACATTTTACAATTCGATGGCTATGAGAGAAGCAATGTGCT…
Marchantia_polymorpha	SRR072151.690139	AT5G16910.1|AT5G16910.1|cslD	380-8	811-932	121	79.84	5.8e-41	TCAGATCAAGAAAAATAGACGTGAAAGGATAAACGCCGACGTTTAGGTAAGCAACACGTTGTAGAATCTTCATGTGGGAATTTGCGAAGAATAGCATTGTTTCTGGAGAAGAAAATCTCGACAGAATCCAGTAGCCCAACGAAGCACCTGATGAAGTCGATCTGTAAGGTTGATGGGCGCAGTTCCTCGGAAAGCATCTCGTTTTGTGACACAGTATATGGACTTCCAACCAGATTATGGCCATCCGAACCGGTNACCACATCCTCNGTCACCGGATCCGTAAATCCACCCTATACGTTNTCCCCATGGTCTTATCCTCGTAGAGCCACGNTATCCACTATTGGATACGCTTCTACATACATTGTCGGCCAGTCTAGTAGGCGTACACGACGTACCGAC…
Marchantia_polymorpha	SRR072151.691514	pp_9514|estExt_fgenesh1_pm.C_2690004|cslD	6-501	517-630	113	39.76	2.4e-14	TCAGGATGGCGGATGGCACCCACTGGCCAGGCACGTGGGTCATTTCTGGCAAGGAGCACAGCCGTGGTGACCATGCGGGTATCATCCAGGTCTGTTCAAATATTGGCCATTGACATTAAGGAAATTTAGCAGGATGTATATCAAAGTGAACTTGCGGTTTCAATTCTCTAGATTCTAAGGAATTGAAATAGATCTGCTGACCAGATGTATGATTTATNAGTAATGTTGGCACCACTGGGAATGAACCGATAATGGGAAGTGCGGAGAGGAGAACCTGATCGACACTAGCGACATTGACGTTCGCTTGACAATGCTAGTTTACGATCTCGTNAGAAGNGACCTGGTTACACCANACAAGAACGGCGGAGCCTAGNGAACGCTCGTGGACCGAACCAGTGA…
Marchantia_polymorpha	SRR072151.729846	pp_5741|e_gw1.243.47.1|cslD	7-439	389-531	142	81.12	1.6e-59	TCAGCGCCTCTTATCACTGCGAACACCATCCTGTCGATTCTGGCCGCCGACTACCCTGTCGAGAAACTGGCCTGCTATCTGTCCGACGATGGAGGTGCCCTTCTCTCCTTCGAGTCCTTGGCCGAGGCGGCCAGCTTCGCCAGAGCGTGGGTGCCATTCTGCCGGAAGCACGCCATCGAGCCCCGGAACCCCGAGACTTACTTCCTTATCCGTGGGGATCCCACCAAGGGCAAGGTGAGGACGGATTTTGTCAAGGACCGCAGGCGGGTGAAGCGCGAGTACGATGAACTGAAGGTGCGAATTAATGGATTGACCGACTCCACTCCGCAGTAAGATCGGACGCTTACAACGCACACGTAAGAATCCGNGCCAAGAGACAGTCCAAATCGAGTCCGTGCC…
Marchantia_polymorpha	SRR072151.922917	sm_19975|fgenesh1_pm.C_scaffold_36000006|cslD	383-22	949-1067	118	60.66	4.5e-35	TCAGAGGAATTCATCCGATGCTCAAGGGTTGAATCCTCCGGTGGCCACTCCGGTGCTGTTTTCGGGAGGACTGATAGTCACCCACAGCAGCGAGATGACGATCGCCAACATGCCAGACCACACGTAGACGATGGTGGGAGTGCGACTCCTTCTGCCCATCAGACCCTTGGCGAACGGATACATGTACAAGAGCACCCACAGACTGAAGAATACACCTCCCAGGAGCTTGCTCCACTGCGGCAGCACGGCGTAAATTGCCTCGATATAGCCAACGGCGATGGCGATAAGTAGACGATCATGATGGTGTAGTGGGCGGGAGTCATGAGCGCGACGTCCTACTCGACGACGTACGACGGTCCGCGAACTACGTCGTCCTACTGTCCTCGGTCGTCCGGTACG…
Marchantia_polymorpha	SRR072151.941878	AT5G16910.1|AT5G16910.1|cslD	365-5	895-1013	118	81.82	4.4e-50	TCAGAACAACTTTCAGCAATCCCTGGCAGACAGCAGCGAGATGAGCACTTGTCCCTCCAATAACCCAAACTGCTCATTTCTCCACCACTCTTCCAAGGTGATGCCCGACCACTTCACCTCGAGTATGGCCAGGAGGCACAGAGTGATAGAAATCGTCAGTAAGTAGACCAAAAAGGTAACGTTCAAGCTCGACACGATGAATTGGCCGGAGAAGAGCGATAGAGCAGGTAGGAAACAATAGACTATCAAGAAGACGGATGTGAAGGGGTAGACACCGACATTCAGGTATGCAAACTCGGCTGCAAGATTTTTCAATGTGAGAATTGGCGAAGATAAGCTATATTTNTAGTAAAGAAAATAACTACACACACCTACGTCGTCCGACTACTGTAGTACGTT…
Marchantia_polymorpha	SRR072152.104464	pp_9090|e_gw1.310.1.1|cslD	523-6	729-895	166	69.36	3.8e-56	GACTGCGCAGTTCCTCGGAAAGCATCTCGTTTTGTGACACAGTATATGGACTTCCAACCACGATTATGCATCCGAAACCCGGTCACCACATCCTCTGTCACCGATCCGTAAATCCACCCTACTCGTTGTCCCCACTCGGTCTTATCCTCGTAGAAGCACGATATCACATTGATAGCTTCAGCTACAGTTGCGGCATCTAGGAGGCTCACGAGGTCCAGTCAGAGAACCAGCAGGTCTACCATTGGTTATGCCCTGGTCAGCCAGAGGTCTTCCAGAAAACTCCGCTACAGGTATAGAGGTCACGAAAGCCATCGATTGCCCATATTGCTTGGGTAGGAGGCCCCGAGACTCGCCGTCATCGTCTTCATGGTGTACCCCGTTGAGATTTGCCACCTCAAC…
Marchantia_polymorpha	SRR072152.1207969	pp_9415|estExt_fgenesh2_pg.C_1110026|cslD	522-5	654-828	174	61.24	2e-54	GACTACAGTATATGGACTTCCAACCACGATTATGCATCCGAAACCCGGTCACCACATCCTCTGTCACCGATCCGTAAATCCACCCTACTCGTTGTCCCCACTCGGTCTTATCCTCGTAGAAGCACGATATCACATTGATAGCTTCAGCTACAGTTGCGGCATCTAGAGGCTCACGAGGTCCAGTCAGAGAACCAGCAGGTCTACCATTGGTTATGCCCTGGTCAGCCAGAGGTCTTCCAGAAAACTCCGCTACAGGTATAGAGGTCACGAAAGCCATCGATTGCCCATATTGCTTGGGTAGGAGGCCCCGAGACTCGCCGTCATCGTCTTCATGGTGTACCCGTTGAGATTTGCCACCTCAACTTCTCTTTTGGTTTGCTCCTTCTTCTTCCTTATTTT…
Marchantia_polymorpha	SRR072152.1222281	pp_9514|estExt_fgenesh1_pm.C_2690004|cslD	13-466	381-529	148	82	7.7e-63	GACTGAACACCACTCCTGTCGATTCTGGCCGCCGACTACCCTGTCGAGAAACTGGCCTGCTATCTGTCCGACGATGGAGGTGCCCTTCTCTCCTTCGAGTCCTTGGCCGAGGCGGCCAGCTTCGCCAGAGCGTGGGTGCCATTCTGCCGGAAGCACGCCATCGAGCCCCCGGAACCCCGAGACTTACTTCCTTATCCGTGGGGATCCCACCAAGGGCAAGGTGAGGACGGATTTTGTCAAGGACCGCAGGCGGGTGAAGCGCGAGTACGATGAACTGAAGGTGCGAATTAANGGATTGACCGACTCCATCCGCAGAAGATCGGACGCTTACAACGCACACGAAGAAATCCGCGCCAAGAGACATCAAATCGAGTCCGGTGCCGATCCTTCGATTCCAAC…
Marchantia_polymorpha	SRR072152.1231441	pp_9090|e_gw1.310.1.1|cslD	486-5	637-790	153	67.08	1.3e-48	GACTGTACTGCTTGGGAAGCAAACCTCGCGCCTCTGTGTCATCATCGTCGCTGCTCGTCCCGTTGAGAGCAGACACCTCGAATTCCCTCTTCTTCTTACCAGCGGTCTTCTTGGCTTTCTTCTTGTCACCCCCACAGCAGAAAGCCCAACACGTGTGCTGTTTGGGAGCTCGCGGAGGATCAAATCCGTATAGCGCAATCCTAACGGAAAACGCATCCAGTTCCCACGTACACTGGACCTTGAACGCCCGTCAAGAGCTCTACATATTGACATCGAAAAACACAGTGTTACGATTGGCGTAACGATCGCTCGGGTCGACACCCTCGAACCTCGTGGGGGAACTGTACATAGCAAATCCTGTCACCACCTCGGTCCATCATGAGCACATTGCTTCTCTAC…
Marchantia_polymorpha	SRR072152.1237009	pp_9410|estExt_fgenesh2_pg.C_1110020|cslD	1-534	790-960	170	74.01	4.3e-50	GACTAAGGCGTGCCAAATAGTAGGCCTGCGGGAGCGTTGACCGCTCCACGTGAACCTCTGGATGCTGCAACGGTGGCCGAGGCGATCAATGTTATCTCATGTTTCTACGAAGATAAGACTGAATGGGGTCAGCGTGTAGGCTGGATATACGGTTCAGTTACCGAGGATGTCGTGACGGGATTTCGAATGCATAACCGTGGATGGCGATCTATATACTGTGTGACGAAGCGAGATGCATTTCGNGGAACCGCACCATAAATTAACCGATAGGCTCCACCAAGTACTCAGATGGGCAACGAGGGTCTGGTGGAGTATTTTCTTTCCAGAAACAATGACTATCTTCGCCTAATTCTCACATAGAAAATCTTGCAGCGTAGTTGCATACCTGAATGGTCGGTA…
Marchantia_polymorpha	SRR072152.1260178	pp_9663|estExt_gwp_gw1.C_680137|cslD	519-77	432-578	146	67.33	6.7e-41	GACTAGCACACTTTTACGTCAGGAAGCAGGAGGAACGGTGCCAACCACAACGACACGGAGAAAGAACAAGTCAGCTCACCTGTATAATTCCCGCGTGGTCACCGCGACTATGCTCCTTCCCGGATATGACCCAAGTTCCAGGCCAGTGTGTACCATCTGCCATCCAAGTCGCCTTCGGTACATTCAGAGGAATAGATGGATCAGCGCCGGACTCGATTTGATTTCTTTGGCGCGTAATTTCTCGTGCGCATTGTAGGCATCGGATCTTCGTCGAATAGAATCTGGAACGCCCATTAATTCGCACTTTGAACTCGTCGTACTCTCGTTGACTCGTCTTCGGTCTTTGAACTAAAATCAGTGCGCTACCTTACCCGTTGGTTCGGTCACCGACGAATCATG…
Marchantia_polymorpha	SRR072152.1298247	AT5G16910.1|AT5G16910.1|cslD	3-477	898-1053	155	82.91	1.9e-55	GACTCTTCTCCAGAAACAATGCTATCTTCGCAAATTCCCACATGAAGATTCTACAACGTGTTGCTTACCTAAACGTCGGCGTTTATCCTTTCACGTCTATTTTCTTGATAGTTTACTGTTTTTTGCCTGCCCTTTCTCTCTTCTCCGGACAGTTCATTGTGCAGAGCCTCAACGTAACGTTCTTAGTATACTTGCTCACCATCTCCGTTACTCTCTGCCTGCTCGCTATTCTCGAGGTTAAGTGGTCGGGCATCACTTTGGAAGAATGGTGGAGGAATGAACTAGTTTTGGGTCATCGGTGGAACTAGCGCGCATCTTGCAGCTGTGCTTCAAGGTTTACTGTAAAGTTGTTGCTGGTGTGGACTATTTCTTCACTACTTACATCGAAGTCCGGAGAGA…
Marchantia_polymorpha	SRR072152.1334495	pp_12902|estExt_gwp_gw1.C_1620104|cslC	10-492	282-392	110	59.01	3.7e-29	GACTACATGAAGGGCGTCAATATTGTATACAGACATCGAGTCATCCGAACCGGTTACAAGGCTGGAAACTTGAAGTCTGCCATGAACGTTGACTATGTCAAGGATTACGAATTTGTAACTATATTTGATGCCGATTTTCAGCCCAAGTCCGATTTCTTGAAGAGAACTATCCCTCATTTCAGGGTAACTCCCCTCCTCTAGCTTCCTCAGTGTCTCGTGTTCGTCTTTGATGATGCCATTCGTGCAATGGCTGAAGTTAGCCTGCCATCTGAACAATTTATCGGCAGCATCTGACGTCCTCCTTGGGATCTAACTTTTTGCAGGATCAACCCGAGCTGGCATTGGTCCAGTCCAGGTGGACATTTGTGAACAGAGATGAGAATCTTCTTACTCGCCTTA…
Marchantia_polymorpha	SRR072152.1335273	pp_5742|estExt_gwp_gw1.C_2430005|cslD	414-11	776-905	129	81.48	2.2e-55	GACTGCTGCCAAGATTTTTCATGTGAGAATTGGCGAAGATAGCATTGTTTCTGGAAAAGAAAATCTCCACAGACCCTGTTGCCCATCTGAGTACTTGGTGGAGCCTATCGGTTAAATTTATGGGTGCGGTTCCACGAAATGCATCTCGCTTCGTCACACAGTATATAGATCGCCATCCACGGTTATGCATTCGAAATCCCGTCACGACATCCTCGGTAACTGAACCGTATATCCAGCCTACACGCTGACCCCATTCAGTCTTATCTTCGTAGAAACATGAGATAACATTGATCGCCTCGGCCACCGTTGCAGCATCCAGNGGTCACGGTGGAGCGGTCAACGCCTACCCGCACGGTCCTACTTAGTTCGGCCACCGTCCGTTAGGTCGACTAAGTTCGG…
Marchantia_polymorpha	SRR072152.1353947	pp_9410|estExt_fgenesh2_pg.C_1110020|cslD	4-436	930-1062	132	64.34	4.9e-32	GACTTCGTGTACTGCTTCCTGCCGGCACTGTCGCTCTTCTCGGTTCAGTTTATCGTGCAAAATCTCAATGTGACTTTCCTGGTCTACTTGCTGCATCTTTCAGGCAGACTTTACGTCATTTCCGTCTGCCTGTGCCTGCTGGCTATTCTCGAGGTCAAGTGGTCGGGAATCACTCTGGAAGAATGGTGGAGGAACGAGCTAGGTTTTGGGTCAGTCGGAGGTACGAGTCGCCCATCTGGCTGCCGTGCTCCAAGGTCTGCTCGAAGGTCAGTGGCCGGAGTGGATTATTTCTTCACGCTCACGTCCAAGTCCGGAGCCGAGGACAGTGGACGACGAGTTCCGCGGACCTGTACGTCGTACAAGGTGGACTGCGCTCATCGACTCCCCGCCTATCCACCT…
Marchantia_polymorpha	SRR072152.1354107	pp_5742|estExt_gwp_gw1.C_2430005|cslD	544-15	462-636	174	60.56	4e-35	GACTATTGAGGACTGAAGGGTCCGTTCGGACATGACGGCCGCTGGTGCGCACCAGAGCCGTTCATGGCCCCGGCCTTCTTGTTGTGGTCGTAGCCGGGCCTTTTCTCACGGGAAACGTACACCAGCATCGGCAGGCGGATGTCGATGTCCGTGGTGTCGATGAGGTTCTCCTCGTCGTTGCTCCCGTAGATGGGGTCTTGCCCGGGGGCNCCAGCATGACCTGGATGATGCCAGCGTGGTCGCCACGCCCGTGCTCCTGCTCGAAACGGCCACGTCCCGGGCAGTGAGTACCGTCGGACATCCACGTGGCCTTAACGACCTGCAGCGGCTGCGACNGACTCCGGCCCCCGATCCATCCTGCCGTCCCTCTTGGGCCGCGGTATCGTCGTCGTGCGCTAG…
Marchantia_polymorpha	SRR072152.1375077	sm_4713|e_gw1.0.15.1|cesA	6-337	469-576	107	82.88	5.8e-46	GACTAGAATATGAAGAATTCAAGGTGCGCGTGAATGCTTTGGTCGCCAAAGCCCAGAAGGTCCCCGAAGAAGGATGGACGATGCAGGATGGAACTCCATGGCCCGGTAACAACACCCGTGATCACCCAGGAATGATTCAAGTGTTTTTGGGTCACAGCGGTGGGCACGACACAGACGGAAACGAGCTTCCTCGCCTTGTGTACGTGTCAAGAGAGAAGCGTCCAGGATTCAATCACCACAAGAAGGCAGGAGCTATGAATGCTATTTGGTATAACTCCCGAGTCCCTTCCTCCTTGATGATGAAGAGCTATTGTTATTTGTTACTTGTCCTAGGTATAGAAGACGTACGTAGGCTTGCTACATTAGTATAGATGTGGAGTAATTTCTATTCTACTTATT…
Marchantia_polymorpha	SRR072152.1436674	AT1G02730.1|AT1G02730.1|cslD	437-4	593-732	139	75.17	3.6e-48	GACTGTTCCGACATAAACGGGGCCCTGCAGCCCATCCAGAGCTCGCATGTTCACGTCGAAAAACACGGTGTTCCGATTGGCGTACCGATCGCTGGGATCGACGCCCTCGAACCGCTGCGGGAACTGGACGTAGCAAATTTTANCGCCGCCACGGTCCATCATGAAGCACATGGCCTCGCGCATGGCCAGCGAGTAGTAGATGTAATGATCGCAATCGAGATTGAGGATGAAGGGTCCCGTTGGACATGATGGCGCTGGTGCGCACCAGAGCGTTCATCGGCCCCGGTCCTTCGTTGTTGTGGTCGTCGCCGGCCTCTTCACACGGGACACGTAGACCAGTCAGTCGGCAGCCGATCGTCCACNTCGCTCGTGTCGATCAGTACTCTTCCGTTCGTCGTT…
Marchantia_polymorpha	SRR072152.162428	AT3G03050.1|AT3G03050.1|cslD	13-467	944-1089	145	68.63	2.7e-45	GACTGTCGCTCCTTCTCGGTTCAGTTTATCGTGCAAAATCTCAATGTGACTTTCCTGGTCTACTTGCTGCATCTTTCAGGCAGACTTTACGTCATTTCCGTCTGCCTGTGCCTGCTGGCTATTCTCGAGGTCAAGTGGTCGGGAATCACTCTGGAAGAATGGTGGAGGAACGAGCAGTTTTGGGTCATCGGAGGTACGAGTGCCCATCTGGCTGCCGTGCTCCAAGGTCTGCTCGAAGGTCATGGCCGGAGTGGATTATTTCTTCACGCTCACGTCCAAGTCCGGAGCCGAGGACAGTGGACGACGAGTTCGCGGACCTGTACGTCGTCAAGTGGACTGCGCTCATGACTCCCGCCATCCACCATCATGATCGTACAACCTTNCGCATCGCGTGCTANA…
Marchantia_polymorpha	SRR072152.186756	pp_5742|estExt_gwp_gw1.C_2430005|cslD	5-522	814-983	169	76.88	3.6e-68	GACTGTTATCTCATGTTTCTACGAAGATAAGACTGAATGGGGTCAGCGTGTAGGCTGGATATACGGTTCAGTTACCGAGGATGTCGTGACGGGATTTCGAATGCATAACCGTGGATGGCGATCTATATACTGTGTGACGAAGCGAGATGCATTTCGTGGAACCGCACCCATAAATTTAACCGATAGGCTCCACCAAGTACTCAGATGGGCAACAGGGTCTGTGGAGATTTTCTTTCCAGAAACAATGCTATCTTCGCCAATTCTCACATGAAAATCTTGCAGCGAGTTGCATACCTGAATGTCGGTGTCTACCCCTTNACATCCGTCTTCTTGATAGTCTATTGTTTCCTACCTGCTCTATCGCTCTTCTCCGGCCAATTCATCGTGTCGAGTCTTGAA…
Marchantia_polymorpha	SRR072152.263610	sm_4713|e_gw1.0.15.1|cesA	526-2	908-1081	173	81.25	5.6e-63	GACTGATGCCACAAGATGCCAGGTTTGGTCCTTCCACCCTTTGCAGGAAGGGGTCGATTCGCACCCACAGCAGGGAAAAGATGGAAGCCAGAAGAATGGACCACACAATGATAATGGTTGGTGTGCGGTTTTGCCTGCCCATAAGACCCTTCAGGAACGGGTACAAATGCACGATCACCCAGAAGGCAAAGAGAGCTTTCCGAACAGGGGTCCCCAGGATTGGTAGCCATTGTTGATGGCGTCAGAGATACCGGCAACCACTCCTACAAGGTTCGATGATGAGCAGCGTGTTGGGGAATGAGCAGAGTTGTGAACTTGAAGCGTACAGCTCTCCGAAGTTCTCGTCGTCAGCTTAGCTTCGATCGTGACCAGTCGAAATTGGTGTCGATACCCTCCTAA…
Marchantia_polymorpha	SRR072152.324127	pp_5741|e_gw1.243.47.1|cslD	362-5	743-861	118	78.99	9.5e-42	GACTATGCAGTCGATCCGTCAGATTGATGGGCGCGGTTCCTCGGAAGGCATCCCTCTTGGTGACGCAGTAGATGGATTTCCAACCACGGTTGTGCATCCTGAACCCGGTAACCACATCCTCCGTGACGGACCCATAAATCCACCCGACACGCTCGCCCCACTCCGTCTTGTCCTCGTAGAGCACGAGATGACGTTGATGGCCTCGGCCACCGTGGCCCGCGTCGAGAGGCTCGACGCGGCCCCCTNAGCGACCCCGNAGGCCTGCCGTTGCGGATGCCCTGGTCCGCGACTGGCCGCCCGGCGAACTCCGCGATGGGAATTCGGACGCAACGAGGCCATCGAGGCCCCGTATGCTTGGGGACTCCAGGGCCCGTCGGGCCACCTACGGTCACGTTCCGT…
Marchantia_polymorpha	SRR072152.373733	os_40304|LOC_Os07g10770.1|cesA	534-6	832-965	133	57.87	1.2e-38	GACTTATCATCCTCGGAGGCCTTGGCGGTCACAGTAAAATTGGTGTCAATGCCAGCTAAAACCTTCAACAGTCCTTGAAATAGGGCAAACAAGTGGGATGAGACACCTCCAATGACCCAAAATTGCTCATTCCGCCACCATTCATCAATTCCAACCCCGCTCCATCGCATCTCAAGAATACCGGTAGCGAAGATCGAAAGAAACAAAGAGATAAACCAGAGGCTCGCAAAATTGCTAATCTGCAGTTTCACATCGAGAGGTACGAGTTAGTCAGGCTTGATATAAACATAAACCTAAGCACTCCAAGGAGCCAAGTACAGATGAAAAGAGTTGGATTAAAACGTACCGTAGGAATGATAAACTTTCCTGTGAGCAAACATACAGCTGGCAGACTACAGT…
Marchantia_polymorpha	SRR072152.379194	AT5G16910.1|AT5G16910.1|cslD	21-503	882-1042	160	78.53	3.9e-57	GACTCCATAAATTTTAACCCGATAGGCTCCACCAAGTACTCAGATGGGCAACAGGGTCTGTGGAGATTTTCTTTTCCAGAAACAATGCTATCTTCGCCAATTCTCACATGAAAATCTTGCAGCGAGTTGCATACCTGAATGTCGGTGTCTACCCCTTCACATCCGTCTTCTTGATAGTCTATTGTTTCCTACCTGCTCTATCGCTCTTCTCCGGCCAATTCATCGTGTCGAGCTTGAACGTTACCTTTTTGGTCTACTTACTGACGATTTCTATCACTCTGTGCCTCCTGGCCATACTCGAGGTGAAGTGGTCGGCATCACCTTGGAAGAGTGGTGAGAATGAGCAGTTTTGGGTATGGAGGACAAGTGCTCGATCTCGCTGCTGTCTGCCAGGGATTG…
Marchantia_polymorpha	SRR072152.393800	pp_9663|estExt_gwp_gw1.C_680137|cslD	3-448	427-571	144	84.25	7.8e-56	GACTCTCTTGTTACCCTTTCGGATGATGGAGGCGCGCTTCTCTCTTTCGAGGCCCTTGCGGAGGCAGCTAGCTTTGCCAGAGTCTGGGTACCTTTCTGTAGGAAGCATATCATTGAGCCCCGCAACCCCGAAACCTATTTCATGATTCGTGGTGACCCAACCAAGGGTAAGGTGCGCACTGATTTTGTCAAAGACCGAAGACGAGTCAAAACGAGAGTACGACGAGTTCAAAGTGCGAATTAATGGGCTTCCAGATTCTATTCGACGAAGATCCGATGCCTACAATGCGCACGAAGAAATTCGCGACCAAAAAGAATCAAAATCGAGTCCGGNGCTGATCCATCTATTCCTCTAGAATGTAACCGAAGGCGACTTGGATGGCAGATGGTACACACGTGG…
Marchantia_polymorpha	SRR072152.420102	AT3G03050.1|AT3G03050.1|cslD	478-3	926-1078	152	68.99	5.6e-48	GACTTGCTCCACCTCGGGAATGGTGCTGTACAGCGTGCGGGACACTGCCACGGCAATGGCGATGATATTGACGAGCATAATGGTGATGGGCGGGATCATGAGGAAAGTCCACTTCACCACGTGAAGATCAGCGAACTCATCGTCGATGTCGTCTCCTCCGGATTTCGTCGTCAGCGTGAAGGAATCTCCACCCCGGCGATGACTTTGAGCAATCCCTGCATGACGGCTGCGAGATGGGCNCTGGTTCCTCGATCGACCCAGAACTGCTCGTTCCTCCACCACTCTTCCAGCGTGATCTTCGACCATCGAACCTCGAGCAGCGCCAGCAGCAGCAGACGTGACCGAGACTGGNGAGCAGGTACGACCGAAGACGGTCACGTTCAAGCTCGCCACGATGAA…
Marchantia_polymorpha	SRR072152.442308	pp_9663|estExt_gwp_gw1.C_680137|cslD	2-430	753-895	142	72.92	7.2e-48	GACTAGCGACGATGATGACACAGAGGCGCGAGGTTTGCTTCCCAAGCAGTACGGAAATTCCATGAGTTTCGTTGCTTCCATCCCTGTAGCAGAGTTTGCCGGACGACCAATTGCCGACCAAGGCGTGCCAAATAGTAGGCCTGCGGGAGCGTTGACCGCTCCACGTGAACCTCTGGATGCTGCAACGGTGGCCGAGGCGATCAATGTTATCTCATGTTTCTACGAAGATAAGACTGAATGGGGTCAGCGTGTAGGCTGGATATACGGTTCAGTTACCGAGGATGTCGTGACGGGTATTTCGAATGCAGTAACCGTGGATGGCGATCTATATACTGTGTAGACGAAGCGAGATGCTAGTTTCGGTCGGAACCCGCCAACCCCGTAATTTAAAAACGTTTT…
Marchantia_polymorpha	SRR072152.479881	pp_9415|estExt_fgenesh2_pg.C_1110026|cslD	126-562	775-923	148	56.38	1.7e-26	GACTTTGAATCTCATGCGTTCATCCTTCAAGGACAAAGCGACCGGAATATATGAGACTATGCAAACTCCATGTACAACGATGAAAACTGAGGCAGAAGTGAAGTAATGGACGCTGACCTTTGGCCCTAGATGCCGCAACTGTAGCTGAAGCTATCAATGTGATATCGTGCTTCTACGAGGATAAGACCGAGTGGGACAACGAGTAGGGTGATTTACGGATCGGTGACAGAGGATGTGGTGACCGGGTTTCGATGCATAATCGTGGTTGGAAGTCCATATACTGTGTACAACAAAACGAGATGCTTCCGAGGAACTGCGCCCATCAACCTTANAGTATCGACTTCATCAGGTCNCTTCGTGGCTACGTGGACTCTGTCGTAGTCTTTCTCCTACAACGTA…
Marchantia_polymorpha	SRR072152.496280	sm_8054|e_gw1.7.782.1|cslD	427-5	285-424	139	77.3	1.2e-56	GACTGCCTCAAAAAGACAGCAGCGCGCCTCCGTCGTCTGAAAGGTAGCAGGCAAGTTTCTCAATGGGGTACTCGGCGGCAAGAATGGATAAGATTGTGTTAGCAGTCACGAGAGGGGGCTCCTTTTCTGGATCTGCAGTGGATACGAACACATCCATTCCTGGCAGATCTGATCGGCCTCGAGGGTTTTCTGGAGAAACTTTTTCGAACCTATCCTTGAGGACACTAAGATCAGTCGATCGATTGACAGGACATAACTTGGGCAACTGATCAAGGATCCAAGAGAACGCAAACCAGATTTCGCAAACCACTGACATTCCCCAAAGCCATAGTGCATCTTTGTTGGGATTCTGGATTCTCCAGGTCAGAAAGAACGCCCAAACACCACGACGCCCTACGA…
Marchantia_polymorpha	SRR072152.500430	sm_19975|fgenesh1_pm.C_scaffold_36000006|cslD	4-414	788-920	132	81.62	2.5e-48	GACTCCAAGCGAGACGCGTTCCGGGGCACGGCGCCCATCAATCTGACGGATCGACTGCACCAAGTGCTGCGGTGGGCCACGGGGTCTGTGGAGATTTTCTTCTCGCGGAACAACGCCATCTTTGCCAACTCGCACATGAAATTCCTGCAACGTGTCGCGTACCTGAACGTCGGCGTTTACCCATTCACGTCTATCTTCCTGATCGTGTACTGCTTCCTGCCGGCACTGTCGCTCTTCTCGGGTCAGTTTATCGTGACAAAATCTCAATGTGACTTTCCTGGTCTACTTGCTGGTCTATTTCCGTCTGCCTGTGCCTGCTGGCTTATTCTCGAGGTCAAGGTGGTACGGAATCACTCTAGGAAGAAGTGGGTGGAGGAACGAGCGTAGGTTTTGGGACTA…
Marchantia_polymorpha	SRR072152.569349	sm_6907|estExt_Genewise1.C_600296|cesA	527-5	818-1004	186	62.57	1.4e-52	GACTGAACAGGGGTCCCCAGGATTGGTAGCCATTGTTGATGGCGTCAGAGATACCGGCAACCACTCCTACAAGGTTGATGATGAGCAGCGTGGTTGGGGAATGAGCAGAGTTGTGAACTTGAAGGCGTACAGCTCTCCGAAGTTCTCGTCGTCAGCTTGCTTCGATGTGACAGTGAAATTGGTGTCGATACCTCCTAACACCTTCAACAGACCTTGGAACACGGCAAACAAATGAGACGACACTCCTCCGATCGACCCAAAACTGCTCATTTCTCCACCATTCGTCAATTCCGACGCCGGACCACCTCATCTCCAGATACCGGTGCGAAAATGGAAAGGAGAGAGAAATAAGAACAGACTGGACCAAGTTACTAATCTAGCACGATACAAAAAGCACAT…
Marchantia_polymorpha	SRR072152.591334	AT3G03050.1|AT3G03050.1|cslD	450-6	964-1107	143	78.38	2.3e-51	GACTGAGTGCGACCTCTGCGGCCCATGAGACCCTTGGCGAATGGGGTACAGGTGGGTGAGCACCCAGACGCTGAAGAAGACTCCTCCGACCAGCTTACTCCACTGCGGGATGGAGCTGTAGAGCGTCCTCGACACGGCGACGGCGATGGCGATCAGATTGACGAGCATGATGGTGATGGGCGGGATCATGAGCGCCGTCCATTTCACCACGTACAGGTCCGCGAACTCGTCGTCGATGTCTTCTCCTCCGGATTTCGTCGTCAGCGTGAAGGAAATTTCCACCCCGGCGATGACTTTGAGGAGACCCTGGATGACGGCTGCCAGATGAGCGCTGGTGCCTCCGATCGACCCAAAACTGTCTCGTTCCTCCACCTACCTCCTCCAGCGTAGACTCCCGGA…
Marchantia_polymorpha	SRR072152.596960	sm_19975|fgenesh1_pm.C_scaffold_36000006|cslD	494-4	781-943	162	86.5	7.2e-68	GACTAGCGTGAAAGAAATATCCACTCCGGCCATGACCTTGAGCAGACCTTGGAGCACGGCAGCCAGATGGGCACTCGTACCTCCGATGACCCAAAAACTGCTCGTTCCTCCACCATTCTTCCAGAGTGATTCCCGACCACTTGACCTCGAGAATAGCCAGCAGGCACAGGCAGACGGAAATGACCAGCAAGTAGACCAGGAAAGTCACATTGAGATTTTGCACGATAAACTGACCCGAGAAGAGCGACAGTGCCGGCAGGAAGCAGTACACGATCAGGAAGATAGACGTGAATGGGTAAACGCCGACGTTCAGGTACGCGACACGTTGCAGGAATTTCATGTGCGAGTTGGCAAAGATGGTCGTTGTTCCGCGAGAAGAAAATCTCCACAGACCCCGTG…
Marchantia_polymorpha	SRR072152.612100	sm_4713|e_gw1.0.15.1|cesA	5-446	933-1080	147	85.23	6.4e-57	GACTGGAGGAGTCGTCGTCTCATTTGTTTGCCGTGTTCCAAGGTCTGTTGAAGGTGTTAGGAGGTATCGACACCAATTTCACTGTCACATCGAAGCAAGCTGACGACGAGAACTTCGGAGAGCTGTACGCCTTCAAGTTCACAACTCTGCTCATTCCCCCAACCACGCTGCTCATCATCAACCTTGTAGGAGTGGTTGCCGGTATCTCTGACGCCATCAACAATGGCTACCAATCCTGGGGACCCCTGTTCGGAAAGCTCTTCTTTGCCTTCTGGGTNATCGTGCATTTGTACCCGTTCCTGAAGGGTCTTATGGGCAGGCAAAACCGCACACCAACCATTATCATTGTGTGGTCCATTCTTCTGGCTTCCATTCCTTTTCCCTGCTGTGGTGCGATCG…
Marchantia_polymorpha	SRR072152.623765	sm_19975|fgenesh1_pm.C_scaffold_36000006|cslD	518-125	936-1067	131	71.43	2.4e-40	GACTAGTACACCTCTTCCTGTGCCTCTATATCTGCGACATATGCCGCAAGATCGGGCAAAATTCTGTTGTCTCCCGGTAGTTTGATCCCAAAATTTCATACCCGACTTTCTTCCAACTCACAGTTTAGGGAAACTGAAATCCTGTGCCACCTAAGCCAGTGCTGTCCGCCGGCGGACTAATAGTAACCCACAGTAACGAGATAACAATAGCCAGAAGGCCAGACCAGACGAACACAATTGTCGGGGTACACCGCGCCTTCCCATCAGCCCCTTGCGAATGGATACAAATGCGTAAGCACCCAAACACTGAAGAACACTCCACCAACTAGCTTACTCCACTGGGGAATCGAACTATACAGTGTTCTCGAGACCGCCACGGCAATCGCGATCAAGTTCACG…
Marchantia_polymorpha	SRR072152.664534	pp_5742|estExt_gwp_gw1.C_2430005|cslD	461-3	369-515	146	69.28	3e-38	GACTCTTGTGGACCATTGTACGCATCGGATCGCCTCCTGATGGCCTCGGGCAGCCCATTGATGCGCACCTTGTACTCGTCGTACTCGCGCTTCACCCTCCTGCGATCCCTTGACGAAATCCATCCTCACCTTGCCCTTGGTGGGATCTCCGCGGCTCAGGAATCGAGTCCGGGTTGCGGGGCTCGATGTTGTGCTTCCTGCAGAACGGACCCAGACTCGCGCGAAGCTCGCGGTCTCGGCCAGCGCCTCGAATGACAGCAGCGCCCCTCCATCGTCCGAGAGGTACGATGGCCTAGTTTCTCGGACGGGGTACTCGGCCGCCGAGGATGGAGAAGATGGGTGTTCGCCCGTTGACCGAGGACGGGGGCTCCGTTCTCTGGATCTCGCGCGTGGACCAAC…
Marchantia_polymorpha	SRR072152.666916	pp_9090|e_gw1.310.1.1|cslD	5-598	637-819	182	48.5	1.3e-33	GACTCTGGTGCGCACCAGCGCCGTCATGTCCAACGGACCCTTCATCCTCAATCTCGATTGCGATCATTACATCTACAACTCGCTGGCCATGCGCGAGGCCATTTGCTTCATGATGGACCGCGGCGGTGACAGAATCTGCTACGTCCAGTTCCCACAGCGGTTCGAGGGCGTCGACTCCCAGCGATCGGTACGCCAATCGGAACTACCGTTGTTTTTCGACGTGAACATGCGACGCCCGTGGAGTGGGCTGCGACGGGGCCCCGGTACTACGGTCGGAACGTGGGGTGCGTGTCCGTTACCGGAAACGGGCCGGTCCCTCGTACGGGGACTCCGACCCCTCCTCGTACGTTACCGTAACGGACCATACCTATCGTACGGGAACGCGGTGCGTGGACGGGA…
Marchantia_polymorpha	SRR072152.744601	pp_8706|estExt_fgenesh1_pm.C_300004|cesA	337-6	772-880	108	83.78	4.7e-48	GACTTCAGAAGGCAGATAGCAGGAAGAGCACAGTAGGCAACAAGAGGCAAGGATGTCAATGGGTACACGATGGTGTTGATGTACGCCAGTCTCTCCAGGCATTTCAACCTTCCTCCAAATCCGTACCATAGAGGACAATGCTTGCTGAGCAAAATCTCAATGGATCCCAGCGCCCATCGAAGCACTTGATGCAGACGATCGGACAGATTGATTGGAGCAGATCCCTTGAATGCAGGTCTTGTGGGCATGCAGTAGATTGAGCGCCATCCGCGTGTGTGCATCTTGAAACCCGGTNAAAAATNTCCTCTGTAACTGTATCCGTTAGATACCATCCGATCCTGCACGACATCCAGCCGTAAGTTTAGAAATCGTACCTATACCTTACTACGTTTTCCCCTT…
Marchantia_polymorpha	SRR072152.747768	os_65802|LOC_Os12g36890.1|cslD	5-432	404-531	127	34.72	6.1e-11	GACTGGGCGATCGGATCTGCCGGGAATGGACGTGTTCGTGTCCAGCGCAGATCCAGAGAAGGAGCCCCCCTNTGGTCAGGTGGACAACACATCTCNCATCGNGGCGACACGTCCCGNGAAGAACGTCGCATCCTACCTCGTACGGAACTGAGGGGACGGGCTCTCGCTGTCTACGTCGGACGGCTCGTCGGACGAACGCCGAGNTCGTCGCGAGTNTCGGTCGGTCCTTNGCGAGGACACACTANGACGCCGCCCGACGAACCGTNTCGTTACTTTCGNGACCGCCGGTAGGAACTCCACCCCGAAGGGTACGGGAGTAGGNGGAAGTGTGGTTACTTTCGGAACGAAGTCNCGAGGAAGGGNGACGACGCCGTAGACGACGAGTACGAAGTGGCGCGT…
Marchantia_polymorpha	SRR072152.758928	pp_9090|e_gw1.310.1.1|cslD	450-4	973-1116	143	74.5	8.5e-52	GACTGCGAATGGATACAAATGCGTAAGCACCCAAACACTGAAGAACACTCCACCAACTAGCTTACTCCACTGGGGAATCGAACTATACAGTGTTCTCGAGACCGCCACGGCAATCGCGATCAAGTTCACGAGCATAATTGTGATAGGAGGCACCATCAGAAAGCTCCATTTCACCGCATATAGATCAGCAAACTCATCATTCTCATCATCACCTCCAGACTTGGAAGTAAGCGTAAAAGATATGTCCACTCCGGCAACAACTTTCAGCAATCCCTGGCAGACAGCAGCGAGATGAGCACTTGTCCCTCAATAACCCAAACTGCTCATTTCTCCACCACTCTCCAAGGTGATCGCCCCGACCACTTCACCCTCGACGTAGTGGACCGAGGAGGCCAACAG…
Marchantia_polymorpha	SRR072152.880088	pp_20391|fgenesh1_pg.scaffold_15000060|cslC	5-504	254-373	119	58.43	5.3e-40	GACTGTGCAAGTTTTGGATGATTCCGATGACGAGGATACCCAGATGCTTATCAAGGCTGAAGTCCAGAAGTGGCACATGAAGGGCGTCAATATTGTATACAGACATCGAGTCATCCGAACCGGTTACAAGGCTGGAAACTTGAAGTCTGCCATGAACGTTGACTATGTCAAGGATTACGAATTTGTAACTATATTTGATGCCGATTTTCAGCCCAAGTCCGATTTCTTGAAGAGAACTATCCCTCATTTCAGGGTAACTCCCCTCCTCTAGCTTCCTCAGTGTCTCGTGTTCGTCTTTGATGATGCCATTCGTGCAATGGCTGAAGTTAGCCTGCCATCTGAACAATTTATCGGCAGCATCTGACGTCCTCCTTGGATCAACTTTTGCAGGATCAACCC…
Marchantia_polymorpha	SRR072152.934980	pp_9090|e_gw1.310.1.1|cslD	6-421	924-1061	137	81.43	1e-54	GACTAATGCTATCTTCGCCAATTCTCACATGAAAAATCTTGCAGCGAGTTGCATACCTGAATGTCGGTGTCTACCCCTTCACATCCGTCTTCTTGATAGTCTATTGTTTCCTACCTGCTCTATCGCTCTTCTCCGGCCAATTCATCGTGTCGAGCTTGAACGTTACCTTTTTGGTCTACTTACTGACGATTTCTATCACTCTGTGCCTCCTGGCCATACTCGAGGTGAAGTGGTCGGGCATCACCTTGGAAGAGTGGTGGAGAAATGAGCTAGTTTTGGGTTATTGGAGGGACAAGTGCTCATCTCGCTGCTGTCTGCCAGGGATTGCTGAAAGTTGTGCCGGAGTGGACATATCTTTACGCTTACTCAAGTCTGGAGTGATGATGAGAATGATGAGTT…
Marchantia_polymorpha	SRR072153.224538	sm_19975|fgenesh1_pm.C_scaffold_36000006|cslD	519-103	933-1067	134	68.84	4.2e-39	GACTATATCTCGCGACATATGCCGCAAGATCGGGCAAAATTCTGTTGTCTCCCGGTAGTTTGATCCCAAAATTTCATACCCGACTTTCTTCCAACTCACAGTTTAGGGAAACTGAAATCCTGTGCCACCTAAGCCAGTGCTGTCCGCCGGCGGACTAATAGTAACCCACAGTAACGAGATAACAATAGCCAGAAGGTCCAGACCAGACGAACACAATTGTCGGGGTACGACCGCGCCTTCCCATCAGCCCCTTCGCGAATGGATACAAATGCGTAAGACACCAACACTGAAGAACACTCCACCTAACTAGCTTACTCCACTGGGGAATCGAACTATACAGTAGTTCTCGAGACCGCCACGGCAATCGCGATCAAGTTCACGAGCATAATTGTGATAGGG…
Marchantia_polymorpha	SRR072153.384130	AT3G03050.1|AT3G03050.1|cslD	490-14	982-1139	157	81.01	2.3e-70	GACTCCTCCGGTGGCCACTCCGGTGCTGTTTTTCGGGAGGACTGATAGTCACCCACAGCAGCGAGATGACGATCGCCAACATGCCAGACCACACGTAGACGATGGTGGGAGTGCGACCTCTTCTGCCCATCAGACCCTTGGCGAACGGATACATGTGCGAGAGCACCCACAGACTGAAGAATACACCTCCCAGGAGCTTGCTCCACTGCGGCAGCACGGCGTAAATTGTCCTCGATATAGCAACGGCGATGGCGATAAGGTTGACGATCATGATGGTGATGGGCGGGATCATGAGCGCAGTCCACTTGACGACGTACAGGTCCGCGAACTCGTCGTCCATGTCCTCGGGCTCCGGACTTGGACGTGAGCGTGAAAGAAATATCCACTCCGGCCATGACC…
Marchantia_polymorpha	SRR072153.402115	pp_9090|e_gw1.310.1.1|cslD	520-16	640-801	161	69.23	1.9e-52	GACTACTCCGCTACCAGGTATAGAGGTCACGAAAGCCATCGATTGCCCATATTGCTTGGGTAGGAGGCCCCCGAGACTCGCCGTCATCGTCTTCATGGTGTACCCCGTTGAGATTTGCCACCTCAACTTCTCTTTTGGTTTTGGCTCCCTTCTTCTTCCTATTTTTTTTCTTGTCTCCGCCGCAACATAAGTTCCAGCAACTGTGTTCCTTGGGAGCTCTGGGAGGATCAAATCCGTAGAGTGCTATTCTTCTGAAACAACATCCAGTTCCTACGTAGACTGGACCCTGAAGACCATCCAAGGCTCTCATGTTGACGTCAAAAAATCAGTGTTACGAATTTGCGTATCGATCGCTAGGATCCTACGCCCTGAATCTCTGGGGAAATTGGACGTAACAGA…
Marchantia_polymorpha	SRR072153.430453	pp_9514|estExt_fgenesh1_pm.C_2690004|cslD	14-511	731-896	165	81.33	2.1e-64	GACTTCTCGGGGCCTCCTACCCAAGCAATATGGGCAATCGATGGCTTTCGTGACCTCTATACCTGTAGCGGAGTTTTCTGGAAGACCTCTGGCTGACCAGGGCATAACCAATGGTAGACCTGCTGGTTCTCTGACTGGACCTCGTGAGCCTCTAGATGCCGCAACTGTAGCTGAAGCTATCAATGTGATATCGTGCTTCTACGAGGATAAGACCGAGTGGGGACAACGAGTAGGGTGGATTTACGGATCGGTGACAGAGGATGTGGTGACCGGGTTTCGGATGCATAATCGTGGTTGGAAGTCCATATACTGTGTCACAAAACGAGATGCTTTCCGAGGAACTGCGCCCATCAACCTTACAGATCGACTTCATCAGGTGCTTCGTTGGGCTACTGGATC…
Marchantia_polymorpha	SRR072153.474109	pp_9415|estExt_fgenesh2_pg.C_1110026|cslD	10-541	642-816	174	62.15	7.8e-45	GACTGTATTTTTGACGTCAACATGAGAGCCTTGGGATGGTCTTCAGGGTCCAGTCTACGTAGGAACTGGATGTTGTTTCAGAAGAATAGCACTCTACGGATTTGATCCTCCCAGAGCTCCCAAGGAACACAGTTGCTGGAACTTATGTTGTCGGCGTAGACAAAGAAAAAAAATAGGAAGAAGAAGGGAAGCCAAAAACCAAAAGAGAAGTTGAGGTAGGCAAATCTACAACGGGGTACACCATGAAAGACGATGACGGCGAGTCTCGGGGCCTCCTACCCAAGTCAAATTATGGGCAATCGAATGGCTTTCGTGACCTCTATACCTGTAGCGGAGTTTTCNGGAAGACCTCTGGCTGACCAGGGCAATAAACCAATCGGTAGACCTGACTGGTTCTCT…
Marchantia_polymorpha	SRR072153.549776	os_21258|LOC_Os03g59340.1|cesA	518-5	805-934	129	52.33	1.4e-29	GACTTTGAAATAGGGCAAACAAGTGGGATGAGACACCTCCAATGACCCAAAATTGCTCATTCCGCCACCATTCATCAATTCCAACCCCGCTCCATCGCATCTCAAGAATACCGGTAGCGAAGATCGAAAGAAACAAAGAGATAAACCAGAGGCTCGCAAAAATTGCTAATCTGCAGTTTCACATCGAGAGGTACGAGTTAGTCAGGCTTGATATAAACATAAACCTAAGCACTCCAAGGAGCCAAGTACAGATGAAAAGNGTTGGATTAAAACGTACCGTAGGAATGATAAAACTTTCCTGTGAGCAAACATACAGCTGGCAGACTACAGTAAGCAAACGAAGAGGTANAGATGGTCAAACGGATAGACGGTAGTGTTGATATACGNTACGCTCTACCA…
Marchantia_polymorpha	SRR072153.643594	sm_19975|fgenesh1_pm.C_scaffold_36000006|cslD	5-507	720-884	164	77.51	7.6e-58	GACTGGAAGACCTCCCGGTTCTCTCACCGGACCCCGCGAGCCGCTGGACGCTGCCACGGTGGCCGAGGCCATCAACGTCATCTCGTGCTTCTACGAGGACAAGACCGAGTGGGGCGACCGTGTGGGGTGGATTTACGGGTCCGTCACGGAGGATGTGGTCACCGGGTTCAGGATGCACAACCGTGGTTGGAAATCCATCTACTGCGTCACCAAGAGGGATGCCTTCCGAGGAACTGCGCCCATCAATCTGACGGATCGACTGACTATCAAAGTGACTCCGTTAGGGCCCACGGGGTCCGTCGGAGTATTTTACTTCTCGAAGAATAACGCCTATTTTCGCCAACTCGCACATGAAGATTCTGCAGCGCGTGGACGTACCTGAACGTCGGCGTGTACCCC…
Marchantia_polymorpha	SRR072153.652568	pp_4876|e_gw1.29.2.1|cesA	455-124	617-723	106	40.87	3.1e-12	GACTATAGCAGTACATTAATAGCTAGTATGATCCTTGAAGGACGAAAATATGGTACATTAGGATTTCAATTTAGGAAATTTTATATCACTTTCTGAAATGAGAACAATGACCGAGCTTCTATTTAACGAGCAAGAAAAGTTTATCTCACCCTCCACACCTTCCTCTATGTCGTCCATACTGTACAGTGGCAGTTGTTGTCCCCTTTAGTTTCTTAGAATTTTTCTTGTTCTTTGTAGTCTTCGTCGAGGCAACCATTTTGTTTTTCTTCTCTTTTCGAGGTCCACAACACCACGTCTAAACACGATCTCTTGTTTACTTTAGGCTTCAAGGGGGGCGTCGTAGCCATATAAAGCTTGCCCTTTTGTAAAACGAACCAACCCACGTCCCAAACCAATAAC…
Marchantia_polymorpha	SRR072153.669978	pp_9415|estExt_fgenesh2_pg.C_1110026|cslD	11-513	609-766	157	52.38	1.3e-30	GACTTCATGACTGGACCGCGGCGGTGACCGGATCTGCTACGTCCAGTTCCCGCAGCGGTTCGAGGGCGTCGACCCCAGCGTATCGGTACGCCAAACCGGAACAACCGTCTTCTTCGACGTGAACATGCGAGCCCTGGACGGACTGCAGGGCCCGGTCTACGTCGGGACCGGTACCTGCTTCCGCCGGATGGCGCTGTACGGGTTCACCCTCCCCGNAACCCCAGGANCACACGCTCTGGAACCTTCTAGTTGCGGCGGCGACAAAGAAGCAAGCGGACCAAGAGGAAGAAGACAAGGTGAACGAAGATCAAGAGGGAGATACCAAGGTGGCGAGGCATGAACGGAGCGGCGGACGACGATAGACGACGATGACGTGGTAGGCCCGCGGACCTGGCCTCC…
Marchantia_polymorpha	SRR072154.155971	AT3G03050.1|AT3G03050.1|cslD	533-2	850-1023	173	76.4	5.2e-61	GACTAAGTGTGAAAGAAATGTCCACACCAGCAACAACTTTCAGTAAACCTTGAAGCACAGCTGCAAGATGCGCGCTAGTTCCACCGATGACCCAAAACTGTTCATTCCTCCACCATTCTTCCAAAGTGATGCCCGACCACTTAACCTCGAGAATAGCGAGCAGGCAGAGAGTAACGGAGATGGTGAGCAAGTATACTAAGAACGTTACGTTGAGGCTCTGCACAATGAACTGTCCGGAGAAGAGAGAAAGGGCAGGACAAAAAACAGTAAACTATACAAAGAAAATAGACGTAGAAAGGATAAACGCCGACGTTTAGGTAAGCAACACGTTGTAGAATCTTCATGTGGGAATTTGCGAAGATAGCTATTGTTTCTAGGAAGAAGAAAATCTACGACAGA…
Marchantia_polymorpha	SRR072154.179390	AT1G02730.1|AT1G02730.1|cslD	7-501	847-1010	163	63.47	3.3e-47	GACTAACCTCTGGACTGCTGCAACGGTGGCCGAGGCGATCAATGTTATCTCATGTTTCTACGAAGATAAGACTGAATGGGGTCAGCGTGTAGGCTGGATATACGGTTCAGTTACCGAGGATGTCGTGACGGGATTTCGAATGCATAACCGTGGATGGCGATCTATATACTGTGTGACGAAGCGAGATGCATTTCGTGGAACCGCACCCATAAATTTAACCGATAGGCTCCACCAAGTCTCAGATGGGCAACAGGGTCTGTGGANTTTTCTTTCCAGAACATGCTATCTTNCCAATTCTCACATGGAAAATCTTGCAGCGTATTCGCAATACCTGGAATCGTGGGTNTCTAAACCCCCTTTCACTACTCCGTTCTTCGTTGTATAGTTACTTACTTACGT…
Marchantia_polymorpha	SRR072154.378118	pp_9090|e_gw1.310.1.1|cslD	435-5	906-1047	141	77.78	3.6e-64	GACTTCCTCCGGATTTCGTCGTCAGCGTGAAGGAAATCTCCACCCCGGCGATGACTTTGAGCAATCCCTGCATGACGGCTGCGAGATGGGCGCTGGTTCCTCCGATGACCCAGAACTGCTCGTTCCTCCACCACTCTTCCAGCGTGATCTTCGACCATCGAACCTCGAGCAGCGCCAGCAGCAGCAGAGTGACCGAGATGGTGAGCAGGTACGCCAAGAAGGTCACGTTCAAGCTCGCCACGATGAACTGGCCCGAGAAGAGCGAGAGCGCCGGCAGGAAGCAGTAGACGATCAGGAAGATCGAGGTGAAGGGGTACACGCCGACGTTCAGGTACGCCACGCGCTGGCAGAATCTTACATGTGCGAGTTAGGCGAAAAGTGGACGTTGTTCTTCGAGAA…
Marchantia_polymorpha	SRR072154.397586	pp_5275|estExt_gwp_gw1.C_1890069|cesA	478-6	4-122	118	64.97	5.4e-35	GACTCACTTACATCGAAGAAAACGGTGTTGTGATTCGCGTATCGATCGTTTCGATCGATTCCATCAAACCTCTGCGGAAACTGAACAAAGCAGACCTTCTTTCCAGCAACAGGGTCCATTAGAAAACACATAGCCTCTCTGATCGCCTTACTGTTGTTGATGTAGTGGTCACAATCCAGATTGAGAAGGTACGGCGCGTTTGTTAAAACTGCAGATACCCGCACCTAAGAAAGGGCTGTCTGTCAGACGCGACGAGAAGCCCATTGCCGTAACTAGAAAGGAAATATTCAACGAAAAATACATTCGATACTGTACAAGGTATGGACAAAAACTTACCAAAGCATTCATTGCGCCAGCTTTTTTGNGATGATTAAAGCCATGCCTCTTCTCCCGAGATAC…
Marchantia_polymorpha	SRR072154.408175	pp_9663|estExt_gwp_gw1.C_680137|cslD	522-7	306-473	167	74.85	9e-49	GACTGTCAGGAAGTACGACTCGGGTTGCGCGGCTCGATGGCGTGACTTCCGGCAGAAACGGGACCCAGACGCGGGCGAAGCTAGCGGCCTCGGCCAGCGCCTCGAACGAGAGCAGCGCGCCTCCGTCGTCCGACAGGTAGCACGATAGCTTACTCGACCGGGTACTCGGCGGCCAGGATGGAGAAGATGGTGTTGGCCGTGACGAGCGGGGGCTCCTTTTCGGGATCGGCCGTCGACACGAATACGTCCATCCCCGGCAGGTCCGACTTGCCCAGAGGATTGTCCGGCGACACCTTCTACGAAACTTCTCCTTGAGCACGGACAGGTCCTCACCCGGTTCACGGGGCTGAGCTTCGGCAGCTGGTCAGAATCCCAGAGAACGNGAACCTAGATCTACGC…
Marchantia_polymorpha	SRR072154.447196	AT5G16910.1|AT5G16910.1|cslD	476-4	834-988	154	75	1.4e-60	GACTCTCCACCACTCTTCCAGCGTGATCCCGGACCACTTCACCTCGAGGATAGCCAGGGAGCAAAGGCAGACGGAGATGGTGAACAGGTACACCAAGAAGGTGACGTTCAGCGTCTGCACGATGAATTGCCCCGAGAAGAGCGAGAGCGCCGGCAGGAAGCAGTAGACGATCAGGAAGATCGAGGTGAAGGGGTACACGCCGACGTTCAGGTACGCCACGCGCTGCAGAATCTTCATGTGCGAGTTGGCGAAAATGGCGTTATTCTTCGAGAAGAAAATCTCGACGGACCCCGTGGCCCAACGGAGCACTTGATGCAGTCGATCCGTCAGATTGATGGGCNCAGTTCCTCGGAAGGCATCCCTCTTGGTNACGCAGTAGAGTGGACTTTCCAACCGTAC…
Marchantia_polymorpha	SRR072154.459035	AT5G16910.1|AT5G16910.1|cslD	526-6	800-968	168	77.01	1.2e-64	GACTAGAGAGTAACGGAGATGGTGAGCAAGTATACTAAGAACGTTACGTTGAGGCTCTGCACAATGAACTGTCCGGAGAAGAGAGAAAGGGCAGGCAAAAAACAGTAAACTATCAAGAAAATAGACGTGAAAGGATAAACGCCGACGTTTAGGTAAGCAACACGTTGTAGAATCTTCATGTGGGAATTTGCGAAGATAGCATTGTTTCTGGAGAAGAAAATCTCGACAGATCCAGTAGCCCAACGAAGCACCTGATGAAGTCGATCTGTAAGGTTGATGGGCGCAGTTCCTCGGAAAGCATCTTCGTTTTTGNGACACAGTATATGGACTTCCAACCAGATTATGCATCCCGAAACCCGGTCACCCACACTTCCTCTGTCACCGATACCGTAAATCCCA…
Marchantia_polymorpha	SRR072154.512526	pp_5742|estExt_gwp_gw1.C_2430005|cslD	494-5	307-468	161	76.83	1.5e-59	GACTATCTCCGCGGCTCAGGAAATACGAGTCCGGGTTGCGGGGCTCGATGTTGTGCTTCCTGCAGAACGGGACCCAGACTCGCGCGAAGCTCGCGGTCTCGGCCAGCGCCTCGAATGACAGCAGCGCCCCTCCATCGTCCGAGAGGTAGATGGCCAGTTTCTCGACGGGGTACTCGGCCGCCAGGATGGAGAAGATGGTGTTGCCCGTGACCAGAGGGGGCTCCTTCTCTGGATCTGCGCTGGACACGAACACGTCCATTCCCGGCAGATCCGATCGCCCTCGGGGATTCTCCGGGGANACTCGCTCGAAGCGCTCCTTGAGGACGCTTAGATCCGTGGACCGATTGACAGGGTTCAGCTTGGGCAGCTGATCGAGAATCACGAGAAGCGAACTATATC…
Marchantia_polymorpha	SRR072154.616030	pp_9415|estExt_fgenesh2_pg.C_1110026|cslD	5-306	644-746	102	58.25	7.6e-29	GACTGTCAACATGAGAGCCTTGGATGGTCTTCAGGGTCCAGTCTACGTAGGAACTGGATGTTGTTTCAGAAGAATAGCACTCTACGGATTTGATCCTCCCAGAGCTCCCAAGGAACACAGTTGCTGGAACTTATGTTGCGGCGGAGACAAGAAAAAAAATAGGAAGAAGAAGGGAGCCAAAACCAAAAGAGAAGTTGAGGTGGCAAATCTCAACGGGGTACACCATGAAGACGATGACGGCGAGTCTCGGGCCTCCTACCCAAGCAATATGGGCAATCGATGGCTTTCGTGACCTCTATACCTGTAGAACCGAAATACCCAATTTGCATGTTAATTGACTTTGCTCCATGTGGTAATCTAACCAGGTCCAGGTACGGTTTTTATGGATTGAGTTCAACT…
Marchantia_polymorpha	SRR072154.634121	pp_28559|estExt_gwp_gw1.C_570039|cslD	516-44	587-741	154	71.43	9.1e-44	GACTATCTTCGTCACCTTGTCCTTCTTCCTCTTGGTCCGCTGCTTTCTTGTCGCCGCCGCAACAGAAGTTCCAGAGCGTGTGCTCCTTGGGGTTGCGGGGAGGGTCGAACCCGTACAGCGCCATCCCGGCGGAAAGCAGGTACCGGTCCCGACGTAGACCGGGCCCTGCAGTCCGTCCAGGGCTCGCATGTCACGTCGAAGAAGACGGTGTTCCGGTTGGCGTACCGATCGCTGGGGGTCACGCCCTGAACCGCTGCGGGAACTGGACTAGCAGATCCGGTNACCGCCGCGGTCCATCATGAAGCACATGGCCTACGCGCATGGCCAGCGAGTTGTAGATGTAGTGATCGCAGTCGAGATTGAGGATGAAGGCCCTTGGACATGATGGCNCTGGTNCGC…
Marchantia_polymorpha	SRR072154.641464	pp_8706|estExt_fgenesh1_pm.C_300004|cesA	4-379	780-903	123	80	9.3e-59	GACTCAGAAGATATTTTGACAGGATTTAAGATGCACTGTCGAGGGTGGCGTTCGATATACTGCATGCCGAGACGGCCTGCATTTAAAGGATCTGCACCAATCAATCTTTCGGATAGGTTGCATCAAGTGCTGCGTTGGGCCTTAGGATCAGTTGAGATTTTGCTCAGTCGCCACTGCCCTCTTTGGTATGGATTTGGAGGGCGGCTCAAGTGTTTGGAGAGGCTAGCGTATATCAACACTACCGTCTATCCGTTGACATCTCTACCTCTTGTTGCTTACTGTAGTCTGCCAGCTGTATGTTTAGCTCACAGGTAAAGTTTATCTATTCCTAACGGTTAACGTTTTTAACTCCTAACTTCTTTTCATTCTGTACTTGGCTCCTTGGAGTGTCTTAGTTTA…
Marchantia_polymorpha	SRR072154.643736	pp_9415|estExt_fgenesh2_pg.C_1110026|cslD	556-7	648-822	174	56.28	7.4e-45	GACTAAACCACGGTTGTGCATCCTGAACCCGGTAACCACATCCTCCGTGACGGACCCATAAAATCCACCCGACACGCTCGCCCCACTCCGTCTTGTCCTCGTAGAAGCACGAGATGACGTTGATGGCCTCGGCCACCGTGGCCGCGTCGAGAGGCTCGCGCGGCCCCCTCAGCGACCCCGCAGGCCTGCCGTTGCGGATGCCCTGGTCCGCGACTGGCCGCCCGGCGAACTCCGCGATGGGAATGGACGCAACGAAGGCCATCGAGGCCCCGTACTGCTTGGGGGAGCGAGGCCGCGGGCCACCACGTCATCGTCGTCATCGTCGTCCGCCGCTCCGTTCATGCTCGCCACTGGATCTCCCTCTGATCTTCGTCACCTTGTCCTTCTTCCTCTTGGTCC…
Marchantia_polymorpha	SRR072154.652200	pp_9410|estExt_fgenesh2_pg.C_1110020|cslD	323-16	544-645	101	83.5	1.3e-39	GACTCACCGCGGTCCCATCATAAAGCACATAGCTTCCCTCATAGCAAGGGAATTGAATATGTAATGATCACAATCCAGATTGAGGATGAAGGGTCCGTTGGACATGACTGCACTGGTGCGCACCAAGGCGTTCATGGCTCCGGCCTTCTTGTTGTGATCGTAACCGGGTCGCTTCTCTCGAGATACGTACACCAGCATCGGCAGTCGCACATCGATGTCGGTCGTGTCGATCAGATTCTCCTCCAGATCGTTGCTTCCCATGACCGGATCGCAGCTGGGTGTGCCAGCATCACCTGCAGCATCCATCCATCCATACCCAAACCAACCCACAACCACGAAGGTCGTACAACATTCCTCTGCGTGACAATAATCAATCATACATGCAGCAGCAGCAATGGA…
Marchantia_polymorpha	SRR072154.661805	sm_9098|estExt_Genewise1.C_30146|cesA	415-16	348-480	132	78.95	4.1e-53	GACTCTGATAGGCAGTATCATCTCCATTATGTTCACAACGTATGCACCCATACTTACCTTCATTGTTCGACGCTCCTTCACGAATGTAGGTTGAATTTTGTCCTTCAAATAATCCATTTTCTGAGCGAAATACACCTCAGGAGCACGAGGTTCAATGTTGAATTTTTTGCAGAAGGGCACCCACTTTCGAGCAAACTCAGAAGTCTCCGATAGAGCTTCAAAGGTTAACATAGCTGCACCATCATCTGATACGTAGCACGAGACCTTTTCCACGGGATAATCAACCGACAGAATTGATAAAACCGTGTTGGCTGTGACGAGAGGTGGTTCTTTGGAGGANCCACTGTGCTAACATATACGTCGACTGGATCCAGGCGAGAGTGGTTCCACCTTCGGGCT…
Marchantia_polymorpha	SRR072154.721297	pp_28559|estExt_gwp_gw1.C_570039|cslD	6-387	636-759	123	70.63	5.1e-41	GACTTCTGGATTGTGATCATTACATATACAATTCACTGGCAATGAGAGAAGCCATGTGTTTCATGATGGACCGCGGTGGCGACCGAATCTGTTACGTCCAACTTTCCCCAGAGATTCGAGGGCGTGGATCCTAGCGATCGATACGCAAAATCGTAACACTGTTATTTTTTGACGTCAACATGAGAGCCTTGGATGGTCTTCGAGGGTCCAGTCTACGTAGGAACTGGATTGGTTGTTTCAAGAAAGAATAGCTACTCTACGGATTTGACTCCTCCCAGAGCCTACCCAAGGAACACAGTTGCTGGTAACTTAGTGTTGCGGCGGAAGAACAAAAGAAAAAAAGTAGGAAGAAGAAGGGAGACCAAAAACAAAAGAGAAGTTAGAGGTGACAAATACGTA…
Marchantia_polymorpha	SRR072154.746186	AT3G03050.1|AT3G03050.1|cslD	365-6	852-968	116	60.33	1.3e-28	GACTAGAGAGTAACGGAGATGGTGAGCAAGTATACTAAGAACGTTACGTTGAGGCTCTGCACAATGAACTGTCCGGAGAAGAGAGAAAGGGCAGGCAAAAAACAGTAAACTATCAAGAAAATAGACGTGAAAGGATAAACGCCGACGTTTAGGTAAGCAACACGTTGTAGAATCGTTACATGTGGGTAATTTGACGAAGTATAGCATTTGTTTCTGGAAGAAGAAAAGTCTACGACAGATCCAGTACGACCCAAGAGCACCTGATAGAGTCGATCGTAGTAGGTTGACGTAGGGGCNCTACGGTTTCCACGGGTAAANCCAGTTCCGTTCGTTTTTGAGACCCAATAGGTTAATAGTCGGTAACCTTTACCCAACCGTACGTATTTTTACGCGACCTAA…
Marchantia_polymorpha	SRR072155.105042	pp_9090|e_gw1.310.1.1|cslD	5-508	765-934	169	69.41	3.9e-48	GACTGTTGAGGTCGGCAATCTCAACGGGTACACCATCGAAGACGATGACGGCGAGTCTCGGGCCTCCTACCCAAGCAATATGGCAATCGATGGCTTTCGTGACCTCTATACCTGTAGCGGAGTTTTCTGGAAGACCTCTGGCTGACCAGGGCATAACCAATGGTAGACCTGCTGGTTCTCTGACTGGACCTCGTGAGCCTCTAAGATGCCGCAACTGTAGCTGAAGCTATCAATGTGATATCGTGCTTCTACGAGGATAAGACCGAGTGGGGACAACGAGTAGGGTGGATTTACGGATCGGTGACAGAGGATGTGGTGACCGGGTTTCGGATGCATAATCGTGGTTGGAAGTCCATATACTGTGTCACAAACGNGATGCTTTCGAGGACTGCGCCATCA…
Marchantia_polymorpha	SRR072155.113544	pp_8706|estExt_fgenesh1_pm.C_300004|cesA	25-360	455-565	110	82.3	3.8e-46	GACTTGATCATGTCATGGCTACATTTGCAGAGAGAATATGAAGAATTCAAGGTGCGCGTGAATGCTTTGGTCGCCAAAGCCCAGAAGGTCCCCGAAGAAGGATGGACGATGCAGGATGGAACTCCATGGCCCGGTAACAACACCCGTGATCACCCAGGAATGATTCAAGTGTTTTTGGGTCACAGCGGTGGGCACGACACAGACGGAAACGAGCTTCCTCGCCTTGTGTACGTGTCAAGAGAGAAGCGTCCAGGATTCAATCACCACAAGAAGGCAGGAGCTATGAATGCATTGGTATAATCCCGAGTCCCTTCCTCCTTGATGATGAAGAGCATGTTATTTGTTACTTGTCCTAGGTATGAAGAGACTAGGCTTGCTCATAGTATAGATGTGGTAGTA…
Marchantia_polymorpha	SRR072155.137476	sm_19975|fgenesh1_pm.C_scaffold_36000006|cslD	5-414	788-919	131	71.53	2.5e-43	GACTACCAAGCGAGACGCGTTCCGGGGCACGGCGCCCATCAATCTGACGGATCGACTGCACCAAGTGCTGCGGTGGGCCACGGGGTCTGTGGAGATTTTCTTCTCGCGGAACAACGCCATCTTTGCGAACTCGCACATGAATTCCTGCAACGTGTCGCGTACCTGAACGTCGGCGTTTACCCATTCACGTCTATCTTCCTGATCGTGTACTGCTTCCTGCCGGCACTGTCGCTCTTCTCGGTTCAGTTTANCGTGCAAAATCTCAATGTGACTTTCCTGGTCTACTTGCTGCATCTTTCAGGNAGTACTTACGTCTNTCTCTGTCTGTCGCGTGCTGTCTNTTCTCGTGTCGAGTGTGGTACGTCNCTGTGAGAGTGNGGTAGACGCGNGTGTTCGGTC…
Marchantia_polymorpha	SRR072155.146096	sm_19975|fgenesh1_pm.C_scaffold_36000006|cslD	455-24	749-886	137	69.23	2.6e-34	GACTAAATGACGTAAAGTCTGCCTGAAAGATGCAGCAAGTAGACCAGGAAAGTCACATTGAGATTTTGCACGATAAACTGAACCGAGAAGAGCGACAGTGCCGGCAGGAAGCAGTACACGATCAGGAAGTATAGACGTGAATGGGTAAACGCCGACGTTCAGGTACGCGACACGTTGCAGGAATTCATGTGCGAGTTCGCAAAGNTGGCGTTGTTCCGACGAGAAGAAATCTCCACACGACCCGTGGCCCACGCAGCACTTGGTGCAGTCGATCCGTACAGATTGATGGGCGCCGTCGCCCGGAACGCGTCTCGCTTGGTCGACGCAGTAGACTCGACTTCCACGCCACGTATTGTCGACTAGTTCCGGAACCGGTCACCACACTCCGTCTCGTACCAC…
Marchantia_polymorpha	SRR072155.28443	pp_9415|estExt_fgenesh2_pg.C_1110026|cslD	507-11	270-433	163	82.42	3.3e-67	GACTTTCACCCTTCTACCGATCTTTCACAAAGTCTAGTCGGACTTTGCCTTTAGTGGGATCGCCCCGAGTGAGGAAATATGACTCAGGGTTCCGGGGCTCGATAATGTGCTTCCTGCAAAACGGCACCCACACTCTGGCGAAGCTGGCTGCTTCAGCAAGCGCCTCAAAAGCAGCAGCGCGCCTCCGTCGTCTAGAAAGGTGCAGGCAAGTTTCTCAATGGGGGTACTCGGCGGCAAGAATGGATAAGATTGNGTTAGCAGTCACGAGAGGGGGCTCCTTTTCTGGATCTGCAGTGGATACGAACACATCCATTCCTGGCAGATCTGATCGGCCTCGAGGGGTTTTCTGGAGAAACTTTTTCGAACCTATCCTTGAGGACACTAAGATCAGTCGATCGA…
Marchantia_polymorpha	SRR072155.314223	sm_4713|e_gw1.0.15.1|cesA	511-4	879-1047	168	77.78	1.8e-72	GACTACTATAACGATGGTCGGAGTTCGATTTTGGCGTCCCATCAAACCCTTCAAGAAAGGATACAAATGCACGATGACCCAGAAGGCAAAAAACAGCTTTCCAAATAGAGGACCCCATGATTGGTAGCCATTATTAATGGCGTCTGATATACCTGCGACTATACCTACAAGGTTGATAACTATCAAAGTGGTGGGAGGAATCAACAACGTCGTCCACTTAAATTCATAGAGCTCTCCGAAAGTATCATCCTCGGAGGCCTTGGCGGTCACAGTAAAATTGGTGTCAATGCCAGCTAAAACCTTCAACAGTCCTTGAAATAGGGCAAACAAGTGGGATGAGACACCTCCAATGACCCAAAATTGCTCATTCCGCACCATTCATCATTCAACCCGCTCCAT…
Marchantia_polymorpha	SRR072155.43068	pp_28559|estExt_gwp_gw1.C_570039|cslD	2-524	623-789	166	62.5	1.6e-54	GACTAGCGCCGTCATGTCCAACGGACCCTTCATCCTCAATCTCGATTGCGATCATTACATCTACAACTCGCTGGCCATGCGCGAGGCCATTTTGTCTTTCATGATGGACCGCGGCGGTGACAGAATCTGCTACGTCCAGTTCCCACAGCGGTTCGAGGGCGTCGATCCCAGCGATCGGTACGCCAATCGGAACACCGTGTTTTTCGACGTGAACATGCGAGCCCTGGATGGGCTGCAGGGCCCGGTCTACGTCGGAACTGGGTGCTGCTTCCGAAGGACGGCCCTNTACGGGATCGACCTCCTCGAGTTCCTAAGGACCATACCATCTGGAACGCGTGCTGCGGAGGGGACAAGAAGAAGAACAGAAAGCTAGAAGAAAAAGAGAACAGGCGCTCCGGC…
Marchantia_polymorpha	SRR072155.462027	pp_5742|estExt_gwp_gw1.C_2430005|cslD	498-6	256-419	163	70.3	1.2e-58	GACTACGATAGCTTCTCGACCGGGTACTCGGCGGCCAGGATGGAGAAGATGGTGTTGGCCGTGACGAGCGGGGGCTCCTTTTCGGGATCGGCCGTCGACACGAATACGTCCATCCCCGGCAGGTCCGACTTGCCCAGAGGATTGTCCGGCGACACCTTCTCGAACTTCTCCTTGAGCACGGACAGGTCCGTCACCCGGTTCACGGGGCTGAGCTTCGGCAGCTGGTCGAGATAAAACCNCGAGAACGCGAACCAGATCTCGCACACCACAGACATCCCCCAGAGCCACATCGCGTCCCGGTTCGGGTTCTGAATTCGCCAGGCCAGGAAGAATCCCAGCACCACGAGACGCAGCATCGCCAGGAACCGGTACGGGCTGATGACGCCGGCAGCGATGTTC…
Marchantia_polymorpha	SRR072155.476661	os_5702|LOC_Os01g54620.1|cesA	13-558	656-770	114	52.2	2.4e-27	GACTCAGGTTGCTTGTTGAAAGAAGCTATACATGTTATCAGCTGTGGATATGAGGACAAAACCGAGTGGGGTAAGGAGGTAAGTATATCAGAATGGCATAGCGGCTCCGTGTTTCTGCGACGTCCATTATTGTCCTGACTATTTTTCTTGATAGTTATACTTCGCCTTAAAGTTTTGACTATTTCTTTTTTTAAGTAAGTTATCGGCTATACTACTTACAACTGCGTGTTGGGTTGTTTCTGCCAGATTGGGTGGATTTATGGTTCAGTGACAGAAGATTATTTTGACAGGATTTAAGATGCACTGTCGGAGGGTGGCGTTCGATATACTGCATGCCGAGACGGCCTGCATTTAAAGGNTCTGCACCAATCAATCTTCGGATAGGTTGCATCAAGTGCT…
Marchantia_polymorpha	SRR072155.479178	pp_8706|estExt_fgenesh1_pm.C_300004|cesA	392-20	768-889	121	86.99	4.9e-56	GACTGATGTGAACAGTATGTACCGTTGGGATGATAAATTCTCCGGTCAGAAGGCAGATAGCAGGAAGAGCACAGTAGGCAACAAGAGGCAAGGATGTCAATGGGTACACGATGGTGTTGATGTACGCCAGTCTCTCCAGGCATTTCAACCTTCCTCCAAATCCGTACCATAGAGGACAATGCTTGCTGAGCAAAATCTCAATGGATCCCAGCGCCCATCGAAGCACTTGATGCAGACGATCGGACAGATTGATTGGAGCAGACTCCCTTGAATGCAGGTCTTGTGGGCATGCAGTAGATTGAGCGCCATCCGCGTGTGTGCATCTTAGAAACCGGTCAAAATATCCTCTAGTAACTGATCCGTAGACTCCATCCGATCTGCACACGACTCCAGCCGAGT…
Marchantia_polymorpha	SRR072155.549810	sm_19323|fgenesh1_pm.C_scaffold_4000132|cslD	528-7	284-456	172	69.49	4.3e-50	GACTAGGAAGTAGGAGTCGGGATTGCGCGGCTCGATGGCGTGCTTCCGGCAGAAGGGAACCCAGACCCGCGCGAATGTGGCCGTCTCGGCCAGCGCCTCGAACGACAGCAGAGCGCCACCGTCATCTGACAGGTAGCAGGCCAGTTTCTCCACCGGGTACTCGGCCGCGAGGATGGAGAAGATGGTGTTTCCCGGTGACCGAGAGGGGGCTCCTTCTCGGGATCGGCACTGGACACGAACACGTCCATTCCCGGCAGATCTGATCGCCCTCGAGGTTCTCGGGGGANCCGATCGAATCGTTCCTGAGCACGGCGAGATCCGGTCGACCGGTTGACCGGGGAACAGCTTGGGGCAGCTGGGTCGAGAATCCCAGAGAAGGCGAACCAGGATCGTCGGCAC…
Marchantia_polymorpha	SRR072155.686592	sm_18747|fgenesh1_pm.C_scaffold_91000013|cslD	390-14	354-476	122	50.79	4.2e-24	GACTGGCGCCACGCATGACCTGGATGATGCCAGCGTGGTCGCCACGCCCGTGCTCCTTGCTCGAAACGGACCACGTCCCGGCCAGTGAGTACCGTCGGACATCCACGTGGCCTTAACGCCTGCAGCGGCTGCGACAGACTCCGGCCCCCGACTCCATCCTGCCGCCCTCTTGGCGCGGATCCTCGTCGNGCGCATTGGTGGCCGTCCGATCCGCCGCCTAGCTTGGCCTCGTTCACGCCCGTTCACCCGGTCTTAGACTCGTCGTACTCGCGCTCCNCCCTCCGGCGGTCCTACACGACGTCCACCGTCTTCCTCGCCCTTCGTGGGTCCGCCGCGCTGCGAAGGAGTAGGAGTCGGATTCGCGCGCTCGNTGGCGTGCCTTCCGGCGAAGACGGAACC…
Marchantia_polymorpha	SRR072155.701265	AT3G03050.1|AT3G03050.1|cslD	451-53	1017-1146	129	75	1e-47	GACTTCAGATTCTTCCTACCATGCCCTGCCAGGCCAGGCCCGAGCTCTAGATTTAAGGGAACTCGAAGCCTCCACCTGCGGACCCGATGGTGGAGTTGGCAGGAGGATTGATAGTGACCCACAGGAGGGAGATGACGATAGCCAGCAGGCCGGACCAGACGTAGACGATGGTGGGAGTGCGGCCTCTCCTGCCCATCAGACCCTTGGCGAAGGGATACATGTGGGTCAGCACCCAGACGCTGAAGAACACACCTCCCACCAGCTTACTCCACTGCGGAATCGTGCTGTACAATGTACGCGAAATGGCCACGGCGATGGCGATCATATTGACGAGCATGATAGTGAGTGGGGGGATCGATAGAGCGCGGTCATTTCACGACGTAGNGGTCTGACGAACTC…
Marchantia_polymorpha	SRR072155.705246	pp_8706|estExt_fgenesh1_pm.C_300004|cesA	371-20	776-889	113	81.36	4e-44	GACTGATGTGAACAGTATGTACCGTTGGGATGATAAATTCTCCGGTCAGAAGGCAGATAGCAGGAAGAGCACAGTAGGCAACAAGAGGCAAGGATGTCAATGGGTACACGATGGTGTTGATGTACGCCAGTCTCTCCAGGCATTTCAACCTTCCTCCAAATCCGTACCATAGAGGACAATGCTTGCTGAGCAAAATCTCAATGGATCCCAGCCGCCCATCGAAGCACTTAGATGGCAGACGATCGGACAGATTGATTGGAGCAGATCCCTTGAATGCAGGTCTTGTGGGCATGCAGTAGATTGAGCGCATCGCGTGTGTGCATCTTACGAAACCGGTACAAAATACTCCTCCTAGTTAACTGACTACCGTACGAATCCATACCGTATCTAGCACACGTA…
Marchantia_polymorpha	SRR072155.711269	sm_6907|estExt_Genewise1.C_600296|cesA	570-6	844-1036	192	61.73	5.3e-49	GACTCAATGATAATGGTTGGTGTGCGGTTTTGCCTGCCCATAAGACCCTTCAGGAACGGGTACAAATGCACGATCACCCAGAAGGCAAAGAAGAGCTTTCCGAACAGGGGTCCCCAGGATTGGTAGCCATTGTTGATGGCGTCAGAGATACCGGCAACCACTCCTACAAGGTTGATGATGAGCAGCGTGGTTGGGGATGAGCAGAGTTGTAGAACTTGAAGGCGTACAGCTCTCCGAAGTTCNCGTCGTCAGCTTGCCTTGATGTGACAGTAGAATTTGGTGTCGATTACCCTCCTAACACCTTCAACAGTACCTTGGAACACGGACAAACAAATGAGACGACACTCCTCCGATGACCCAAACTGCTCATTTACTCCACCATTCGTACTAACTTCCGAC…
Marchantia_polymorpha	SRR072155.743720	pp_9663|estExt_gwp_gw1.C_680137|cslD	540-4	354-532	178	77.9	4.2e-65	GACTATTTGATTTCTTTTGGCGCGAATTTCTTCGTGCGCATTGTAGGCATCGGATCTTCGTCGAATAGAATCTGGAAGCCCATTAATTCGCACTTTGAACTCGTCGTACTCTCGTTTGACTCGTCTTCGGTCTTTGACAAAATCAGTGCGCACCTTACCCTTGGTTGGGTCACCACGAATCATGAAATAGGTTTCGGGGTTGCGGGGCTCAATGATATGCTTCCTACAGAAAGGTACCCAGACTCTGGCAAAGCTAGCTGCCTCCGCAAGGGCCTCGAAAGAGAGAAGCGCGCCTCCATCATCCGAAAGGTAACAAGAGAGCTTCTCCAGCGGATACTCTGCGGCCAGGATCGACAATATAGTGTTTGCTGTTACGAAGGGGGGTTCCTTTCGGGGCTG…
Marchantia_polymorpha	SRR072155.81930	sm_8054|e_gw1.7.782.1|cslD	450-3	294-442	148	83.89	1.6e-65	GACTGCTTCCTACAGAAAGGTACCCAGACTCTGGCAAAGCTAGCTGCCTCCGCAAGGGCCTCGAAAGAGAGAAGCGCGCCTCCATCATCCGAAAGGTAACAAGAGAGCTTCTCCAGCGGATACTCTGCGGCCAGGATCGACAATATAGTGTTTGCTGTTACAAGGGGGGGTTCCTTTTCGGGGTCTGCTGTGGAAACGAAAACATCAATCCCTGGCAGGTCAGAACGCCCTCGGGGATTGCAGGCGAAACTCGCTCAAACTTATCCTTGAGAACCTGAAGATCCGTCTGGCGATTCACGGGATTCAGCTTTGGGAGTTGATCGAGAATCCAAGAGAAAGCGAACCAGATTTCACAGACGACGGACAGTTCCCCAGAGCCACAGTGGCATCCCTGTTGGG…
Marchantia_polymorpha	SRR072156.1014208	sm_8054|e_gw1.7.782.1|cslD	6-534	285-454	169	67.8	1.5e-53	GACTAGTCATCAGTCCTTACCGATTTCTCGCCCTGCTGCGGCTCGTGGTGCTGGGATTCTTCCTGGCCTGGCGAATTCAGAACCCCAACAAGGACGCGCTCTGGCTCTGGGGCATGTCCGTGGTGTGCGAGATCTGGTTCGCCTTCTCGTGGATTCTCGACCAGCTGCCCAAGCTGTTCCCGGTCAACCGGTCGACCGATCTCGCCGTGCTCAAGGAACGATTCGAGTCGGTCTCCCCCGAGAACCCTCGAGGGCGATCAGATCTGCCGGGAATGGACGTGTTCGTGTCCAGTGCCGATCCCGAGAAGGAGCCCCCTNTCGTCACCGGAAACACCATCTTCTCCATCCCTCGCGGCCGAGTACCCGGTGGAGAAACTGGCCTGCTACCTGTCAGATGAC…
Marchantia_polymorpha	SRR072156.1088209	pp_9663|estExt_gwp_gw1.C_680137|cslD	8-522	423-594	171	73.3	8.1e-55	GACTACCCCATTGACGAAACTTGCCTGCTACCTTTCAGACGACGGAGGCGCGCTGCTGTCTTTTGAGGCGCTTGCTGAAGCAGCCAGCTTCGCCAGAGTGTGGGTGCCGTTTTGCAGGAAGCACATTATCGAGCCCCGGAACCCTGAGTCATATTTCCTCACTCGGGGCGATCCCACTAAAGGCAAAGTCCGACTAGACTTTGNGAAAGNTCGTAGAAGGGTGAAGCGAGAATACGATGAGTTCAAGGTCAGGATAAATGGTCTTCCTGATTCGATCAGGAGGCGATCTGATGCCTACAATGCGCATGAGGAGATCCGAGCTAAGAGGAATCAAATTGGAAACCGGGGNTGATCCCTNACAGCCACTTACGTCCCAAGGCTACATGATGGCGGATGGCA…
Marchantia_polymorpha	SRR072156.1146669	pp_5742|estExt_gwp_gw1.C_2430005|cslD	513-12	800-963	163	82.14	3.5e-67	GACTGAGAATACGCGAGCAGGCAGAGAGTAACGGAGATGGTGAGCAAGTATACTAAGAACGTTACGTTGAGGCTCTGCACAATGAACTGTCCGGAGAAGAGAGAAAGGGCAGGCAAAAAACNGTAAACTATCAAGAAAATAGACGTGAAAGGATAAACGCCGACGTTTAGGTAAGCAACACGTTGTAGAATCTTCATGTGGGAATTTGCGAAGATAGCATTGTTTCTGGAGAAGAAATCTCGACAGATCCAGTAGCCCAACGAAGCACCTGATGAAGTCGATCTGTAAGGTTGATGGGCGCAGTTCCTCGGAAAGCATCTCGTTTTGTGACACAGTATATGGACTTCCAACCACGATTATGCATCCGAAACCCGGTCACCACATCCTNTGTCACCGATC…
Marchantia_polymorpha	SRR072156.1155324	pp_5742|estExt_gwp_gw1.C_2430005|cslD	5-527	812-986	174	84.66	3.3e-82	GACTATCAATGTGATATCGTGCTTCTACGAGGATAAGACCGAGTGGGGACAACGAGTAGGGTGGATTTACGGATCGGTGACAGAGGATGTGGTGACCGGGTTTCGGATGCATAATCGTGGTTGGAAGTCCATATACTGTGTCACAAAAACGAGATGCTTTCCGAGGAACTGCGCCCATCAACCTTACAGATCGACTTCATCAGGTGCTTCGTTGGGCTACTGGATCTGTCGAGATTTTCTCTCCAGAAACAATGCTATCTTCGCAAATTCCCACATGAAGATTCTACAACGTGTTGCTTACCTAAACGTCGGCGTTTATCCTTTCACGTCTATTTTCTTGATAGTTTACTGTTTTTTGCCTGCCCTTTCTCTCTCTCGACAGTCATTGTGCAGAGCCTC…
Marchantia_polymorpha	SRR072156.1156329	sm_19975|fgenesh1_pm.C_scaffold_36000006|cslD	479-145	957-1067	110	72.32	2e-44	GACTGAAGTACCTTGGCTTCATTATGCTAATTGCGTACAGTGAACAGACAAGTTCACTGTACCAAGTTCGAGCTCGACTGCGGCGGCGGCTAAACGATTCTCAATTTATCCTACTTTATACTGTATCAGGAATTCATCCGATGCTCAAGGGTTGAATCCTCCGGTGGCCACTCCGGTGCTGTTTTCGGGAGGACTGATAGTCACCCTACAGCAGCGAGATGACGATCGCCAACATGCCAGACCACACGTAGACGATGGTGGGAGTGCGACTCCTTCTGCCCATCAGACCCTTGGCGAACGGATACATGTACAAGTAGCACCCACAGACTGAAGAATACACCTCCCAGGAGCTTGCTCCACTGCGGCAGCACGGCGTAAATTGTCTCCGATATAGCAACG…
Marchantia_polymorpha	SRR072156.1200078	sm_19975|fgenesh1_pm.C_scaffold_36000006|cslD	7-441	848-980	132	71.03	1.9e-46	GACTCATTCACGTCTATCTTCCTGATCGTGTACTGCTTCCTGCCGGCACTGTCGCTCTTCTCGGTTCAGTTTATCGTGCAAAATCTCAATGTGACTTTCCTGGTCTACTTGCTGCATCTTTCAGGCAGACTTTACGTCATTTCCGTCTGCCTGTGCCTGCTGGCTATTCTCGAGGTCAAGTGGTCGGGAATCACTCTGGAAGAATGGTGGAGGAACGAGCAGTTTTGGGTCATCGGAGGTACGAGTGCCCATCTGGCTGCCGTGCTCCAAGGTCTGCTCAAGGTCAGTGGCCGGAGTGGATTATTTCTTCACGCTCACGTCCAAGTCCGGAGCCGGAGGACAGTGGACGACGTAGTTCGACGGTACCTGGTACGTCGTACAAGGTGGACTGCGCTCAGT…
Marchantia_polymorpha	SRR072156.120315	pp_9514|estExt_fgenesh1_pm.C_2690004|cslD	53-542	710-873	163	69.05	3.3e-41	GACTCGATACCTCCCCGCGGTGGCCACAAGTAAACTAAAAAGAAGGCGGCCCTGCTGGCGCAGATGGCCAACGACGAGGACGAATTCCGAGTCGCGAGGCCTGCGTCCCAAGCAGTACGGGCAGGTCGAAAGAGTCTTCGTAGCCTTCCATTCCCGTCGGGCCGGAGTTCGCGGGGCGACCTCGTGGCCGAGCCCGGAATCCCCCACGGGCGACCGGCCGGAGCCCTGACGGGCCCGCGAGAGCCACTGGATGACGGCGAACGGTGGCCGAAGCGATCAACGTAATCTCGTGCTACTACGAGGACAAGACCGAGTGGGCGGCGAGTGGGCTGGATTTACGGCTCGGTGACAGAGGATGGTGGTGACCGGGTTCCGAATGCACAATCGTGGCTGGAAGTC…
Marchantia_polymorpha	SRR072156.1253240	pp_5742|estExt_gwp_gw1.C_2430005|cslD	3-528	454-627	173	78.29	1.8e-73	GACTCGAGCCGCGCAATCCCGACTCCTACTTCCTGCAGCGCGGCGACCCCACGAAGGGCAAGAAGCGGTTGGACTTCGTGAAGGACCGCCGGAGGGTGAAGCGCGAGTACGACGAGTTCAAGGTCCGGGTGAACGGGCTGAACGAGGCCATCAGGCGGCGATCGGACGCCTACAATGCGCACGACGAGATCCGCGCCAAGAGGGCGCAGATGGAGTCGGGGGCCGATCTGTCGCAGCCGCTGCAGGTCGTTAAGGCCACGTGGATGTCCGACGGTACTCACTGGCCCGGGACGTGGTCCGTTTCGAGCAAGGAGCACGGGCGTGGCGACCACGCTGGCATCATCCAGGTCATGCTGGCGCCCCCGGGCAACGACCCCATCTACGGGAGCAACGACGAGG…
Marchantia_polymorpha	SRR072156.1258062	AT5G16910.1|AT5G16910.1|cslD	5-472	982-1135	153	78.06	1.2e-55	GACTACGCTGGAAGAGTGGTGGAGGAACGAGCAGTTCTGGGTCATCGGAGGAACCAGCGCCCATCTCGCAGCCGTCATGCAGGGATTGCTCAAAGTCATCGCCGGGGTGGAGATTTCCTTCACGCTGACGACGAAATCCGGAGGAGACGACATCGACGATGAGTTCGCTGATCTTCACGTGGTGAAGTGGACTTTCCTCATGATCCCGCCCATCACCATTATGCTCGTCAATATCATCGCCATTGCCGTGGCAGTGTCCCGCACGCTGTACAGCACCATTCCCGAGTGGAGCAAGCTGGTCGGCGGTGTGTTCTTCAGTATCTGGGTGCTCACGCATCTGTATCCCTTCGCCGAAGGGGCTCATGGGACGCCGAGGCCGCACCTCCCACCATCGTGTAC…
Marchantia_polymorpha	SRR072156.1266026	pp_9663|estExt_gwp_gw1.C_680137|cslD	3-479	418-577	159	84.38	6.3e-67	GACTGGCCGCCGACTACCCTGTCGAGAAACTGGCCTGCTATCTGTCCGACGATGGAGGTGCCCTTCTCTCCTTCGAGTCCTTGGCCGAGGCGGCCAGCTTCGCCAGAGCGTGGGTGCCATTCTGCCGGAAGCACGCCATCGAGCCCCGGAACCCCGAGACTTACTTCCTTATCCGTGGGGATCCCACCAAGGGCAAGGTGAGGACGGATTTTGTCAAGGACCGCAGGCGGGTGAAGCGTCGAGTACGATGAACTGAAGGTGCGAATTAATGGATTGACCGACTCCATCCGCAGAAGATCGGACGCTTACAACGCACACGAAGAAATCCGCGCCAAGNGACATCAAATCGAGTCCGGTGCCGATCCTTCGATTCCATGAACGTTCCCAAGGCGACCTGGA…
Marchantia_polymorpha	SRR072156.1274607	pp_8706|estExt_fgenesh1_pm.C_300004|cesA	373-41	801-910	109	72.32	5.5e-35	GACTATATTAGTTGCAGTACACATACTCCAAACTGATGAATAATCCAGAAGTGATGAGAACTTCCAGCCAAATTCACAAAATAACAAGGCTGATGTGAACAGTATGTACCGTTGGGATGATAAATTCTCCGGTCAGAAGGCAGATAGCAGGAAGAGCACAGTAGGCAACAAGAGGCAAGGATGTCAATGGGTACACGATGGTGTTGATGTACGCCAGTCTCTCCAGGCATTTCAACCTTCCTCCAAATCCGTACCATAGACGGACAATGCTTGCTGAGCAAATCTCATGGATCCCAGCGCCATCGTAAGCACTTGACTGACAGACGATCGGACAGATTGATTGGAGCAGATCCTTGAATGCAGGTCTTAGTGGGCTAGTCGCGTAGTAGTAGTTGAACG…
Marchantia_polymorpha	SRR072156.1307520	pp_9090|e_gw1.310.1.1|cslD	434-6	596-734	138	72.03	3.3e-52	GACTCGTAGAGTGCTATTCTTCTGAAACAACATCCAGTTCCTACGTAGACTGGACCCTGAAGACCATCCAAGGCTCTCATGTTGACGTCAAAAAATACAGTGTTACGATTTGCGTATCGATCGCTAGGATCCACGCCCTCGAATCTCTGGGGAAATTGGACGTAACAGATTCGGTACGCCACCGCGGTCCATCATGAAACACATGGCTTACTCTCATTGCCAGTGAATTGTATATGTAATGATCACAATCCAGATTGAGATGAAGGTCCTTGGACATAATGCACGTGGTACGACCAGAGCGTTACATGCCTCCGGTCTTCTTAGTTGTGGTACCGTAACCNGGTTCCTCTTACTCAACGAGTATACCGTAAACTGCTATGACCTAAGCGAACGTCAATG…
Marchantia_polymorpha	SRR072156.1313449	pp_28559|estExt_gwp_gw1.C_570039|cslD	5-437	610-752	142	78.77	1.1e-44	GACTCACAACAAGAAGGCCGGGGCCATGAACGCGCTGGTGCGCACCAGCGCCATCATGTCCAACGGGCCCTTCATCCTCAATCTCGACTGCGATCACTACATCTACAACTCGCTGGCCATGCGCGAGGCCATGTGCTTCATGATGGACCGCGGCGGTGACCGGATCTGCTACGTCCAGTTCCCGCAGCGGTTCGAGGGCGTCGACCCCAGCCGATCGGTACGCCAACCGGACACCGTCTTCTCGACGTGAACATGCGAGCCCTGGACGGACTGCAGGGCCCGGTCTACGGTCGGGGACCGGTACCTGCTTCCGCCGGATGGCGCTGGTACGGGTTCGACCCTCCCCGCAACCCCGAAGGAGCACACGCTCTGGAACTCTGTGCGGCGCACAGAGCAGCG…
Marchantia_polymorpha	SRR072156.1335723	AT3G03050.1|AT3G03050.1|cslD	5-399	995-1126	131	75.19	1.6e-49	GACTATCGGAGGTACGAGTGCCCATCTGGCTGCCGTGCTCCAAGGTCTGCTCAAGGTCATGGCCGGAGTGGATATTTCTTTCACGCTCACGTCCAAGTCCGGAGCCGAGGACATGGACGACGAGTTCGCGGACCTGTACGTCGTCAAGTGGACTGCGCTCATGATCCCGCCCATCACCATCATGATCGTCAACCTTATCGCCATCGCCGTTGCTATATCGAGGACAATTTACGCCGTGCTGCCGCAGTGGAGCAAGCTCCTGGGAGGTGTATTCTCAGTCTGGTGGGTGCTCTTGTACATGTATCCGTTCGCCAAGGGTCTGATGGGCAGAGGAGTCGCACTCCACNTCGTCTACGTGTGTCTGGCTNTGTTGGCGTATCGTCNCTCTCGCTTGCGTGG…
Marchantia_polymorpha	SRR072156.1343511	pp_9090|e_gw1.310.1.1|cslD	410-13	747-879	132	67.67	1.2e-44	GACTCTTCCAAACCACCGATTATGCATCCGAAACCCGGTCACCCACATCCTCTGTCACCGATCCCGTAAATCCACCCTACTCGTTGTCCCCACTCGGTCTTATCCTCGTAGAAGCACGATATCACATTGATAGCTTCAGCTACAGTTGCGGCATCTAGAGGCTCACGAGGTCCAGTCAGAGAACCAGCAGGTCTACCATTGGTTATGCCCTGGTCAGCCAGAGGTCTTCCAGAAAACTCCGCTACAGGTATAGAGGTCACGAAAGCCATCGATTGCCCATATTGCTTGGGTAGGAGGCCCCGAGACTCGCCGTCATCGTCTTCATGGTGTACCCCGTTGAGATTTGCCACCTCAACTTCTCTTTTTGGTTTGGCTTCCTCTTCTTCTATTTTTTTTACT…
Marchantia_polymorpha	SRR072156.1344182	pp_9090|e_gw1.310.1.1|cslD	519-22	621-779	158	63.86	3.4e-47	GACTAGGCCCCGAGACTCGCCGTCATCGTCTTCATGGTGTACCCCGTTGAGATTTGCCACCTCAACTTCTCTTTTGGTTTTGGCTCCCTTCTTCTTCCTATTTTTTTTCTTGTCTCCGCCGCAACATAAGTTCCAGCAACTGTGTTCCTTGGGAGCTCTGGGAGGATCAAATCCGTAGAGTGCTATTCTTCTGAAACAACATCCAGTTCCTACGTAGACTGGACCCTGAAGACCATCCAAGGCTCTCATGTTGACGTCAAAAAATCAGTGTTACGATTTGCGTATCGATCGCTAGGATCCACGCCCTCGAATCTCGTGGGGAAATTGGACGTAACAGATTCGGTCGCCACCGCGGTCCATCATAGAAACACATGGCTTCTCTCATTGCCAGTGTAATTG…
Marchantia_polymorpha	SRR072156.1349146	sm_8054|e_gw1.7.782.1|cslD	371-1	296-419	123	85.48	9.4e-57	GACTGCGCCTCCATCATCCGAAAGGTAACAAGAGAGCTTCTCCAGCGGATACTCTGCGGCCAGGATCGACAATATAGTGTTTGCTGTTACAAGGGGGGGTTCCTTTTCGGGGTCTGCTGTGGAAACGAAAACATCAATCCCTGGCAGGTCAGAACGCCCTCGGGGATTGTCAGGCGAAACTCGCTCAAACTTATCCTTGAGAACCTGAAGATCCGTCTGGCGATTCACGGGATTCAGCTTTGGGAGTTGATCGAGAATCCAAGAGAAAGCGAACCAGATTTCACAGACGACGGACATTCCCCAGAGCCACATGGCATCCCTGTTGGGGTTACGACACGCCAATATAAGAAGAACCCCAAAACGACTAATCTACAACAGAGCGAGGAACCTGCCAAGAAA…
Marchantia_polymorpha	SRR072156.1377460	pp_8706|estExt_fgenesh1_pm.C_300004|cesA	52-469	771-903	132	71.94	3.8e-52	GACTCCACAGGGAAACTGTAGATGGCATTTCTAACTCGGCTGGATCGTGTGCAGATCGGATGGATCTACGGATCAGTTACAGAGGATATTTTTGACCGGTTTCAAGATGCACACACGCGGATGGCGCTCAATCTACTGCATGCCCACAAGACCTGCATTCAAGGGATCTGCTCCAATCAATCTGTCCGATCGTCTGCATCAAGTGCTTCGATGGGCGCTGGGATCCATTGAGATTTTGCTCAGCAAGCATTGTCCTCTATGGTACGGATTTGGAGGAAGGTTGAAATGCCTGGAGAGACTGGCGTACATCAACACCATCGTGTACCCATTGACTATCCTTGCCTTCTTGTTCGCCTACTGTGTCTCTTCCTGTCTATCTGTCCTTCTCGTACCGGTAGT…
Marchantia_polymorpha	SRR072156.230950	pp_9663|estExt_gwp_gw1.C_680137|cslD	5-499	383-545	162	75	2e-59	GACTAACCCTCGAGGCCGATCAGATCTGCCAGGAATGGATGTGTTCGTATCCACTGCAGATCCAGAAAAGGAGCCCCCTCTCGTGACTGCTAACACAATCTTATCCATTCTTGCCGCCGAGTACCCCATTGAGAAACTTGCCTGCTACCTTTCAGACGACGGAGGCGCGCTGCTGTCTTTTGAGGCGCTTGCTGAAGCAGCCAGCTTCGCCAGAGTGTGGGTGCCGTTTTGCAGGAAGCACATTATCGAGCCCCGGAACCCTGAGTCATATTTCCTCACGTCGGGGCGACTCCCACTAAAGGCAAAGTCCGACTAGACTTTGTGAAAGATCGTAGAAGGGTGAAGCGAGAATACGATGAGTTCAAGGTCAGGATAAAGTGGTCTTCNGATTCGATCGAG…
Marchantia_polymorpha	SRR072156.370239	AT5G16910.1|AT5G16910.1|cslD	6-504	909-1070	161	79.39	2.5e-57	GACTTTCCCACATGAAGATTCTACAACGTGTTGCTTACCTAAACGTCGGCGTTTATCCTTTCACGTCTATTTTCTTGATAGTTTACTGTTTTTTGCCTGCCCTTTCTCTCTTCTCCGGACAGTTCATTGTGCAGAGCCTCAACGTAACGTTCTTAGTATACTTGCTCACCATCTCCGTTACTCTCTGCCTGCTCGCTATTCTCGAGGTTAAGTGGTCGGGCATCACTTTGGAAGAATGGTGGAGAATGAACAGTTTTGGGTCATCGGTGGAACTAGCGCGCATCTTGCAGCTGTGCTTCAAGGTTTACTGAAAGTTTGTTGCTGGTGTGGAACATTTTCTTTCACTACTTACATTCGGAAGTTCCGGGAGGAGATGGATATCGACGATTGGAATTCGGC…
Marchantia_polymorpha	SRR072156.437882	pp_5741|e_gw1.243.47.1|cslD	5-474	365-520	155	78.85	1e-57	GACTAACCCTCGAGGCCCGATCAGATCTGCCAGGAATGGATGTGTTCGTATCCACTGCAGATCCAGAAAAGGAGCCCCCTCTCGTGACTGCTAACACAATCTTATCCATTCTTGCCGCCGAGTACCCCATTGAGAAACTTGCCTGCTACCTTTCAGACGACGGAGGCGCGCTGCTGTCTTTTGAGGCGCTTGCTGAAGCAGCCAGCTTCGCCAGAGTGTGGGTGCCGTTTTGCAGGAAGCACATTATCGACGCCCCGGAACCCTGAGTCATATTTCCTCACGTCGGGGCGATCCCACTAAAGGCAAAGTCCGACTAGACTTTGNGAAAGATCGTAGAAGGTGAAGCGAGAATACGATGAGTTCAAGGTCAGGATAAATGGTCTTCCNGATTCGATCGAG…
Marchantia_polymorpha	SRR072156.466479	pp_9514|estExt_fgenesh1_pm.C_2690004|cslD	324-6	717-819	102	71.7	1.9e-37	GACTACCTGAACCCGGTAACCACATCCTCCGTGACGGACCCATAAATCCACCCGACACGCTCGCCCCACTCCGTCTTGTCCTCGTAGAAGCACGAGATGACGTTGATGGCCTCGGCCACCGTGGCCGCGTCGAGAGGCTCGCGCGGCCCCCTCAGCGACCCCGCAGGCCTGCCGTTGCGGATGCCCTGGTCCGCGACTGGCCGCCCGGNGAACTCCGCGATGGGAATGGACGTCAACGAAGCCATCGAGGCCCCTATGCTTGGGGANCAGGCCGCGGGCCACCACGTCATCGTCGTCATCGCGTCCGCCGCTCCGTTCATGCTCGCACTGGATCNCCCTNTGATCTTCGCACCTTGCCCTTTACTTCCTCTTGGGTCCCNCTAGTCTTTCTTGCCGCCC…
Marchantia_polymorpha	SRR072156.496528	pp_5273|estExt_gwp_gw1.C_1890065|cesA	2-316	489-594	105	84.91	1.1e-48	GACTACTCTGCCTCATTCCCCAACCACGCTGCTCATCATCAACCTTGTAGGAGTGGTTGCCGGTATCTCTGACGCCATCAACAATGGCTACCAATCCTGGGGACCCCTGTTCGGAAAGCTCTTCTTTGCCTTCTGGGTGATCGTGCATTTGTACCCGTTCCTGAAGGGTCTTATGGGCAGGCAAAACCGCACACCAACCATTATCATTGTGTGGTCCATTCTTCTGGCTTCCATCTTTTCCCTGCTGTGGGTGCGAATCGACCCTTCCTGCAAGGTGGAAGGACCAAACCTGGCATCTTGTGGCATCAATTGTTGATGGAGCCATTTTTCGGAGCTCCATCAGTATATAGATCTCCGCCTCATTCACCACCGATCCACCATCCGAAAATTTCGGATGAG…
Marchantia_polymorpha	SRR072156.525748	os_57303|LOC_Os10g42750.1|cslD	6-418	842-978	136	78.99	1.8e-54	GACTGTCCATCTACTGCGTCACCAAGCGCGACGCCTTCCGAGGAACTGCGCCCATCAATCTGACGGATCGACTGCACCAGGTGCTCCGTTGGGCTACGGGGTCCGTCGAGATTTTCTTCTCGAAGAACAACGCCATCTTCGCCAACACGCACATGAAGGTCCTGCAGCGCGTGGCGTACCTGAACGTCGGCGTGTACCCCTTCACGTCGCTCTTCCTCATCGCCTACTGCTTTCTCCCGGCGCTCTCGCTCTTCTCGGGCCAGTTCATCGTGGCGAGCTTGAACGTGACATTCCTGACGTACCTGCTCACCATCTCCGTCTGCCTTTGCCTGCTGGCCATCCTGAGGTGAAGTGGTCCGGATCACGCTGGAGGTAGTGGTGGAGGAACGAGCGTAGTTT…
Marchantia_polymorpha	SRR072156.572768	pp_5275|estExt_gwp_gw1.C_1890069|cesA	390-22	122-244	122	51.56	7.3e-32	GACTGTCGAGGAATTCAGGTTCAAAGCTGTAAATTCGAAATAACTTGGGCAGTCCTAGAATGGAGTTTCCAAGTTTAGATCCTACTATTCGTTAGACATCTGGCACGTACCTTCCATACCCTCTTCAATGTCCTCGAGGTTAAAAATAGGGATAGTGGAGTCGCTTCTGGCGGGAGCCTTCTTGTTCTTCTTTCCGCGCTTGTTGGCGGGTTTGGGCTTGTTTTGCTTCACTCCCTTGCGGGGTCCACAGCACCATTGTGGGCAGCAGCTGTTGCGCTTCTTCTCACTTTCCTTCAATGGGGGCTCGAAACCATACAGCGCATGTCTCTTGAAGACACATCCGGTACCCACGTACACTGGCCCTTGAATTCCATCCAGACCCTTNAAATTAANCTGCGA…
Marchantia_polymorpha	SRR072156.675007	sm_6907|estExt_Genewise1.C_600296|cesA	5-437	908-1055	147	78.52	7.1e-52	GACTGTCGGAATTGACGAATGGTGGAGAAATGAGCAGTTTTGGGTCATCGGAGGAGTGTCGTCTCATTTGTTTGCCGTGTTCCAAGGTCTGTTGAAGGTGTTAGGAGGTATCGACACCAATTTCACTGTCACATCGAAGCAAGCTGACGACGAGAACTTCGGAGAGCTGTACGCCTTCAAGTTCACAACTCTGCTCATTCCCCCAACACGCTGCTCATCATCAACCTTGTAGGAGTGGTGCCGGTATCTCTGACGCCATCAACAATGGCTACCATCCTGGGGACCCCTGTCGAAGCTCTTCTTGCTTCNGGGTNNCGTGCATTTGACCCGTTCTGAGGGTCTTATGGGCAGGCAAAACCGCACCACAACCNTTAATCGATTGTGTGGTCCATTCTTCTG…
Marchantia_polymorpha	SRR072156.684820	pp_28559|estExt_gwp_gw1.C_570039|cslD	5-540	644-816	172	56.52	2.2e-46	GACTAACTCGCTGGCCATGCGCGAGGCCATGTGCTTCATGATGGACCGCGGCGGTGACCGGATCTGCTACGTCCAGTTCCCGCAGCGGTTCGAGGGCGTCGACCCCAGCGATCGGTACGCCAACCGGAACACCGTCTTCTTCGACGTGAACATGCGAGCCCTGGACGGACTGCAGGGCCCGGTCTACGTCGGGACCGGTACCTGCTTCCGCCGGATGGCGCTGTACGGGTTCGACCCTCCCCGCAACCCAGGAGCACACGCTCTGGAACTTCTGTTGCGGCGGCGACAAGAAGCAGCGACCAAGAGGAGAAGGACAAGGTGACGAAGATCAAGAGGGAGATACCAGGTGGACGAGCATGACGGAGCGGCGGACGACGTATGGACGACGATGACGTGGNG…
Marchantia_polymorpha	SRR072156.746438	AT3G03050.1|AT3G03050.1|cslD	511-6	850-1017	167	82.84	3.7e-66	GACTTTTCCACCCCGGCGACTGACTTTGAGGAGACCCTGGATGACGGCTGCCAGATGAGCGCTGGTGCCTCCGATGACCCAAAACTGCTCGTTCCTCCACCACTCCTCCAGCGTGATCCCGGACCACTTCACCTCGAGGATGGCCAGCAGGCAAAGGCAGACGGAGATGGTGAGCAGGTACGTCAGGAATGTCACGTTCAAGCTCGCCACGATGAACTGGCCCGAGAAGAGCGAGAGCGCCGGGAGAAAGCAGTAGGCGATGAGGAAGAGCGACGTGAAGGGGTACACGCCGACGTTCAGGTACGCCACGCGCTGCAGGACCTTCATGTGCGTGTTGGCGAAGATGGCGTTGTCTTCGAGAAGAAATCTCGACGGACCCCGTAGCCCAAGGAGCACCTG…
Marchantia_polymorpha	SRR072156.911968	pp_5742|estExt_gwp_gw1.C_2430005|cslD	470-4	387-545	158	73.12	1.4e-56	GACTGTGCCGTCGGCCATCCAGGTCGCCTTGACGCCGGCGGTCTGCGAGCCGCCGTCGGCGCTCGAGTCCATGGACGTCCTCTTGTGGACATTGTACGCATCGGATCGCCTCCTGATGGCCTCGGGCAGCCCATTGATGCGCACCTTGTACTCGTCGTACTCGCGCTTCACCCTCCTGCGATCCTTGACGAAATCCATCCTCACCTTGCCCTTGGTGGGATCTCCGCGGCTCAGGAAATACGAGTCCGGGTTGCGGGGCTCGATGTTGTGCTTCCTGCAGAACGGGACCCAGACTCGCGCGAAGCTCGCGGTCTCGGCCAGCGCCTCGAATGACAGCAGCGCCCCTCCATCGTCCGAGAGGTAGATGGCCAGTTTTCTCGTACGGGTACGTCGGCCGCC…
Marchantia_polymorpha	SRR072156.912319	pp_9514|estExt_fgenesh1_pm.C_2690004|cslD	526-4	734-904	170	76.44	3.9e-69	GACTGGCAGGAAGCAGTAGACGATCAGGAAGATCGAGGTGAAGGGGTACACGCCGACGTTCAGGTACGCCACGCGCTGCAGAATCTTCATGTGCGAGTTGGCGAAAATGGCGTTGTTCTTCGAGAAGAAAATCTCGACGGACCCCGTAGCCCAACGGAGCACCTGATGCAGTCGATCCGTCAGATTGATGGGCGCGGTTCCTCGGAAGGCATCCCTCTTGGTGACGCAGTAGATGGATTTCCAACCACGGTTGTGCATCCTGAACCCGGTAACCACATCCTCCGTGACGGACCCATAAATCCACCCGACACGCTCGCCCCACTCCGTCTTGTCCTCGTAGAAGCACGAGATGACGTTGATGGCCTCGGCCACCGTGGCCGCGTCGAGAGGCTCGCGCGC…
Marchantia_polymorpha	SRR072157.120466	pp_9415|estExt_fgenesh2_pg.C_1110026|cslD	532-105	379-518	139	81.12	3.4e-48	GACTGTAGAATCCCGGGAGTAGGGTGGTGCGAGAGCACATTTAACGTCAGGAAGCAGGAGGAACGGTGCCAACCACAACGACACGGAGAAAGAACAAGTCAGCTCACCTGTATAATTCCCGCGTGGTCACCGCGACTATGCTCCTTCCCGGATATGACCCAAGTTCCAGGCCAGTGTGTACCATCTGCCATCCAAAGTCGCCTTCGGTACATTCAGAGGAATAGATGGATCAGCGCCGGACTCGATTTGATTTCTTTTGGCGCGAATTTCTCGTGCGCATTGTAGGCATCGGATCTTCGTCGAATAGAAATCTGGAAGCCCATTAATTCGCACTTTTGAACTCGTCGTACTCTCGTTTTGACTCGTCTTCGGTCTTTTGACAAAATTCAGTGTCGCTAC…
Marchantia_polymorpha	SRR072157.159261	AT5G16910.1|AT5G16910.1|cslD	7-469	916-1069	153	78.57	4.6e-50	GACTAGCGCGTGGCGTACCTGAATGTCGGCGTGTACCCTTCACCTCGATCTTCCTGATCGTCTACTGCTTCCTGCCGGCGCTCTCGCTCTTCTCGGGCCAGTTCATCGTGGCGAGCTTGAACGTGACCTTCTTGGCGTACCTGCTCACCATCTCGGTCACTCTGCTGCTGCTGGCGCTGCTCGAGGTTCGATGGTCGAAGATCACGCTGGAAGAGTGGTGGAAGGAACGAGCTAGTTCTGGGTCATCGGAGGAACCAGCGCCCATCTCGCAGCCGTCATGCAGGGATTGCTCAAAGTCATCGGCCGGGGTGAGTATTTCCTTCACGCTGACGACGAAATCCGGAGGAGACGACTATCGAGATGAGTTCGCTAGATCTTCACGTGGTGAACGTGGACTTT…
Marchantia_polymorpha	SRR072157.179663	sm_4713|e_gw1.0.15.1|cesA	112-478	772-890	118	73.98	2e-43	GACTCCTAGTATCCAGCTGGACTTGCTTACCTTGATGATACTCATGGACCTTGGTCTAGCCAAACCACAGGGAAACTGTAGATGGCATTTCTAACTCGGCTGGATCGTGTGCAGATCGGATGGATCTACGGATCAGTTACAGAGGATATTTTGACCGGTTTCAAGATGCACACACGCGGATGGCGCTCAATCTACTGCATGCCCACAAGACCTGCATTCAAGGGATCTGCTCCAATCAATCTGTCCGATCGTCTGCATCAAGTGCTTCGATGGGCGCTGGGATCCATTCGAGATTTGCTCAGCAAGCATTGTCCTCTANGGTACGGATTTGGAGGAAGGTTGAAATTGACCTGGACGTAGACCTGGCGTAACAGTCAACTACCATCGTGTACCCATTGA…
Marchantia_polymorpha	SRR072157.202837	pp_9090|e_gw1.310.1.1|cslD	103-507	580-713	133	78.36	1.1e-48	GACTAGGAAATTTAGCCAGGATGTATATCAAAGTGAACTTGCGGTTTCAATTCTCTAGATTCTAAGGAATTGAAATAGATCTGCTGACCAGATGTATGATTTATTCAGGTAATGTTGGCACCACCTGGGAATGAACCGATAATGGGAAGTGCGGACGAGGAGAACCTGATCGACACTAGCGACATTGACGTTCGCTTGTCAATGGCTAGTTTACGATCTCGTGAGAAGAGACCTGGTTACGACCACAACAAGAAGGCCGGAGCCATGAACGCTCTAGGTCCGAACCAGTGCAAGTTATGTCCCAACGGACCCTTCATCCTCAATCTGGATTGTGATCATTACATATACAATTCACTGGCAATGAGAGAAGCCATGTGTTTCATGATGGACCGCGGTGGC…
Marchantia_polymorpha	SRR072157.271758	pp_5275|estExt_gwp_gw1.C_1890069|cesA	364-7	215-321	106	57.14	7.5e-29	GACTCACGATACTGGTGCAGAGGAAACTTTCCTAGATTGAGTAAAGATGACCATATTTTCCGCCAGATTCCATGCAAACAGTGATGATGTTGATGACCAAAACTATCTACAGATAATCTCAGAGGATGAATGCGGATGAATGCGGATGTTATAAAGTTATAAAGTACCTCTTTTCCCCAATCAGATTTTATCTTCGTAACCACAACTGATGACGTGAATAGCTTCCTTNAGAAGGGATCCTGCATTTGCGCTGTGGGGTACTTCCACCGTTCTCCAACAGAGTAGATGCAATGAGAACCGGTGATTGCCCATATCTCTTCTCGAAGTTCTTCATGGACATCAATGATGACTTCNCATCATCGAGCCTGCATTGAAAAATCCATNTGTTAACTTNCGAGG…
Marchantia_polymorpha	SRR072157.275613	sm_6907|estExt_Genewise1.C_600296|cesA	417-1	859-1003	144	78.62	6.3e-50	GACTGGTCCCCAGGATTGGTAGCCATTGTTGATGGCGTCAGAGATACCGGCAACCACTCCTACAAGGTTGATGATGAGCAGCGTGGTTGGGGGAATGAGCAGAGTTGTGAACTTGAAGGCGTACAGCTCTCCGAAGTTCTCGTCGTCAGCTTGCTTCGATGTGACAGTGAAATTGGTGTCGATACCTCCTAACACCCTTCAACAGACCTTGGAACACGGCAAACAATGAGACGACACTCCTCCGATGACCCAAAACTGCTCATTTACTCCACCATTCGTACATTCCGACGCCGGACCACCGTCATCTCCTAGATACCGGTGGCGAAATGGAAGAGAGAGAATAAAGAACAGACTGGCCAAGTTACTAATCTGCACGATACAAAAGCACATCGTAGGTAA…
Marchantia_polymorpha	SRR072157.289864	pp_9415|estExt_fgenesh2_pg.C_1110026|cslD	480-18	665-819	154	57.59	8.3e-37	GACTCATCCACCGGTTTATGCATTCGAAATCCCGTCACGACATCCTCGGTAACTGAACCGTATATCCAGCCTACACGCTGACCCCCATTCAGTCTTATCTTCGTAGAAACATGAGATAACATTGATCGCCTCGGCCACCGTTGCAGCATCCAGAGGTTCACGTGGAGCGGTCAACGCTCCCGCAGGCCTACTATTTGGCACGCCTTGGTCGGCAATTGGTCGTCCGGCAAACTCTGCTACAGGGATGGAAGCAACGAACTCATGGATTCGTACTNCTTGGGAGCAAACCTCGCGCCNCTGTGTCATACATCGTCGCTGCCTCGTCCCGTTGAGAGCAGACACCTCGAACTTCCCTCTTCTTCTTACCAGCGGTCTTCTTGGCTTTCTTCTGTCACCCCN…
Marchantia_polymorpha	SRR072158.1009093	sm_4796|estExt_Genewise1Plus.C_00235|cesA	108-428	611-722	111	49.57	1.5e-24	GACTAATTTATATCGTATTCTTCTCGACATTAATTACGAAGAATTGGAGAACCATCAGGACGAACTTCTCTCTAAAATTATTTGGTGGTATATTATCCCCTATGCAGATTAACTTGAAAGGTCTGGACGGAATACAAGGTCCTTGTTATGTTGGGACTGGTTGTGTTTTCAAAAGGCAAGCTTTATATGGCTACGAGCCCCCCTTGAAGCCTAAAGTAACAAGAGATCGTGTTTAGACTGGTGTTGTGGACCTCGAAAAGNGAAGAAAACAAAATGGTTGCCTCGACGAAGACTACAAAGAACAAGAAAAATTCTAAGAACTAAAGGGACAACAACTGCCACTGTACAGTATGGACGACATAGAGGAAGGTGTGGAGGGGTGAGATAAAACTTTTCTTG…
Marchantia_polymorpha	SRR072158.1060007	pp_9663|estExt_gwp_gw1.C_680137|cslD	515-15	775-940	165	75.88	1.7e-53	GACTGGAGAAGACGAGAAAGGGCAGGCAAAAACAGTAACTATCAAGAAATAGACGTGAAGGATAAACGCCGACGTTTAGGTAAGCAACACGTTGTAGAATCTTCATGTGGGAATTTGCGAAGATAGCATTGTTTCTGGAGAAGAAATCTCGACAGATCCAGTAGCCCAACGAAGCACCTGATGAAGTCGATCTGTAAGGTTGATGGGCGCAGTTCCTCGGAAAGCATCTCGTTTTTGTGACACAGTATATCGGACTTCCAACCACGATTATGCATCCGAAACCCGGTCACCACATCCTCTGTCACCGATCCCGTAAATCCCACCCTACTCGTTGTCCCCCACTCGGTCTTATCCTCGTAGACGCACGATATCACATTGATAGCCTTCAGCTAACNGTTG…
Marchantia_polymorpha	SRR072158.1209141	sm_6907|estExt_Genewise1.C_600296|cesA	5-496	912-1073	161	79.39	6.6e-56	GACTGAATGGTGGAGAAATGAGCAGTTTTGGGTCATCGGAGGAGTGTCGTCTCATTTGTTTGCCGTGTTCCAAGGTCTGTTGAAGGTGTTAGGAGGTATCGACACCAATTTCACTGTCACATCGAAGCAAGCTGACGACGAGAACTTCGGGAGAGCTGGTACGCCTTTCAAGTTCAACAACTCTGCTCATTCCCCCCAACACGCTGCTCATCATCAACCTTGTAGGATGGTTGCCGGTATCTCTGACGCCATCAACAATGGCTACCAATCCTGGGGACCCCTGTTCGGAAAGCTCTTCTTTGCCTTCTGGGTGATCGTGCATTGTACCCGTCTGAAGGTCTATGGGCAGGCAAAACCGCACACCAACCATTATACATTGTGTGGTCCATTCTTCTGGCT…
Marchantia_polymorpha	SRR072158.1234579	sm_8054|e_gw1.7.782.1|cslD	395-1	290-419	129	69.47	3.7e-34	GACTGCGCCTCCATCATCCGAAAGGTAACAAGAGAGCTTCTCCAGCGGATACTCTGCGGCCAGGATCGACAATATAGTGTTTAGCTGTTACAAGGGGGGGTTCCTTTCGGGGTCTGCTGTAGGAAACGAAAACATCAAATCCCTGGCAGGTCAGAACGCCTAGGGGATTGCAAGGCAAACTCGCTCAAACTTATCCTTGAGAACCTGAAANATTCCGCTGGCATTCACGGGATTCAGCTTTGGGATTGATCGAAGAATCCAAGAGAAACGCGAACCAGATTTCACAGACGACGGACATTTCCCCCAGANCCACATGGCATCCCTGTCGGGGTTTACGACAACGCCAATAGTAAGAAGAACCCAAACGACTAAATCTNAACAGAGTCGAGGAACCTGCCA…
Marchantia_polymorpha	SRR072158.1250369	pp_8706|estExt_fgenesh1_pm.C_300004|cesA	484-11	271-383	112	53.42	9.8e-23	GACTACGGGAATAATCAACCGACAGAATTGATAAAAACCGTGTTGGCTGTGACGAGAGGTGGTTCTTTGGAAGGATCCACTGTGCTAACATATACGTCGACTGGATCCAGGCGAGATGGTTCACCTTCGGGCTCATACCTGGATCGCAATAAATTTGTCAGCGACGTCACATGAAGGCATGCACGTAATTTTGCACGTAGATACAAGGAGGCCTCCTTTCGAGGTTAGCTGGGAATGGAAGTAAAGGGCAAGCCAGATTGAGTGATTGGCACCTCAGCGATAATCTGTCGAGATACGTCTCACGACCGACTGGAAGCCACTTTGGAAACTGATCCAAGATCCACGATATAGCAAACCNGACCTCACATACAACCGATGTGACGCCAGACGACCATATGC…
Marchantia_polymorpha	SRR072158.1279144	pp_8706|estExt_fgenesh1_pm.C_300004|cesA	6-351	772-886	114	92.17	5.1e-63	GACTGATTGGGTGGATTTATGGTTCAGTGACAGAAGATATTTTGACAGGATTTAAGATGCACTGTCGAGGGTGGCGTTCGATATACTGCATGCCGAGACGGCCTGCATTTAAAGGATCTGCACCAATCAATCTTTCGGATAGGTTGCATCAAGTGCTGCGTTGGGCCTTAGGATCAGTTGAGATTTTGCTCAGTCGCCACTGCCCTCTTTGGTATGGATTTGGAGGGCGGCTCAAGTGTTTGGAGAGGCTAGCGTATATCAACACTACCGTCTATCCGTTGACATCTCTACCTTCTTGTTGCTTACTGTAGTCTGCCAGCTGTATGTTTGCTCACAAGGTAATTTATACTATTCCTACGGTTACGTTTTAATCCTAACTTCTTTCATCTGTACTTGGCT…
Marchantia_polymorpha	SRR072158.1287011	pp_5742|estExt_gwp_gw1.C_2430005|cslD	6-539	438-612	174	82.39	1.9e-61	GACTGGCCGCTAGCTTCGCCCGCGTCTGGGTCCGTTCTGCCGGAAGCACGCCATCGAGCCGCGCAACCCCGAGTCGTACTTCCTAGACGCGCGGGGATCCGACCAAAGGGAAGGTGAGGATGGATTTCGTGAAGGACCGCCGGAGAGTGAAGCGCGAGTACGACGAGTTCAAGGTCCGCATCAACGGGTTGACGGAGGACCATCCGACGGCGATCCGACGCGTACAACGCGCACGAGGAGATCCGCGCCCGGTCAAGCCCAGATTGAGCTCCGGGGCGACCCGACGCAGCCCCTGAACGTCCCCAAGGCGACCTGGATGGCCGACGGCACGCACTGGCCCGGAACGTGGGTCGTCTCCAGCCAAGGACGCACAGCCGGGGCGACCTACGCTGGCATCAT…
Marchantia_polymorpha	SRR072158.1295675	pp_9090|e_gw1.310.1.1|cslD	5-483	627-779	152	73.91	9.6e-61	GACTCACAACAAGAAGGCCGGGGCCATGAACGCGCTGGTGCGCACCAGCGCCATCATGTCCAACGGGCCCTTCATCCTCAATCTCGACTGCGATCACTACATCTACAACTCGCTGGCCATGCGCGAGGCCATGTGCTTCATGATGGACCGCGGCGGTGACCGGATCTGCTACGTCCAGTTCCCGNAGCGGTTCGAGGGCGTCGACCCCAGCGATCGGTACGCCAACCGGACACCGTCTTCTTCGACGTGAACATGCGAGCCCTGGACGGACTGCAGGGCCCGGTCTACGTCGGGACCGGTACCTGCTTCCGCCGGATGGCGCTGTACGGGTTCGACCCTCCCCGCAACCCCAGGAGCACACGCTCTGGAACTTCNGTTGCGGCGGCGACAGAGCAGCGA…
Marchantia_polymorpha	SRR072158.1299367	pp_9410|estExt_fgenesh2_pg.C_1110020|cslD	6-438	510-651	141	75	5.5e-48	GACTGTCGGGGGCCGATCTGTCGCAGCCGCTGCAGGTCGTTAAGGCCACGTGGATGTCCGACGGTACTCACTGGCCCGGGACGTGGTCCGTTTCGAGCAAGGAGCACGGGCGTGGCGACCACGCTGGCATCATCCAGGTCATGCTGGCGCCCCCGGGCAACGACCCCATCTACGGGAGCAACGACGAGGAGAACCTCATCGACACCACGGACATCGACATCCGCCTGCCGATGCTGGTGTACCGTTTCCCGTGAGAAACGGCCCGGCTACGACACAACAAGAAGGCCGGGCCATGAACGCTCTGGTGACGCACCAGCGCCGTCATGTCCCAACGGACCCCTTCACTCCCTACAATTCTCGATTCGCGATCATTACATCTACAACTCGCTGGCCATGCGC…
Marchantia_polymorpha	SRR072158.1307711	pp_9090|e_gw1.310.1.1|cslD	394-6	612-737	125	79.07	2.2e-50	GACTGATCAAATCCGTATAGCGCAATCCTACGGAAAACGCATCCAGTTCCCACGTACACTGGACCTTGAAGCCCGTCAAGAGCTCTCATATTGACATCGAAAAACACAGTGTTACGATTGGCGTAACGATCGCTCGGGTCGACACCCTCGAACCTCTGGGGGAACTGTACATAGCAAATCCTGTCACCACCTCGGTCCATCATGAAGCACATTGCTTCTCTCATAGCCATCGAATTGTAAATGTAGTGGTCACAATCCAAATTCAAGATGAACGGTCATTTGACTATTATGGCTACTTAGTTCGACACGTAAGGCGTTCAGTGGCACCGGTCCTTCTTGTTGTGATTCCGTACCCAGGTCCGTCTTCTCCCTTGAACACGTAAACCNACAGTGGACGAG…
Marchantia_polymorpha	SRR072158.1312708	pp_9090|e_gw1.310.1.1|cslD	464-5	755-907	152	73.55	2.5e-53	GACTAAGCACCTGATGAAGTCGATCTGTAAGGTTGATGGGCGCAGTTCCTCGGAAAGCATCTCGTTTTGTGACACAGTATATGGACTTCCAACCACGATTATGCATCCGAAACCCGGTCACCACATCCTCTGTCACCGATCCGTAAATCCACCCTACTCGTTGTCCCCACTCGGTCTTATCCTCGTAGAAGCACGATATCACATTGATAGCTTCAGCTACAGTTGCGGCATCTAGAGGCTCACGAGGTCCAGTCAGAGAACCAGCAGGTCTACCATTGGTTATGCCCTGGTCAGCCAGAGGTCTTCCAGAAACTCGCTACAGGTATAGAGTCACGAAGCCATCGATTCGACCCATACTTGCTTGGGGTAGGACGGCCCCGAGACTCGCCGTCATCGTCT…
Marchantia_polymorpha	SRR072158.1355689	AT3G03050.1|AT3G03050.1|cslD	5-455	998-1145	147	66.23	4.9e-37	GACTACGAGTGCCCTATCTGGCTGCCGTGCTCCAAGGTCTGCTCAAGGTCATGGCCGGAGTGGATATTTCTTCACGCTCACGTCCAAGTCCGGAGCCGAGGACATGGACGACGAGTTCGCGGACCTGTACGTCGTCAAGTGGACTGCGCTCATGATCCCGCCATCACCATCATGATCGTCAAACCTTATCGCCATCGCCGTTGCTATATCGAGGACAATTTACGCCGTGCTGCCGCAGTTGGAGCAAGCTCCTGGGAGTGTATCTTCAGTCTGNGGGTNCTCTTAGTACATGTATCCGTTGCCAAGGGTCTGATGGGCAGAAGGAGTCGCACTCCCACATCGTCTACGTGTGGTCTGGCATGTTGGCCGTATCGTCATCTGCTGGCTGTGGGTANACTA…
Marchantia_polymorpha	SRR072158.275976	pp_5275|estExt_gwp_gw1.C_1890069|cesA	539-12	157-280	123	52.54	7.3e-27	GACTTATAAAGTACCTCTTTTCCCCACTCAGATTTATCTTCGTAACCACAACTGATGACGTGAATAGCTTCCTTCAGAAGGGATCCTGCATTTGCGCTGTGGGGGTACTCCCACCGTTCTCCAACAGAGTAGATGCAATGAGAACCGGTGATTGCCCATATCTCTTCTCGAAGTTCTTCATGGACATCAATGATGACTTCTCATCATCGAGACCTGCATTGGAAAAATACCATGTTGTTAATTAGTCGAGGAATTCAGGTTCAAAGCTGTAAATTCGAAATAACTTGGGCAGTCCTAGAATGGAGTTTCCAAGTTTAGATCCTACTATTCGTTAGACATCTGGCACGTACCTTCCATACCCTCTTCAATGTCCTCGAGGTTAAAAATAGGGATAGTGGA…
Marchantia_polymorpha	SRR072158.345405	pp_5742|estExt_gwp_gw1.C_2430005|cslD	4-500	795-955	160	73.94	5.7e-58	GACTCGTTGACCGCTCCACGTGAACCTCTGGATGCTGCAACGGTGGCCGAGGCGATCAATGTTATCTCATGTTTCTACGAAGATAAGACTGAATGGGGTCAGCGTGTAGGCTGGATATACGGTTCAGTTACCGAGGATGTCGTGACGGGATTTCGAATGCATAACCGTGGATGGCGATCTATATACTGTGTGACGAAGCGAGATGCATTTCGTGGAACCGCACCCATAAATTTAACCGATAGGCTCCACCAAGTACTCAGATGGGCAACAGGGTCTGTGGAGTATTTTCTTTCCAGAAACAATGCTATCTTCGCCAATTCTCACATGAAAATCTTAGCAGCGAGTTGCTATACCTGAATGGTCGGTGTCCTACCCTTCACTATCCGTCTTCTTGATTAG…
Marchantia_polymorpha	SRR072158.357102	sm_8054|e_gw1.7.782.1|cslD	319-15	303-404	101	81.37	4.1e-39	GACTTTTCTCAATCGGGGTACTCGGCGGCAAGAATGGATAAGATTGTGTTAGCAGTCACGAGAGGGGGCTCCTTTTCTGGATCTGCAGTGGATACGAACACATCCATTCCTGGCAGATCTGATCGGCCTCGAGGGTTTTCTGGAGAAACTTTTTCGAACCTATCCTTGAGGACACTAAGATCAGTCGATCGATTGACAGGACATAACTTGGGCAACTGATCAAGGATCCAAGAGAACGACAAACCAGATTCGCAAACCACTAGACATTCCCCAAAGCCACAGTGCATCTTTGTGGATTCAGGATTCTCCAGGTCAAGAAANAACGCCCAAACACCCACGAGCCCTACAAGTAAACGCCTAGAAACCCTGACTCAACAAAGTGAAACACGACATAGAGAA…
Marchantia_polymorpha	SRR072158.369197	pp_9090|e_gw1.310.1.1|cslD	5-515	583-748	165	84.12	1.6e-74	GACTATGTTAGCTCCACCCACCTGTGAGCCCATTATGGGGGGCCCTGATGAGGAGAATTTGATTGATACCACCGACATCGACGTCCGCCTGCCCATGCTGGTTTACGTGTCAAGGGAGAAGCGAACCTGGGTACGATCACAACAAGAAGGCCGGTGCCATGAACGCCTTAGTGCGAACTAGTGCCATAATGTCAAATGGACCGTTCATCTTGAATTTGGATTGTGACCACTACATTTACAATTCGATGGCTATGAAGAGAAGCAATGTGCTTCATGATGGACCGAGGTGGTGACAGGATTTGCTATGTACAGTTCCCCCAGAGGTTCGAGGGTGTCGACCCGAGCGATCGTTACGCCAATCGTAACACTGTGTTTTCGATGTCAATATGAGAGCTCTTG…
Marchantia_polymorpha	SRR072158.455235	pp_9663|estExt_gwp_gw1.C_680137|cslD	465-5	394-543	149	82.24	2.4e-48	GACTGTTCAGTGGAATCGAAGGATCGGCACCGGACTCGATTTGATGTCTCTTGGCGCGGATTTCTTCGTGTGCGTTGTAAGCGTCCGATCTTCTGCGGATGGAGTCGGTCAATCCATTAATTCGCACCTTCAGTTCATCGTACTCGCGCTTCACCCGCCTGCGGTCCTTGACAAAATCCGTCCTCACCTTGCCCCTTGGTGGGATCCCCACGGATAAGGAAGTAAGTCTCGGGGTTCCGGGGCTCGGATGGCGTGCTTCCGGCAGATGGCCACCCGACGCTCTGGCGAAGCGTGGCCCGCCTCGGCCAAGGACTCGAAGGAGAGAAGGGCACCTCCATCGTCGGACAGATAGCAGGCCAGTTTCACGACGAGGGTAGTCGGCGGCCAAGGAATCGGACA…
Marchantia_polymorpha	SRR072158.465494	pp_9663|estExt_gwp_gw1.C_680137|cslD	498-129	459-578	119	70.97	2.4e-36	GACTACAAGGTGTCAACATTCTCTGCGTGCAATAATCAATCATACATGCGAGCAGCAGCAATTGGACTGCACTTCAAACCAAAACATCCATCGACGAATTTAAACTCTCGACGAGTCCTCGTGGCGCTGACCTGAATAATTCCAGCGTGGTCTCCTTTGCTGTGTTCCTTGCCGGAAATGACCCAGGTTCCAGGCCAGTGGGTGCCATCAGCCATCCAGGTCGCCTTGGGAACGTTCAGTGGAATCGAAGGATCGGCACCGGACTCGATTTGATGTCTCTTGGCGCGGATTTCTCGTGTGCGTTGTAAGCGTCCGATCTTCTGCGGATGGGAGTCGGTCAATCCATTAATTCGCACCTTNAGTTCATCGTACTCGCGCTCACCGCCTGCGGTCCTTGAC…
Marchantia_polymorpha	SRR072158.564710	AT3G03050.1|AT3G03050.1|cslD	7-519	871-1040	169	82.94	8.7e-61	GACTACGCCTTCCGAGGAACTGCGCCCATCAATCTGACGGATCGACTGCACCAGGTGCTCCGTTGGGCTACGGGGGTCCGTCGAGATTTTCTTCTCGAAGAACAACGCCATCTTCGCCAACACGCACATGAAGGTCCTGCAGCGCGTGGCGTACCTGAACGTCGGCGTGTACCCCCTTNACGTCGCTCTTCCTCATCGCCTAACTGCTTTTCNCCCGGNGCTCTCGCTCTTCTCGGGCCAGTTCATCGTGGCAGCTTGAACGTGACATTCCTGACGTACCTGCTCACCATCTCCGTCTGCCTTTTGCCTGCTGGCCATCCTCGAGGTGAAGTGGTCCGGGATCACGCTGGAGGAGTGGTGGAGGAACGAGCAGTTTTGGGCATCGGAGGCACCAGCGCT…
Marchantia_polymorpha	SRR072158.575087	pp_9090|e_gw1.310.1.1|cslD	516-13	311-472	161	68.07	1.2e-49	GACTAGGTTTCGGGGTTGCCGGGGCTCAATGATATGCTTCCTACAGAAAGGTACCCAGACTCTGGCAAAGCTAGCTGCCTCCGCAAGGGCCTCGAAAAGAGAGAAGCGCGCCTCCATCATCCGAAAGGTAACAAGAGAGCTTCTCCAGCGGATACTCTGCGGCCAGGATCGACAATATAGTGTTTGCTGTTACGAAGGGGGGGTTTCCTTTTCGGGGTCTTGCTGTAGGAAACGAAAACATCAATCCCTGGCAGGTCAGAACGCCCTCGGGGATTGTCAGGCGAAACTCGCTCAAACTTATACCTTGAGAACCTGAAGATCCGTCTGGCGATTCACGGGATTCAGCTTTGGGATTGATTCGAGAATCCGAAGAGAAAGCGAACCTAGATTTCAACAGAC…
Marchantia_polymorpha	SRR072158.634531	pp_9514|estExt_fgenesh1_pm.C_2690004|cslD	526-6	756-925	169	79.77	2.2e-53	GACTAGTAGACCAGGAAAGTCACATTGAGATTTTGCACGATAAACTGAACCGAGAAGAGCGACAGTGCCGGCAGGAAGCAGTACACGATCAGGAAGATAGACGTGAATGGGTAAACGCCGACGTTCAGGTACGCGACACGTTGCAGGAATTTCATGTGCGAGTTCGCAAAGATGGCGTTGTTCCGCGAGAAGAAATCTCCACAGACCCCGTGGCCCACCGCAGCACTTGGTGCAGTCGATCCGTCAGATTGATGGCGCCGTGCCCGGAACGCGTCTCGCTTGGTGACGCAGTAGATCGACTTCCAGCCACGATTGTGCATTCCGGAACCCGGTCAACCACACTCCTCTGTCCACCGAGCCGTAAATCCAGCCCACTCCGCCCGCCCACTCGGTCTTCGT…
Marchantia_polymorpha	SRR072158.656197	AT5G16910.1|AT5G16910.1|cslD	506-1	954-1122	168	81.66	7.4e-65	GACTACAATAGCCAACAGACCAGACCACACAAACACGATTGTGGGAGTGCGACCTCTTCTTCCCATGAGACCCTTGGCAAAGGGATACAAATGTGTCAGCACCCAAATACTAAAGAACACTCCTCCAACTAGCTTACTCCATTGTGGAATTGTGCTGTACAAGGTTCGCGATACCGCCACTGCTATAGCAATCAAGTTGACGAGCATAATGGTGATGGGCGAATCATCAGGGCCTCACTTTACACGTATAAATCTGCGAATTCATCGTCGATATCATCTCCTCCGGACTTTCGATGTAAGTGTAGAAAGAATGTCCACACCAGCAACAACTTTCAGTAAACCTTGGAAGCACAGCTGCAAGATGCGCGCTAGTTCCACCGATAGACCCAAAACTGTTCA…
Marchantia_polymorpha	SRR072158.677045	pp_28559|estExt_gwp_gw1.C_570039|cslD	436-6	669-808	139	56.16	1.9e-22	GACTGTCTACCATTGGTATGCCCTGGTCAGCCAGAGGTCTTCCAGAAAAACTCCGCTACAGGTAATAGAGGTCACGAAAGTCCATCGATTGCCCATATTGCTTGGGTAGGAGGCCCCGAGACTCGCCGTCATACGTCTTCATGGTGTACCCCGTTGAGATTTGCCACCTCAACTTCTACTTTTGGTTTTGCTCCCTTCTCTTCCTATTTTTTTTCTTGTCTACCGCGACAACNTAAGTTCCAGCTAACTGTGTTACCTTGGGAGCTACTGGGAGGATCAAATCCGTAGAGTGCTATTCTCTAGTAAACAACATCCAGTTTCCTACGTAGACTGGACCCTGTAACGACCATACCAAGGCCTCTCATGTTGACGTCAAAAAATCAGTCGTACGATTTGCGT…
Marchantia_polymorpha	SRR072158.686595	pp_9410|estExt_fgenesh2_pg.C_1110020|cslD	528-4	846-1013	167	45.56	4.7e-24	GACTACTCCGGCCATGACCTTGAGCAGACCTTGGAGCACGGCAGCCAGATGGGCACTCGTACCTCCGATGACCCAAAACTGCTCGTTCCTCCACCATTCTTACCAGAGTGATTCCCGACCACTTGACCTCGAGAATAGCCAGCAGGCACAGGCAGCGGAAATGACGTAAAGTCCTGCCTAGAAGATGCAGCAAGTGACCAGGAAGTCACATTGGATATTTTCGCACATTAAACNGAACCAGAAGNGTCGACAGNGCCGGACAGGAAGCAGTACANAGNAGGATNAGACGTTGAGTGGAAACGCGACGTTGAGTACGCTACACGTTGCAAGGTATTTNATTGAGCGAGTTTACGNAAAGTNTGGCCTTGGTTACCNCGAAGAAGTAAACNCTCACTACGC…
Marchantia_polymorpha	SRR072158.709443	os_57303|LOC_Os10g42750.1|cslD	460-6	849-997	148	82.78	2.2e-53	GACTTTTCCACCCCGGCGACTGACTTTGAGGAGACCCTGGATCGACGGCTGCCAGATGAGCGCTGGTGCCTCCGATGACCCAAAAACTGCTCGTTCCTCCACCACTCCTCCAGCGTGATCCCGGACCACTTCACCTCGAGGATGGCCAGCAGGCAAAGGCAGACGGAGATGGTGAGCAGGTACGTCAGGAATGTCACGTTCAAGCTCGCCACGATGAACTGGCCCGAGAAGAGCGAGAGCGCCGGGAGAAAGCAGTAGGCGATGAGGAAGAGCGACGTGAAGGGGTACACGCCGACGTTCAGGTACGCCACGCGCTGCAGGACCTTCATGTGCGTGTTGGCGAAGATGGCGTTGTTCTTCGAGAAGAAATCTCGACGGACCCGTAGCCCAACGGAGCAC…
Marchantia_polymorpha	SRR072158.735023	pp_9410|estExt_fgenesh2_pg.C_1110020|cslD	392-5	486-619	133	77.61	4.2e-45	GACTCCCGTTGGACACTGATGGCGCTGGTGCGCACCAGAGCGTTCATGGCCCCGGCCTTCTTGTTGTGGTCGTAGCCGGGCCTCTTCTCACGGGACACGTAGACCAGCATCGGCAGCCGGATGTCCACATCGCTCGTGTCGATCAGATTCTCCTCGTCGTTGCTGCCCATCACCGGCTCGTTACCGGGCGGGCGAGCATCACCTGGATGATACCGGCGTGGTCACTGCGGCCGTGCTCCTTGGTCGAGACCAACCACGTCCCGGGCCAGTGCGTGCCGTCGGCCATCCCAGGTCGCCTTGACGCCGGCGGTCTGCGAGCCGCCGTCGGCGCTCGAGTCCATGGACGTCCTCTTGTGGACATTGTACGCATCGGATCGCCTCCTGATGGCCTCGCCTATT…
Marchantia_polymorpha	SRR072158.869356	pp_28559|estExt_gwp_gw1.C_570039|cslD	554-11	654-827	173	62.09	3.1e-37	GACTATGGACCTCGGCCACCGTGGCCGCGTCCAGCGGCTCGCGCGGCCCCGTCAGCGCGCCCGCGGGCCGCCCGTTCGCCACGCCCTGGTCCGACCAGAGGCTTCCCGGCGAACTGCGCCACGGGGATGGACGCCACGAAGGCCATCGACTGCCCGAACTGCTTCGGCAGCAGCCCGCGGTCCAGACCCGTCGCTCATCTCGTCGCTGTTGCCGAGGCCGGCGTTGATGTTCGCCACCTCCACCTCGCGGTTCGGCTTCGCGTTCTTCTTCTTGTTGTGCCGCGACTTCTTGTCCCCTCCGCAGCACAGGCTCCACAACGTGTGCTCCTTGGGGCTGCGCGGGGGGTCGAACCCGTAGAGGGCCGTCCTTCGGAGCAGCACCGGTTCCGACATAACGGG…
Marchantia_polymorpha	SRR072158.953800	os_57303|LOC_Os10g42750.1|cslD	355-46	1027-1128	101	68.93	3.2e-34	GACTATTGGAGTCCCGGTCGCTTGTGCTGGAATCGAGCTGTGGGTTTAAGGAAACGCGAAGGTTCCACCAGTTGAGCTCAATCCTTGAGCGTCGGCCGGAGGGCTGATGGTCACCCACAAGAGCGAGATGACGATGGCCAGCAGGCCGGACCAGACGTAGACGATGGTGGGAGTGCGACCTCTGCGGCCCATGAGACCCTTGGCGAATGGGTACAGGTGGGTGAGCACCCAGACGCTGAAGAAGACTCCTCCGACCAGCTTACTCCACTGCGGGATGGAGCTGTAGAGCGTCCTCGACACGGGCGACGGCGAGTCGGACGATCGAGTATCGAACGGAGCATAGAGTTGGGTAGAGGTCGGGGACGGTATCGAGTGGACGCCGTCCCGTACTATTTCCAA…
Marchantia_polymorpha	SRR072158.98113	pp_5742|estExt_gwp_gw1.C_2430005|cslD	6-524	463-635	172	79.77	2.8e-56	GACTCTTCCTGCAGCGCGGCGACCCCACGAAGGGCAAGAAGCGGTTGGACTTCGTGAAGGACCGCCGGAGGGTGAAGCGCGAGTACGACGAGTTCAAGGTCCGGGTGAACGGGCTGAACGAGGCCATCAGGCGGCGATCGGACGCCTACAATGCGCACGACGAGATCCGCGCCAAGAGGGCGCAGATGGATCGGGGGCCATCTGTCGCAGCCGCTGCAGGTCGTTAAGGCCACGTGGATGTCCGACGGTACTCACTGGCCCGGGACTGGTCCGTTTCGAGCAAGGAGCACGGGCTGGCGACCACGCTGGCATCATCCAGGTCATGCTGGCGCCCCCGGGNAACGACCCCATCTACGGGANCAACGACGAGGAGAACCTCAATCGACACCACGGACATCG…
Marchantia_polymorpha	SRR072158.999418	sm_8054|e_gw1.7.782.1|cslD	503-5	290-457	167	78.57	1.4e-53	GACTCCCACGGATAACGGAAGTAAGTCTCGGGTTCCGGGCTCGATGGCGTGCTTCCGGCAGAATGGCACCCACGCTCTGGCGAAGCTGGCCGCCTCGGCCAAGGACTCGAAGGAGAGAAGGGCACCTCCATCGTCGGACAGATAGCAGGCCAGTTTCNCGACAGGGTAGTCGGCGGCCAGAATCGACAGGATGGTGTTCGCAGTGATAAGAGGCGTTCCTTNCTGGATCTGCACTGGANACGAACACGTTCCATACCTGGCAGATCGGGGCGCCCACGGGGATTTTCGGGACTGGGCTTCTCGAACTTGTCCTTGAGGACGGCAAGATCCGTCAGCCGATTCACGGGGCAGAGCTTCGGCAGCTGATCGAGAATCCACGAGAAGCGAACCAGAGCTCGC…
Marchantia_polymorpha	SRR072159.113787	pp_5273|estExt_gwp_gw1.C_1890065|cesA	67-418	121-238	117	54.1	7e-28	GACTGGTGAATTATTTTCCGGTAGCTGGAGATGAACCTGTCTTAACCTCCGTCCTTCTCCTCGCAGATTAATTTGAAGGGTCTGGATGGAATTCAAGGGCCAGTGTACGTGGGTACCGGATGTGTCTTCAAGAGACATGCGCTGTATGGTTTCGAGCCCCCATTGAAGGAAAGTGAGAAGAAGCGCAACAGCTGCTGCCCACAATGGTGCTGTGGACCCCGCAAGGGATGAAGCAAAACAAGCCCAAACCCGCCAACAAGCGCGGAAAGAAGAACAAGAAGGCTCCCGCCAGAAGCGACTCCACTATCCCATTTTTAACCTCGAGGACATTGAAGAGGGTATGGAAGGTACGTGCCAGATGTCTAACGAATAGTAGGATCTAAACTTGGAAACTCCATT…
Marchantia_polymorpha	SRR072159.174357	pp_8706|estExt_fgenesh1_pm.C_300004|cesA	112-450	771-882	111	83.19	2.5e-45	GACTCCTAGTATCCAGCTGGACTTGCTTACCTTGATGATACTCATGGACCTTGGTCTAGCCAAACCACAGGGAAACTGTAGATGGCATTTCTAACTCGGCTGGATCGTGTGCAGATCGGATGGATCTACGGATCAGTTACAGAGGATATTTTGACCGGTTTCAAGATGCACACACGCGGATGGCGCTCAATCTACTGCATGCCCACAAGACCTGCATTCAAGGGATCTGCTCCAATCAATCTGTCCGATCGTCTGCATCAAGTGCTTCGATGGGCGCTGGGATCCATTGAGATTTTGCTCAGCAAGCATTGCCTCTATGGTACGNTTTGGAGGAAGGTTGAAATGCCTGGAGAGACTGGCGTACATTCAACNCCATCGTGTACCCATTGACTATCCTTG…
Marchantia_polymorpha	SRR072159.246122	pp_8706|estExt_fgenesh1_pm.C_300004|cesA	112-444	771-880	109	75.89	6.7e-39	GACTCCTAGTATCAGCTGGACTTGCTTACCTTGATGATACTCATGGACCTTGGTCTAGCCAAACCACAGGGGAAACTGTAGATGGCATTTCTAACTCGGCTGGATCGTGTGCAGATCGGATGGATCTACGGATACAGTTACAGAGGATATTTTGACCGGTTTCAAGATGCACACACGCGGATGGCGCTCAATCTACTGCATGCCCACAAGACCTGCATTCAAGGGATCTGCTCCAATCAATCTGTCCGATACGTCTAGCATCAAGTGCTTCGATGGGCGCTGGGATCCATTGAGATTTTGCTTACAGCAAGCATTGTACCTCTATGGTACGGATTTGGAGGAAGGTTGAAATGCCTGGAGAGACTGGCGTACATCCAACACCATACGTCGTACCCTATT…
Marchantia_polymorpha	SRR072159.271675	pp_9021|estExt_fgenesh2_pg.C_1120025|cesA	111-471	782-899	117	78.33	7e-46	GACTCCTAGTATCAGCTGGACTTGCTTACCTTGATGATACTCATGGACCTTGGTCTAGCCAAACCACAGGGAAACTGTAGATGGCATTTCTAACTCGGCTGGATCGTGTGCAGATCGGATGGATCTACGGATCAGTTACAGAGGATATTTTGACCGGTTTTCAAGATGCACACACGCGGATGGCGCTCAATCTACTGCATGCCCACAAGACCTGCATTCAAGGGATCTGCTCCAATCAATCTGTCCGATCGTCTGCATCAAGTGCTTCGATGGGCGCTGGGATCCATTGAGATTTTGCTCAGCAAGCATTGTCTCTATGGTACGGATTTGGAGAGGTTGAAATGCCTGGAGAGACTGGCGTTACGATCAACACCATCGTGTACCCCATTGACATCCTTG…
Marchantia_polymorpha	SRR072159.45906	pp_8706|estExt_fgenesh1_pm.C_300004|cesA	112-476	771-890	119	83.47	2.1e-50	GACTCCTAGTATCCAGCTGGACTTGCTTACCTTGATGATACTCATGGACCTTGGTCTAGCCAAACCACAGGGAAACTGTAGATGGCATTTCTAACTCGGCTGGATCGTGTGCAGATCGGATGGATCTACGGATCAGTTACAGAGGATATTTTGACCGGTTTCAAGATGCACACACGCGGATGGCGCTCAATCTACTGCATGCCCACAAGACCTGCATTCAAGGGATCTGCTCCAATCAATCTGTCCGATCGTCTGCATCAAGTGCTTCGATGGGCGCTGGGATCCATTGAGATTTTGCTCAGCAAGCAATTGTCCTCTATGGTACGGATTTGGAGGAAGGTTGAAATGCCTGGAGAGACTGGCGTACATCAACACCATCCGTGTACCCATTGACATCCT…
Marchantia_polymorpha	SRR072159.53045	pp_8706|estExt_fgenesh1_pm.C_300004|cesA	3-511	279-402	123	59.17	5.9e-29	GACTTGTTCGCCTTATTGTGCTGGGTTTCTTCTTTCGATACCGCCTAACGAACCCTGTAGAAGGTGCATATGGTCTCTGGCTCACATCGGTTGTATGTGAGGTCTGGTTTGCTATATCGTGGATCTTGGATCAGTTTCCAAAGTGGCTTACCAGTCGGTCGTGAGACGTATCTCGACAGATTATCGCTGAGGTGCCAACTCACTCAGTCTGGCTTGCCCTTTTAATCCATTCCCAGCTAACCTCGAAAGGAGGCCTCCTTGTATCTACGTGCAAAATTACGTGCATGCCTTCATGTGACGTCGCTGACAAATTTATTGCGATCCAGGTATGAGCCCGAAGGTGAACCATCTCGCCTGGATCCAGTCGACGTATATGTTAGCACAGTGGATCCTTCCAAA…
Marchantia_polymorpha	SRR072160.218182	pp_9663|estExt_gwp_gw1.C_680137|cslD	515-129	452-578	126	81.4	1.1e-46	GACTACAAGGTGTCAACATTCTCTGCGTGCAATAATCAATCATACATGCGAGCAGCAGCAATTGGACTGCACTTCAAACCAAAACATCCATCGACGAATTTAAACTCTCGACGAGTCCTCGTGGCGCTGACCTGAATAATTCCAGCGTGGTCTCCTTTGCTGTGTTCCTTGCCGGAAATGACCCAGGTTCCAGGCCAGTGGGTGCCATCAGCCATCCAGGTCNCCTTGGGAACTTCAGTGAATCGAAGGATCGGCACCGGACTCGATTTGATGTCTCTTGGCGCGGATTTCTTCGTGTGCGTTGTAAGCGTCCGATCTTCTGCGGATGGAGTCGGTCAATCCATTAATTCGCACCTTCAGTTCATCGTACTCGCGCTTCACCGCCTGCGGTCCTTGACA…
Marchantia_polymorpha	SRR072160.464964	sm_21150|e_gw1.62.1.1|cslD	10-370	941-1061	120	76.86	3.1e-48	GACTGTGATGATGAGAATGATGAGTTTGCTGATCTATATGCGGTGAAATGGAGCTTTCTGATGGTGCCTCCTATCACAATTATGCTCGTGAACTTGATCGCGATTGCCGTGGCGGTCTCGAGAACACTGTATAGTTCGATTCCCCAGTGGAGTAAGCTAGTTGGTGGAGTGTTCTTCAGTGTTTGGGTGCTTACGCATTTGTATCCATTCGCGAAGGGGCTGATGGGAAGGCGCGGTCGTACCCCGACAATTGTGTTCGTCTGGTCTGGCCTTCTGGCTATTGTTATCTCGTTACTGTGGGTTACTATTAGTTCCGCCGGCGGTACTAGCTACTTGGCTTTAGGTGGTCACAGGATTTCAGTTTCCCTAAACTGTGAGTTGGAAGAAAGTCGGGTATGT…
Marchantia_polymorpha	SRR072160.518626	pp_4876|e_gw1.29.2.1|cesA	499-17	568-682	114	48.8	1.4e-21	GACTGAGGCAACCCATTTTGTTTTTCTTCTCTTTTCGAGGTCCACAACACCAGTCTAAACACGATCTCTTGTTTACTTTAGGCTTCAAGGGGGGCTCGTAGCCATATAAAGCTTGCCTTTTTGAAAACACAACCAGTCCCAACATAACAAGGACCTTGTATTCCGTCCAGACCTTTCAAGTTAATCTGCATAGGGGATAATATACCACCAAATAATTTTAGAGAGAAGTTCGTCCTGATGGTTCTCCAATTCTTCGTAATTAATGTCGAGAAGAATACATATAAATTTCACTGGAAAAACTGAACTTTAAAATCATGGTCACTTACATCGAAGAAAACGGTGTTGTGATTCGCGTATCGATCGTTCGATCGATTCCATCAAACCTNTGACGGAAACTGA…
Marchantia_polymorpha	SRR072160.604667	AT3G03050.1|AT3G03050.1|cslD	534-6	969-1139	170	72.57	6.8e-52	GACTCTCCCAACCCTTGGCTGTCCACAGGAGGGCTAATAGTCACCCACAAAAGCGAAATTACAATAGCCAACAGACCAGACCACACAAACACGATTGTGGGAGTGCGACCTCTTCTTCCCATGAGACCCTTGGCAAAGGGATACAAATGTGTCAGCACCCAAATACTAAAGAACACTCCTCCAACTAGCTTACTCCATTGTGGAATTGTGCTGTACAAGGTTCGCGATACCGCCACTGCTATAGCAATCAAGTTGACGAGCATAATGGTGATGGGCGGAATCATCAGGGCCGTCCACTTTACTACGTATAAATCTGCGAATTCATCGTCGATATCATCTCCTCCGGACTTCGATGTAAGTGTAGAAAGAATGTCCAACACCAGCAAACAACTTTCAAGT…
Marchantia_polymorpha	SRR072160.654977	pp_5742|estExt_gwp_gw1.C_2430005|cslD	5-413	806-940	134	84.67	4.9e-49	GACTGCCACGGTGGCCGAGGCCATCAACGTCATCTCGTGCTTCTACGAGGACAAGACGGAGTGGGGCGAGCGTGTCGGGTGGATTTATGGGTCCGTCACGGAGGATGTGGTTACCGGGTTCAGGATGCACAACCGTGGTTGGAAATCCATCTACTGCGTCACCAAGAGGGATGCCTTCCGAGGAACCGCGCCCATCAATCTGCGGATCGACTGCATCAGGTGCTCCGTTGGGCTACGGGGTCCGTCGAGTATTTTCTCTCGAAGACAACGCCATTTTCGCCAACTCGCACATGAAGATTCTGCAGCGCGTGGCGTACCTGAACGTCGGCGTTCGTACCCCTTCACCTCGATCTTCCTGATCGTCTACTGTCCTTCTCGCCGGCGCTCTCGCTTCTTCTC…
Marchantia_polymorpha	SRR072160.893805	pp_5273|estExt_gwp_gw1.C_1890065|cesA	85-516	4-114	110	61.49	7.9e-24	GACTGCCAGCAACGCATTCAAAATCTCCCTAGTTTTCATTATAATCAGTGCAACGTTAAGTGCTGGCTGTGAACACACTGCTTTTGGTCGCAGGTGTTTTTGGGTCACAGTGGTGGTCACGACGTTGATGGAAACGAGCTCCCGCGTCTGGTGTACGTATCTCGGGAGAAGAGGCATGGCTTTAATCATCACAAAAAAGCTGGCGCAATGAATGCTTTGGTAAGTTTTTGCCATACCTTGTACAGTATCGAATGTATTTTTCGTGAATATTTCCTTTCTAGTTACGGCAAATGGGCTTCTCGTCGCGTCTGACAGACAGCCCTTTNTAGGTNCGGGTATCTGCTAGTTTAACAAACGCGCGTACCTTCTCAATCTGGATTGNGACCACTACATCAACAA…
Marchantia_polymorpha	SRR072161.19149	AT3G03050.1|AT3G03050.1|cslD	496-6	937-1099	162	78.66	1.7e-62	GACTGACCCTTGGCGAAGGGATACATGTGGGTCAGCACCCAGACGCTGAAGAACACACCTCCCACCAGCTTACTCCACTGCGGAATCGTGCTGTACAATGTACGCGAAATGGCCACGGCGATGGCGATCATATTGACGAGCATGATAGTGATGGGGGGAGTCATGAGCGCGGTCCATTTCTACGACGTAGAGGTCTGCGAACTCATCGTCGACCTCATCTCCTCCGGATTTGGTGGTCAGCGTGAACGAAATCTCCACACCGGCGATGACTTTGTAGAAACCTTGGATGACAGCTGCAAGATGAGCACTCGTCCTCCGATGACCCAAAACTGCTCGTTCCTCCACCACTCTTCCAGCGTGATCCCGGACCACTTCACCTCGAGGATAGCCAGGGAGGCA…
Marchantia_polymorpha	SRR072161.276834	AT5G16910.1|AT5G16910.1|cslD	503-6	837-1003	166	79.64	7.1e-64	GACTCTGCGAGATGGGCGCTGGTTCCTCCGATGACCCAGAACTGCTCGTTCCTCCACCACTCTTCCAGCGTGATCTTCGACCATCGAACCTCGAGCAGCGCCAGCAGCAGCAGAGTGACCGAGATGGTGAGCAGGTACGCCAAGAAGGTCACGTTCAAGCTCGCCACGATGAACTGGCCCGAGAAGAGCGAGAGCGCCGGCAGGAAGCAGTAGACGATCAGGAAGATCGAGGTGAAGGGGGTACACGCCGACGTTCAGGTACGCCACGCGCTGCAGAATCTTCATGTGCGAGTTGGCGAAAATGGCGTTGTCTTCGAGAAGAAAATCTCGACGGACCCGTAGCCCAACGGAGCACCTGATGCAGTCGATCCGTCAGATTGATGGGCGCGGTTCNCGGAA…
Marchantia_polymorpha	SRR072161.348517	pp_9663|estExt_gwp_gw1.C_680137|cslD	7-544	699-875	176	68.72	5.5e-48	GACTACACGGTGTTTTTTGACATCAACATGAGAGCTCTGGATGGGCTTCAAGGTCCCGTCTACGTCGGAACCGGGTGCTGCTTCCGAAGAATCGCTCTGTACGGATTCGATCCTCCCCGCGGTGGCCACAAGAAACTAAAAAAGAAGGCGGCCCTGCTGGCGCAGATGGCCAACGACGAGGACGAATTCGAGTCGCGAGGCCTGCTCCCCAAGCAGTACGGGCAGTCGAAGATCTTCGTAGCCTCCATTCCCGTGGCGGAGTTCGCGGGGCGACCTCTGGCCGAGCCCGGAATCCCCCCACGGGCGACCGGCCGGAGCCCTGACGGGCCCGCGAGAGCCACTGGATGCGGCGACGGTGCCGAAGCGATCAACGTAATCTCGTGCTACTACGAGGACAAG…
Marchantia_polymorpha	SRR072162.201497	AT5G16910.1|AT5G16910.1|cslD	4-325	974-1077	103	64.15	1.7e-24	GACTTCGAGGTTCGATGGTCGAAGATCACGCTGGAAGAGTGGTGGAGGAACGAGCAGTTCTGGGTCATCGGAGGAACCAGCGCCCATCTCGCAGCCGTCATGCAGGGATTGCTCAAAGTCATCGGCCGGGGTGGAGTATTTCCTTCACGCTGACGACGAAATCCGGGAGGAGACGACATCGACGATGAGTTCGCTGATCTTCACGGTGGTGAAGTGGTACCTTTCCNCATCGACCTCCCCGCCTATCCAACCTATTATCGCCTTACGTACAATTACTCACGTCCGCCTAGTTCGGCCGGTGGCTACGGTCCGTCCCGCTACGTCTACGTAACACGACCTAACCGTACGTTACCGGAGGTACGGACGACGTAACGGTCGGTTCGGGGTCCGGTACGGTTG…
Marchantia_polymorpha	SRR072162.316553	pp_12902|estExt_gwp_gw1.C_1620104|cslC	637-4	118-335	217	41.78	1.9e-29	GACTATAGTTCTCTTCAAGAAATCGGACTTGGGCTGAAAATCGGCATCAAATATAGTTACAAATTCGTAATCCTTGACATAGTCAACGTTCATGGCAGACTTCAAGTTTCCAGCCTTGTAACCGGTTCGGATGACTCGATGTCTGTATACAATATTGACGCCCTTCATGTGCCACTTCTGGACTTCAGCCTTGATAAGCATCGTGGTATCCTGTCAGTCGAATCACTACCAAACGTTCGACCAACCAGCTAGTCGGTCGGTTCGTTCGTTCGGCCTACGTACGTAGTTTCGGACAGACGAGTCTAGTATTACGTAGGGTACTTCGACCGTTACGGTACCGTACCGTCGGACCGTACGGTTACCTAACTTACCTAACCTTACCGGTAACCTTACGTTACG…
Marchantia_polymorpha	SRR072162.369267	sm_19975|fgenesh1_pm.C_scaffold_36000006|cslD	502-5	730-898	168	35.26	3.2e-15	GACTCTTAACCTCGAGAATAGCGAGCAGGCAGAGAGTAACGGAGATGGTGAGCAAGTATACTAAGAACGTTACGTTGAGGCTCTGACAACTAATGAACTGGTACCGGAGAAGGAGGAAGGAAAGGGCAAGGAACAAAAAACGTAGTAAACTATAACGAAAAGTAAAAGTACGGAACGGTAAGGAAAACGGTAACTTAACCGGTACCGGTTAAGGTTTAAGGAACACTAACGTAGTTAGAATACTTCTTAGAGGTTCGGTAAGGTTATTACGGAACGTAAGTACTTACGTACGTTTAGGTTTTACGGTTAACGGAAAGGAAAACTAAACGTAACGTTCCGACCGGAACGTACGTACCTAACCGGAACGGTAACCCGTAACCGTAACGTACGTACGTAGGT…
Marchantia_polymorpha	SRR072162.90996	pp_9415|estExt_fgenesh2_pg.C_1110026|cslD	459-1	679-826	147	60.78	1.8e-39	GACTGACTTCCAACCACGATTATGCATCCGAAACCCGGTCACCACATCCTCTGTCACCGATCCGTAAATCCACCCTACTCGTTGTCCCCACTCGGTCTTATCCTCGTAGAAGCACGATATCACATTGATAGCTTCAGCTACAGTTGCGGCATCTAGAGGCTCACGAGGTCCAGTCAGAGAACCAGCAGGTCTACCATTGGTTATGCCCTGGTCAGCCAGAGGTCTTCCAGAAAACCTCCGCTACAGGTATAGAGGTCACGAAAGCCATCGATTGCCCATATTGCGTTGGGTAGGACGGCCCCGAGACTCGCCGTCATCGTCTTCAGTGGTCGTACCCCGTTGAGTATTTCGCCTACCTCTAACTTTCTTCGTTTTGGTTTCGGTCCTTCCTTCTTTCTT…
Marchantia_polymorpha	SRR072163.102472	pp_5273|estExt_gwp_gw1.C_1890065|cesA	4-444	9-119	110	68.03	3.5e-32	GACTTTTTGGGTCACAGTGGTGGTCACGACGTTGATGGAAACGAGCTCCCGCGTCTGGTGTACGTATCTCGGGAGAAGAGGCATGGCTTTAATCATCACAAAAAAGCTGGCGCAATGAATGCTTTGGTAAGTTTTTGCCATACCTTGTACAGTATCGAATGTATTTTTCGTGAATATTCCTTTCTAGTTACGGCAATGGGCTTCTCGTCGCGTCTGACAGACAGCCCTTTCTTAGGTGCGGGTATCTGCAGTTTTAACAAACGCGCCGTACCTTCTCAATCTGGATTGTGACCACTACATCAACAACAGTAAGGCGATCAGAGAGGCTATGTGTTTTCTAATGGACCCTGTTGCTGGAAAGAAGGTCTGCTTTGTTCAGTTTCCGCAGAGGTTTGATGG…
Marchantia_polymorpha	SRR072163.225619	pp_20391|fgenesh1_pg.scaffold_15000060|cslC	475-140	233-345	112	76.11	3.7e-44	GACTACCAATGCCAGCTCGGGTTGATCCTGCAAAAAGTTGATCCCAAGGAGGACGTCAGATGCTGCCGATAAATTGTTCAGATGGCAGGCTAACTTCAGCCATTGCACGAATGGCATCATCAAAGACGAACACGAGACACTGAGGAAGCTAGAGGAGGGGAGTTACCCTGAAATGAGGGATAGTTCTCTTCAAGAAATCGGACTTGGGCTGAAAATCGGCATCAAATATAGTTACAAATTCGTAATCCTTGACATAGTCAACGTTCATGGCAGACTTCAAGTTTCCAGCCTTGTAACCGGTTCGGATGACTCGATGTCTGTATACAATATTGACGCCCTTCATGTGCCACTTCTGGACTTCAGCCTTGATAAGCATCTGGTATCTCGTCATCGGAATCA…
Marchantia_polymorpha	SRR072163.268241	AT5G16910.1|AT5G16910.1|cslD	6-464	947-1099	152	79.74	7e-63	GACTCCAGTTCATCGTGGCGAAGCTTGAACGTGACCTTCTTGGCGTACCTGCTCACCATCTCGGTCACTCTGCTGCTGCTGGCGCTGCTCGAGGTTCGATGGTCGAAGATCACGCTGGAAGAGTGGTGGAGGAACGAGCAGTTCTGGGTCATCGGAGGAACCAGCGCCCATCTCGCAGCCGTCATGCAGGGATTGCTCAAAGTCATCGCCGGGGTGGAGATTTCCTTCACGCTGACGACGAAATCCGGAGGAGACGACATCGACGATGAGTTCGCTGATCTTCACGTGGTGAAGTGGACTTTCCTCATGATCCCGCCCATCACCATTATGCTCGTCAATNTCATCGCATTGCCGTGGCAGTGTCCGCACGCTGTACAGCACCATTCCCGAGTGGAGCAA…
Marchantia_polymorpha	SRR072163.313090	pp_9090|e_gw1.310.1.1|cslD	123-443	580-684	104	81.31	4.6e-43	GACTAAATATTGGCCATTGACATTAAGGAAATTTAGCAGGATGTATATCAAAGTGAACTTGCGGTTTCAATTCTCTAGATTCTAAGGAATTGAAATAGATCTGCTGACCAGATGTATGATTTATTCAGGTAATGTTGGCACCACCTGGGAATGAACCGATAATGGGAAGTGCGGACGAGGAGAACCTGATCGACACTAGCGACATTGACGTTCGCTTGTCAATGCTAGTTTACGATCTCGTGAGAAGAGACCTGGTTACGACCACAACAAGAAGGCCGGAGCCATGAACGCTCTGGTCCGAACCAGTGCAATTATGTCCAACGGACCCTTCATCCTCAATCTGGATTGTGATCATTACATATACAATTCACTGGCAATAGAGAGAAGACCATAGTGTTT…
Marchantia_polymorpha	SRR072163.317204	pp_8706|estExt_fgenesh1_pm.C_300004|cesA	1-479	407-520	113	63.98	2.4e-24	GACTCCTCCGAGTTCGCCCGCAAGTGGGTTCCTTTCTGCAAGAAGTTCGCGATCGAGCCCCGTGCACCTGAGATGTACTTCGCCCAGAAGATCGACTATCTGAAGGACAAGGTCCAGCCAACATTCGTCAAGGAGCGAAGAGCCATGAAGGTAGGCACTGTTTCCCTCCGAGATGTGGAATTGATTGTGTTATGATATTGATTTGTCGAAGCTAGAGCTGAGTGCTTCGAGGTCGGCTCATGTGTATGTGTATGACTCATACTGATCATGTCATGGCTACATTTGCAGAGAGAATATAGAAGAATTCAAGGTGCGCGTGAATGCTTTGGTCGCCAAAGCCCAGAAGGTCCCGAAGAAGGATGGACGATGCAGGATGGACTCCATGGCCGGTAACAACAC…
Marchantia_polymorpha	SRR072163.451104	pp_9090|e_gw1.310.1.1|cslD	6-525	796-967	171	80.35	3e-67	GACTTTTCGTGACCTCTATACCTGTAGCGGAGTTTTCTGGAAGACCTCTGGCTGACCAGGGCATAACCAATGGTAGAACCTGCTGGTTCTCTTGACTGGACCTCGTGAGCCTCTAGATGCCGCAACTGTAGCTGAAGCTATCAATGTGATATCGTGCTTCTACGAGGATAAGACCGAGTGGGGACAACGAGTAGGGTGGATTTACGGATCGGTGACAGTAGGATGTGGTGACCGGGTTTCGGATGCATAATCGTGGTTGGAAGTCCATATACTGTGTCACAAAACGNGATGCTTTCCGAGGAACTGCGCCCATCAACCTTACAGATCGACTTCATCAGGTGCTTCGTTGGGCTACTGGATCTGTCGAGATTTTCTCTCCAGAAACAATAGCTATCTTCG…
Marchantia_polymorpha	SRR072163.477025	pp_5275|estExt_gwp_gw1.C_1890069|cesA	472-4	4-121	117	64.74	7.8e-33	GACTACATCGAAGAAAACGGTGTTGTGATTCGCGTATCGATCGTTTCGATCGATTCCATCAAACCTCTGCGGAAACTGAACAAAGCAGACCTTCTTTCCAGCAACAGGGTCCATTAGAAAACACATAGCCTCTCTGATCGCCTTTACTGTTGTTGATGTAGTGGTCACAATCCAGATTGAGAAGGTACGGCGCGTTTGTTAAAACTGCAGATACCCGCACCTAAGAAAGGGCTGTCTGTCAGACGCGACGAGAAGCCCATTGCCGTAACTAGAAAGGAAATATTCACGAAAAATACATTCGATACTGTACAAGGTATGGACAAAAACTTACCAAAGCATTCATTGCGCCAGCTTTTTTGNGATGATTAAAGCCATGCCTCTTCTCCCGAGATACGTACA…
Marchantia_polymorpha	SRR072163.564815	os_57303|LOC_Os10g42750.1|cslD	7-483	566-729	163	78.66	8.7e-64	GACTATGTGGACATCCGGCTGCCGATGCTGGTCTACGTGTCCCGTGAGAAGAGGCCCGGCTACGACCACAACAAGAAGGCCGGGGCCATGAACGCTCTGGTGCGCACCAGCGCCATCATGTCCAACGGGCCCTTCATCCTCAATCTCGATTGCGATCATTACATCTACTACTCGCTGGCCATGCGCGAGGCCATGTGCTTCATGATGGACCGTGGCGGCGATAAAATTTGCTACGTCCAGTTCCCGCAGCGGTTCGAGGGCGTCGATCCCAGCGATCGGTACGCCAATCGGAACACCGTGTTTTTCGACGTGAACATGCGAGCTCTGGATGGGCTGCAGGGCCCCGTTTATGTCGGACCGGTGCTGCTCCGAAGACGCCTCTACGGTCGACCCCGCGCA…
Marchantia_polymorpha	SRR072163.724700	pp_28559|estExt_gwp_gw1.C_570039|cslD	5-320	635-743	108	72.48	2.1e-39	GACTAATCTCGACTGCGATCACTACATCTACAACTCGCTGGCCATGCGCGAGGCCATGTGCTTCATGATGGACCGCGGCGGTGACCGGATCTGCTACGTCCAGTTCCCGCAGCGGTTCGAGGGCGTCGACCCCAGCGATCGGTACGCCAACCGGAACACCGTCTTCTTCGACGTGAACATGCGAGCCCTGGACGGACTGCAGGGCCCGTNTACGTCGGACCGTACTGCTTCGCGGATGGCGCTGTACGGTTCACCCTCCCCGNAACCCCAAGGAGCACACGCTCTGGAACTTCTGTTGCGGCGGCGACAAGAAGCAGCGGACCAAGAGGAAGAAGGACAAGGTGACGAAGATCAAGNGGGANATCCAGGTCGGACGAGCTAGTAGAACCGGGNGCGGCG…
Marchantia_polymorpha	SRR072163.739440	pp_5741|e_gw1.243.47.1|cslD	439-4	275-421	146	63.33	8.1e-38	GACTAGAAGCGCGCCTCCATCATCCGAAAGGTAACAAGAGAGCTTCTCCAGCGGATACTCTGCGGCCAGGATCGACAAATATAGTGTTTGCTGTTACAAGGGGGGGTTCCTTTTCGGGGTCTGCTGTGGAAACGAAAACATCAATCCCTGGCAGGTCAGAACGCCCTCGGGGATTGTCAGGCGAAACTCGCTCAAAACTTTATCCTTTGACGAACCTGAAAGATCCGTCTGGCGATTCACGGGATTCAGCTTTTGGGATTGATCGAGAATCCAAAGACGTAAAGCGAACCAGATTTCACAGACGACGGACATTCCCCAGAGCCACATGGCCATCCCCTGTTAGGGGGTTTTACCACACGCCGAAATATAAAGGAACGAACCCCCAAAAACGGACTAATT…
Marchantia_polymorpha	SRR072164.151700	AT5G16910.1|AT5G16910.1|cslD	553-4	939-1111	172	63.19	1.1e-48	GACTACAATTGTCGGGGTACGACCGCGCCTTCCCATCAGCCCCTTCGCGAATGGATACAAATGCGTAAGCACCCAAACACTGAAGAACACTCCACCAACTAGCTTACTCCACTGGGGAATCGAACTATACAGTGTTCTCGAGACCGCCACGGCAATCGCGATCAAGTTCACGAGCAATAATTGTGATAGGAGGCACCATCAAGAAAGCTCCATTTCACCGCATATAGATCAGCAAAACTCATCATTCTCATCATCACCTCCAGACTTGGAAGTAAGACGTAAAAAGATATGTCCACTCCGGCAAACAAACTTTNAGACAATCCCTGGCGAGACAGCAGCGAGATGAGCACTTACGTCCCTACCAACTAAACCCAAAACCTAGCTCATTTCTCCACCCAC…
Marchantia_polymorpha	SRR072164.200877	pp_28559|estExt_gwp_gw1.C_570039|cslD	6-528	650-817	167	50.57	7.4e-41	GACTCGAGGCCATGTGCTTCATGATGGACCGTGGCGGCGATAAAATTTGCTACGTCCAGTTCCCGCAGCGGTTCGAGGGCGTCGATCCCAGCGATCGGTACGCCAATCGGAACACCGTGTTTTTCGACGTGAACATGCGAGCTCTGGATGGGCTGCAGGGCCCCGTTTATGTCGGAACCGGGTGCTGCTTCCGAAGGACGGCCCTCTACGGGTTCCGACCCCGCCCGCGCACGACCCGAAGGACGACTACGTAGGTTGTCGGAGTCCGTGTGCGTGGACGGAGGGACAGAGCGCGACACAANAAGAAGAGACGCGAACGCCGACGNGAGGTGAGGNGACANANCGACGCCGGCNCGACACGAGCGAGAGATGACGGCGACGGGCGCGGCCGGCGGTCNG…
Marchantia_polymorpha	SRR072164.277011	pp_8706|estExt_fgenesh1_pm.C_300004|cesA	5-539	567-702	135	50.83	6e-27	GACTAACAACAGCAAAGCTATCAGAGAGGCAATGTGCTTCATGATGGATCCCACCATCGGAAAACGAGTTTGCTATGTCCAGTTCCCTCAGAGGTTCGATGGTATTGATAGGAACGATCGATATGCCAATCACAACACCGTCTTTTTCGATGTAAGCTTTTCCTTCCCTGAAACTCATGGCTTTTTGGTTTGATTGATGACAGTGATGGTGAATTATTTTCCGGTAGCTGGAGATGAACCTGTCTTAACCTCCGTCCTTCTCCTCGCAGATTAATTGAAGGGTCTGGATGGAATTCAAGGGCCAGTGTACGTGGGTACCGGATGTGTCTTCAAGAGACATGCGCTGTATGGTTTCGAGCCCCCATTGAAGGAAAGTGAGAAGAAGCGCAACAGCTGCTG…
Marchantia_polymorpha	SRR072164.373848	pp_9415|estExt_fgenesh2_pg.C_1110026|cslD	560-5	624-802	178	56.45	6.6e-45	GACTCCCCACACGGTCGCCCCACTCGGTCTTGTCCTCGTAGAAGCACGAGATGACGTTGATGGCCTCGGCCACCGTGGCAGCGTCCAGCGGCTCGCGGGGTCCGGTGAGAGAACCGGGAGGTCTTCCGTTGGTGATACCCTGGTCGGCCAGAGGCTTACCGGCGAATTCCGCCGCGGCGATGGACTCGACGAACGCCATGGACGCGCCGTACTGCTTCGGAAGCAGGCCCCGAGAATCCAGAATCTCGGCGTCCTCGTCGTCCTCCTCGAGCCCAGCGGCGGCGTTCAGATTGGCCTTGGCGAGGCCGGAGCGCCTGTTCTTCTTTTTCTTCAGCTTTCTGTTCTTCTTCTTGTCCCCTCCGCAGCACGCGTTCCAGATGGTATGGTCCTTAGGAACTC…
Marchantia_polymorpha	SRR072164.425230	pp_5742|estExt_gwp_gw1.C_2430005|cslD	6-555	807-959	152	43.72	8.8e-19	GACTCACGGTGGCCGAGGCCATCAACGTCATCTCGTGCTTCTACGAGGACAAGACGGAGTGGGGCGAGCGTGTCGGGTGGATTTATGGGTCCGTCACGGAGGATGTGGTTACCGGGTTCAGGATGACCAACGTACGGTTGGTAAGTACACTCTACTCGTCGTCACCAACGAAGGAGTGTCCGTTCCGTACGGAACCGGACCGCCCACCTACAACTACTCGACGGACGTACGTACGTACGCATACACGGTGGTCGTCCGTTCGGGTTCGGTACCGGGTTCCGGGTCCGAGTATTTTCTTTTCTCGAACGAAACGAACGACCGTACTTTTACGTTCCAACCTACGCACATAGAAGTAATTCTTCGCGACGCGGCGTCGGTCGGTACCTACGTAACGGTACC…
Marchantia_polymorpha	SRR072164.539247	AT5G16910.1|AT5G16910.1|cslD	5-461	996-1145	149	80.92	2.1e-60	GACTGGTGGAACTAGCGCGCATCTTGCAGCTGTGCTTCAAGGTTTACTGAAAGTTGTTGCTGGTGTGGACATTTTCTTTCACACTTACATCGAAGTCCGGAGGAGATGATATCGACGATGAATTCGCAGATTTATACGTAGTAAAGTGGACGGCCCTGATGATTCCGCCCATCACCATTATGCTCGTCAACTTGATTGCTATAGCAGTGGCGGTATCGCGAACCTTGTACAGCACAATTCCACAATGGAGTAAGCTAGTTGGAGGAGTGTTCTTTAGTATTTGGGTNCTGACACATTTGTATCCCTTTGCCAAGGGTCTCATGGGAAGAAGAGGTCGCACTCCCANAATCGTGTTGTGTGGTCTGGTCTGTTGGCTATTGTAATTTCGCTTTTGTGGTT…
Marchantia_polymorpha	SRR072164.541626	AT5G16910.1|AT5G16910.1|cslD	417-4	883-1020	137	79.71	2.1e-49	GACTAAGGAAATCTCCACCCCGGCGATGACTTTGAGCAATCCCTGCATGACGGCTGCGAGATGGGCGCTGGTTCCTCCGATGACCCAGAACTGCTCGTTCCTCCACCACTCTTCCAGCGTGATCTTCGACCATCGAACCTCGAGCAGCGCCAGCAGCAGCAGAGTGACCGAGATGGTGAGCAGGTACGCCAAGAAGGTCACGTTCAAGCTCGCCACGATGAACTGGCCCGAGAAGAGCGAGAGCGCCGGCAGGAAGCAGTAGACGATCAGGAAGATCGAAGGTGAAGGGGTACACGCCGACGTTCAGGTACGCCACGCGCTGCAGAATCTTCATGTGCGAGTTGGCGAAATGGCGTTGTCTTGAGTAAGAAATCGTACGACGGACCCGTAGCCCTAACG…
Marchantia_polymorpha	SRR072164.640099	pp_8706|estExt_fgenesh1_pm.C_300004|cesA	4-306	805-909	104	75.24	2.9e-40	GACTCATTCAAGGGATCTGCTCCAATCAATCTGTCCGATCGTCTGCATCAAGTGCTTCGATGGGCGCTGGGATCCATTGAGATTTTGCTCAGCAAGCATTGTCCTCTATGGTACGGATTTGGAGGAAGGTTGAAATGCCTGGAGAGACTGGCGTACATCAACACCATCGTGTACCCATTGACATCCTTGCCTCTTGTTGCCTACTGTGCTCTTCCTGCTATCTGCCTTCTGACCGGAGAATTTATCATCCCAACGGTACATACTGTTCACATCAGCCTTGTTATTTGTGAATTTGGCTTGGGAATTTCTCATCACTTCTAGGATTATTCATCAGTTTGGAGTATGTGTACTGCAACTTAATATTTACCACTATGTGTCTTTTTGATCGTGCTAGATTAG…
Marchantia_polymorpha	SRR072164.654678	pp_4876|e_gw1.29.2.1|cesA	5-351	625-737	112	47.5	3.2e-23	GACTAAAGGTCTGGACGGAATACAAGGTCCTTGTTATGTTGGGACTGGTTGTGTTTTCAAAAGGCAAGCTTTATATGGCTACGAGCCCCCCCTTGAAGCCTAAAGTAAACAAGAGATCGTGTTTAGACTGGTGTTGTGGACCTCGAAAAGAGAAGAAAAACAAAATGGTTGCCTCGACGAAGACTACAAAGAACAAGAAAAATTACTAAGAAACTAAAGGGACAACAACTGCCACTGTACAGTATGGACGACATAGAGGAAGGTGTGGAGGGTGAGATAAACTTTTCTTGCTACGTTAAANAGAAGCTACGGTCATTGTTCTCATTTCAAGAAGTGATTATAAAATTTCCGAATTGAAATCCTAATGTACCATAGTTTTCGCCTTCAAGGTNTACTATA…
Marchantia_polymorpha	SRR072164.668857	pp_9090|e_gw1.310.1.1|cslD	16-467	922-1067	145	65.77	7.1e-38	GACTCTCGCGGAACAAACGCCATCTTTGCCAACTCGCACATGAAAATTCCTGCAACGTGTCGCGTACCTGAACGTCGGCGTTTACCCATTCACGTCTATCTTCCTGATCGTGTACTGCTTCCTGCCGGCACTGTCGCTTCTTTCTCGGGTCAGTTTTANCGTGACAAAAATCTCAATGTGACTTTTCCNGGTCTACTTGCTGGTCATTTCCGNTGACCTGTNCCTGCTGGACTATTCNCGAGGTCAAGGTGGTCGGAATCACTCTAGGAAGAATGGTGGAGGAACGAGCAGTTTTGGGCAGTCGGGAGGTACGAGTCGCCCATCTGGCTGCCGTGCTACCAAGGTCTGCTCAAGGTCATGGCCGAGTGGATTATTTCTTCACGCTCACGTCCAAGTCCG…
Marchantia_polymorpha	SRR072164.702907	sm_19975|fgenesh1_pm.C_scaffold_36000006|cslD	1-489	475-637	162	69.7	6.9e-52	GACTCCCTGAACGTCCCCAAGGCGACCTGGATGGCCGACGGCACGCACTGGCCCGGAACGTGGGTCGTCTCCAGCAAGGAGCACAGCCGGGGCGACCACGCTGGCATCATCCAGGTCATGCTCGGGCGCCCCCGGGCAACGAGCCGAGTCCTGGGTAGCGCGGACGAGGAGAACCTGATCGACAGCAGCGACATTGACGTGCGCCTGCCGATGCTGGTNTACGTGTCTCGTGAGAACGAGGCCCGGCTACGACCANAACAAGAGGCCGGGCATGACGCGCTGGTGCGCACCAGCGCCATCATGTCCAACGGGCCTTCATCCTCAATCTCGACTGTCGATCACTACATCTACAACTCGCTGGCCATGACGCGAGCCATGTGCTTACATGACTGGCCGCGG…
Marchantia_polymorpha	SRR072164.80306	pp_5275|estExt_gwp_gw1.C_1890069|cesA	446-2	4-112	108	52.7	2.6e-22	GACTGTATCGACTCGTTTCGATCGATTCCATCAAACCTTCTGCGGAAACTGAACAAAGCAGACCTTTCTTTCCAGCAACAGGGTCCATTAGAAAACACATAGCCTCTCTGATCGCCTTACTGTTGTTGATGTAGTGGTCACAATCCAGTATTGAGAAGGTACGGCGACGTTTGTTAAAACTGCAGATACCCGCACCTAAGAAAGGGCTGTCTGTCAGACGCGACGAGAAGCCCAATTGCCGTAACTAGAAAGGAATATTCACGAAAAATCATTCGATACTGTACAAGGTATGGCAAAAACTTACCAAAGCATTCATTGCGCCAGCTTTTTGNGATGATTAAGCCATGCCTACTTCTCCCGAGATACTACACCAGACGCGGGAGTCTCGTTTCCATTCAA…
Marchantia_polymorpha	SRR072164.81146	AT3G03050.1|AT3G03050.1|cslD	2-385	979-1106	127	84.38	2.7e-58	GACTGGGATCACGCTGGAGGAGTGGTGGAGGAACGAGCAGTTTTGGGTCATCGGAGGCACCAGCGCTCATCTGGCAGCCGTCATCCAGGGTCTCCTCAAAGTCATCGCCGGGGTGGAAATTTCCTTCACGCTGACGACGAAATCCGGAGGAGAAGACATCGACGACGAGTTCGCGGACCTGTACGTGGTGAAATGGACGGCGCTCATGATCCCGCCCATCACCATCATGCTCGTCAATCTGATCGCCATCGCCGTCGCCGTGTCGAGGACGCTCTACAGCTCCATCCCGCAGTGGAGTAAGCTGGTCGGAGGAGTCTTCTTCAGCGTCTGGGTGCTCACCCACCTGTACCCATTCGCCAAGGGTCTCATGGCGCAGAGGTCGAGAATAGACTATTTATT…
Marchantia_polymorpha	SRR072164.86208	pp_5275|estExt_gwp_gw1.C_1890069|cesA	445-2	4-112	108	60.54	4.7e-23	GACTGTATCGATCGTTTCGATCGATTCCATCAAACCTTCTGCGGAAACTGAACAAAGCAGACCTTTCTTTCCAGCAACAGGGTCCATTAGAAAACACATAGCCTCTCTGATCGCCTTACTGTTGTTGATGTAGTGGTCACAATCCAGTATTGAGAAGGTACGGCGCGTTTAGTTAAAACTGCAGATACCCGCACCTAAGAAAGGGACTGTCTGTCAGACGCGACGAGAAGCCCAATTGCCGTAACTAGAAAGGAAATATTCACGAAAAATACATTCGATACTGTACAAGGTATGGCAAAAACTTACCAAAGTCATTCAATTGCGCCAAGCTTTTTTGTGAATGATTAAAGCCATGCCTACTTCTCCCGAGATACGTACACCAGACGCGGAGCTCGTTTC…
Marchantia_polymorpha	SRR072165.10610	pp_9410|estExt_fgenesh2_pg.C_1110020|cslD	39-449	552-678	126	64.03	1.1e-32	GACTATTGAAATAGATCTGCTGACCAGATGTATGATTTATTCAGGTAATGTTGGCACCACCTGGGAATGAACCGATAATGGGAAGTGCGGACGAGGAGAACCTGATCGACACTAGCGACATTGACGTTCGCTTGTCAATGCTAGTTTACGTATCTCGTGAGAAGAGACCTGGTTACGACCACAACAAGAAGGCCGGAGCCATGAACGCTCTGGTCCGAACCAGTGCAATTATGTCCAACGGACCTCANCTCANACTGAGTNTTGATCATTACTATATACAATTACTACCTGGCGAATAGAGGAGAAGACCACTGTGGTTTCTATGATGGACCGGCCGGTGGGCGGACCCGAACTACTTGTTACGGTTCCAACTTTACCCTACCGAGATTCGTACGGGCG…
Marchantia_polymorpha	SRR072165.19612	pp_2722|estExt_Genewise1.C_80120|cesA	35-506	548-661	113	58.23	2.5e-37	GACTATCTAACTCCCATGTCGCCCTCCCTCGCAGGTTCGTGTGTCGGCCGTTCTTACCAACGCTCCCTACATGCTCAATCTCGATTGTGATCATTACATCAACAACAGCAAAGCTATCAGAGAGGCAATGTGCTTCATGATGGATCCCACCATCGGAAAACGAGTTTGCTATGTCCAGTTCCCTCAGAGGTTCGATGGTATTGATAGGAACGATCGATATGCCAATCACAACACCGTCTTTTTCGATGTAAGCTTTTCCTTCCCTGAAACTCATGGCTTTTTGGTTTGATTGATGACAGTGATGGTGAATTATTTTCCGGTAGCTGGAGATGAACCTGTCTTAACCTCCGTCCTTCTCCTCGCAGATTAATTTAGTAAGGGTCGTGGAGTGGAATTACA…
Marchantia_polymorpha	SRR072165.213010	pp_8706|estExt_fgenesh1_pm.C_300004|cesA	50-436	772-900	128	86.05	2.2e-70	GACTCGGCTATACCTACTTACAACTGCGTGTTGGGTTGTTTCTGCCAGATTGGGGTGGATTTATGGTTCAGTGACAGAAGATATTTTGACAGGATTTAAGATGCACTGTCGAGGGTGGCGTTCGATATACTGCATGCCGAGACGGCCTGCATTTAAAGGATCTGCACCAATCAATCTTTCGGATAGGTTGCATCAAGTGCTGCGTTGGGCCTTAGGATCAGTTGAGATTTTGCTCAGTCGCCACTGCCCTCTTTGGTATGGATTTGGAGGGCGGCTCAAGTGTTTGGAGAGGCTAGCGTATATCAACACTACCGTCTATCCGTTGACATCTCTACCTCTTGTTGCTTACTGTAGTCTGCCAGCTGTATGTTTGCTCACAGGAAAGTTTATCATTCCTAC…
Marchantia_polymorpha	SRR072165.443739	sm_19975|fgenesh1_pm.C_scaffold_36000006|cslD	498-166	962-1067	105	71.3	2.1e-24	GACTAAGTCACGTTTCAGCTCGGAGTTTCCTCTCTCTTCCGCTACAGTACACCTCTTCCTGTGCCTCTATATCTGCGACATATGCCGCAAGATCGGGCAAAATTCTGTTGTCTCCCGGTAGTTTGATCCCAAAATTTCATACCCGACTTTCTTCCAACTCACAGTTTAGGGAAACTGAAATCCTGTGACCACCTAAGCCAGTGCTGTCCGCCGGGCGGACTAATAGTAACCCACAGTTAACGAGATAACAATAGCCAGAAGGCCAGACCAGACGAACACAATTGTCGGGGGTACGACCGCGTCCTTCCCATCAGCCCCTTCGCGAATGGATACAAAATGCGTAAGCACCCAAACACGTGAAGACTACTCCACCAACTGGCTTACTCCACTGGGGGAATC…
Marchantia_polymorpha	SRR072165.528228	pp_9410|estExt_fgenesh2_pg.C_1110020|cslD	495-78	417-554	137	81.88	3.1e-51	GACTAATTGAAACCGCAAGTTCACTTTGATATACATCCTGCTAAATTTCCTTAATGTCAATGGCCAATATTTGAACAGACCTGGATGATACCCGCATGGTCACCACGGCTGTGCTCCTTGCCAGAAATGACCCACGTGCCTGGCCAGTGGGTGCCATCCGCCATCCTATGTAGCCTTGGGAACGTTAAGTGGCTGTGAGGGATCAGCCCCGGTTTNAATTTGATTCCTCTTAGCTCGGATCTCCTCATGCGCATTGTAGGCATCAGATCGCCTCCTGATCGAATCAGGAAGACCATTTATCCTGACCTTGAACTCATCGTAATTCTCGCTTCACCCTTCTACGATCTTTCACAAAGTCTAGTCGGACTTTGCCTTTAAGTGGGATCGCCCGAGTGAGGA…
Marchantia_polymorpha	SRR072165.528463	pp_9090|e_gw1.310.1.1|cslD	82-499	580-717	137	81.29	6.1e-61	GACTCTGACGTAAATGTGCTCTCGCACCACCCTACTCCCGGATTCTACTGACATCGAATACTCATGTTCTTGATCACTTTTCTACAGGTCATGTTAGCTCCACCCACCTGTGAGCCCATTATGGGGGGCCCTGATGAGGAGAATTTGATTGATACCACCGACATCGACGTCCGCCTGCCCATGCTGGTTTACGTGTCAAGGGAGAAGCGACCTGGGTACGATCACAACAAGAAGGCCGGTGCCATGAACGCCTTAGTGCGAACTAGTGCCATAATGTCAAATGGACCGTTCATCTTGAATTTGGATTGTGACCACTACATTTACAATTCGATGGCTATGAGAGAAGCAATGTGCTTCATGATGGACCGAGGTGGTGACGAGGTATTTGCTATGTACACG…
Marchantia_polymorpha	SRR072165.557658	pp_5741|e_gw1.243.47.1|cslD	28-513	718-878	160	75.78	3.6e-53	GACTAACTTCCCCGCGGTGGCCACAAGAAACTAAAAAAGAAGGCGGCCCTGCTGGCGCAGATGGCCAACGACGAAGGTACGAATTCGAGTCGACGAGGCCTGCTCCCCAAGCAGTACGGGCAGTCGAAGATCTTCGTAGCCTCCAATTCCCGTGGCGGAGTTCGCGGGACGACCTCTGGCCGAGCCCGGAAATCCCCCAGGGCGACCGGCCGGAGCCCTGACGGGCCCGCGAGAGCCACTGGATGGCGGCGACGGTGGCCGAAGCGATCAACGTAATCTCGTGCCTACTACGAGGACAAGACCGAGTGGGGCGGGCGAGTGGGCTGGATTTACGGCTCGGTGACAGAGGATGTGGTGACCGGGTTCCAATGCACAATCGTGGCTGGAAGTCGATCTACT…
Marchantia_polymorpha	SRR072165.577698	pp_9663|estExt_gwp_gw1.C_680137|cslD	316-4	754-856	102	77.88	9e-39	GACTCGATTGTGCATTCGGAACCCGGTCACCACATCCTCTGTCACCGAGCCGTAAATCCAGCCCACTCGCCCGCCCCACTCGGTCTTTGTCCTCGTAGTAGCACGAGATTACGTTGATCGCTTCGGCCACCGTCGCCGCATCCAGTGGCTCTCGCGGGCCCGTCAGGGCTCCGGCCGGTCGCCCGTGGGGGATTCCGGGCTCGGCCAGAGGTCGTCCCGCGAACTCCGCCACGGGAATGGAGGCTACGAAGATCTTCGACTGCCCGTACTGCTTGGGGAGCAGGCCTCGCGACTCGAATTCGTCCTCGTCGTTGGCCATCTGCGCCAGCAGGGCCGCCTTCTTTTTTTAGTTCTTGTGGCCACCGCGGGGAAGTTATGAGTAAGTTATCTTTCATTTCA…
Marchantia_polymorpha	SRR072165.75661	AT1G02730.1|AT1G02730.1|cslD	7-446	608-751	143	72.11	1.1e-48	GACTAGAACCTGATCGACACTAGCGACATTGACGTTCGCTTGTCAATGCTAGTTTACGTATCTCGTGAGAAGAGACCTGGTTACGACCACAACAAGAAGGCCGGAGCCATGAACGCTCTGGTCCGAACCAGTGCAATTATGTCCAACGGACCCTTCATCCTCAATCTGGATTGTGATCATTACATATACAATTCACTGGCAATGAGAGAAGCCATGTGTTTCATGATGGACCGCGGTGGCGACCGAATCTGTTACGTCCAATTTCCCCACGAGATTCGAGGGCGTGGATCCTAGCGATCGATACGCAAATCGTAACACTGTATTTTTTGTTACGCGTACAATGTAGAAGCCTTCGGTAGTGGTTCGTTTCCTAGGGTCCGGTACTCGTTACCGTTAAGG…
Marchantia_polymorpha	SRR072166.108067	AT3G03050.1|AT3G03050.1|cslD	459-1	961-1110	149	71.71	6.6e-46	GACTGTGGGAGTGCGACTCCTTCTGCCCATCAGACCCTTGGCGAACGGATACATGTACAAGAGCACCCACAGACTGAAGAATACACCTCCCAGGAGCTTGCTCCACTGCGGCAGCACGGCGTAAATTGTCCTCGATATAGCAACGGCGATGGCGATAAGGTTGACGATCATGATGGTGAGTGGGCGGATCATGAGCGCAGTCCATTGACGACGTACAGGTCCGCGAACTCGTCGTCCATGTCCTCGGCTCCGGACTTGGACGTGAGCGTAGAAAGAATATCCACTCCGGCCATGACCTTGAGCAGACCGTTGGAGCACGGCAGCCAGATGGGCACTCCGTACCTCCGATACGAACCCAAACTCGCTCCGTTCCTCCACCTATTCCTACCAGAGTCGACT…
Marchantia_polymorpha	SRR072166.139360	pp_5741|e_gw1.243.47.1|cslD	346-3	717-830	113	68.42	1.3e-36	GACTGGAACCCGGTCACCACATCCTCTGTCACCGAGCCGTAAATCCAGCCCACTCGCCCGCCCCACTCGGTCTTGTCCTCGTAGTAGCACGAGATTACGTTGATCGCTTCGGCCACCGTCGCCGCATCCAGTGGCTCTCGCGGGCCCGTCAGGGCTCCGGCCGGTCGCCCGGTGGGGGATTCCGGGCTCGGCCAGAGGTCGTCCCGCGAACTCCGCCACGGGAATGGAGGCTACGAAGATCTTCGACTGCCCGTACTGCTTGGGGGANCAGGCCTCGCGACTCGAATTCGTCCTCGTCGTTGGCCATCTGCGCCAGCAGGGCCGTCCTTTCTTTTTTAGTTCTTGGTCGGCCACCGGCGGGGTAAGTTATGAAGTTAAGTTATCTTTCATTTCAGCTCG…
Marchantia_polymorpha	SRR072166.147862	AT1G02730.1|AT1G02730.1|cslD	349-1	1013-1127	114	51.67	2.3e-21	GACTACCCAGATACTGAAGAACACACCGCCGACCAGCTTGCTCCACTCGGGAATGGTGCTGTACAGCGTGCGGGACACTGCCACGGCAATGGCGATGATATTGACGAGCATAATGGTGAGTGGGGCGGGATCAGTGAAGGAAACTCCACTTCACCACGTGAAGATCAGCGAACTCATCGTCGATCGTCCGTCTACCGTCCGGTATTTCGCGTCAGCGTAGAAGACTCCTCCCGACCCGGNATGTACGTTGACGACTACTCCCTGACNGTCGGACGGCTGGCGAGNGTCGGGCTCGTTCGGTACCTACGATACCGAACCAGTACCTCGTACCTTCCGTTCCCTACCACCTACTTCCGTTACCGAGGTCGTACGTACTTCCGTACCGACCTACGTACCGAA…
Marchantia_polymorpha	SRR072166.235456	sm_18747|fgenesh1_pm.C_scaffold_91000013|cslD	9-327	810-911	101	57.94	1.8e-24	GACTGATTCTGCAGCGCGTGGCGTACCTGAACGTCGGCGTGTACCCCTTCACCTCGATCTTCCTGATCGTCTACTGCTTCCTGCCGGCGCTCTCGCTCTTCTCGGGGCAATTCATCGTGCAGACGCTAGGAACTCTACCTTTCTTGGTGTACCTGTTCACCNTCCTCCGTCTGTCCTTTGCCTCCTGGCTATCCGTGAGGTGAAGGTGGTACCGGGATCGACGNGTAGGGAAGNGGTGGGACGGAGGAACGAGTCGTTAGGTTTTCGGGACAGTCGGGAGGACGTAGTNACTCAGTCTTGACTAGTCTAGTACTACTACCGTAAGGTTACACGAAAGTCAGTCGGTCGGTAGTAGGTATACGTTTTCCGGACACGACTACGAACCCAAACGACGGTACG…
Marchantia_polymorpha	SRR072166.254300	pp_5742|estExt_gwp_gw1.C_2430005|cslD	496-2	635-790	155	50	5.7e-26	GACTGTGGGGGATTCCGGGCTCGGCCAGAGGTCGCCCCGCGAACTCCGCCACGGGAATGGAGGCTACGAAGATCTTCGACTGCCCGTACTGCTTGGGGAGCAGGCCTCGCGACTCGAATTCGTCCTCGTCGTTGGCCATCTGCGCCAGCAGGGCCNCCTTCTTTTTTTAGTTCTTGTGGCCACCGGCGGGGAGGATCGAATCCGTACAGAGCGATTCTCGGAANCAGCACCCGGTTCGACGTAGACGGGACCTTGAACGCCCCATCCAGAGCTCTCATGTTGATAGTACAAAAAACTCCGTTGTTCGATTAGCTATCGTATCGTTCGACTCCACTCCCTCGAACCGCGTAGGGGAAACTGGACGTAGCAGTACTTCGACTCCACCGACCGGCGTACCAT…
Marchantia_polymorpha	SRR072166.309873	pp_9090|e_gw1.310.1.1|cslD	5-433	627-757	130	64.34	7.7e-37	GACTCACAACAAGAAGGCCGGGGCCATGAACGCTCTGGTGCGCACCAGCGCCGTCATGTCCAACGGACCCTTCATCCTCAATCTCGATTGCGATCATTACATCTACAACTCGCTGGCCATGCGCGAGGCCATTTGCTTCATGATGGACCGCGGCGGTGACAGAATCTGCTACGTCCACGTTCCCACAGCGGTTCGAGGGCGTCGATCCCAGCGATCGGTACGCCAATCGGAACTACCGTTGTTTTTCGACGTGAACATGCGACGCCCGTGGATGGGCTGGCGACGGGGCCCGTCGTACGGTCGGAACGTGGGGTGCTCGTCCGTTACCGGAACGGCCCGGTCCCTCGGTACCGGGACTCCCGACCCCTCCGTACGGTACGTTACCCGTAAAGGACCTAT…
Marchantia_polymorpha	SRR072166.343250	pp_9410|estExt_fgenesh2_pg.C_1110020|cslD	360-8	529-643	114	64.46	8.7e-30	GACTAATAAAGCACATAGCTTCCCTCATAGCAAGGGAATTGAATATGTAATGATCACAATCCAGATTGAGGATGAAGGGTCCGTTGGACATGACTGCACTGGTGCGCACCAAGGCGTTCATGGCTCCGGCTTCTTGTGTGATCGGTAACCGGGTCGCTTCTCTCGAGATACGTACACCAGCATCGGCAGTCGCACATCGATGGTCGGTCGTGTCGATCAGTACTTCCTCCTCCAGTACTTCGGTTCGCCTTCCCGAGTCGGACCGGTATCGCGAGGTCGGTGGGGTTCGGTACGCCGAGACTACTTCCACCGTTGGCCAGCCTACTCCACTCCACTACCACTACCCAACCAACCACAACCAGAAGTCGTACACTACTTCTCGTAGCGTACGAACTAAAT…
Marchantia_polymorpha	SRR072166.75653	pp_9514|estExt_fgenesh1_pm.C_2690004|cslD	520-4	705-885	180	70.17	3.5e-49	GACTAGGTACGCGACACGTTGCAGGAATTTCATGTGCGAGTTGGCAAAGATGGCGTTGTTCCGCGAGAAGAAAATCTCCACAGACCCGTGGCCACCGCAGCACTGGTGCAGTCGATCCGTCAGATTGATGGGCGCCGTGCCCGGAACGCGTCTCGCTTGGTGACGCAGTAGATCGACTTCCAGCCACGATTGTGCATTCGGAACCCGGTCACCACATCCTCTGTCACCGAGCCGTAAATCCAGCCCACTCGCCCGCCCACTCGGTCTTGTCCTCGTAGTAGCACGAGATTACGTTGATCGCTTACGGCCACGTCGCCGCATCCAGTGGCTCTCGGCGGCCGTACAGGGCTCCGGCGGTCGCCGTAGGGGNTCCGGTCNCGCCAGAGGTCCGCCGCGACT…
Marchantia_polymorpha	SRR072167.103696	pp_4876|e_gw1.29.2.1|cesA	58-435	622-745	123	46.56	1e-25	GACTCCAGGACGAACTTCTCTCTAAAATTATTTGGTGGTATATTATCCCCTATGCAGATTAACTTGAAAGGTCTGGACGGAATACAAGGTCCTTGTTATGTTGGGACTGGTTGTGTTTTCAAAAGGCAAGCTTTATATGGCTACGAGCCCCCCTTGAAGCCTAAAGTAAACAAGAGATCGTGTTTAGACTGGTGTTGTGGACCTCGAAAAGAGAAGAAAAACAAAATGGTTGCCTCGACGAAGACTACAAAGAACAAGAAAAATTCTAAGAAACTAAAGGGACAACAACTGCCACTGTACAGTATGGACGACATAGAGGAAGGTGTGGAGGGTGAGATAAAACTTTTCTTGCTCGTTAAATAGAAGCTCGGTCATTGTTCTCATTTCAGAAAGTGATAT…
Marchantia_polymorpha	SRR072167.115647	sm_19975|fgenesh1_pm.C_scaffold_36000006|cslD	2-440	796-943	147	83.89	6.8e-52	GACTCCACCCATAAATTTAACCGATAGGCTCCACCAAGTACTCAGATGGGCAACAGGGTCTGTGGAGTATTTTCTTTTCCAGAAACAATGCTATCTTCGCCAATTCTCACATGAAATCTTGCAGCGAGTTGCATACCTGAATGTCGGTGTCTACCCTTCACATCCGTCTTCTTGTATAGTCTATTGTTTCCTACCTGCTCTATCGTCTCTTCTCCGGCCAATTCATCGTGTCGAGCTTGAACGTTACCTTTTGGTCTACTTACTGACGATTCTATCACTCTGTGCCTCTGGCCATACTCGAGGTGAAGTGGTCGGGCATCACCTTGGAAGAGTGGTGGAGAAATGAGTCAGGTTTTGGGTTATGGAGGGACAAGTGCTCATCTCGCTGCTGTCTGCCAG…
Marchantia_polymorpha	SRR072167.163816	pp_9090|e_gw1.310.1.1|cslD	337-10	611-720	109	92.73	1.3e-50	GACTGGTTAGACTGGACCCTGAAGACCATCCAAGGCTCTCATGTTGACGTCAAAAAATACAGTGTTACGATTTGCGTATCGATCGCTAGGATCCACGCCCTCGAATCTCTGGGGAAATTGGACGTAACAGATTCGGTCGCCACCGCGGTCCATCATGAAACACATGGCTTCTCTCATTGCCAGTGAATTGTATATGTAATGATCACAATCCAGATTGAGGATGAAGGGTCCTTGGACATAATTGCACTGGTTCGGACCAGAGCGTTCATGGCTCCGGCCTTTNTTGTTGTGGTCGTAACNGGTCTCTCTCACGAGATACGTAAACTAGCATAGACAAGACGAACGTACTAATGTCGTCGTAGTGTCGTATCGTAGTTCTCCTCCGTCCGTCCACTTCCT…
Marchantia_polymorpha	SRR072167.167444	pp_28559|estExt_gwp_gw1.C_570039|cslD	394-12	716-839	123	58.91	1.9e-31	GACTCCGGGTTCTTGTCCTCGTAGAAGCACGAGATGACGTTGATGGCCTCGGCCACCGTGGCCGCGTCCAGCGGCTCGCGCGGCCCCGTCAGCGCGCCCGCGGGCCGCCCGTTCGCCACGCCCTGGTCCGCCAGAGGCTTCCCGGCGAACTGCGCCACGGGGATGGACGCCACGAAGGCCATCGACTGCCCGAACTGCTTCGGCAGCAGCCCGCGGTCCAGCCCGTCGCTCATCTCGTCGCTGTTGCCGAGGCCGGCGTTGATGTTCGCCACCTCCACCTCGCGGTTCGGCTTCGCGTTCTTCTTCTTGTTGTGCCGCGACTTCTTGTCCCCTCCGCAGCACAGGCTCCACAACGTGTGCTCCTTGGGGCTGCGCGGGGGTCGAACCCGTAGAGGCCGT…
Marchantia_polymorpha	SRR072167.215482	pp_28559|estExt_gwp_gw1.C_570039|cslD	10-550	639-808	169	57.46	1.2e-40	GACTTTGGCGATCATTACATCTACCAACTCGCTGGCCATGCGCGAGGCCATTTGCTTCATGATGGACCGCGGCGGTGACAGAATCTGCTACGTCCAGTTCCCACAGCGGTTCGAGGGCGTCGATCCCAGCGATCGGTACGCCAATCGGAACACCGTGTTTTTCGACGTGAACATGCGAGCCCTGGATGGGCTGCAGGGCCCGGTCTACGTCGGAACTGGGTGCTGCTCCGAAGGACGGCCCTCTACGGGATCGGACCCTCTCGAGTTCCTAAGGACCATACCATCTGGAACGCGTGCTGCGGAGGGGACAAGAAGAGAACAGAAAGCTGAAAGAAAAAGAAGAACAGGCGCTCCGGCCTCGCCAAGGCCAATCTGAACGCCGCCGCTGGGCTCGAGGAC…
Marchantia_polymorpha	SRR072167.279100	AT5G16910.1|AT5G16910.1|cslD	385-15	917-1038	121	78.4	4.8e-50	GACTCCTTACGTATAAACTCTGCGAATTCATCGTCGATATCATCTCCTCCGGACTTCGATGTAAGTGTGAAAGAAATGTCCACACCAGCAACAACTTTCAGTAAACCTTGAAGCACAGCTGCAAGATGCGCGCTAGTTCCACCGATGACCCAAAATGTTCATTCCTCCACCATTCTTCCAAAGTGATGCCCGACCACTTAACCTCGAGAATAGCGAGCAGGCAGAGAGTAACGGNGATGGTGAGCAAGTATACTAAGAACGTTACGTTGAGGCTCTGCACAATGAACTGTCCGGAGAGAGAGAAGGGNAGACAAAACAGTAANATACAAGAATAGAGAGAAGAGAACGACGTACGTAGGTAGACACGTACGTGTAGATACTCTATGTAGGTAGTTAGTA…
Marchantia_polymorpha	SRR072167.319070	pp_9410|estExt_fgenesh2_pg.C_1110020|cslD	433-8	386-525	139	77.46	4.3e-60	GACTATTCCATGTAGCCTTGGGAACGTTAAGTGGCTGTGAGGGATCAGCCCCGGTTTCAATTTGATTCCTCTTAGCTCGGATCTCCTCATGCGCATTGTAGGCATCAGATCGCCTCCTGATCGAATCAGGAAGACCATTTATCCTGACCTTGAACTCATCGTATTCTCGCTTCACCCTTCTACGATCTTTCACAAAGTCTAGTCGGACTTTGCCTTTAGTGGGATCGCCCCGAGTGAGGAAATATGACTCAGGGTTCCGGGCTCGATAATGTGCTTCCTGCAAAACGGCACCCACACTCTGGCGAAGCTGGCTGCTTCAGCAGCGCCTACAAACGACACGCAGCGCGCCTCCGTCGTCGTGAAGGTAGCGAGCGTAGTTCTCAGTAGGGTACGTCGGCG…
Marchantia_polymorpha	SRR072167.333601	pp_9410|estExt_fgenesh2_pg.C_1110020|cslD	10-507	490-648	158	63.47	8.6e-50	GACTCCGGACGGCGATCCGACGCGTACAACGCGCACGAGGAGATCCGCGCCCGGCAAGCCCAGATTGAGCTCCGGGGCGACCCGACGCAGCCCCTGAACGTCCCCAAGGCGACCTGGATGGCCGACGGCACGCACTGGCCCGGAACGTGGGTCGTCTCCAGCAAGGAGCACAGCCGGGGCGACCACGCTGGCATCATCCAGGTCATGCTGGCGCCCCCGGGNAACGAGCCCGATCCTGGGTAGCGCGGACGAGGAGAACCTGATCGACAGCAGCGACATTGACGTGCGCCTGCCGATGCTGGTGTACGTGTCTCGTGAGAAGNGGCCCGGCTACGCCACACAAGAAGCCGGGGCCANGACGCGCTGGTGCGCACCACGCGCCACTCTATCGTCCGACCG…
Marchantia_polymorpha	SRR072167.367749	pp_8706|estExt_fgenesh1_pm.C_300004|cesA	53-491	771-914	143	73.29	3.4e-61	GACTGGTTTAATCGGCTATACTACTTACAACTGCGTGTTGGGTTGTTTCTGCCAGATTGGGTGGATTTATGGTTCAGTGACAGAAGATATTTTGACAGGATTTAAGATGCACTGTCGAGGGTGGCGTTCGATATACTGCATGCCGAGACGGCCTGCATTTAAAGGATCTGCACCAATCAATCTTTCGGATAGGTTGCATCAAGTGCTGCGTTGGGCCTTAGGATCAGTTGAGATTTTGCTCAGTCGCCACTGCCCTCTTTGGTATGGATTTGGAGGGCGGCTCAAGTGTTTGGAGAGGCTAGCGTATATCAACACTACCGTCTATCCGTTGACATCTCTACCTCTTGTTGCTTACTGTAGTTCTGCCGAGTCGTGTATTGTTTACGCCTTCAACGAAGG…
Marchantia_polymorpha	SRR072167.384665	pp_9415|estExt_fgenesh2_pg.C_1110026|cslD	513-11	623-784	161	50.89	5.7e-30	GACTGGTTTTGATGGCCTCGGCCACCGTGGCAGCGTCCAGCGGCTCGCGGGGTCCGGTGAGAGAACCGGGAGGTCTTCCGTTGGTGATACCCTGGTCGGCCAGAGGCTTACCGGCGAATTCCGCCGCGGCGATGGACTCGACGAACGCCATGGACGCGCCGTACTGCTTCGGAAGCAGGCCCCGAGAATCCAGAATCTCGGCGTCCTCGTCGTCCTCCTCGAGCCCAGCGGCGGCGTTCAGATTGGCCTTGGCGAGGCCGGAGCGCCTGTTCTTCTTTTTCTTCAGCTTTCTGTTCTTCTTCTTGTCCCCTCGCAGCACGCGTTCCAGATGGTATGGTCCTTAGGAACTCGAGAGGGTCGATCCCGTAGAGGGCCTCCTTCGGAAGCAGCACCCAGTTC…
Marchantia_polymorpha	SRR072167.402922	pp_9090|e_gw1.310.1.1|cslD	100-440	580-691	111	80.53	4.9e-45	GACTAATTTTTAGCAGGATGTATATCAAAGTGAACTTGCGGTTTCAATTCTCTAGATTCTAAGGAATTGAAATAGATCTGCTGACCAGATGTATGATTTATTCAGGTAATGTTGGCACCACCTGGGAATGAACCGATAATGGGAAGTGCGGACGAGGAGAACCTGATCGACACTAGCGACATTGACGTTCGCTTGTCAATGCTAGTTTACGTATCTCGTGAGAAGAGACCTGGTTACGACCACAACAAGAAGGCCCGGAGCCATGAACGCTCTGGTCCGAACCAGTGCAATTATGTCCAACGGACCCTTCATCCTCAATCTGGATTGTGATCATTACATATACAATTCACTGGCAATGAGAGAAGCCATGGTTNTTCATGAGTCGGACCGCGGTGGCGA…
Marchantia_polymorpha	SRR072167.427314	pp_9663|estExt_gwp_gw1.C_680137|cslD	336-16	687-794	107	54.63	3.3e-25	GACTCCCGGTTGGGGGATTCCGGGCTCGGCCAGAGGTCGCCCCGCGAACTCCGCCACGGGAATGGAGGCTACGAAGATCTTCGACTGCCCGTACTGCTTGGGGAGCAGGCCTCGCGACTCGAATTCGTCCTCGTCGTTGGCCATCTGCGCCAGCAGGGCCGCCTTCTTTTTTTAGTTCTTGTGGCCACCGCGGGGAGATCGAATCCGTACAGAGCGATTCTTCGGAANCAGCACCCGGTTTCCGAGTAGACGGGCCTTGAAGCCCATTCCAGANCTCTACATGTTGATCGTCAAAAACNCCGTGTTTCATTGCTATCGATCGTTAGGATCCACTCCTCACGCGNGGAGTAGAGNNANATNATCACACGCGTCATANANANACANANANCTCTCANAGAN…
Marchantia_polymorpha	SRR072167.446782	pp_9663|estExt_gwp_gw1.C_680137|cslD	1-476	750-905	155	75.32	1.2e-47	GACTGGCAGATGGCCAACGACGAGGACGAATTCGAGTCGCGAGGCCTGCTCCCCAAGCAGTACGGGCAGTCGAAGATCTTCGTAGCCTCCATTCCCGTGGCGGAGTTCGCGGGACGACCTCTGGCCGAGCCCGGAATCCCCCAGGGCGACCGGCCGGAGCCCTGACGGGCCCGCGAGAGCCACTGGATGCGGCGACGGTGGCCGAAAGCGATCAACGTAATCTCGTGCTACTACGAGGACAAGACCGAGTGGGGCGGCGAGTGGGCTGGGATTTACGGCTCGGTGACAGAGGATGTGGTGACCGGGTTCCGAATGCACAATCGTGGCTGGAAGTCGATCTACTGCGTACACCAAGCGAGTACGCGTTCCGGGGGCAACGGGCGCCCATCAATCTGACGG…
Marchantia_polymorpha	SRR072167.493271	pp_9090|e_gw1.310.1.1|cslD	11-523	597-764	167	73.41	2.1e-55	GACTGGCAACGACGAGGAGAACCTCATCGACACCACGGACATCGACATCCGCCTGCCGATGCTGGTGTACGTTTCCCGTGAGAAAAGGCCCGGCTACGACCACAACAAGAAGGCCGGGGCCATGAACGCTCTGGTGCGCACCAGCGCCGTCATGTCCAACGGACCCTTCATCCTCAATCTCGATTGCGATCATTACATCTACAACTCGCTGGCCATGCGCGAGGCCATTTGCTTCATGATGGACCGCGGCGGTGACAGATCTGCTACGTCCTACGTTCCCACAGCGGTTCGAGGGCGTCGATCCCAGCGATCGGTACGCCAATCGGAACACCGTTGTTTTTCGACGTGAACATGCGACGCCCGTGGAGTGGCTGCGACGGGCCCGTCTACGGTCGGACG…
Marchantia_polymorpha	SRR072168.112231	pp_9663|estExt_gwp_gw1.C_680137|cslD	20-541	754-922	168	77.01	2e-51	GACTCTGCTGGCGCAGATGGCCAACGACGAGGACGAATTCGAGTCGCGAGGCCTGCTCCCCAAGCAGTACGGGCAGTCGAAGATCTTCGTAGCCTCCATTCCCGTGGCGGAGTTCGCGGGGCGACCTCTGGCCGAGCCCGGAATCCCCCACGGGCGACCGGCCGGAGCCCTCGACGGGCCCGCCGAGAGCCACTGGATGCGGCGACGGTGGCCGAAGCGATCAACGTAATCTCGTGCTACTACGAGGACAAGACCGAGTGGGGCGGGCGAGTGGGCGTGGATTTACGGTCTCGGTGGACAGAGGATGTGGTGACCGGGTTCCGAATGCACAATCGTGGCTGGAAGTCGATCTACTGCGTCACCAAAGCGAGACGCGTTCCGGGGCACGGCGGCCCATCA…
Marchantia_polymorpha	SRR072168.1235741	pp_1195|estExt_fgenesh1_pg.C_2130003|cesA	5-345	353-466	113	85.96	1.8e-50	GACTGAGCCCGAAGGTGAACCATCTCGCCTGGATCCAGTCGACGTATATGTTAGCACAGTGGATCCTTCCAAAGAACCACCTCTCGTCACAGCCAACACGGTTTTATCAATTCTGTCGGTTGATTATCCCGTGGAAAAGGTCTCGTGCTACGTATCAGATGATGGTGCAGCTATGTTAACCTTTGAAGCTCTATCGGAGACTTCTGAGTTTGCTCGAAAGTGGGTGCCCTTCTGCAAAAAATTCAACATTGAACCTCGTGCTCCTGAGGTGTATTTCGCTCAGAAATGGATTATTTGAAGGACAAAATTCAACCTACATTCGTGAAGGAGCGTCAGCAATTGAAGGTAAGTATGGGGTNCTAGTACGTTGAGAACTATAAGTGGAGATAGTATACGTCG…
Marchantia_polymorpha	SRR072168.1247619	sm_6907|estExt_Genewise1.C_600296|cesA	5-511	867-1035	168	80.35	4.3e-58	GACTAGTATGTGTACTGCAACTAATATTTACCACATGTGCTTTTTGATCGTGCAGATTAGTAACTTGGCCAGTCTGTTCTTTATTTCTCTCTTCCTTTCCATTTTCGCCACCGGTATTCTGGAGATGAGGTGGTCCGGCGTCGGAATTGACGAATGGTGGAGAAATGAGCAGTTTTGGGTCATCGGAGGAGTGTCGTCTCATTTGTTTGCCGTGTTCCAAGGTCTGTTGAAGGTGTTAGGAGGTATCGACACCAATTTCACTGTCACATCGAAGCAAGCTGACGACGAGAACTTCGGAGAGCTGTACGCCTTCAAGTTCACAACTCTGCTCATTCCCCCAACACGCTGCTCATCATCAACCTTGTAGGAGTGGTTGCCGGTATCTCTGCGCATCAACAA…
Marchantia_polymorpha	SRR072168.1299865	pp_8706|estExt_fgenesh1_pm.C_300004|cesA	4-386	778-905	127	82.03	3e-66	GACTCAGTGACAGAAGATATTTTGACAGGATTTAAGATGCACTGTCGAGGGTGGCGTTCGATACACTGCATGCCGAGACGGCCTGCATTTAAAGGATCTGCACCAATCAATCTTTCGGATAGGTTGCATCAAGTGCTGCGTTGGGCCTTAGGATCAGTTGAGATTTTGCTCAGTCGCCACTGCCCTCTTTGGTATGGATTTGGAGGGCGGCTCAAGTGTTTGGAGAGGCTAGCGTATATCAACACTACCGTCTATCCGTTGACATCTCTACCTCTTGTGCTTACTGTAGTCTGCCAGCTGTATGTTTGCTCACAGGAAAGTTTATCATTCCTACGGTACGTTTTAATCCAACTCTTTTCATCTGTACTTGGCTCCTTGGAGTGCTTAGGTTTATGTTTA…
Marchantia_polymorpha	SRR072168.1334363	pp_8706|estExt_fgenesh1_pm.C_300004|cesA	5-522	812-944	132	61.85	2e-36	GACTATCAATCTTTCGGATAGGTTGCATCAAGTGCTGCGTTGGGCCTTAGGATCAGTTGAGATTTTGCTCAGTCGCCACTGCCCTCTTTGGTATGGATTTGGAGGGCGGCTCAAGTGTTTGGAGAGGCTAGCGTATATCAACACTACCGTCTATCCGTTGACATCTCTACCTCTTGTTGCTTACTGTAGTCTGCCAGCTGTATGTTTGCTCACAGGAAAGTTTTATCATTCCCTACGGGTACGTTTTTAAANCCTAACTTCTTTTTCATCTGTACTTGGCTCCTTGGAGTGCTTAGGTTTATGTTTATATCAAGCCTGACTAACTCGTAACCTCTCGATGTGAAACTGCAGATTAGCAATTTTGCGTAGCCTCTGGTTTATCTTCGTTTGTTTCTTTCG…
Marchantia_polymorpha	SRR072168.135119	pp_8706|estExt_fgenesh1_pm.C_300004|cesA	7-513	575-707	132	53.76	1.1e-24	GACTAGGCAATGTGCTTCATGATGGATCCCACCATCGGAAAACGAGTTTGCTATGTCCAGTTCCCTCAGAGGTTCGATGGTATTGATAGGAACGATCGATATGCCAATCACAACACCGTCTTTTTCGATGTAAGCTTTTCCTTCCCTGAAACTCATGGCTTTTTGGTTTGATTGATGACAGTGATGGTGAATTATTTTCCGGTAGCTGGAGATGAACCTGTCTTAACCTCCGTCCTTCTCCTCGCAGATTAATTTGAAGGGTCTGGATGGAATTCAAGGGCCAGTGTACGTGGGTACCGGATGTGTCTTCAAGAGACATGCGCTGTATGGTTTCGAGCCCCCATTGAAGGAAGTGAGAGAAGCGCAACAGCTGCTGCCCACAATGGTGCTGTGGACCCC…
Marchantia_polymorpha	SRR072168.1365838	pp_5742|estExt_gwp_gw1.C_2430005|cslD	7-492	395-560	165	66.87	3.9e-49	GACTAGAAGGAGCCCCCTCTGGTCACGGGCAACACCATCTTCTCCATCCTGGCGGCCGAGTACCCCGTCGAGAAACTGGCCATCTACCTCTCGGACGATGGAGGGGCGCTGCTGTCATTCGAGGCGCTGGCCGAGACCGCGAGCTTCGCGCGAGTCTGGGTCCCGTTCTGCAGGAAGCACAACATCGAGCCCCGCAACCCGGACTCGTATTTCCTGAGCCGCGGAGATCCCACCAAGGGCAAGGTGAGGATGGATTTCGCAAGGATCGCAGGAGGGTGAAGCGCGAGTACGACGAGTACAAGGTGCGCATCAATGGGCTGCCCGAGGCCATCAGGAGCGATCCGATGGCGTACAATGCCACAAGAGGACGTCCATTGGACCTCGGAGCGCCGACGGCGG…
Marchantia_polymorpha	SRR072168.1388520	pp_28559|estExt_gwp_gw1.C_570039|cslD	538-5	622-789	167	58.43	6.7e-40	GACTGATGGACTCGACGAACGCCATGGACGCGCCGTACTGCTTCGGAAGCAGGCCCCGAGAATCCAGAATCTCGGCGTCCTCGTCGTCCTCCTCGAGCCCAGCGGCGGCGTTCAGATTGGCCTTGGCGAGGCCGGAGCGCCCTGTTCTTCTTTTCTCAGCTTTCTGTTCTTCTCTTGTCCCCTCCGCGAGCACGCGTTCCAGGATGGTATGGTCCTTAGGAACTCGAGGAGGGTCGATCCCGTAGAGGGCCGTCCTTCGGAAGCAGCACCCAGTTCCGACGTAGACCGGGCCCTGACAGCCATCCAGGGCTCGCATGTTCACGTCGAAAAACNCGGTGTTCCGATTGGCGTACCGATCGCTGGGATCGACGCCCTCGAACCGCTGTGGGAACTGGACGT…
Marchantia_polymorpha	SRR072168.1419669	pp_5742|estExt_gwp_gw1.C_2430005|cslD	7-489	417-588	171	56.4	2.7e-41	GACTAGAAACTGGCCTGCTACCTGTCAGATGACGGTGGCGCTCTGCTGTCGTTCGAGGCGCTGGCCGAGACGGCCACATTCGCGCGGGTCTGGGTTCCCTTCTGCCGGAAGCACGCCATCGAGCCGCGCAATCCCGACTCCTACTTCCTGCAGCGCGGCGACCCACGAAGGGCAAGAAGCGGTTGGACTTCGTGAAGGACCGCCGGAGGGTGAAGCGCGAGTACGACGAGTTCAAGGCCGGGTGAACGGGCTGAACGAGGCCATCAGGCGCGATCGGACGCTACATGCGCACGAGAGATTCCGCGCCAAGAGGGCGCAGATGGATCGGGGGCCATCTGCGCAGCGCNGNAGTCGTAGCAGTGNNGTCGAGTCNCANCGGCCGAGTGTCGTCNGNGAGNG…
Marchantia_polymorpha	SRR072168.1425361	pp_9410|estExt_fgenesh2_pg.C_1110020|cslD	488-2	476-636	160	76.69	1.5e-62	GACTCAGCGAGTTGTAGATGTAATGATCGCAATCGAGATTGAGGATGAAGGGTCCGTTGGACATGACGGCGCTGGTGCGCACCAGAGCGTTCATGGCCCCGGCCTTCTTGTTGTGGTCGTAGCCGGGCCTTTTCTCACGGGAAACGTACACCAGCATCGGCAGGCGGATGTCGATGTCCGTGGTGTCGATGAGGTTCTCCTCGTCGTTGCTCCCGTAGATGGGGTCGTTGCCCGGGGGNGCCAGCATGACCTGGATGATGCCAGCGTGGTCGCCACGCCCGTGCTCCTTGCTCGAAACGGCCACGTCCCGGGCCAGTGAGTACCGTCGGACATCCACGTGGCCTTAAGACCTGCAGCGGCTGCGACAGATCGGCCCCCGATCCATCCTGCGCCCTNTTG…
Marchantia_polymorpha	SRR072168.1425702	pp_28559|estExt_gwp_gw1.C_570039|cslD	399-14	625-752	127	70	2.4e-47	GACTACCTCGCGGTTCGGCTTCGCGTTCTTCTTCTTAGTTGTGCCGCGACTTCTTGTCCCCTCCGCAGCACAGGCTCCACAACGTGTGCTCCTTGGGGCTGCGCGGGGGGGTCAACCCGTAGAGGGCCGTCCTTCGGAAGCAGCACCCGGTTCCGACATAAACGGGGCCCTGCAGCCCATCCAGAGCTCGCATGTTCACGTCGAAAAACACGGTGTTCCGATTGGCGTACCGATCGCTGGGATCGACGCCCTCGAACCGCTGCGGGAACTGGACGTAGCAAATTTANCGCCGCCACGGTCCATCATGAAGCACATGGCCTCGCGCATGGCCAGCGAGTAGTAGATGTAATGATCGACAAGTCGAGATTGGAGGATGAAGGGTCCCGTTAGGACTAGTGA…
Marchantia_polymorpha	SRR072168.1451557	sm_9098|estExt_Genewise1.C_30146|cesA	381-21	351-466	115	66.12	2.3e-27	GACTATGCACCCATACTTACCTTCATTGCTCGACGCTCCTTCACGAATGTAGGTTGAATTTTGTCCTTCAATAATCCATTTTCTGAGCGAATACACCTCAGGAGCACGAGGTTCAATGTTGAATTTTTGTCAGAAGGGCACCCACTTTCGAGCAAACTCAGAAGTCTCCGATAGAGTCTTCGAAAGGTTAACATAGACTTCGCACCATCATCTGATACGTAGACACGAGTACCTTTTACCGACGGGTATAATACCAACCGACAGTAATTAGATAAACCGTAGTTGGCTGTGACGAGAGGTGGTTCGTTTGGAAGGATCCTACTGTGACTAACTAGTATACGTCGACGTAGGACTCCGAGGCCGAGTAGTGGTTCCGTACCGTTCGGGGTCCTACGTACT…
Marchantia_polymorpha	SRR072168.1461238	pp_5742|estExt_gwp_gw1.C_2430005|cslD	545-6	466-641	175	79.33	5.6e-63	GACTAATCGAGATTGAGGATGAAGGGTCCGTTGGACATGACGGCGCTGGTGCGCACCAGAGCGTTCATGGCCCCGGCCTTCTTGTTGTGGTCGTAGCCGGGCCTTTTTCTCACGGGAAACGTACACCAGCATCGGCAGGCGGATGTCGATGTCCGTGGTGTCGATGAGGTTCTCCTCGTCGTTGCTCCCGTAGATGGGGTCGTTGCCCGGGGGCGCCAGCATGACCTGGATGATGCCAGCGTGGTCGCCACGCCCGTGCTCCTTGCTCGAACGGACCACGTCCCGGGCCAGTGAGTACCGTCGGACATCCACGTGGCCTTAACGACCTGCAGCGGCTGCGACAGACTCGGCCCCCGACTCCATCTGCCGCCCTCTTGGCGCGGATCTCGTCGTGCGCAT…
Marchantia_polymorpha	SRR072168.1475038	AT3G03050.1|AT3G03050.1|cslD	499-120	1022-1146	124	67.72	3.2e-32	GACTATTGCGTACAGTGAACAGACAAGTTCACTGTACCAAGTTCGAGCTCGACTGCGGCGGCGGCTAAACGATTCTCAATTTATCCTACTTTATACTGTATCAGGAATTCATCCGATGCTCAAGGGTTGAATCCTCCGGTGGCCACTCCGGTGCTGTTTTCGGGAGGACTGATAGTCACCCACAGCAGCGAGATGACGATCGCCAACATGCCAGACCACACGTANACGATGGTGGGATGCGACTCCTTCTGCCCATCAGACCCTTGGCGAACGGATACATGTACAAGAGCACCCACAGACTGAAGAATACACCTCCAGGAGCTTGCTCCACTGCGGCAGCACGGCGTAAATTCGTCCTCGATATAGCAACGGCGATGGCGTATAAGGTTGACATCATGA…
Marchantia_polymorpha	SRR072168.1477140	pp_9090|e_gw1.310.1.1|cslD	5-525	562-730	168	76.44	4.2e-62	GACTGGGACGTGGTTGGTCTCGACCAAGGAGCACGGCCGCAGTGACCACGCCGGTATCATCCAGGTGATGCTCGCCCCGCCCGGTAACGAGCCGGTGATGGGCAGCAACGACGAGGAGAATCTGATCGACACGAGCGATGTGGACATCCGGCTGCCGATGCTGGTCTACGTGTCCCGTGAGAAGAGGCCCGGCTACGACCACAACAAGAAGGCCGGGGCCATGAACGCTCTGGTGCGCACCAGCGCCATCATGTCCAACGGGCCCTTCATCCTCAATCTCGATTGCGATCATTACATCTACTACTCGCTGGCCATGCGCGAGGCCATGTGCTTCATGATGGACCGTGGCGGCGATAAAATTTGCTACGTCCAGTTCCCGCGAGCGGGTTCGAGGGCGTC…
Marchantia_polymorpha	SRR072168.1517894	AT1G02730.1|AT1G02730.1|cslD	2-479	612-767	155	73.29	1.6e-50	GACTAGCGATGTGGACATCCGGCTGCCGATGCTGGTCTACGTGTCCCGTGAGAAGAGGCCCGGCTACGACCACAACAAGAAGGCCGGGGCCATGAACGCTCTGGTGCGCACCAGCGCCATCATGTCCAACGGGCCCTTCATCCTCAATCTCGATTGCGATCATTACATCTACTACTCGCTGGCCATGCGCGAGGCCATGTGCTTCATGATGGACCGTGGCGCGATAAAATTTGCTACGTCCAGTTCCCGCAGCGGTTCGAGGGCGTCGATCCAGCGATCGGTAGCCATCGGACACCGNGTTTTTCGACTGAACTATGTCGAGCTCTGGATGGGCTGCAGGGCCCCCGTTTATGTCGAACCGGGTGCTGCTTCCCGTAAGGACGGGCCCTCTACGGGTTT…
Marchantia_polymorpha	SRR072168.1528014	pp_5741|e_gw1.243.47.1|cslD	455-5	353-498	145	71.14	4.4e-53	GACTGGATCTTCGTCGAATAGAATCTGGAAGCCCATTAATTCGCACTTTGAACTCGTCGTACTCTCGTTTGACTCGTCTTCGGTCTTTGACAAAAATCAGTGCGCACCTTACCCTTGGTTGGGTCACCACGAATCATGAAATAGGTTTCGGGGTTGCGGGGCTCAATGATATGCTTCCTACAGAAAGGTACCCAGACTCTGGCAAAGCTAGCTGCCTCGCAAGGGCCTCGAAAAGAGAGAAGCGCGCCTCCATCAATCCGAAAGGTACAAGAGAGCTTCTCCAGTCGGATACTCTGCGGCCAGGATCGGACAATAGTACGTGTTTGCTGTTACAAGGGGGGGGTTCCTTTTACGGGGCTGCTGTCGGAAACGAAAACNTCAAATCCCTAGGCAGGTTCA…
Marchantia_polymorpha	SRR072168.212346	AT3G03050.1|AT3G03050.1|cslD	5-504	973-1141	168	73.96	3.7e-65	GACTATTCTCGAGGTTAAGTGGTCGGGCATCACTTTGGAAGAATGGTGGAGGAATGAACAGTTTTGGGTCATCGGTGGAACTAGCGCGCATCTTGCAGCTGTGCTTCAAGGTTTACTGAAAGTTGTTGCTGGTGTGGACATTTCTTTCACACTTACATCGAAGTCCGGAGGAGATGATATCGACGATGAATTCGCAGATTTATACGTAGTAAAGTGGACGGCCCTGATGATTCCGCCCATCACCATTATGCTCGTCAACTTGATTGCTATAGCAGTGGCGGTATCGCGAACCTTGTACAGCACAATTCCACAATGGAGTAAGCTAGTTGGAGGAGTGTTCTTTAGTATTTGGGTGCTGACACATTTGTATCCCTTTGCCAAGGTCTCATGGGAAGAAGA…
Marchantia_polymorpha	SRR072168.216696	AT5G16910.1|AT5G16910.1|cslD	531-9	894-1064	170	71.1	4.9e-57	GACTACCGCCCACTGCTACTAGCAATCAAGTTGACGGAGCATAATGGTGATGGGCGGAATCATCAGGGCCGTTCCACTTTACTACGTATAAATCTGCGAATTCATCGTCGATATCACTCGTCCTCCGGACTTCGATGTAAGTGTGAAAGAAATGTCCACACCAGCAACAACTTTCAGTAAACCTTGAAGCACAGCTGCAAGATGCGCGCTAGTTCCACCGATGACCCAAAACTGTTCATTCCTCCACCATTCTTCCAAAGTGATGCCCGACCACTTAACCTCGAGAATAGCGAGCAGGCAGAGAGTAACGGAGATGGTGAGCAAGTATACTAAGAACGTTACGTTAGAGGCTCTGCACAATGAACTGTCCGGANAAGAGAGAAGGGCAGGGACAAAAAA…
Marchantia_polymorpha	SRR072168.255338	pp_5741|e_gw1.243.47.1|cslD	488-5	774-935	161	85.8	5.7e-71	GACTTACTAAGAACGTTACGTTGAGGCTCTGCACAATGAACTGTCCGGAGAAGAGAGAAAGGGCAGGCAAAAAACAGTAAACTATCAAGAAAATAGACGTGAAAGGATAAACGCCGACGTTTAGGTAAGCAACACGTTGTAGAATCTTCATGTGGGAATTTGCGAAGATAGCATTGTTTCTGGAGAAGAAAATCTCGACAGATCCAGTAGCCCAACGAAGCACCTGATGAAGTCGATCTGTAAGGTTGATGGGCGCAGTTCCTCGGAAAGCATCTCGTTTTGTGACACAGTATATGGACTTCCAACCACGATTATGCATCCGAAACCCGGTCACCACATCCTCTGTCACCGATCCGTAAATCCCACCCTACTCGTTGCCCCATCGGTCTTATCCTCGTA…
Marchantia_polymorpha	SRR072168.297860	pp_4876|e_gw1.29.2.1|cesA	338-39	622-723	101	52.38	8.4e-23	GACTTTTCTGAAATGAGAACAATGACCGAGCTTCTATTTAACGAGCAAGAAAAGTTTATCTCACCCTCCACACCTTCCTCTATGTCGTCCATACTGTACAGTGGCAGTTGTTGTCCCTTTAGTTTCTTAGAATTTTTCTTGTTCTTTGTAGTCTTCGTCGAGGCAACCATTTTGTTTTTCTTCTCTTTTCGAGGTCCACAACACCAGTCTAAACACGATCTCTTGTTTACTTTAGGCTTCAAGGGGGGCTCGTAGCCATATAAAGCTTGCCTTTTGAAAACACAACCAGTCCCAACATAACAAGGACCTTGTATTCCGTCCAGACCTTTCAAGTTAATCTGCATAGGGGATAATATAACCACCAAATAATTTTAGAGAGAAGTTCGTCCTGATGGTTCT…
Marchantia_polymorpha	SRR072168.359307	pp_9410|estExt_fgenesh2_pg.C_1110020|cslD	1-296	476-579	103	70.19	5.6e-37	GACTACAAGGTGCGCATCAATGGGCTGCCCGAGGCCATCAGGAGGCGATCCGATGCGTACAATGTCCACAAGAGGACGTCCATGGACTCGAGCGCCGACGGCGGCTCGCAGACCGCCGGCGTCAAGGCGACCTGGATGGCCGACGGCACGCACTGGCCCGGGACGTGGTTGGTCTCGACCAAGGAGCACGGCCGCAGTGACCACGCCGGTATCATCCAGGTGATGCTCGCCCCGCCGGTAACGAGCCGGTGATGGGCAGCAACGACGAGGAGAATCTGATCGACACGAGCGATGTATGACGCAATGTGATTTCTGCCCAGTGCTCTGAATGTCAAAGTGAAGAATTCAACCAAGCGCGGGTAAACGGCGGGAGTAACTATGACTCTCTTAAGGTAGCCA…
Marchantia_polymorpha	SRR072168.509204	pp_9415|estExt_fgenesh2_pg.C_1110026|cslD	2-474	708-868	160	76.54	5.2e-50	GACTGAGGTGTCTGCTCTCAACGGGACGAGCAGCGACGATGATGACACAGAGGCGCGAGGTTTGCTTCCCAAGCAGTACGGAAATTCCATGAGTTTCGTTGCTTCCATCCCTGTAGCAGAGTTTGCCGGACGACCAATTGCCGACCAAGGCGTGCCAAATAGTAGGCCTGCGGGAGCGTTGACCGCTCCACGTGAACCTCTGGATGCTGCAACGGTGCCGAGGCGATCAATGTTATCTCATGTTTCTACGAAGATAAGACTGAATGGGGTCAGCGTGTAGGCTGGATATACGGTTCAGTTACCGAGGATGTCGTGACGGGATTTCGAATGCATAACCGTGGATGGCGATCTATATACTGTGTGACGAAGCGAGATGCATTCGTGGAACCGCACCCATAA…
Marchantia_polymorpha	SRR072168.565002	sm_2171|e_gw1.8.11.1|cesA	535-2	829-964	135	62.71	2.4e-39	GACTGAAAGTATCATCCTCGGAGGCCTTGGCGGTCACAGTAAAATTGGTGTCAATGCCAGCTAAAACCTTCAACAGTCCTTGAAATAGGGCAAACAAGTGGGATGAGACACCTCCAATGACCCAAAATTGCTCATTCCGCCACCATTCATCAATTCCAACCCCGCTCCATCGCATCTCAAGAATACCGGTAGCGAAGATCGAAAGAAACAAAGAGATAAACCAGAGGCTCGCAAAATTGCTAATCTGCAGTTTCACATCGAGAGGTACGAGTTAGTCAGGCTTGATATAAACATAAACCTAAGCACTCCAAGGAGCCAAGTACAGATGAAAAGAGTTGGATTAAAACGTCCGTAGGAATGATAAACTTTCCTGTGAGCAAACATACAGCTGGACTAGAC…
Marchantia_polymorpha	SRR072168.606001	pp_5742|estExt_gwp_gw1.C_2430005|cslD	528-8	388-560	172	67.42	1.3e-53	GACTACTGCGGCCGTGCTCCTTGGTCGAGACCAACCACGTCCCGGGCCAGTGCGTGCCGTCGGCCATCCAGGTCGCCTTGACGCCGGCGGTCTGCGAGCCGCCGTCGGCGCTCGAGTCCATGGACGTCCTCTTGTGGACATTGTACGCATCGGATCGCCTCCTGATGGCCTCGGGCAGCCCATTGATGCGCACCTTGTACTCGTCGTACTCGCGCTTCACCCTCCTGCGATCCTTGACGAAATCCATCCTCACCTTGCCCTTGGTGGGATCTCCGCGGCTCAGGAAATACGAGTCCGGGTTGCGGGGCTCGATGTTGTGCTTCCTGCAGAACGGGACCCAGACTCGCGCGAAGCTCGCGGTCTCGGCCAGCGCCTCGAATGACAGCAGCCGCCCCTCCA…
Marchantia_polymorpha	SRR072168.638114	AT3G03050.1|AT3G03050.1|cslD	488-7	929-1085	156	72.5	3.5e-58	GACTCTGAAGAACACACCGCCGACCAGCTTGCTCCACTCGGGAATGGTGCTGTACAGCGTGCGGGACACTGCCACGGCAATGGCGATGATATTGACGAGCATAATGGTGATGGGCGGGATCATGAGGAAAGTCCACTTCACCACGTGAAGATCAGCGAACTCATCGTCGATGTCGTCTCCTCCGGATTTCGTCGTCAGCGTGAAGGAAATCTCCACCCCGGCGATGACTTTGAGCAATCCCTGCATGACGGCTGCGAGATGGGCGCTGGTTCCTCCGATGACCCAGAACTGCTCGTTCCTCCACCACTCTTCCAGCGTGATCTTCGACCATCGAACCTCGAGCAGCGCCAGCAGCAGCAGAGTGACCGAGATGGTGAGCGAGGTACGCCAAGGAAGGTC…
Marchantia_polymorpha	SRR072168.649490	sm_19975|fgenesh1_pm.C_scaffold_36000006|cslD	546-4	335-511	176	78.89	1e-64	GACTATGATGCCAGCGTGGTCGCCCCGGCTGTGCTCCTTGCTGGAGACGACCCACGTTCCGGGCCAGTGCGTGCCGTCGGCCATCCAGGGTCGCCTTGGGGACGTTCAGGGGCTGCGTCGGGTCGCCCCGGAGCTCAATCTGGGCTTGCCGGGCGCGGATCTCCTCGGTGCGCGTTGTACGCGTCGGATCGCCGTCGGATGGCCTCCGTCAACCCGTTGATGCGGACCTTGAACTCGTCGTACTCGCGCTTCACTCTCCGGCGGTCCTTCACGAAATCCATCCTCACCTTCCCTTTGGTCGGATCCCCGNGCGTCAGGAAGTACGACTCGGGGTTGCGCGGCTCGATTGGCGTGCTTCCGGCAGAACGGGACCCAGACGCGGGCGAAGCTAGCGGCCTC…
Marchantia_polymorpha	SRR072168.672682	pp_5742|estExt_gwp_gw1.C_2430005|cslD	1-509	394-561	167	78.7	3.6e-63	GACTAGGAGCCCCCTCTCGTCACCGGAAACACCATCTTCTCCATCCTCGCGGCCGAGTACCCGGTGGAGAAACTGGCCTGCTACCTGTCAGATGACGGTGGCGCTCTGCTGTCGTTCGAGGCGCTGGCCGAGACGGCCACATTCGCGCGGGTCTGGGTTCCCTTCTGCCGGAAGCACGCCATCGAGCCGCGCAATCCCGACTCCTACTTCCTGCAGCGCGGCGACCCCACGAAGGGCAAGAAGCGGTTGGACTTCGTGAAGGACCGCCGGAGGGTGAAGCGCGAGTACGACGAGTTCAAGGTCCGGGTGAACGGGCTGAACGAGGCCATCAGGCGGCGATCGGACGCCTACAATGCGCACGACGAGATCCGCGCCAAGAGGGCGCAGATGGAGTCGGGG…
Marchantia_polymorpha	SRR072168.698740	pp_8706|estExt_fgenesh1_pm.C_300004|cesA	330-1	771-880	109	92.73	3e-58	GACTAAACATACAGCTGGCAGACTACAGTAAGCAACAAGAGGTAGAGATGTCAACGGATAGACGGTAGTGTTGATATACGCTAGCCTCTCCAAACACTTGAGCCGCCCTCCAAATCCATACCAAAGAGGGCAGTGGCGACTGAGCAAAATCTCAACTGATCCTAAGGCCCAACGCAGCACTTGATGCAACCTATCCGAAAGATTGATTGGTGCAGATCCTTTAAATGCAGGCCGTCTCGGCATGCAGTATATCGAACGCCACCCTCGACAGTGCATCTTAAATCCTGTCAAAATATCTTCTGTCACTGAACCATAAATCCACCCAATCTGGCAGAACAACCAACACGCAGTTAGTAAGTAGTATAGCCGTAATAACTTAACTTAAAAAAAGAATACGTA…
Marchantia_polymorpha	SRR072168.720997	sm_6907|estExt_Genewise1.C_600296|cesA	5-441	928-1070	142	78.62	4.7e-57	GACTCATTTGTTTGCCGTGTTCCAAGGTCTGTTGAAGGTGTTAGGAGGTATCGACACCAATTTCACTGTCACATCGAAGCAAGCTGACGACGAGAACTTCGGAGAGCTGTACGCCTTCAAGTTCACAACTCTGCTCATTCCCCCAACCACGCTGCTCATCATCAACCTTGTAGGAGTGGTTGCCGGTATCTCTGACGCCATCAACAATGGCTACCAATCCTGGGGACCCCTGTTCGGAAAGCTCTTCTTTGCCTTCTGGGTGATCGTGCATTTGTACCCGTTCCTGAAGGGTCTTATGGGCAGGCAAAACCGCACACCAACCATTACTCATTGTGTGGTCCATTCTCTGCTTCCATTCTTTCCTNCTGNGGGTCGCGAACTCCGACCCCCTTCGTGACG…
Marchantia_polymorpha	SRR072168.721241	sm_19975|fgenesh1_pm.C_scaffold_36000006|cslD	505-5	731-893	162	84.24	6.2e-65	GACTAGCCAGCAGGCACAGGCAGACGGAAATGACCAGCAAGTAGACCAGGAAAGTCACATTGAGATTTTGCACGATAAACTGACCCGAGAAGAGCGACAGTGCCGGCAGGAAGCAGTACACGATCAGGAAGATAGACGTGAATGGGTAAACGCCGACGTTCAGGTACGCGACACGTTGCAGGAATTTCATGTGCGAGTTGGCAAAGATGGCGTTGTTCCGCGAGAAGAAAATCTCCACAGACCCCGTGGCCCACCGCAGCACTTGGTGCAGTCGATCCGTCAGATTGATGGGCGCCGTGCCCCGGAACGCGTCTCGCTTGGTGACGCAGTAGATCGACTTCCAGCCACGATTGTGCATTCGGAACCCGGTCACCTACATCCTCTGTCCACCGAGCCGTA…
Marchantia_polymorpha	SRR072168.721747	sm_19975|fgenesh1_pm.C_scaffold_36000006|cslD	395-2	794-924	130	83.21	1.2e-55	GACTAAGATGAGCACTCGTCCCTCCGATGACCCAAAACTGCTCGTTCCTCCACCACTCTTCCAGCGTGATCCCGGACCACTTCACCTCGAGGATAGCCAGGGAGCAAAGGCAGACGGAGATGGTGAACAGGTACACCAAGAAGGTGACGTTCAGCGTCTGCACGATGAATTGCCCCGAGAAGAGCGAGAGCGCCGGCAGGAAGCAGTAGACGATCAGGAAGATCGAGGTGAAGGGGTACACGCCGACGTTCAGGTACGCCACGCGCTGCAGAATCTTCATGTGCGAGTTGGCGAAAATGGCGTTATTCTTCGAGAAGAAAATCTCGACGGACCCCGTGGCCCAACGGACGCACTTGATGCAGTCGATCCGTCAGATTGAGTGGGCGCTAGTTCCTCGGA…
Marchantia_polymorpha	SRR072168.731315	AT3G03050.1|AT3G03050.1|cslD	7-520	860-1027	167	81.18	6e-63	GACTGTTGGCGGTCCATCTACTGCGTCACCAAGCGCGACGCCTTCCGAGGAACTGCGCCCATCAATCTGACGGATCGACTGCACCAGGTGCTCCGTTGGGCTACGGGGTCCGTCGAGATTTTCTTCTCGAAGAACAACGCCATCTTCGCCAACACGCACATGAAGGTCCTGCAGCGCGTGGCGTACCTGAACGTCGGCGTGTACCCCTTCACGTCGCTCTTCCTCATCGCCTACTGCTTTCTCCCGGCGCTCTCGCTCTTCTCGGGCCAGTTCATCGTGGCGAGCTTGAACGTGACATTCCTGACGTACCTGCTCACCATCTCCGTCTGCCTTTGCCTGCTGGCCATCCTCGAGGTGAAGTGGTCCGGGATCCACGCTGGAGGAGGTGGTGGAGGAACG…
Marchantia_polymorpha	SRR072168.780581	pp_9514|estExt_fgenesh1_pm.C_2690004|cslD	313-6	763-864	101	91.18	2.5e-41	GACTAGAAGAAAATCTCGACGGACCCCGTAGCCCAACGGAGCACCTGGTGCAGTCGATCCGTCAGATTGATGGGCGCAGTTCCTCGGAAGGCGTCGCGCTTGGTGACGCAGTAGATGGACCGCCAACCACGGTTGTGCATGCGGAACCCCGTGACCACGTCCTCCGTGACGGACCCGTAAATCCAGCCCACTCGGGTCGCCCCACTCGGTCTTGTCCTCGTAGAAGCACGAGATGACGTTGATGGCCTCGGGCCACCGTGGCCGACGTCCAGCGCTCGCGCGGCCCCGTCAGCGCGCCCNCGGGCCGCCCGTTCGGCCACGCCCCTGGTCCGCCACGACGGCTTTCCCCGGCGAAACCTGCCGCCACGGGGGATGGAACGCCCGACGTAAGGGCCCTAA…
Marchantia_polymorpha	SRR072168.784339	pp_9090|e_gw1.310.1.1|cslD	496-136	1051-1165	114	48.76	3.2e-16	GACTTTCCGCTACAGTACACCTCTTCCTGTGCCTCTATATCTGCGACATATGCCGCAAGATCGGGCAAAATTCTGTTGTCTCCCGGTAGTTTGATACCCAAATTTCATACCCGACTTTCTTCCAACTCACAGTTTAGGGAAACTGAATCCTGTGCCACCTAAGCCAGTGCTGTCCGCCGGCGGACTAATAGTAACCCCACAGTAACGAGATAACAATAGCCAGTAAGGCCAGACCAGACGAACACTAATTGTCGGGGTACACCGTCGCCTTCCCATCACGCCCCTTCGACGAATGGAATACAATGCGTAGCACCCAACACTGAGAACACTCCACCACTAGCTACTCACTGGGAATCGAACTATACAGTNTCTCGAGACCGCCACGGCAACTCGCGATCG…
Marchantia_polymorpha	SRR072168.791144	pp_28559|estExt_gwp_gw1.C_570039|cslD	523-3	585-750	165	56.5	1.3e-47	GACTCCCTTCTTCTTCCTATTTTTTTCTTGTCTCCGCCGCAACATAAGTTCCAGCAACTGTGTTCCTTGGGAGCTCTGGGAGGATCAAATCCGTAGAGTGCTATTCTTCTGAAACAACATCCAGTTCCTACGTAGACTGGACCCTGAAGACCATCCAAGGCTCTCATGTTGACGTACAAAAAATCAGTGTTACGATTTGCGTATCGATCGCTAGGNTCCACGCCCTCGAATCTCTGGGGAAATTGGACGTAACAGATTCGGTCGCCACCGCGGTCCATCATGAAACACATGGCTTCTCTCATTGCCAGTGAATTGTATATGTAATGATCACAATCCAGTATTGGAGGTATGGAAGGGGTTCCGTTAGGACTATAAATTCGCTACTCGGGTTCGGAACCA…
Marchantia_polymorpha	SRR072168.803353	pp_9410|estExt_fgenesh2_pg.C_1110020|cslD	489-5	705-854	149	55.9	5.5e-36	GACTGTTGTGCATCCTGAACCCGGTGACCACATCCTCCGTGACGGACCCGTAAATCCACCCCACACGGTCGCCCCACTCGGTCTTGTCCTCGTAGAAGCACGAGATGACGTTGATGGCCTCGGCCACCGTGGCAGCGTCCAGCGGCTCGCGGGGTCCGGTGAGAGAACCGGGAGGTCTTTCCGTTGGTGATACCCTGGTCGGCCAGAGGCTTACCGGCGAATTCCGCCGCGGCGATGGACTCGACGAACGCCATGGACGCGCCGTACTGCTTCGGAGCAGGCCCCGAGAATCCAGAATCTCGGCGTCCTCGTCGTCCTCCTCGAGCCCAGCGGCGGCGGTTCAGATTGGCCTTGGCGAGGCCGGAGCGCCTGTTCTTTCTTTTTCTTCAGTCTTTCTGT…
Marchantia_polymorpha	SRR072168.823479	pp_9663|estExt_gwp_gw1.C_680137|cslD	456-6	667-817	150	70.86	3.9e-51	GACTCTTCGGCCACCGTCGCCGCATCCAGTGGCTCTCGCGGGCCCGTCAGGGCTCCGGCCGGTCGCCCGTGGGGGATTCCGGGCTCGGCCAGAGGTCGCCCCGCGAACTCCGCCACGGGAATGGAGGCTACGAAGATCTTCGACTGCCCGTACTGCTTGGGGAGCAGGCCTCGCGACTCGAATTCGTCCTCGTCGTTGGCCATCTGCGCCAGCAGGGCCGCCTTCTTTTTAGTTCTGTGGCCACCGCGGGGAGGATCGAATCCGTACAGAGCGATTCTTCGGAAGCAGCACCCGGTTCCGACGTAGACGGGACCTTGAAGCCCATCCAGAGCTCTCATGTTGATGTCAAAAAACACCGTGTTTCGATTAGCGTATCGATCGTTCGGATCCACTCCCTCG…
Marchantia_polymorpha	SRR072168.938005	pp_9663|estExt_gwp_gw1.C_680137|cslD	11-494	752-906	154	71.78	2e-45	GACTTGGCGCACGATGGCCAACGACGAGGACGAATTCGAGTCGCGAGGCCTGCTCCCAAGCAGTACGGGCAGTCGAAGATCTTCGTAGCCTCCATTCCCGTGGCGGAGTTCGCGGGGCGACCTCTGGCCGAGCCCGGAATCCCCCAGGGCGACCGGCCGGAGCCCTGACGGGCCCGCGAGAGCCACTGGATGCGGCGACGGTGGCCGAAGCGATCAACGTATCTCGTGCTACTACGAGGACAAGCCGAGTGGGGCGGCAGTGGGCTGGGATTTACGGCTCGGTGACAGAGGATGTGGTGACCGGGTTCCGAATGCACAATCGTGGCTGGAAGTCGATCTACTGCGTCACCAAGCGAGACGCGTTCCGGGGCACGGCGCCCATCAATCCTGACGGATCGA…
Marchantia_polymorpha	SRR072169.325928	sm_4713|e_gw1.0.15.1|cesA	8-497	919-1080	161	80.37	1.9e-53	GACTTTTGGAATTGATGAATGGTGGCGGAATGAGCAATTTTGGGTCATTGGAGGTGTCTCATCCCTACTTGTTTGCCCTATTTCAAGGACTGTTGAAGGTTTTAGCTGGCATTTGACACCAATTTTACTGTGACCGCCAAGGCCTCCGAGGATGATACTTTCGGAGAGCTCTATGAATTTTAAGTGGACGACGTTTGTTGATTCCTCCCACCACTTTGATAGTTACTCAACCTTGTAGGTATAGTCGCAGGTATATCAGACGCCATTANAATGGCTACCAATCATGGGGTACCTCTATTTGGAAAGCTGTTTTTTGCTTTCTGGGTCAATCCGTGCATTTGTATCCTTTCTTGAAGGGTTTGATGGGACGACCAAAATTCGACTCCGACCATCGTTATA…
Marchantia_polymorpha	SRR072169.548335	pp_9663|estExt_gwp_gw1.C_680137|cslD	371-5	351-473	122	82.11	1.5e-49	GACTCATGAAATAGGTTTCGGGGTTGCGGGGCTCAATGATATGCTTCCTACAGAAAGGTACCCAGACTCTGGCAAAGCTAGCTGCCTCCGCAAGGGCCTCGAAAGAGAGAAGCGCGCCTCCATCATCCGAAAGGTAACAAGAGAGCTTCTCCAGCGGATACTCTGCGGCCAGGATCGACAATATAGTGTTTGCTGTTACAAGGGGGGGTTCCTTTTCGGGGACTGCTGTGAAACGAAAACTCAATCCCTGGCAGGTCAGAACGCCCTCGGGGATTGTCAGGCAAACTCGCTCAAAACTTATCCTTGAGAACCTGAAAGNTCCGTCTGGCGATTCACGGGATTCAGCTTTGGGAGTTGACATGTACCCAATTTCACGATCGAGCAGGGGCCCTCTTATAC…
Marchantia_polymorpha	SRR072169.595654	pp_9663|estExt_gwp_gw1.C_680137|cslD	11-543	380-557	177	70.56	1e-57	GACTAAGGTGTCGCCGGACAATCCTCTGGGCAAGTCGGACCTGCCGGGGATGGACGTATTCGTGTCGACGGCCGATCCCGAAAAGGAGCCCCCGCTCGTCACGGCCAACACCATCTTCTCCATCCTGGCCGCCGAGTACCCGGTCGAGAAGCTATCGTGCTACCTGTCGGACGACGGNGGCGCGCTGCTCTCGTTCGAGGCGCTGGCCGAGGCCGCTAGCTTCGCCCGCGTCTGGGTCCCGTTCTGGCCGGAAGCACGTCCATCGAGCCCGCGCAACCCCGAGTCGTACTTCCTGACGCGCGGGNTCCGACAAGGAGTGAGATGATTTCGNGAAGGCCGCGGAGAGTGAACGCGCGAGTACGACGAGTTCAAGGTCGCATCAACGGGTTGACGGNGGCC…
Marchantia_polymorpha	SRR072169.610374	pp_9090|e_gw1.310.1.1|cslD	144-512	580-699	119	82.79	2e-44	GACTTACAGGTGAGCTGACTTGTTCTTTCTCCGTGTCGTTGTGGTTGGCACCGTTCCTCCTGCTTCCTGACGTAAATGTGCTCTCGCACCACCCTACTCCCGGATTCTACTGACATCGAATACTCATGTTCTTGATCACTTTTCTACAGGTCATGTTAGCTCCACCCACCTGTGAGCCCTATTATGGGGGGCCCTGATGAGGAGAATTTGATTGATACCACCGACATCGACGTCCGCCTGCCCATGTCTTGGTTTACGTGTCAAGGGAGAAGCGACCTGGGGTACATCACAACAAGAAGGCCGGTGCCATGAACGCCTTAGTGCGAACTAGTGCCTATAATGTCAAATGGACCGTTCATCTTGAATTTGGATTGTGACCATACATTTACAATTCGATGG…
Marchantia_polymorpha	SRR072169.648676	pp_9415|estExt_fgenesh2_pg.C_1110026|cslD	540-2	607-781	174	62.3	1.3e-39	GACTCACCGTTGCAGCATCCAGAGGTTCACGTGGAGCGGTCAACGCTCCCGCAGGCCTACTATTTGGCACGCCTTGGTCGGCAATTGGTCGTCCGGCAAACTCTGCTACAGGGATGGAAGCAACGAAACTCATGGAATTTCCGTACTGCTTGGGAAGCAAAACCTCGCGCCTCTGTGTCATCATCGTCGCTGCTCGTCCCGTTGAGAGCCAGACACCTCGAATTCCCTNTTCTTCTTACCAGCGTCTTCTGGCTTTCTCTTGTCACCCCCACAGCAGAAAAGCCCCAAACACGTTGTCGGCTGTTTTAGGGGAGCCTCGCGGAGGGAATCGAAAATCCGGTATAGCGCAATCCTACGGAAAACGCATTCCAGTTCCCACGTACACTGGACCTTGAAGCC…
Marchantia_polymorpha	SRR072169.73595	sm_5174|e_gw1.0.20.1|cesA	4-546	892-1071	179	80.87	5.5e-69	GACTCGAGCCTCTGGTTTATCTCTTTGTTTCTTTCGATCTTCGCTACCGGTATTCTTGAGATGCGATGGAGCGGGGTTGGAATTGATGAATGGTGGCGGAATGAGCAATTTTGGGTCATTGGAGGTGTCTCATCCCACTTGTTTGCCCTATTTCAAGGACTGTTGAAGGTTTTAGCTGGCATTGACACCAATTTTACTGTGACCGCCAAGGCCTCCGAGGATGATACTTTCGGAGAGCTCTATGAATTTAAGTGGACGACGTTGTTGATTCCTCCCACCACTTTGATAGTTATCAACCTTGTAGGTATAGTCGCAGGTATATCAGACGCCATTAATAATGGCTACCAATCATGGGGTCCTCTATTTGGAAAGCTGTTTTTTGCCTCTGGGTCATCGTGC…
Marchantia_polymorpha	SRR072170.186372	pp_9514|estExt_fgenesh1_pm.C_2690004|cslD	5-434	804-947	143	77.78	1.2e-57	GACTGGCTGGAATTTACGGCTCGGTGACAGAGGATGTGGTGACCGGGTTCCGAATGCACAATCGTGGCTGGAAGTCGATCTACTGCGTCACCAAGCGAGACGCGTTCCGGGGCACGGCGCCCATCAATCTGACGGATCGACTGCACCAAGTGCTGCGGTGGGCCACGGGGTCTGTGGAGATTTTCTTCTCGCGGAACAACGCCATCTTTGCGAACTCGCACATGAAATTCCTGCAACGTTGTCGCGTACCTGAACGTCGGCTTTACCCATTCACGTCTATCTTCCTGATCGTGTACTGCTTCCTGCCGGCACTGTCGCTCTTCTCGGTTCAGTTTATCGTGCAAAATCTCAATGTGCTTTCCNGTCTACTTGTNTNNNTCTTCNGNATACTTACGTCTC…
Marchantia_polymorpha	SRR072170.210966	pp_9663|estExt_gwp_gw1.C_680137|cslD	337-5	754-863	109	77.48	1.9e-45	GACTGCAGTAGATCGACTTCCAGCCACGATTGTGCATTCGGAACCCGGTCACCACATCCTCTGTCACCGAGCCGTAAATCCAGCCCACTCGCCCGCCCCACTCGGTCTTGTCCTCGTAGTAGCACGAGATTACGTTGATCGCTTCGGCCACCGTCGCCGCATCCAGTGGCTCTCGCGGGCCCGTCAGGGCTCCGGCCGGTCGCCCGTGGGGGATTCCGGGCTCGGCCAGAGGTCGTCCCGCGAACTCCGCCACGGGAATGGAGGCTACGAAGATCTTCGACTGCCCGTACTGCTTGGGGANCAGGCCTCGCGACTCGAATTCGTCCTCGTCGTTGGCCATCTGCGCCAGCAGGGCCNCCTTTNTTTTTTAGTTCTTGTGGCCACCGCGGGGAATTANGA…
Marchantia_polymorpha	SRR072170.224912	pp_9410|estExt_fgenesh2_pg.C_1110020|cslD	508-127	429-554	125	74.02	2.1e-51	GACTAATCATACATCTGGTCAGCAGATCTATTTCAATTCCTTAGAATCTAGAGAATTGAAACCGCAAGTTCACTTTGATATACATCCTGCTAAATTTCCTTAATGTCAATGGCCAATATTTGAACAGACCTGGATGATACCCGCATGGTCACCACGGCTGTGCTCCTTGCCAGAAATGACCCACGTGCCTGGCCAGTGGGTGCCATCCGCCATCCATGTAGCCTTGGGAACGTTAAGTGGCTGTGAGGGATCAGCCCCGGTTTCAATTTGATTCCTCTTAGCTCGGATCTCCTCATGCGCATTGTAGGCATCAGATCGCCTCCTGATCGAATCAAGGAAGACCATTTATCCTGACCTTGAACTCATCGTATTCTCGCTTCACCCTTCTACGATCTTCAC…
Marchantia_polymorpha	SRR072170.30945	pp_8706|estExt_fgenesh1_pm.C_300004|cesA	63-486	771-917	146	72.79	1.4e-63	GACTTTTTTTTAAGTAAGTTATCGGCTATACTACTTACAACTGCGTGTTGGGTTGTTTCTGCCAGATTGGGTGGATTTATGGTTCAGTGACAGAAGATATTTTGACAGGATTTAAGATGCACTGTCGAGGGTGGCGTTCGATATACTGCATGCCGAGACGGCCTGCATTTAAAGGATCTGCACCAATCAATCTTTCGGATAGGTTGCATCAAGTGCTGCGTTGGGCCTTAGGATCAGTTGAGTATTTTGCTCAGTCGCCACTGCCCTCTTTGGTATGGATTTGGAGGGCGGCTCAAGTGTTTGGAGAGGCTAGCGTATATCAACACTACCGTCTATCCGTTGACATCTCTACCTCTTGTTGCTTACTGTAGTCTGCCAGTCTGTATGTTTGCTTCAACG…
Marchantia_polymorpha	SRR072170.320421	sm_19975|fgenesh1_pm.C_scaffold_36000006|cslD	472-5	789-936	147	69.23	3.5e-50	GACTTCCGGCCATGACCTTGAGCAGACCTTGGAGCACGGCAGCCAGATGGGCACTCGTACCTCCGATGACCCAAAACTGCTCGTTCCTCCACCATTCTTCCAGAGTGATTCCCGACCACTTGACCTCGAGAATAGCCAGCAGGCACAGGCAGACGGAAATGACGTAAAGTCTGCCTGAAAGATGCAGCAAGTAGACCAGGAAAGTCACATTGAGATTTTGCACGATAAACTGAACCGAGAAGAGCGACAGTGCCGGCAGGAAGCAGTACACGATCAGGAAGATAGACGTGAATGGGTAAACGCCGACGTTCAGGTACGCGACACGTTGCAGGAATTTCATGTGCGAGTTCGCAAAAGNGTGGCGTTGTCCGAGAAGAAGAAATCTACCACACGACCCGT…
Marchantia_polymorpha	SRR072170.347766	pp_9090|e_gw1.310.1.1|cslD	519-1	638-802	164	57.47	2.9e-43	GACTGGTATAGAGGTCACGAAAGCCATCGATTGCCCATATTGCTTGGGTAGGAGGCCCCGAGACTCGCCGTCATCGTCTTCATGGTGTACCCCGTTGAGATTTGCCACCTCAACTTCTCTTTGGTTTGGCTCCCTTCTTCTTCCTATTTTTTTCTGTCTCCGCCGCAACATAAGTTCCAGCAACTGTGTTCCTTGGGANCTCTGGGAGGATCAAATCCGTAGAGTGCTTATTCTTCTGAAACACATCCAGTTCCTACGTAGACTGGACCCTGAAGACCATCCAAGGCTCTCATGTTGACGTACAAAAAATACAGTGTTACGATTTGCGTATCGATCGCTAGGATCCACGCCCTCGAATCTCTGGGGAAATTGGACTAACAGATTCGGTCGCCACCGCGG…
Marchantia_polymorpha	SRR072170.380136	pp_8706|estExt_fgenesh1_pm.C_300004|cesA	59-393	771-884	113	81.58	1.8e-46	GACTAGCCAAACCACAGGGAAACTGTAGATGGCATTTCTAACTCGGCTGGATCGTGTGCAGATCGGATGGATCTACGGATCAGTTACAGAGGATATTTTGACCGGTTTCAAGATGCACACACGCGGATGGCGCTCAATCTACTGCATGCCCACAAGACCTGCATTCAAGGGATCTGCTCCAATCAATCTGTCCGATCGTCTGCATCAAGTGCTTCGATGGGCGCGTGGGATCCATTGAGTATTTTGCTCAGCAAGCATTGTCCTCTAGTGGTACGGATTTGGAGGAAGGTTGAAATGCCTGGAGAGACTGGCGTACATCAACACCATCGTNTACCATGACNTCTGCCTNTGTNCTCNGTNCTCTCNGCTATCTGCCTTCTGACCGGTANATTTTACNCT…
Marchantia_polymorpha	SRR072170.384928	pp_9410|estExt_fgenesh2_pg.C_1110020|cslD	361-3	522-639	117	66.67	2.2e-36	GACTCGCGCATGGCCAGCGAGTAGTAGATGTAATGATCGCAATCGAGATTGAGGATGAAGGGCCCGTTGGACATGATGGCGCTGGTGCGCACCAGAGCGTTCATGGCCCCGGCCTTCTTGTTGTGGTCGTAGCCGGGCCTCTTCTCACGGGACACGTAGACCAGCATCGGCAGCCGGATGTCCACATCGCTCGTGTCGATCAGATTCTCCTCGTGTTGCTGCCCATCACCGGCTCTTTTACCCGGGCGGGGGGGGCCGAAAGCTACTCACCTAGAGTGACGTACGGTCGTCGGTCNCTGCGCGTCGCTCTGTCGACGACACACGTCCGGCNGTGCGTGCCGTCGCCNCNCGACGTCGTCTCGCGCCGGCGTCTGCGCGCCGCGCGCGCNGNGCNCNCAN…
Marchantia_polymorpha	SRR072170.390416	pp_8706|estExt_fgenesh1_pm.C_300004|cesA	334-4	771-880	109	89.09	9.5e-47	GACTAGAAGGCACGATAGCAGGAAGAGCACAGTAGGCAACAAGAGGCAAGGATGTCAATGGGTACACGATGGTGTTGATGTACGCCAGTCTCTCCAGGCATTTCAACCTTCCTCCAAATCCGTACCATAGAGGACAATGCTTGCTGAGCAAAATCTCAATGGATCCCAGCGCCCATCGAAGCACTTGATGCAGACGATCGGACAGATTGATTGGAGCAGATCCCTTGAATGCAGGTCTTGGTGGGCATGCAGTAGATTGAGCGCCATCCGCGTGTGTGCATCTTGAACCGGTCAAAATNTCCTCTGTAACTGATCCGTAGATCCATCCGATCTGCACACGATCCAGCCGAGTTAGAATGCCATCTACTACGTTTCCCTGGTGGTTGGCGTAGACCGAAG…
Marchantia_polymorpha	SRR072170.399325	pp_5742|estExt_gwp_gw1.C_2430005|cslD	527-5	242-419	177	70	5.8e-59	GACTGGCCAGTTTCTCCACCGGGTACTCGGCCGCGAGGATGGAGAAGATGGTGTTTCCGGTGACGAGAGGGGGCTCCTTCTCGGGATCGGCACTGGACACGAACACGTCCATTCCCGGCAGATCTGATCGCCCTCGAGGGTTCTCGGGGGAGACCGACTCGAATCGTTCCTTGAGCACGGCGAGATCGGTCGACCGGTTGACCGGGAACAGCTTGGGCAGCTGGTCGAGAATCCACGAGAAGGCGAACCAGATCTCGCACACCACGGACATGCCCCAGAGCCAGAGCGCGTCCTTGTTGGGGTTCTGAATTCGCCAGGCCAGGAAGAATCCCAGCACCACGAGCCGCAGCAGGGCGAGAAATCGGTAAGGACTGATGACTCCGGCTGGAATCGCGAGCT…
Marchantia_polymorpha	SRR072170.445641	pp_9663|estExt_gwp_gw1.C_680137|cslD	473-11	425-574	149	67.74	4.9e-54	GACTATGATACCCCGNATGGTCACCACGGCTGTGCTCCTTGCCAGAAATGACCCACGTGCCTGGCCAGTGGGTGCCATCCGCCATCCATGTAGCCTTGGGAACGTTAAGTGGCTGTGAGGGATCAGCCCCGGTTTTCAAATTTGATTCCTCTTAGCTCGGGATCTCCTCATGCGCATTGTAGGCATCAGATCGCTCCTGATCGAATCAGGAANCCATTTTANCCTGACCTTGAACTCATCGTATTCTCGCTTCACCCTTCTACGATCTTTTCACAAAGTCTAGTCGGACTTTTGGCCTTTAGTGGGATCGCCCCGAGTGAGGAAATATGACTCAGGGGTTTCCGGGGNTACGATAATGTGCTTCCTGACAAAACGGCACCCTACACTCTGGCGAAGCTG…
Marchantia_polymorpha	SRR072170.476871	pp_28559|estExt_gwp_gw1.C_570039|cslD	486-3	581-750	169	59.2	5.7e-44	GACTCCCTTCTTCTTCCTATTTTTTTCTTGTCTCCGCCGCAACATAAGTTCCAGCAACTGTGTTCCTTGGGAGCTCTGGGAGGATCAAATCCGTAGAGTGCTATTCTTCTGAAACAACATCCAGTTCCTACGTAGACTGGACCCTGAAGACCATCCAAGGCTCTCATGTTGACGTCAAAAAATCAGTGTTACATTTGCGTATCGATCGCTAGGATCCACGCCCTCGAATCTCTGGGGAAATTGGACGTAACAGATTCGGCGCCACCGNGGTCCATCATGAAACNCATGGNTTCTCTCATTGCCAGTGAATTGATATGTAATGATCACAATCCAGATNGATGAGTCGTGANATATNNATGTCGCAGAGCGTCNTGCTCGTCTTCTGTGTGTCGTACGTAC…
Marchantia_polymorpha	SRR072170.527459	AT5G16910.1|AT5G16910.1|cslD	3-430	968-1108	140	77.46	2.5e-52	GACTGCTGCTGCTGGCGCTGCTCGAGGTTCGATGGTCGAAGATCACGCTGGAAGAGTGGTGGAGGAACGAGCAGTTCTGGGTCATCGGAGGAACCAGCGCCCATCTCGCAGCCGTCATGCAGGGATTGCTCAAAGTCATCGCCGGGGTGGAGATTTCCTTCACGCTGACGACGAAATCCGGAGGAGACGACATCGACGATGAGTTCGCTGATCTTCACGTGGTGAAGTGGACTTTCCTCATGATCCCGCCCATCACCATTATGCTCGTCAATATCATCGCCATTGCCGTGGCAGTGTCCCGCACGCTGTACAGCCACCATTCCCGAGTGGAGCAAGCTGGTCGGCGGTGTGTTCTTCAGTATCGTGGTGCTCACGCATCTGTACTCCCTTCGCCGAAGG…
Marchantia_polymorpha	SRR072170.550733	AT3G03050.1|AT3G03050.1|cslD	444-13	596-732	136	71.53	2.2e-44	GACTCACCCCCCACAGCAGAAAGCCCAACACGTGTGCTGTTTGGGAGCTCGCGGAGGATCAAATCCGTATAGCGCAATCCTACGGAAAACGCATCCAGTTCCCACGTACACTGGACCTTGAAGCCCGTCAAGAGCTCTCATATTGACATCGAAAAACNCAGTGTTACGATTGGCGTAACGATCGCTCGGGTCGACACCCTCGAACCTCTGGGGGAACTGTACATAGCAATCCTGTCACCACCTCGGTCCATCATGAAGCACTATNCTTCTCTCATAGCCATCGAATTTGTAAATGTAGTGGTCACAATCCAAAATTACAAGATAGAACGGTCCATTTGACATTATGGACACTAAGTTCGACCAACTAAGGCGTTCAGTTACGGCCACCCGGTACCTTCC…
Marchantia_polymorpha	SRR072170.555793	pp_9090|e_gw1.310.1.1|cslD	5-481	581-735	154	83.54	2.5e-72	GACTCAGGTAATGTTGGCACCACCTGGGAATGAACCGATAATGGGAAGTGCGGACGAGGAGAACCTGATCGACACTAGCGACATTGACGTTCGCTTGTCAATGCTAGTTTACGTATCTCGTGAGAAGAGACCTGGTTACGACCACAACAAGAAGGCCGGAGCCATGAACGCTCTGGTCCGAACCAGTGCAATTATGTCCAACGGACCCTTCATCCTCAATCTGGATTGTGATCATTACATATACAATTCACTGGCAATGAGAGAAGCCATGTGTTTCATGATGGACCGCGGTGGCGACCGAATCTGTTACGTCCAATTTCCCCAGAGATTCGAGGGCGTGGATCCTAGCGATCGATACGCAAATACGTAACACTGTTATTTTTTAGTCGTACAACATGA…
Marchantia_polymorpha	SRR072171.179241	pp_9663|estExt_gwp_gw1.C_680137|cslD	381-4	747-869	122	66.94	7.4e-29	GACTGCATCCCTCTTGGTGACGCAGTAGATGGTATTTCCAACCACGGTTGTGCATCCTGAACCCGGTGACCTACATCCTCCGTGACGGACCCGTAAATCCACCCCACACGGTCGACCCCACTCGGTCTTGTCCTCGTAGAAGCACGAGTATGACGTTGATGGCCTCGGCCACCGTGGCAGCGTCCAGCGGCTCGCGGGGTCCGTGAGAGTAACCGGGAGGTCTTCCGTTGGTGATACCCCTGGTCGGCCAGTAGGCTTTACCGGGCAATTTCCCGCCGCGGCATTGGACTCGACGAACGCCATGGACGCGCCGTACTGCTTCGGAAGCAGGCCCCGAGAATCCAGAATCTCGGGCGTCCTCGTCGTCCTCCTCGAGCCCCAGCGGCGGGCGTTACNGAT…
Marchantia_polymorpha	SRR072171.223047	pp_9090|e_gw1.310.1.1|cslD	504-3	840-1003	163	79.52	6.5e-55	GACTCCAGCGTGATCCCGGACCACTTCACCTCGAGGATGGCCAGCAGGCAAAGGCAGACGGAGATGGTGAGCAGGTACGTCAGGAATGTCACGTTCAAGCTCGCCACGATGAACTGGCCCGAGAAGAGCGAGAGCGCCGGGAGAAAGCAGTAGGCGATGAGGAAGAGCGACGTGAAGGGGTACACGCCGACGTTCAGGTACGCCACGCGCTGCAGGACCTTCATGTGCGTGTTGGCGAAGATGGCGTTGTTCTTCGAGAAGAAAATCTCGACGGACCCCGTAGCCCAAACGGAGTCACCTGGTGCCAGTCGATCCGTCAGATTGATGGGCGCAGTTCCTCGGAAGGCGTCGCGCTTGGTGACGCAGTAGATCGGACCGCCAACCACGGTTGTGCAGTGG…
Marchantia_polymorpha	SRR072171.245751	pp_5742|estExt_gwp_gw1.C_2430005|cslD	499-6	799-962	163	87.8	7.9e-69	GACTCCAGGGAGCAAAGGCAGACGGAGATGGTGAACAGGTACACCAAGAAGGTGACGTTCAGCGTCTGCACGATGAATTGCCCCGAGAAGAGCGAGAGCGCCGGCAGGAAGCAGTAGACGATCAGGAAGATTCGAGGTGAAGGGGTACACGCCGACGTTCAGGTACGCCACGCGCTGCAGAATCTTCATGTGCGAGTTGGCGAAAAATGGTGTTATTCTTCGAGAAGAAATCTCGACGGACCCCGTGGCCCAACGGAGCACTTGATGCAGTCGATCCGTCAGATTGATGGGCGCAGTTCCTCGGAAGGTCATCCCTCTTGGTGACGCAGTAGATGGATTTCCAACCACGGTTGTGCATCCTGAACCCGGTGACCACACTCCTCCGTGACGGACCCGTAA…
Marchantia_polymorpha	SRR072171.303864	AT3G03050.1|AT3G03050.1|cslD	518-4	866-1035	169	80.81	4.2e-66	GACTAATTCATCGTCGATATCATCTCCTCCGGACTTCGATGTAAGTGTGAAAGAAATGTCCACACCAGCAACAACTTTCAGTAAACCTTGAAGCACAGCTGCAAGATGCGCGCTAGTTCCACCGATGACCCAAAACTGTTCATTCCTCCACCATTCTTCCAAAGTGATGCCCGACCACTTAACCTCGAGAATAGCGAGCAGGCAGAGAGTAACGGAGATGGTGAGCAAGTATACTAAGAACGTTACGTTGAGGCTCTGCACAATGAACTGTCCGGAGAAGAGAGAAAGGGCAGGCAAAAACAGTAAACTATCAAGAAATAAGACGTGAAGGANAACGACCGACGTTTAGGTAAGCACACGTTGTAGAATCTTCTATGTAGGGTAGTTTAGTCGGAAGAT…
Marchantia_polymorpha	SRR072171.350468	pp_9415|estExt_fgenesh2_pg.C_1110026|cslD	399-6	662-784	122	47.69	5.6e-15	GACTAGATAGCTTCAGCTACAGTTAGCGGCATCTAGAGGACTCACGAGGTCCAGTCAGAGAACCAGCAGGTCTACCATTGGTTATGCCCTGGTCAGCCAGTAGGTACTTCCAGAAAACTCCGCTACAGGTATAGAGGTCACGAAAGCCATCGATTGCCCATATTTGCTTAGGGTAGGAAGGCCCCGAGACTCGCCGTTCATCGTCTTCAATGGTGTACCCCGTTAGAGATTTGCCACCTCAACTTCTCTTTGGTTTTGGCTCCCCTTCTTCTTCCTATTTTTTTACTGTCTCCNCCGCAACATAAGTTCCTAGTACTAACCTAGTGGTTCCTTCGGGTAGGACTCCTGGGAGGGATCTAAACTACCGTAGTAGTAGNTACTTACTTCTTGAAAACAACA…
Marchantia_polymorpha	SRR072171.456342	pp_9410|estExt_fgenesh2_pg.C_1110020|cslD	499-2	483-603	120	53.89	4.1e-22	GACTCTTCTTGTTGTGGTCGTAACCAGGTCTCTTCTCACGAGATACGTAAACTAGCATTGACAAGCGAACGTCAATGTCGCTAGTGTCGATCAGGTTCTCCTCGTCCGCACTTCCCATTATCGGTTCATTCCCAGGTGGTGCCAACATTACCTGAATAAATCATACATCTGGTCAGCAGATCTATTTCAATTCCTTAGAATCTAGAGAATTGAAACCGCAAGTTCACTTTGATATACATCCTGCTAAATTTCCTTAATGTCAATGGCCAATATTTGAACAGACCTGGATGATACCCGCATGGTCACCACGGCTGTGCTCCTTGACCAGAAATGACCCACGTTGCCTGGCCAGTGGGTGCCATCCGCCATCCATGAGCTTGGGACGTTAAGTGGCTGTGA…
Marchantia_polymorpha	SRR072171.508905	AT5G16910.1|AT5G16910.1|cslD	6-504	877-1042	165	85.54	1.5e-70	GACTGCCCATCAATCTGACGGATCGACTGCATCAAGTGCTCCGTTGGGCCACGGGGTCCGTCGAGATTTTCTTCTCGAAGAATAACGCCATTTTCGCCAACTCGCACATGAAGATTCTGCAGCGCGTGGCGTACCTGAACGTCGGCGTGTACCCCTTCACCTCGATCTTCCTGATCGTCTACTGCTTCCTGCCGGCGCTCTCGCTCTTCTCGGGGCAATTCATCGTGCAGACGCTGAACGTCACCTTCTTGGTGTACCTGTTCACCATCTCCGTCTGCCTTTGCTCCCTGGCTATCCTCGAGGTGAAGTGGTCCGGGATCACGCTGGAAGAGTGGTGGAGGAACGAGCAGTTTTGGGTCAGTCGGAGGGACGAGTGCTCATCTTGCAGCTGTCATCCAA…
Marchantia_polymorpha	SRR072171.524523	AT5G16910.1|AT5G16910.1|cslD	531-6	860-1026	166	76.3	5.6e-50	GACTCGGACTTCGATGTAAGTGTAGAAAGAAATGTCCCACACCAGCAACAACTTTCAGTAAACCTTGAAGCACAGCTGCAAGATGCGCGCTAGTTCCACCGATGACCCAAAACTGTTCATTCCTCCACCATTCTTCCAAAGTGATGCCCGACCACTTAACCTCGAGAATAGCGAGCAGGCAGAGAGTAACGGAGATGGTGAAGCAAGTATACCTAAGAACGTTACGTTGAGGCTCTAGCACAATGAACTGTCCGGAGAAGAGAGAAAGGGCAGGACAAAAAACAGTAAACTATCAAAGAAAATAGACGTGAAAAGGATAAAACGCCGACGTTTAGGTAAGCAACACGTTGTAGAATCTTCATGTGGGAATTTGCCGAAGATACGCATTGTTCTGGAGAA…
Marchantia_polymorpha	SRR072171.542563	sm_6907|estExt_Genewise1.C_600296|cesA	402-1	857-986	129	77.61	2.9e-53	GACTACTCCTACAAGGTTGATGATGAGCAGCGTGGTTGGGGGAATGAGCAGAGTTGTGAACTTGAAGGCGTACAGCTCTCCGAAGTTCTCGTCGTCAGCTTGCTTCGATGTGACAGTGAAATTGGTGTCGATACCTCCTAACACCTTCAACAGACCTTGGAACACGGCAAACAAATGAGACGACACTCCTCCGATGACCCAAAACTGCTCATTTCTCCACCATTCGTCAATTCCGACGCCGGACCACCTCATCTCCAGAATACCGGTGGCGAAAATGGAAAGGAAGAGAGAAATAAAGAACAGACTGGCCAAGTTACTAATCTGCACGATCAAAAAGCACATGTGGTAAATATTAGTTGCAGTACACATACTCCAAACTGATGAATAATCCAGAAGTGA…
Marchantia_polymorpha	SRR072171.553642	sm_19975|fgenesh1_pm.C_scaffold_36000006|cslD	6-499	798-959	161	77.44	4.4e-62	GACTGCCCATCAATCTGACGGATCGACTGCATCAAGTGCTCCGTTAGGGCCACGGGGGTCCGTCGAGATTTTCTTCTCGAAGAATAACGCCATTTTCGCCAACTCGCACATGAAGATTCTGCAGCGCGTGGCGTACCTGAACGTCGGCGTGTACCCCTTCACCTCGATCTTCCTGATCGTCTACTGCTTCCTGCCGGCGCTCTCGCTCTTCTCGGGGCAATTCATCGTGCAGACGCTGAACGTCACCTTCTTGGTGTACCTGTTCACCATCTCCGTCTGCCTTTGCTCCCTGGCTATCCTCGAGGTGAAGTGGTCCGGGATCACGCTGGAAGAGTGGTGGAGGACGAGCAGTTTTGGGCAGTCGGAGGGACGAGTGCTCATCTTGCAGCTGTCATCCAA…
Marchantia_polymorpha	SRR072171.558388	AT3G03050.1|AT3G03050.1|cslD	6-504	877-1042	165	87.35	2.1e-72	GACTGCCCATCAATCTGACGGATCGACTGCATCAAGTGCTCCGTTGGGCCACGGGGTCCGTCGAGATTTTTCTTCTCGAAGAATAACGCCATTTTTCGCCAAACTCGCACATGAAGATTCTGCAGCGCGTGGCGTACCTGAACGTCGGCGTGTACCCCTTCACCTCGATCTTCCTGATCGTCTACTGCTTCCTGCCGGCGCTCTCGCTCTTCTCGGGGCAATTCATCGTGCAGACGCTGAACGTCACCTTCTTGGTGTACCTGTTCACCATCTCCGTCTGCCTTTGCTCCCTGGCTATCCTCGAGGTGAAGTGGTCCGGGATCACGCTGGAAGAGTGGTGGAGGAACGAGCAGTTTTGGGTCATCGGAGGGACGAGTGCTCATCTTGCAGCTGTCATCC…
Marchantia_polymorpha	SRR072171.644583	AT3G03050.1|AT3G03050.1|cslD	4-450	934-1075	141	70.47	4.2e-43	GACTTGTACTGCTTCCTGCCGGCACTGTCGCTCTTCTCGGTTCAGTTTATCGTGCAAAAATCTCAATGTGACTTTCCTGGTCTACTTGCTGCATCTTTCAGGCAGACTTTACGTCATTTCCGTCTGCCTGTGCCTGCTGGCTATTCTCGAGGTCAAGTGGTCGGGAATCACTCTGGAAGAATGGTGGAGGAACGAGCTAGTTTTGGGCATCGGAGGTACGAGTGCCCATCTGGCTGCCGTGCTCCAAGGTCTGCTCAAGGTCATGGCCGGAGTGGATTATTTCTTCACGCTCACGTCCAAGTCCGGAGCCGAGACATGGACGACGAGTTCGCGGACCTGTACGTCGTCAAGTGGACTGCGCTCATGACTCCCGCCATCACCATCATGATCGTCAACCTT…
Marchantia_polymorpha	Contig1022	sm_9098|estExt_Genewise1.C_30146|cesA	774-130	313-480	167	63.55	2.2e-46	TCAGAAAGCATTGACACGAACTTTGAACTCTTCATACTCTCTCTGCGGTAATTCATATACATCCACGCTCACTGTGCTCAGTAGATTGACTTCAATCATTTTACAAAAAAGTCTCATACTGATAGGCAGTATCATCTCCATTATGTTCACAACGTATGCACCCATACTTACCTTCATTGCTCGACGCTCCTTCACGAATGTAGGTTGAATTTTTGTCCTTCAAATAATCCATTTTCTGAGCGAAATACACCTCAGGAGCACGAGGTTCAATGTTGAATTTTTTTGCAGAAGGGCACCCACTTTCGAGCAAACTCAGAAGTCTCCGATAGAGCTTCAAAGGTTAACATAGCTGCACCATCATCTGATACGTAGCACGAGTACCTTTTCCACGGGATAATC…
Marchantia_polymorpha	Contig1043	pp_9410|estExt_fgenesh2_pg.C_1110020|cslD	6-689	509-740	231	78.97	1.1e-94	TCAGGGAGTCGGGGGCCGATCTGTCGCAGCCGCTGCAGGTCGTTAAGGCCACGTGGATGTCCGACGGTACTCACTGGCCCGGGACGTGGTCCGTTTCGAGCAAGGAGCACGGGCGTGGCGACCACGCTGGCATCATCCAGGTCATGCTGGCGCCCCCGGGCAACGACCCCATCTACGGGAGCAACGACGAGGAGAACCTCATCGACACCACGGACATCGACATCCGCCTGCCGATGCTGGTGTACGTTTCCCGTGAGAAAAGGCCCGGCTACGACCACAACAAGAAGGCCGGGGCCATGAACGCTCTGGTGCGCACCAGCGCCGTCATGTCCAACGGACCCTTCATCCTCAATCTCGATTGCGATCATTACATCTACAACTCGCTGGCCATGCGCGAGG…
Marchantia_polymorpha	Contig1079	AT3G03050.1|AT3G03050.1|cslD	4-865	798-1077	279	81.53	1.2e-110	CCCCACGGGCGACCGGCCGGAGGCCCTGACGGGTCCGCGNGAGCCGACTGGATGCGGCGACGGTGGCCGAAGCGATCAACGTAATCTCGTGCTACTACGAGGACAAGACCGAGTGGGGCGGGCGGAGTGGGCTGGATTTACGGCTCGGTGACANAGGGATGTGGTNACCGGGTTCCGAATGCACAATCGTGGCTGGAAGTCGATCTACTGCGTCNCCAAGCGAGACGCTTCCGGGGCACGGNGCCCATCAATCTGACGGATCGACTGCACCAAGTGCTGCGGTGGGCCACGGGGTCTGTGGAGATTTTCTTCTCGCGGAACAACGCCATCTTTGCGAACTCGCACATGAAATTCCTGCAACGTGTCGCGTACCTGAACGTCGGCGTTTACCCATTCACG…
Marchantia_polymorpha	Contig1083	pp_9090|e_gw1.310.1.1|cslD	1210-28	755-1143	388	74.49	1.8e-137	TACCCTCGTGTGCCTTCGGTCAGTCGTCAGGAGAGTGACGATCGCCACACTGCCAGACCGACACGTAGACGATGTGGGAGTGNGACCTCTTCTGCCCACTCAGACCCTTGGCGAACGGATACATGTGCGAGAGNACCCACCAGACTGAAGATACACTCCCACGGAGCTTGCTCCACTGCGGCAGCACGGCGTAAATTGTCCTCGATATAGCAACGGCGATGGCGATAAGGTTGACGATCATGATGGTGATGGGCGGGATCATGAGCGCAGTCCACTTGACGACGTACAGGTCCGCGAACTCGTCGTCCATGTCCTCGGCTCCGGACTTGGACGTGAGCGTGAAAGAAATATCCACTCCGGCCATGACCTTGAGCAGACCTTGGAGCACGGCAGCCAGAT…
Marchantia_polymorpha	Contig1098	pp_5741|e_gw1.243.47.1|cslD	646-13	295-504	209	81.9	2.1e-83	NNCCTATCCCCTGTGTGCCTTGGCAGTCTCAGGCCTCCTGATCGAATCAGGAAGACCGATTTATCCTGACCTTGAACTCATCGTATTCTTCGCTTCACCCTTCTACGATCTTTCTACAAAGTCTAGTCGGACTTTGCCTTTAGTGGGGATCGCCCCGAGTGAGGAAATATGACTCAGGGTTCCGGGGCTCGATAATGTGCTTCCTGCAAAACGGCACCCACACTCTGGCGAAGCTGGCTGCTTCAGCAAGCGCCTCAAAAGACAGCAGCGCGCCTCCGTCGTCTGAAAGGTAGCAGGCAAGTTTCTCAATGGGGTACTCGGCGGCAAGAATGGATAAGATTGTGTTAGCAGTCACGAGAGGGGGCTCCTTTTCTGGATCTGCAGTGGATACGAACACAT…
Marchantia_polymorpha	Contig1102	sm_18747|fgenesh1_pm.C_scaffold_91000013|cslD	993-336	186-396	210	67.12	1.8e-63	NNNNNNNNNNNNCCCTATCCCCTTCCGTGGTTGCCTTCGGTCGAGTACGTCTAGCTTCCCCGGTACCGTACTGTCCCAAACGTTACCTACGGCCGACGTAGGTGTTACCGAACTACTTGTCCGATCCAACGTACGGCCTTCCGGTTACGATTCTANAGGGAAGTAAGAATGGAGTCTAGACGCCGGGACCGTCCGACTTTTGTAGTTACTTTTTTGGTTTCGGCCGGAAGTTTACTTTTCCGTTTGGTCGCCGACTTGTTAGGTCGATCGGAGTACTTCGTTCGGAACTAAGAATACTCGGTAAGGACCCACTTAATTACGTCACTTGTAACTACGTCGTACTCTCGTTTGTACTCGTCTTCGGTCGTTTGTACAAAATAACAGTGCGCACCTACCCTT…
Marchantia_polymorpha	Contig1111	pp_5273|estExt_gwp_gw1.C_1890065|cesA	147-760	121-278	157	55.98	8.2e-29	TCAGATCACAAACACCGTCTTTTTCGATGTAAGCTTTTCCTTCCCTGAAACTCATGGCTTTTTGGTTTGATTGATGACAGTGATGGTGAATTATTTTCCGGTAGCTGGAGATGAACCTGTCTTAACCTCCGTCCTTCTCCTCGCAGATTAATTTGAAGGGTCTGGATGGAATTCAAGGGCCAGTGTACGTGGGTACCGGATGTGTCTTCAAGAGACATGCGCTGTATGGTTTCGAGCCCCCATTGAAGGAAAGTGAGAAGAAGCGCAACAGCTGCTGCCCACAATGGTGCTGTGGACCCCGCAAGGGAGTGAAGCAAAACAAGCCCAAACCCGCCAACAAGCGCGGAAAGAAGAACAAGAAGGCTCCCGCCAGAAGCGACTCCACTATCCCTATTTTTA…
Marchantia_polymorpha	Contig1112	sm_9063|fgenesh1_pm.C_scaffold_3000008|cslA	615-244	132-259	127	62.31	2.1e-30	TCAGGCATTCAATTCATGATCAAGGGTCGTAGCTCTAGGGGAATTCATGTTCAGGGCCCAAGGGACGAGGGCTGACGCACGCGCAAGCTGTGCATCGAAGCGAATCGATAGCGACCATGCAGGAAAGCATCGACTGATTGGCGAGTCAAAAGCCCGGACGGGACCCTCTGCGATTGACTGGGGGAGGGAGCGAATCCGCTGGCCCGCAATCAAGGAGGGGACGGGGAGGGGCAGGGGGAGGGGCCATGATCATGACGTGGGGCCCGATTCAATAAAGAAAGGAGCAAAAGGCGAACGCGAGTAATGTCTAACAGCTCATGATGGCACAGAGAAAAGCGGGCAGCGGAGGACATACCGAACTTCCAGCGCGCCTGCACGAGGCCGACGTCCGCATTGTGC…
Marchantia_polymorpha	Contig1160	pp_9415|estExt_fgenesh2_pg.C_1110026|cslD	4-676	635-859	224	74.67	3.3e-76	GACTCAAATCGTAACACTGTATTTTTGACGTCAACATGAGAGCCTTGGATGGTCTTCAGGGTCCAGTCTACGTAGGAACTGGATGTTGTTTCAGAAGAATAGCACTCTACGGATTTGATCCTCCCAGAGCTCCCAAGGACACAGTTGGCTGGAACTTATGTTGCGGCGGAGACAAGAAAAAAAATAGGAAGAAGAAGGGAGCCAAAACCAAAAGAGAAGTTGAGGTGGCAAATCTCAACGGGGTACACCATGAAGACGATGACGGCGAGTCTCGGGGCCTCCTACCCAAGCAATATGGGCAATCGATGGCTTTCGTGACCTCTATACCTGTAGCGGAGTTTTCTGGAAGACCTCTGGCTGACCAGGGCATAACCAATGGTAGACCTGCTGGTTCTCTGA…
Marchantia_polymorpha	Contig1185	pp_8706|estExt_fgenesh1_pm.C_300004|cesA	1118-342	359-577	218	70.19	3.2e-48	CGGTTAGGTAGTAACGGACCGACGACACGAACCTAGCGAGGAGGGCGGACGATGGAGTTAGATCATCAATCCGAGTCAAGTACCCTCACTAGCAAGATTCAACCTTCATGCTCACAAAACCGAATAGTCAAGACACGAGAATTTAGGTGATTGGTAGAAGTTAAAGACCCGGGAGTCCACAGTGTGAAAGAGACCACAATACAAGGAAATAGACCCAAATATCACTTCCTAGCTAGTGCCAAGAGCACTAGAACGGTAACTAATGATGCCCCCGATACAACAAACTAAATCAGATAAACCAACTGTAATAGAGAATGAAATTCTCCACATCTATACTATGAGCAAGCCTAGTCTCTTCATACCTAGGACAAGTAACAAATACATGCTCTTCATCATCAA…
Marchantia_polymorpha	Contig1203	pp_5742|estExt_gwp_gw1.C_2430005|cslD	586-5	249-443	194	72.82	2.8e-56	CCGTACGCGCGAAGCTCGCGGTCTCGGCCAGCGCCTCGAACTGACAGCAGCGCCCTCCCACTCGTCCGAGAGGTAGGATGGCCAGTTTCTCGACGGGGTACTCGGCCGCCAGGATGGAGAAGATGGTGTTGCCCGTGACCAGAGGGGGCGTCCTTCTCTGGATCTGCGCTGGACACGAACACGTCCATTCCCGGCAGATCCGATCGCCCTCGGGGATTCTCCGGGGAGACTCGCTCGAAGCGCTCCTTGAGGACGCTTAGATCCGTGGACCGATTGACAGGGTTCAGCTTGGGCAGCTGATCGAGAATCCACGAGAAGGCGAACCATATCTCGCACACCACTGACATCCCCCACAGCCAAAGCGCATCCTTGTTGGGATTCTGAATCCGCCAGGCCAGG…
Marchantia_polymorpha	Contig1230	pp_9663|estExt_gwp_gw1.C_680137|cslD	281-2278	309-918	609	74.62	2.7e-143	GGTCCGTACTGGAAATACCACGTAGTGGTCTAAGGACGTGAGTACACTAGCGGCGCTGCCGATGCGAATGCGACCGGACGAGCCCACGTCTCCTTCACAGACCAAAAAGACGAAGGCCACTAACGACGCAAAGTAGTCGATTTCAGCGGGCATCATCTACTCGTACAGGTAACGAATTTCTCCCAACAATCCCAAAAACTCTTTCGAATTCCATGAGTGCTTGCTTGCACGAGGTGCCCAGGCACGAGAAAGGGTCTGAGATGAGACCGTGGGTTGTTGCAGGGCTCTGGCTCTACTGAGGCTGGTGGTTCTGGGATTCTTCTTGACATGGCGAGTGAAGAATCCCAACAGGGATGCAATGTGGCTCTGGGGAATGTCGGTGGTGTGCGAGCTCTGGTT…
Marchantia_polymorpha	Contig1238	pp_4876|e_gw1.29.2.1|cesA	4-620	568-723	155	44.76	5.9e-26	CGTTGTAACCACTACATCAACAACAAGTAAGGACGAGTCAGAGAGGCGTATGNGTTTTCTTAATGGACCCTCGTTGTCTGGTAAGAAAGGTACTTGCTTTGTTCAGTTTCCGTCNGAGGTTTGATGGAATCGATCGAAACGATCGATACGCGAATCACAACACCGTTTTCTTCGTATGTAAGTTGACCATGATTTAAAGTTTCAGTTTTTCCTAGTGAAATTTATATGTATTCTTCTCGACATTAATTACGAAGAATTGGAGAACCATCAGGACGAACTTCTCTCTAAAATTATTTGGTGGTATATTATCCCCTATGCAGATTAACTTGAAAGGTCTGGACGGAATACAAGGTCCTTGTTATGTTGGGACTGGTTGTGTTTTCAAAAGGCAAGCTTTAT…
Marchantia_polymorpha	Contig1271	pp_5742|estExt_gwp_gw1.C_2430005|cslD	3-759	347-600	253	79.13	4.9e-97	CCGAGCTGCCCAAGCTGTTCCCGGTCAACCGGTCGACCGATCTCGCCGTGCTCAAGGAACGATTCGAGTCGGTCTCCCCCGAAGAACCCTCGAGGGCGATCAGATCTGCCGGGAATGGACGTGTTCGTGTCCAGTGCCGATCCCGAGAAGGAGCCCCCTCTCGTCACCGGAAACACCATCTTCTCCATCCTCGCGGCCGAGTACCCGGTGGAGAAACTGGCCTGCTACCTGTCAGATGACGGTGGCGCTCTGCTGTCGTTCGAGGCGCTGGCCGAGACGGCCACATTCGCGCGGGTCTGGGTTCCCTTCTGCCGGAAGCACGCCATCGAGCCGCGCAATCCCGACTCCTACTTCCTGCAGCGCGGCGACCCCACGAAGGGCAAGAAGCGGTTGGACTTC…
Marchantia_polymorpha	Contig1330	pp_20391|fgenesh1_pg.scaffold_15000060|cslC	8-612	206-345	139	53.96	2.1e-48	GACTGCCTCGCTCGAGTCGGATGATGCGGAAAATCCCGATGCCGGATACCCCATGGTTCTGTTGCAGATTCCAATGTGTAACGAGAGAGAGGTATGCACGCACTGAACAGCTTGACGGATTGTGAAATTAGGGCTTTTCGTTGTAGAGAGACGCGGACATCGCGTGATGCGCTTGTTGGAACTGGTGACTGCCACTTTTAGTGTTGTTTCCCTCTGTTATACACTTGTAGCCCCTGTTTGTCTTGAAGAAGCTGAGTTGAAGTGAATGCCTGGCAGGTCTACGAGCAATCCATATCAGCTGTCTGCCAAATCGAGTGGCCAAGACACCGCATGCTGGTGCAAGTTTTGGATGATTCCGATGACGAGGATACCCAGATGCTTATCAAGGCTGAAGTCCAG…
Marchantia_polymorpha	Contig1338	pp_9090|e_gw1.310.1.1|cslD	100-705	580-774	194	80.3	1.7e-86	GACTGAAATTTAGCAGGATGTATATCAAAGTGAACTTGCGGTTTCAATTCTCTAGATTCTAAGGAATTGAAATAGATCTGCTGACCAGATGTATGATTTATTCAGGTAATGTTGGCACCACCTGGGAATGAACCGATAATGGGAAGTGCGGACGAGGAGAACCTGATCGACACTAGCGACATTGACGTTCGCTTGTCAATGCTAGTTTACGTATCTCGTGAGAAGAGACCTGGTTACGACCACAACAAGAAGGCCGGAGCCATGAACGCTCTGGTCCGAACCAGTGCAATTATGTCCAACGGACCCTTCATCCTCAATCTGGATTGTGATCATTACATATACAATTCACTGGCAATGAGAGAAGCCATGTGTTTCATGATGGACCGCGGTGGCGACCGA…
Marchantia_polymorpha	Contig1368	sm_28036|fgenesh1_pm.C_scaffold_102000001|cesA	1487-374	273-488	215	40.81	8.4e-38	GATGCAATGAGAACCGGTGATTGCCCATATCTCTTCTACGAGTTCTTCATGGACATCAATGATGACTTCTCATCATCGAGACCTGCAATTGGAAAATACCATGTTGTTAATTAGTCGAGGAATTCAGGTTCAAAACTGTAAATACGAAATAACTTGGGCAGTCCTAGAATGGAGTTTCCAAGTTTAGATCCTACTATTCGTTAGACATCTGGCACGTACCTTCCATACCCTCTTCAATGTCCTCGAGGTTAAAAATAGGGATAGTGGAGTCGCTTCTGGCGGGAGCCTTCTTGTTCTTCTTTCCGCGCTTGTTGGCGGGTTTGGGCTTGTTTTGCTTCACTCCCTTGCGGGGTCCACAGCACCATTGTGGGCAGCAGCTGTTGCGCTTCTTCTCACTTT…
Marchantia_polymorpha	Contig1433	AT3G03050.1|AT3G03050.1|cslD	829-430	1015-1146	131	76.12	3.2e-50	CTTACTTCTAAACTTTCGAAGTTAGGCCCGTTCTCTCAGAAATAGATGATGTATGTACATGTGCATATTCATATTCATATACACTCGTGCACTCACATATCCACACACCCTTGACCCTTATTTCTTTCTCTCTTTCTCTGGTGTTCTCATTGGCAGAACGTTAAGGAAAAGTTTGGAAGTTCAGAAAGTTGCGGATCCGATGGGCCGTCTCGATCGATTTATTCCCTCGCTCCTCCGATCCAATTAGAACCACGGCACAGCGCACTTGAAAACCGTTGGAATCCGTGGTCGATGACGACGACGACGACGATGAATGTGTTAGCCACTCTAGACCGACTCTTTGATGCCGAGGAAGCTGCAGAGTGTTCTTATTTGCGTTTTCTTTTCTGTCAGTCGCAA…
Marchantia_polymorpha	Contig1438	pp_8706|estExt_fgenesh1_pm.C_300004|cesA	516-166	455-577	122	78.86	1.2e-50	GAAAGAGACCACAATAACAAGGGAAATAGAACCCAAACTATACTACTTCCTAGCTAGTGCCAAGAGCACTAGAACGGTAACTAATGATGACCCCGATACAACAAACTAAATACAGAATAAACCAACTGTAATAGAGAATAGAAATTCTCCACATCTATACTATGAGCAAGCCTAGTCTCTTCATACCTAGGACAAGTAACAAATACATGCTCTTCATCATCAAGGAGGAAGGACTCGGGATTATACCAATGCATTCATAGCTCCTGCCTTCTTGTGGTGATTGAATCCTGGACGCTTCTCTCTTGACACGTACACAAGGCGAGGAAGCTCGTTTCCGTCTGTGTCGTGCCCACCGCTGTGACCCAAAAACACTTGAATCATTCCTGGGTGATCACGGGT…
Marchantia_polymorpha	Contig1472	AT3G03050.1|AT3G03050.1|cslD	496-161	1037-1146	109	75.89	1.6e-41	GACTACCGTATCAAGCTCTCCGCCGCCGGGAACACGAGCTGAACTCCGCGTTCCGGCGGCTTCTCTAGTAGCAGTCCAACAACTGAGGCCCGTAAGTACATGCTTCGGAGGTTCAGATTCTTCCTACCATGCCCTGCCAGGCCAGGCCCGAGCTCTAGATTTAAGGGAACTCGAAGCCTCCACCTGCGGACCCGATGGTGGAGTTGGCAGGAGGATTGATAGTGACCCCANAGGAGGGAGATGACGATAGCCAGCAGGCCGGACCAGACGTAGACGATGGTGGGAGTGCGGCCTCTCCTGCCCATCAGACCCTTGGCGAAGGGATACATGTGGGTCAGCACCCAGACGCTGAAGAACACACCTCCACCAGCTTACTCACTGCGGAATCGTGCTGTACAA…
Marchantia_polymorpha	Contig1478	AT3G03050.1|AT3G03050.1|cslD	686-11	910-1132	222	75.11	1.2e-81	CGTCCACACGAGGCGTAATAGTACACCACCAAAAGACGAAATTAACAATAGCAACAGACCAGACCACACAACACGATTGTGGGAGGTGCGACCTCTTCTTCCCATGTAGACCCTTGGCAAAGGGAGTACAAATAGTGTCAGCACCCAAATACTAAAGAACACTCCTCCAACTAGCTTACTCCATTGTGGAATTGTGCTGTACAAGGTTCGCGATACCGCCACTGCTATAGCAATCAAGTTGACGAGCATAATGGTGATGGGCGGAATCATCAGGGCCGTCCACTTTACTACGTATAAATCTGCGAATTCATCGTCGATATCATCTCCTCCGGACTTCGATGTAAGTGTGAAAGAAATGTCCACACCAGCAACAACTTTCAGTAAACCTTGAAGCACAGC…
Marchantia_polymorpha	Contig1490	pp_9415|estExt_fgenesh2_pg.C_1110026|cslD	3-608	649-845	196	63.05	1.9e-50	GACTGGACGGACTGCAGGGCCCGGTCTACGTCGGGACCGGTACCTGCTTCCGCCGGATGGCGCTGTACGGGTTCGACCCTCCCCGCAACCCCAAGGAGCACACGCTCTGGAACTTCTGTTGCGGCGGCGACAAGAAGCAGCGGACCAAGAGGAAGAAGGACAAGGTGACGAAGATCAAGAGGGAGATCCAGGTGGCGAGCATGAACGGAGCGGCGGACGACGATGACGACGATGACGTGGTGGCCCGCGGCCTGCTCCCCAAGCAGTACGGGGCCTCGATGGCCTTCGTTGCGTCCATTCCCATCGCGGAGTTCGCCGGGCGGCCAGTCGCGGACCAGGGCATCCGCAACGGCAGGCCTGGCGGGGTCGCTGGAGGGGGCCGCGCGAGCCCTCTCGACG…
Marchantia_polymorpha	Contig1491	pp_28559|estExt_gwp_gw1.C_570039|cslD	5-949	628-937	309	74.29	3.5e-107	CTAGTCCTAACGGCCTTCCATCCTCAATCTCGATTGCGATCATTACATCTACTACTCGCTGGCCATGCGCGACGGCCATGTGCTTCATGATGGACCGTGGCGGCGATAAATTTAGTCTACGTCCAGTTCCCGCAGCGGTTCGAGGGCGTCGATCCCAGCGATCGGTACGCCAATCGGAACACCGTGTTTTTCGTACGTGAACATGCGAGCTCTGGATGGGCTGCAGGGTCCCCGTTTATGTCGGACCGGGTGCTGCTTCCGAGGACGGCCCTCTACGGGTTCGACCCCCGCCGCAGCCCCAAGGAGCACACGTTGTGGAGCCTGTGCTGCGGAGGGGACAAGAAGTCGCGGCACAACAAGAAGAAGAACGCGAAGCCGAACCGCGAGGTGGAGGTGGCG…
Marchantia_polymorpha	Contig1519	pp_8706|estExt_fgenesh1_pm.C_300004|cesA	177-533	771-889	118	92.44	1.1e-60	GACTGGTAAGGAGGTAACGTATATCAGAATGGCATAGCGGCTCCGTGTTTCTGCGACGTCCATTATTGTCCTGACTATTTTTCTTGATAGTTATACTTCGCCTTAAAGTTTTGACATTCTTTTTTAAGTAAGTTATCGGCTATACTACTTACAACTGCGTGTTGGGTTGTTTCTGCCAGATTGGGTGGATTTATGGTTCAGTGACAGAAGATATTTTGACAGGATTTAAGATGCACTGTCGAGGGTGGCGTTCGATATACTGCATGCCGAGACGGCCTGCATTTAAAGGATCTGCACCAATCAATCTTTCGGATAGGTTGCATCAAGTGCTGCGTTGGGCCTTAGGATCAGTTGAGATTTTGCTCAGTCGCCACTGCCCTCTTTGGTATGGATTTGGAG…
Marchantia_polymorpha	Contig1525	pp_5273|estExt_gwp_gw1.C_1890065|cesA	175-877	4-154	150	54.89	9.2e-38	CTAGGTGAACCATAGGTGTCCTTTACTCTTATATGCATCATCAATGATTGACATCGATGACTATGACATTCTGTAGGTGTTCTCTTCGGATCATAGCCAGCAACGCATTCAAATATCCCTAGTTTTCTATTATAATCAGTGCAACGTTAAGTGCTGGCTGTGACACACTGCTTTTGGTCGCAGGTGTTTTTGGGTCACAGTGGTGGTCACGACGTTGATGGAAACGAGCTCCCGCGTCTGGTGTACGTATCTCGGGAGAAGAGGCATGGCTTTAATCATCACAAAAAAGCTGGCGCAATGAATGCTTTGGTAAGTTTTTGCCATACCTTGTACAGTATCGAATGTATTTTTCGTGAATATTTCCTTTCTAGTTACGGCAATGGGCTTCTCGTCGCGTCT…
Marchantia_polymorpha	Contig1549	pp_9514|estExt_fgenesh1_pm.C_2690004|cslD	46-1545	182-577	395	61.55	9.8e-128	CGAGCAATTCGAGCGGAGGCGTNTCCAGGGCCAACGTTCGATCATGAAGATTCAGGAAAGATGGAAAGGAGACTCTCTCTCCTGAAGACCAATAAGCCTCCTCTCCTCATGAGCCAGCAGCATCAGACTGGCGGCGATTCATTCGATCACGCTCGATGGTTGTATGAAACCAAAGGTACCTACGGTTACGGAAACGCTGTGTGGCCTAAAGATGACTCCTACATGGGTGGTGGCGATGGTGGTGGCGGTAATGGCATGGAGGAGCACTCCCCCTCCTTTCAACGCAAAAATCGCCGGCCTCTGACCCGCAAACTTGCTATTGCAGCTGGAGTCATAAGTCCATACCGGTATTGAGTTGATCTCATCCTTCCGCAAAGATTGGTGATAGTTTGAGCAATT…
Marchantia_polymorpha	Contig1582	sm_8054|e_gw1.7.782.1|cslD	684-4	290-516	226	85.02	9.4e-110	GACTCCGGACTCGATTTGATTTCTTTTGGCGCGAATTTCTTCGTGCGCATTGTAGGCATCGGATCTTCGTCGAATAGAATCTGGAAGCCCATTAATTCGCACTTTGAACTCGTCGTACTCTCGTTTGACTCGTCTTCGGTCTTTGACAAAATCAGTGCGCACCTTACCCTTGGTTGGGTCACCACGAATCATGAAATAGGTTTCGGGGTTGCGGGGCTCAATGATATGCTTCCTACAGAAAGGTACCCAGACTCTGGCAAAGCTAGCTGCCTCCGCAAGGGCCTCGAAAGAGAGAAGCGCGCCTCCATCATCCGAAAGGTAACAAGAGAGCTTCTCCAGCGGATACTCTGCGGCCAGGATCGACAATATAGTGTTTGCTGTTACAAGGGGGGGTTCCTT…
Marchantia_polymorpha	Contig1624	sm_19975|fgenesh1_pm.C_scaffold_36000006|cslD	11-772	818-1067	249	81.35	1.3e-105	CTGTCGTAGAATTTTCTTCTCCAGTAACAATGCTATCTTACGTCAAATTCCCACATGTAAGATTTCTACAACGTGTTGCTTACCTAAACGTTCGGCGTTTATCCTTTCTACGTCTATTTCTTGTATAGTTTACNGTTTTTTGCCTGCCCTTTCTCTCTTCTCCGGACAGTTCAATTGTGCAGAGCCTCAACGTAACGTTCTTAGTATACTTGCTCACCATCTCCGTTACTCTCTGCCTGCTCGCTATTCTCGAGGTTAAGTGGTCGGGCATCACTTTGGAAGAATGGTGGAGGTAATGAACAGTTTTGGGTCATCGGTGGAACTAGCGCGCATCTTGCAGCTGTAGCTTCAAGGTTTACTGAAAGTTGTTGCTGGTGTGGACATTTCTTTCACACTTAC…
Marchantia_polymorpha	Contig1631	sm_8054|e_gw1.7.782.1|cslD	574-4	213-408	195	54.77	8.8e-46	CGGCAGTTTCTCGACAGGGTAGTCGGCGGCCGACGAATCGACAGGATGGTGTTCGCAGTGATAAGAGGCGGGTCCCTCCTCTGGATCTGCACTGGAGACGAACACGTCCATACCTGGCAGATCGGGGCGCCCTACGGGGATTTTCGGGACTGGGCTTCTCGAACTTGTCCTTGAGGACGGCAAGATCCGTCAGCCGATTCACGGGGCAGAGCTTCGGCAGCTGATCGAGAATCCACGAGAAAGCGAACCAGAGCTCGCACACCACCGACATTCCCCAGAGCCACATTGCATCCCTGTTGGGATTCTTCACTCGCCATGTCAAGAAGAATCCCAGAACCACCAGCCTCAGTAGAGCCAGAGCCCTGCAACAACCCACGGTCTCATCTCAGACCCTTTCTC…
Marchantia_polymorpha	Contig1642	sm_9098|estExt_Genewise1.C_30146|cesA	754-134	348-511	163	71.5	4.7e-57	GTAAACTAGGTAGGATTTGTATGCGTTGCTGGTCGATGATCCGAAGAGAACACTACAGAATAGTCATAGTCATCGATGTCAATCATTGATGATGCATATAAGAGTAAAGGACGACCTATGGGTTTCGACCTGAAACCATCCCTGGGTGTATCTCGTATATTGTTCCCGGGCCAAGGAGTGCCATCTTGCATTGTCCAGCCCTCTTCCGGAACTTTCTGAGCTTTTGCCACTAAAGCATTGACACGAACTTTGAACTCTTCATACTCTCTCTGCGGTAATTCATATACATCCACGCTCACTGTGCTCAGTAGATTGACTTCAATCATTTACAAAAAAGTCTCATACTGATAGGCAGTATCATCTCCATTATGTTCACAACGTATGCACCCATACTTACCT…
Marchantia_polymorpha	Contig1645	pp_8706|estExt_fgenesh1_pm.C_300004|cesA	650-216	772-910	138	73.61	4.7e-52	CCCGGTTAAAGGGCCGGTAAAAGTAAAGGTAAAGGGAAAGGGTAAAGGAAGGAAAAGTAAAAGTAAACGTAAAGTAACCTAAGGTACCGTAACGTAACTTAACTTAACGTTACTACGTAACGAAGTACAAAACGAANAACCTAATAGTAGGTTAAGTAAGTTTAAGTAGTTCGAGTTAACGTACCACTAACTACCAAACCTAGTAATAGGTAATAAAGTACAGAAGTAGATAGAGAACTTACCTAGACCAATTACACAAATAACAAGGACTGATAGTGAACAGTATGTACCGTTGGGAGTGATAAATTATCCCGGTCAGAAGGCAGAGTAGCAGGAAGAGTACACAGTAGGCAACAAGAGGACAAGGATAGTCAATGGGTACGACGATGGTGTTGATGT…
Marchantia_polymorpha	Contig1649	pp_5273|estExt_gwp_gw1.C_1890065|cesA	162-1180	50-280	230	47.28	3.1e-37	GGAAGGACATAGGCGTTAATCATCACAAAAAGACTGGCGCAATGAATGCTTTGGTAAGTTTTGTCCAGTACCTGTACAGTATCGAATGTATTTTCGTGATATTCCTTCGTAGTTACGGCAATGGGCTTCTCGTCGCGTCTGACAGACTAGCCCTTTCTTAGGTGCGGGTATCTGCAGTTTTAACAAACGCGCCGTACCTTCTCAATCTGGATTGTGACCACTACATCAACAACAGTAAGGCGATCAGAGAGGCTATGTGTTTCCTAATGGACCCTGTTGCTGGAAAGAAGGTCTGCTTTGTTCAGTTTCCGCAGAGGTTTGATGGAATCGATCGAAACGATCGATACGCGAATCACAACACCGTTTTCTTCGATGTAAGTGACCATGATTTTAAAGTTC…
Marchantia_polymorpha	Contig1684	AT3G03050.1|AT3G03050.1|cslD	4-376	1025-1146	121	79.84	1.1e-48	CCCAAATCCGGAGGAGATGAGGTCGACGATGAGTTCGCAGACCTCTACGTCGTGAAATGGACCGCGCTCATGAATCCCCCCACTCACTATCATGCTCGTCAATATGATCGCCATCGCCGTGGCCATTTCGCGTACATTGTACAGCACGATTCCGCAGTGGAGTAAGCTGGTGGGAGGTGTGTTCTTCAGCGTCTGGGTGCTGACCCACATGTATCCCTTCGCCAAGGGTCTGATGGGCAGGAGAGGCCGCACTCCCACCATCGTCTACGTCTGGTCCGGCCTGCTGGCTATCGTCATCTCCCTCCTGTGGGTCACTATCAATCCTCCTGCCAACTCCACCATCGGGTCCGCAGGTGGAGGCTTCGAGTTCCCTTAAATCTAGAGCTCGGGCCTGGCCTG…
Marchantia_polymorpha	Contig1686	AT3G03050.1|AT3G03050.1|cslD	2-546	968-1146	178	81.22	2.9e-71	CCTTTGCTCCCTGGCGTATCCTCGAGGTGAAGTGGTCCGGGAGTCACGCTGGAAGAGTGGTGGAGGAACGAGCAGTTTGGGTCAATCCGAGGGACGAGTGCTCATCTTGCAGCTGTCATCCAAGGTTTACTCAAAGTCATCGCCGGTGTGGAGATTTCGTTCACGCTGACCACCAAATCCGGAGGAGATGAGGTCGACGATGAGTTCGCAGACCTCTACGTCGTGAAATGGACCGCGCTCATGATCCCCCCCATCACTATCATGCTCGTCAATATGATCGCCATCGCCGTGGCCATTTCGCGTACATTGTACAGCACGATTCCGCAGTGGAGTAAGCTGGTGGGAGGTGTGTTCTTCAGCGTCTGGGTGCTGACCCACATGTATCCCTTCGCCAAGGGT…
Marchantia_polymorpha	Contig1689	pp_9410|estExt_fgenesh2_pg.C_1110020|cslD	719-15	534-767	233	72.92	1.4e-92	CCGGTAAGCAGGCCCCGACAATCCAGAATCTCGGCGTCCTCGTCGTCCTCCTCGAGCCCAGCGGCGGCGTTCAGATTGGCCTTGGCGAGGCCGGAGCGCCTGTTCTTCTTTTTCTTCAGCTTTCTGTTCTTCTTCTTGTCCCCTCCGCAGCACGCGTTCCAGATGGTATGGTCCTTAGGAACTCGAGGAGGGTCGATCCCGTAGAGGGCCGTCCTTCGGAAGCAGCACCCAGTTCCGACGTAGACCGGGCCCTGCAGCCCATCCAGGGCTCGCATGTTCACGTCGAAAAACACGGTGTTCCGATTGGCGTACCGATCGCTGGGATCGACGCCCTCGAACCGCTGTGGGAACTGGACGTAGCAGATTCTGTCACCGCCGCGGTCCATCATGAAGCAAATG…
Marchantia_polymorpha	Contig1701	pp_8706|estExt_fgenesh1_pm.C_300004|cesA	172-529	771-889	118	88.24	6.4e-53	GACTCAATCTAGGAAAGTTTCCTCTGCACCAGTATCGTGCTATCCATTGGACTAGTGCATGGACTCCTAGTATCAGCTGGACTTGCTTACCTTGATGATACTCATGGACCTTGGTCTAGCCAAACCACAGGGAAACTGTAGATGGCATTTCTAACTCGGCTGGATCGTGTGCAGATCGGATGGATCTACGGATCAGTTACAGAGGATATTTTGACCGGTTTCAAGATGCACACACGCGGATGGCGCTCAATCTACTGCATGCCCACAAGACCTGCATTCAAGGGATCTGCTCCAATCAATCTGTCCGATCGTCTGCATCAAGTGCTTCGATGGGCGCTGGGATCCATTGAGATTTTGCTCAGCAAGCATTGTCCTCTATGGTACGATTTGGAGGAAGGT…
Marchantia_polymorpha	Contig1927	os_29053|LOC_Os05g08370.1|cesA	951-61	207-467	260	54.72	1.6e-52	CACTTGTGCTCAGTTAGATTGACTTCAATCATTTCAAAAAAGTCTCNTACTGATAGGCAGTATCATCTCCATTATGTTCACAACGTATGCACCCATACTTACCTTCATTGCTCGACGCTCCTTCACGAATGTAGGTTGAATTTTGTCCTTCAAATAATCCATTTTCTGAGCGAAATACACCTCAGGAGCACGAGGTTCAATGTTGAAATTTTTGGTCAGAAGGGCACCCACTTTCGAGCAAACTCAGAAGTCTCCGATAGAGCTTCAAAGGTTAACATAGCTGCACCATCATCTGATACGTAGCACGAGACCTTTTCCACGGGATAATCAACCGACAGAATTGATAAAACCGTGTTGGCTGTGACGAGAGGTGGTTCTTTGGAAGGATCCACTGTGCTA…
Marchantia_polymorpha	Contig1935	pp_9090|e_gw1.310.1.1|cslD	4-1311	734-1166	432	76.66	2e-168	CCTTACGGATTTGACTCTCCCAGAGACTCCCAAGGACACAGTTGCTGGAACTTATGTGCGCGGAAGACAGAAAAAAATAGGAAGAAGAAGGAGCCAAACAAAGAGAAGTTGAGGTGGCAAATCGTCAACGGGGTACACCATGAGACGATGACGGCGAGTCTCGGGGCCTCTACCCAAGCAATATGGGCAATCGATGGCTTTCGTGACCTCTATACCTGTAGCGGAGTTTTCTGGAAGACCTCTGGCTGACCAGGGCATACCAATGGTAGACCTGCTGGTTCTCTGACTGGACCTCGTGAGCCTCTAGATGCCGCAACTGTAGCTGAAGCTATCAATGTGATATCGTGCTTCTACGAGGATAAGACCGAGTGGGGACAACGAGTAGGGTGGATTTACGGA…
Marchantia_polymorpha	Contig1955	pp_5742|estExt_gwp_gw1.C_2430005|cslD	664-64	301-501	200	78.61	1.2e-76	CGGTTTGTCGAATTTCTTCGTTGTCGCATTGTAAGGTCATCGGANCTTCGTCGAATACGAATACTCGGTAAGCCCATTAATTCGTCACTTTGAACTCGTCGTACTCTCGTTTGACTCGTCTTCGGTCTTTGTCAAAAATCAGTGCGCACTTACCCTTGTTGGGTCACCACGAATCATGAAATAGTTCGGGGTTGCGGGGCTCAATGATATGCTTCCTACAGAAAGGTACCCAGACTCTGGCAAAGCTAGCTGCCTCCGCAAGGGCCTCGAAAGAGAGAAGCGCGCCTCCATCATCCGAAAGGTAACAAGAGAGCTTCTCCAGCGGATACTCTGCGGCCAGGATCGACAATATAGTGTTTGCTGTTACAAGGGGGGGTTCCTTTTCGGGGTCTGCTGTGG…
Marchantia_polymorpha	Contig1965	pp_5742|estExt_gwp_gw1.C_2430005|cslD	866-8	238-526	288	76.29	4.5e-121	GACTCGGCCCCGACTCCATCTGCGCCTCTTCGGCGCGGATCTCGTCGTGCGCATTGTAGGCGTCCGGATCGCCGCCTGATGGCCTCGTTCAGCCCGTTCACCCGGACCTTGAACGTCGTCGTACTCGCGCTTCACCCTCCGGCGGTCCTTCACGAAGTCCAACCGCTTCTTGCCCTTCGTGGGGTCGCCGCGCTGCAGGAAGTAGGAGTCGGGATTGCGCGGCTCGATGGCGTGCTTCCGGCAGAAGGGAACCCAGACCCGCGCGAATGTGGCCGTCTCGGCCAGCGCCTCGAACGACAGCAGAGCGCCACCGTCATCTGACAGGTAGCAGGCCAGTTTCTCCACCGGGTACTCGGCCGCGAGGATGGAGAAGATGGTGTTTCCGGTGACGAGAGGGGG…
Marchantia_polymorpha	Contig1972	pp_9663|estExt_gwp_gw1.C_680137|cslD	7-829	453-679	226	70.44	7.5e-55	GACTGAGTCTGGGTACCTTTCTGTAGGAAGCATATCATTGAGCCCCGCAACCCCGAAACCTATTTCATGATTCGTGGTGACCCAACCAAGGGTAAGGTGCGCACTGATTTTGTCAAAAGACCGAAGACGAGTCAAAACGAGAGTACGACGAGTTCAAAAGTGCGAATTAATGGGCTTCCAGATTCTATTCGACGAAGATCCGATGCCTACAATGCGCACGAAGAAATTCGCGCCAAAAGAAATCAAATCGAGTCCGGCGCTGATCCATCTATTCCTCTGAATGTACCGAAGGCGACTTGGATGGCAGATGGTACACACTGGCCTGGAACTTGGGTCATATCCGGGAAGGAGCATAGTCGCGGTGACCACGCGGGAATTATACAGGTGAGCTGACTTGTT…
Marchantia_polymorpha	Contig1990	pp_18179|e_gw1.373.38.1|cslC	611-71	287-463	176	32.42	1.6e-15	CCGTGGAATAGTGCAGCCGCTGCATCAAGGTGTAGCCGCGACCGANAAACGGGCCATCCTTCAGGAGAGCGACCTGGATCGTGCCGAGGCACCAGCGGCAGCGCTGTGTGATATAGCCAGATAGGCTCTCGGCCGAGAGGCCGACGCTGAGGCGTTCATTGAGCCAGCGGGTTTTCAGGCCCTTCTGCATCAGGCGATAGGTGAGGTGGATATCCTCCGTCACCGTTTCCTGCGGCATGCCACCGATCAAATCGAGCGCGTCACGGCGTACGATACAGGACGTGCCGACGCAGAAGGCGGCCCCCCATCCATCCTTGGAGGGCTGCATGACGTCGAAGAAGATGCGCTGGTCGTCGACCCATGCCTTCGAGGCCAGCAGGTTATGCTGCACGGGGTCGG…
Marchantia_polymorpha	Contig1992	pp_8706|estExt_fgenesh1_pm.C_300004|cesA	202-1181	771-1050	279	72.34	3.6e-59	GGTAATCTAGGTCGGAAATATGTCATCTTTACTCAATCTAGGAAAGTTTCCTCTTGCACCAGTATCGTGCTATCCATTGGACTAGTGCATGATCCCTAAGTATCAGCTGGACTTGCTTACCTTGATGATACTCATGGACCTTGGTCTAGCCAAACCACAGGGAAACTGTAGATGGCATTTCTAACTCGGCTGGATCGTGTGCAGATCGGATGGATCTACGGATCAGTTACAGAGGATATTTTGACCGGTTTCAAGATGCACACACGCGGATGGCGCTCAATCTACTGCATGCCCACAAGACCTGCATTCAAGGGATCTGCTCCAATCAATCTGTCCGATCGTCTGCATCAAGTGCTTCGATGGGCGCTGGGATCCATTGAGATTTTGCTCAGCAAGCAT…
Marchantia_polymorpha	Contig2017	pp_9410|estExt_fgenesh2_pg.C_1110020|cslD	112-776	486-713	227	76.32	1.7e-84	CTAATGACTGTGTATAATTCAGAGTCAAATATACACACAAGCTTCAGGCCTGGAGGTAGTGTACCGTCTATACTTGGTATGGTATATATAGTACTTTGTGCTCAAATAGGCGAGGCCATCAGGAGGCGATCCGATGCGTACAATGTCCACAAGAGGACGTCCATGGACTCGAGCGCCGACGGCGGCTCGCAGACCGCCGGCGTCAAGGCGACCTGGATGGCCGACGGCACGCACTGGCCCGGGACGTGGTTGGTCTCGACCAAGGAGCACGGCCGCAGTGACCACGCCGGTATCATCCAGGTGATGCTCGCCCCGCCCGGTAACGAGCCGGTGATGGGCAGCAACGACGAGGAGAATCTGATCGACACGAGCGATGTGGACATCCGGCTGCCGATGCTG…
Marchantia_polymorpha	Contig2039	pp_9415|estExt_fgenesh2_pg.C_1110026|cslD	5-628	563-766	203	69.08	1.6e-77	GACTCACAACAAGAAGGCCGGGGCCATGAACGCGCTGGTGCGCACCAGCGCCATCATGTCCAACGGGCCCTTCATCCTCAATCTCGACTGCGATCACTACATCTACAACTCGCTGGCCATGCGCGAGGCCATGTGCTTCATGATGGACCGCGGCGGTGACCGGATCTGCTACGTCCAGTTCCCGCAGCGGTTCGAGGGCGTCGACCCCAGCGATCGGTACGCCAACCGGAACACCGTCTTCTTCGACGTGAACATGCGAGCCCTGGACGGACTGCAGGGCCCGGTCTACGTCGGGACCGGTACCTGCTTCCGCCGGATGGCGCTGTACGGGTTCGACCCTCCCCGCAACCCCAAGGAGCACACGCTCTGGAACTTCTGTTGCGGCGGCGACAAGAAGCA…
Marchantia_polymorpha	Contig2042	pp_8706|estExt_fgenesh1_pm.C_300004|cesA	246-653	771-905	134	80.15	1.8e-59	GTTACTGTAGTATAGTTTTGGTCTATCAACATCATCACTGTTTGTCATGAATCTGGCGGAAATATGGTTCATCTTTACTCAATCTAGGAAAGTTTCCTCTGACACCAGTATCGTGCTATCCATTGGACTAGTGCATCGATCCCCTAGTATCAGCTGGACTTGCTTACTTGATGATACTCATGGACCTTGGTCTAGCCAACACAGGGAAACTGTAGATGGCATTTCTAACTCGGCTGGATCGTGTGCAGATCGGATGGATCTACGGATCAGTTACAGAGGATATTTTGACCGGTTTCAAGATGCACACACGCGGATGGCGCTCAATCTACTGCATGCCCACAAGACCTGCATTCAAGGGATCTGCTCCAATCAATCTGTCCGATCGTCTGCATCAAGTGC…
Marchantia_polymorpha	Contig2129	pp_9415|estExt_fgenesh2_pg.C_1110026|cslD	1-683	614-836	222	68.28	5.2e-78	GACCGGATCTGCTACGTCCAGTTCCCGCAGCGGTTCGAGGGCGTCGACCCCAGCGATCGGTACGCCAACCGGAACACCGTCTCTTCGACGTGAACATGCGAGCCCTGGACGGACTGCAGGGCCCGGTCTACGTCGGGACCGGTACCTGCTTCCGCCGGATGGCGCTGTACGGGTTCGACCCTCCCCGCAACCCCAAGGAGCACACGCTCTGGAACTTCTGTTGCGGCGGCGACAAGAAGCAGCGGACCAAGAGGAAGAAGGACAAGGTGACGAAGATCAAGAGGGAGATCCAGGTGGCGAGCATGAACGGAGCGGCGGACGACGATGACGACGATGACGTGGTGGCCCGCGGCCTGCTCCCCAAGCAGTACGGGGCCTCGATGGCCTTCGTTGCGTCCA…
Marchantia_polymorpha	Contig2185	pp_9090|e_gw1.310.1.1|cslD	714-4	810-1046	236	83.97	5e-103	CCTACCAGACTTGGAGTAAGCGTAAAGATATCGTCCACTCCGGCACAACTTTCAAGCAATCCCTGGCAGACAGCAGCGAGATGAGCACTTGTCCCTACCAATAACCCAAACTGCTCATTTCTCCACCACTCTTCCAAGGTGATGCCCGACCACTTCACCTCGAGTATGGCCAGGAGGCACAGAGTGATAGAAATCGTCAGTAAGTAGACCAAAAAGGTAACGTTCAAGCTCGACACGATGAATTGGCCGGAGAAGAGCGATAGAGCAGGTAGGAAACAATAGACTATCAAGAAGACGGATGTGAAGGGGTAGACACCGACATTCAGGTATGCAACTCGCTGCAAGATTTTCATGTGAGAATTGGCGAAGATAGCATTGTTTCTGGAAAAGAAAATCTCC…
Marchantia_polymorpha	Contig2200	sm_6907|estExt_Genewise1.C_600296|cesA	887-336	875-1057	182	87.5	1.5e-80	TAAAGACTATGACTATCACCATCATCTTCTCTTCAAGGCGCCCCNAACAGCCACAGCCCTGGGCTGGTGTGAAAACCAGACAAGGTACAGACATAAATATACAGCGCAATGTCTCAGCCGTCGTATGTTACCCAAATCTCTTATATCTACAATCGCCTCCACGTGATGTCGAATTAAGCTCTGTTAACCTCGCCCTGCTGTGCACACGTCAGGAGGCTCTCATCCAAATTTCGGATGGTGGATCGGTGGTGAATGAGCGGAGATCTATATACTGATGGAGCTCCGAAAAATGGCTCCATCAACATTGATGCACAGATGCAGTTGGTCTCACCTTGCAGGAAGGGGTCGATTCGCACCCACAGCAGGGAAAAGATGGAAGCCAGAAGAATGGACCACACA…
Marchantia_polymorpha	Contig2315	pp_9415|estExt_fgenesh2_pg.C_1110026|cslD	10-690	618-837	219	67.11	1.5e-54	GAATCTCGCTACGTCCAGTTCCCGACAGCGGTCGAGGGNGTCGATCCCAGCGATCGGTACGCCAATCGGAACTACCGNGTTTTTCGACGTGAACATGCGAGCCCTGGATGGGCTGCAGGGCCCGGTCTACGTCGGAACTCGGGTGCTGCTTCCGAAGGACGGCCCTCTACGGGATTCGACCCTCCTCGAGTTCCTAAGGACCATACCATCTGGAACGCGTGCTGCGGAGGGGACAAGAAGAAGAACAGAAAGCTGAAGAAAAAGAAGAACAGGCGCTCCGGCCTCGCCAAGGCCAATCTGAACGCCGCCGCTGGGCTCGAGGAGGACGACGAGGACGCCGAGATTCTGGATTCTCGGGGCCTGCTTCCGAAGCAGTACGGCGCGTCCATGGCGTTCGTC…
Marchantia_polymorpha	Contig2327	pp_9090|e_gw1.310.1.1|cslD	2398-03-01	420-1166	746	76.4	0	GTTCGATCCTGGCCGCAGACGTATCCGCTAGGACGAAGCTCTCGTTGTTACCTTTCGGATGATGGAGCGCGCTTCTCTCTTCGAGGCCCTTGCGGAGGCAGCTAGCTTTGCCAGAGTCTGGGTACCTTTCTGTAGAAGCATATCATTCGAGCCCCGCAACCCGAACCTATTTCATGATTCGTGGTGACCCAACCAAGGGTAAGGTGCGCACTGATTTTGTCAAAGACCGAAGACGAGTCAAACGAGAGTACGACGAGTTCAAAGTGCGAATTAATGGGCTTCCAGATTCTATTCGACGAAGATCCGATGCCTACAATGCGCACGAAGAAATTCGCGCCAAAAGAAATCAAATCGAGTCCGGCGCTGATCCATCTATTCCTCTGAATGTACCGAAGGCGA…
Marchantia_polymorpha	Contig2333	pp_9514|estExt_fgenesh1_pm.C_2690004|cslD	91-703	282-484	202	77.83	1.8e-74	CGTATATCTAGCTTACGATTCGGAATTCTAGGACTAAGTTCGTTCTATGTCGTGTTTCGACTTTGTGTAGCAGGTTTCTAGCGTTTCTGTAGGCTCGTGGTGTTAGGGTCTCTTTCTGACCTGGAGAATCCAGAATCCCTACAAAGATGCACTGTGGACTTTGGGGAATGTCAGTGGTTTGCGAAATCTGGTTTGCGTTCTCTTGGATCCTTGATCAGTTGCCCAAGTTATGTCCTGTCAATCGATCGACTGATCTTAGTGTCCTCAAGGATAGGTTCGAAAAAGTTTCTCCAGAAAACCCTCGAGGCCGATCAGATCTGCCAGGAATGGATGTGTTCGTATCCACTGCAGATCCAGAAAAGGAGCCCCCTCTCGTGACTGCTAACACAATCTTATCCA…
Marchantia_polymorpha	Contig2341	pp_9090|e_gw1.310.1.1|cslD	121-752	579-779	200	72.86	9.5e-74	CGGTANGTTNAANATTGGTCATTGACATTAGGAATTTAGCAGGATGTATATCAAAGTGAACTTGCGGTTTCAATTCTCTAGATTCTAAGGAATGAATAGATCTGGCTGACCAGATGTATGATTATTCAGGTAANGTTGGCACCACCTGGGAATGAACCGATAATGGGAAGTGCGGACGAGGAGAACCTGATCGACACTAGCGTACAGTTGACGTTCGCTTGTCAATGCAGTTTACGTATCTCGTGAGAAGAGACCTGGTTTAGGACCCACAACCAAGAAAGGCCGGAAGCCATGAACGACTCTAGGTCCGAACCAGTGCAATTTATGTCCAACGGACCCTTCATCCTCAATCTGGATTGTGATCATTACATATACAATTCACTAGGCAATGAGAGAAGC…
Marchantia_polymorpha	Contig2361	AT5G16910.1|AT5G16910.1|cslD	486-61	913-1054	141	82.39	2.4e-52	GGTGCTGTACAGCGTGCGGGACGACTGCCACGGCGAATGGCGATGATAATTGTACGAGCNTAATAGGTGGATGGCGGGAGTCATGAGGAAAGTCCACTTCTACCACGTGAAGATCAGCGAACTCATACGTCGATGTCGTCTCCTCCGGATTTCGTCGTCAGCGTGAGGAAATACTCACCCCGCGATGACTTTGAGCAATCCCTGCATGACGGCTGCGAGATGGCGCTGGTTCCTCCGATGACCCACGAACTGCTCGTTCCTCCACCACTCTTCCAGCGTGATCTTCGACCATCGAACCTCGAGCAGCGCCAGCAGCAGCAGAGTGACCGAGATGGTGAGCAGGTACGCCAAGAAGGTCACGTTCAAGCTCGCCACGATGAACTGGCCCGAGAAGAGCGA…
Marchantia_polymorpha	Contig2387	pp_9663|estExt_gwp_gw1.C_680137|cslD	9-647	454-619	165	55.14	7e-55	CGAGTTACTGGGTACCTTTCTGTAGGAAGCGATATCATTCGAGCCCGCAACCCGAAACCTATTCATGATTCGTGGTGACCAACCAAGGGTAAGGTGCGNACTGATTTTGTCAAAGACCGAAGACGAGTCAACGAGAGTACCAACGAGTTCAAAGTGCGAATTAATGGGCTTCCAGATTCTATTCGACGAAGATCCGATGCCTACAATGCGCACGAAGAAATTCGCGCCAAAAGAAATCAAATCGAGTCCGGCGCTGATCCATCTATTCCTCTGAATGTACCGAAGGCGACTTGGATGGCAGATGGTACACACTGGCCTGGAACTTGGGTCATATCCGGGAAGGAGCATAGTCGCGGTGACCACGCGGGAATTATACAGGTGAGCTGACTTGTTCTTTCT…
Marchantia_polymorpha	Contig2397	pp_9410|estExt_fgenesh2_pg.C_1110020|cslD	620-16	564-767	203	74.02	2.2e-74	CTACATGGAATTCGACTGCTTGGGAAGCAAACCTCGCGCCTCNGTGTCCATCATCGTCGCTGCTCGCCCGTTGAGAGCAGACACCTCGAATTCCCTCTCTTCTTACCAGCGGTCTCTTGGCTTCTCTTGTCACCCCCACAGCAGAAAGCCCAACACGTGTGCTGTTTGGGAGCTCGCGGAGGATCAAATCCGTATAGCGCAATCCTACGGAAAACGCATCCAGTTCCCAACGTACACTGGACCTTGAAGCCCGTCAAGAGCTCTCATATTGACATCGAAAAACACAGTGTTACGATTGGCGTAACGATCGCTCGGGTCGACACCCTCGAACCTCTGGGGGAACTGTACATAGCAAATCCTGTCACCACCTCGGTCCATCATGAAGCACATTGCTTCTCT…
Marchantia_polymorpha	Contig2542	pp_5742|estExt_gwp_gw1.C_2430005|cslD	703-16	282-510	228	77.39	7.5e-78	CCGTCTTGTGGACATGTACGCATCGGATCGCCTCCTCGATGGACCTCGGGCAGCCCACTTGATGCGCACCTTGTACTCGTCGTACTCGCGCTTCACCTCCCTGCGATCCTTGACGAAATCCATCCTCACCCTTTGCCCTTCGGTGGGATCTCCGCGGCGTCAGGAAATACGAGTCCGGGTTGCGGGGCTCGATGTTGTGCTTCCTGCAGAACGGGACCCAGACTCGCGCGAAGCTCGCGGTCTCGGCCAGCGCCTCGAATGACAGCAGCGCCCCTCCATCGTCCGAGAGGTAGATGGCCAGTTTCTCGACGGGGTACTCGGCCGCCAGGATGGAGAAGATGGTGTTGCCCGTGACCAGAGGGGGCTCCTTCTCTGGATCTGCGCTGGACACGAACACGT…
Marchantia_polymorpha	Contig2583	os_5702|LOC_Os01g54620.1|cesA	656-1006	677-793	116	75.83	2.8e-46	CGGGGTTAACGGGGTAAGGTTAACCCCGGTAACCCGTAAACCGGCCGTAACCGTAAACGTACGTTAACGAGGTAAGTTAACCCCGTTCCTTTAAACCGTACGGTAAACGGTAACGGTAACGTTACGTTACCGTTAACGTACTAACCTTATACGGTTTACGGGTTACGGTTAACGGTAAGTAAAAGTTAACCGTAACTTAGGGGTAACGGGTAAAGGGGAAACGGGTTAAAGGTTTAAACCGTTTAAAGTTTTAAACGTTTAAACTTAAACTTACCCGTAACTTACCTTAACTTACCTTACCTACCGTTACTACTACTTACCTTACCTTACGTACGTTATTACTTACGTTAGTAGTAAGTTTTAGGTTTAGGTTACGTTACTAACTAACTACTACTACTA…
Marchantia_polymorpha	Contig2623	sm_8054|e_gw1.7.782.1|cslD	9-963	169-426	257	59.56	4.5e-55	TGGTAGNTTGTTATCTTGATACTCTTGCTGCCGGTGGTAGGTGTCCTGGTTGACAAAGACGAGTACAAGACTGAGGATGACTCCCCACGGGGAGGAAATCGCCCGACCACGTGCAGGACCGCAGAGCTCTGCCTCCGCCTAACAACCATATTGACGACTCCTCAAAGATGGAAAGAAGGTTGTCTTTTCTGAAAACCAACAAACCTCCCCTGCTCATGAGCCAACAACATCAAACTGGTGGTGATTCTTTCGATCACGCTCGGTGGTTGTATGAGACCAAGGGTACATACGGTTATGGGAATGCTGTATGGCCGAAGGACGACTCGTACATGGGACCTGAAGGGGCCGGTGGTGCTGGAATGGGAGCTCCTCCTCCTTCTTTCAACGAGAAGGCGCGGA…
Marchantia_polymorpha	Contig2637	pp_9415|estExt_fgenesh2_pg.C_1110026|cslD	6-1087	493-849	356	75.9	9.2e-144	GACTCGGCACGCACTGGCCCGGAAACGTGGGTCGTCTCCAGCAAGGAGCACAGCCGGGGCGACCACGCTGGCATCATCCAGGTCATGCTGGCGCCCCCGGGCAACGAGCCGATCCTGGGTAGCGCGGACGAGGAGAACCTGATCGACAGCAGCGACATTGACGTGCGCCTGCCGATGCTGGTGTACGTGTCTCGTGAGAAGAGGCCCGGCTACGACCACAACAAGAAGGCCGGGGCCATGAACGCGCTGGTGCGCACCAGCGCCATCATGTCCAACGGGCCCTTCATCCTCAATCTCGACTGCGATCACTACATCTACAACTCGCTGGCCATGCGCGAGGCCATGTGCTTCATGATGGACCGCGGCGGTGACCGGATCTGCTACGTCCAGTTCCCGCAG…
Marchantia_polymorpha	Contig2675	pp_9663|estExt_gwp_gw1.C_680137|cslD	34-566	403-578	175	81.36	2.9e-61	CGGTGTTCGTACGTCCAACGTGTCACGATCCACGAGAAGGAACCGACCTCCTTATCACTGCGACACCATCCTGTCGATTCTGGCCGCCGACTACCCTCGTCGNGAAACTGGCCTGCTATCTGTCGACGATGAGGTGCCCTTCTCNCCTTCCGAGTCCTTGGCCGAGGCGGCCAGCTTCGCCAGAGCGTGGGTGCCATTCTGCCGGAAGCACGCCATCCGAGCCCCGGTAACCCCCGAGACTTACTTCCTTATCCGTGGGGGATCCCACCAAGGGCAAGGTGAGGACGGATTTGTCAAGGACCGCAGGCGGGTGAAGCGCGAGTACGATGAACTGAAGGTGCGAATTAATGGATTGACCGACTCCATCCGCAGAAGATCGGACGCTTACAACGCACACGA…
Marchantia_polymorpha	Contig2683	pp_8706|estExt_fgenesh1_pm.C_300004|cesA	239-1251	196-489	293	77.51	1.1e-114	CGTNTCCGACNCACGTCACCGAGCTCTGTAGTGGTTCTCCTGTCATGGGAGGCGCAGTGAAGCGTGTTCACCCTTTGACTTTCATCGACTCGCCAACAATCTATCTGGTGAGTGTCACCGCTTTCTGAGCATCTTACTGCGAAAGGCGAAAGCATTGCCTCATCAGTGATTCGTCTGGCGTTTCTGCCTTGTCTCGTGATGGCTGATTGGTTTGGCTCGGCCTCGTGCAGTCTCTTCGGCCAGACCCATGGACCCCTCCAAAGATTTGGCCCAGTATGGATACGGGACCGTCGCATGGAAAGAGCGAGTCGATAGCTGGAAGCAGAGGCAGGAGAAGATGCAAATGATGATGACCGAGGGCGGTCAGCATCTCTCCCAGGGCAAGGGCGGCGAGCCCGA…
Marchantia_polymorpha	Contig2684	pp_28559|estExt_gwp_gw1.C_570039|cslD	8-894	636-924	288	72.64	2.2e-86	CTNANTACTGGATTGTGATCATTACATATACAATTCACTGGCAATGAGAGAAGTCCATGTGTTTCATGATGGACCGCGGTTGGCGACCGAATCNGTTAACGTCCAATTTCCCCAGAGATTCGAGGGCGTTGGATCCTAGCGATCGATACGCAAATCGTAACACTGATTTTTTGACGTCTAACATGAGAGTCCTTGGATGGTCTTCAGGGTCCAGTCTACGTAGGAACTGGATGTTGTTTACAGAAGAATAGCACTCTACGGATTTGATCCTCCCAGAGCTCCCAAGGAACACAGTTAGCTGGAACTTTATGTTGCGGCGGAGACAAGAAAAAAATAGGAAGAAGAAGGGAGCCAAAACCAAAAAGAGAAGTTGAGGTGGCAAATCTCAACGGGGTACAC…
Marchantia_polymorpha	Contig2707	AT3G03050.1|AT3G03050.1|cslD	24-569	967-1146	179	76.37	1.6e-77	CGTNTCCATCCAAGTCTCGGTTCACTCTGCTGCTGCTGGCGCTGCTCGAGGTTCGATGGTCGAAGATCACGCTGAAAGAGGGGAGGAGGAACGAGCAGTTCTGGGTCATCGGAGGAACCAGCGCCCATCTCGCAGCCGTCATGCAGGGATTGCTCAAAGTCATCGCCGGGGTGGAGATTTCCTTCACGCTGACGACGAAATCCGGAGGAGACGACATCGACGATGAGTTCGCTGATCTTCACGTGGTGAAGTGGACTTTCCTCATGATCCCGCCCATCACCATTATGCTCGTCAATATCATCGCCATTGCCGTGGCAGTGTCCCGCACGCTGTACAGCACCATTCCCGAGTGGAGCAAGCTGGTCGGCGGTGTGTTCTTCAGTATCTGGGTGCTCACGC…
Marchantia_polymorpha	Contig2841	sm_6907|estExt_Genewise1.C_600296|cesA	51-903	834-1073	239	73.59	2.6e-99	GTAGTATTTTAGTCTCAGACAAGTACATTGTACCTCTACTGGTTACGGAGTTTGGAGGAAGGTTGAAATACCTGGAGAGACTGGCGTACATCAACACCATCGTGTACCCATTGACATCCTTGCCTCTTGTTGCCTACTGTGCTCTTCCTGCTATCTGCCTTCTGACCGGAGAATTTATCATCCCAACGGTACATACTGTTCACATCAGCCTTGTTATTTTGTGAATTTGGCTGGAAGTTCTCATCACTTCTGGATTATTCATCAGTTTGGAGTATGTGTACTGCAACTAATATTTACCACATGTGCTTTTTGATCGTGCAGATTAGTAACTTGGCCAGTCTGTTCTTTATTTCTCTCTTCCTTTCCATTTTCGCCACCGGTATTCTGGAGATGAGGTGG…
Marchantia_polymorpha	Contig2867	pp_9090|e_gw1.310.1.1|cslD	112-520	580-716	136	88.32	1.9e-66	GACTCGTTGTGGTTGGCACCGTTCCTCCTGCTTCCTGACGTAAATGTGCTCTCGCACCACCCTACTCCCGGATTCTACTGACATCGAATACTCATGTTCTTGATCACTTTTCTACAGGTCATGTTAGCTCCACCCACCTGTGAGCCCATTATGGGGGGCCCTGATGAGGAGAATTTGATTGATACCACCGACATCGACGTCCGCCTGCCCATGCTGGTTTACGTGTCAAGGGAGAAGCGACCTGGGTACGATCACAACAAGAAGGCCGGTGCCATGAACGCCTTAGTGCGAACTAGTGCCATAATGTCAAATGGACCGTTCATCTTGAATTTGGATTGTGACCACTACATTTACAATTCGATGGCTATGAGAGAAGCAATGTGCTTCATGATGGACCGA…
Marchantia_polymorpha	Contig2893	pp_9021|estExt_fgenesh2_pg.C_1120025|cesA	11-578	720-887	167	58.73	4.4e-45	GACTGAAAATGAAGTTTCACCGCCATACCTGAAAACTGGGAATATAGTCTTGAGGTATATGCCGTGAGGGACACTCTCCTCTGGATCTCGTTCCTCATCGCTGGGCGTGTTGTAGTCAGGGAGCATGGTATCCATTGGACTAGTGCATGATCCCCTAGTATCAGCTGGACTTGCTTACCTTGATGATACTCATGGACCTTGGTCTAGCCAAACCACAGGGAAACTGTAGATGGCATTTCTAACTCGGCTGGATCGTGTGCAGATCGGATGGATCTACGGATCAGTTACAGAGGATATTTTGACCGGTTTCAAGATGCACACACGCGGATGGCGCTCAATCTACTGCATGCCCACAAGACCTGCATTCAAGGGATCTGCTCCAATCAATCTGTCCGATCG…
Marchantia_polymorpha	Contig2974	pp_9090|e_gw1.310.1.1|cslD	884-4	635-923	288	77.7	3.8e-118	GTAAGCATTGTTCTGGAGACGAAAATACTCGACAGATCCAGTAGCCCAACGAAGCACCTGATGAAGTCGATCTGTAAGGTTGATGGCGCAGTTCCTCGGAAAGCATCNCGTTTGTGACACAGTATATGGACTTCCAACCACGATTATGCATCCGAAACCCGGTCACCACATCCTCTGTCACCGATCCGTAAATCCACCCTACTCGTTGTCCCCACTCGGTCTTATCCTCGTAGAAGCACGATATCACATTGATAGCTTCAGCTACAGTTGCGGCATCTAGAGGCTCACGAGGTCCAGTCAGAGAACCAGCAGGTCTACCATTGGTTATGCCCTGGTCAGCCAGAGGTCTTCCAGAAAACTCCGCTACAGGTATAGAGGTCACGAAAGCCATCGATTGCC…
Marchantia_polymorpha	Contig3058	pp_9663|estExt_gwp_gw1.C_680137|cslD	831-17	612-869	257	66.67	2.5e-67	TGGNGCCGTGCCCGGACGCGTCTCGCTTGGTTGACGCAGTAGATCGACTTCCAGCCACGATTGTCGTCACTTGGAACCCGGTCACCACCATCCTCTGTCACCGAGCCGTAAATCCAGCCCACTCGCCCGCCCCACTCGGCTTGTCCTCGTAGTAGCACGAGATTACGTTGATCGCTTCGGCCACCGTCGCCGCCATCCAGTGGCTCTCGCGGGCCCGTCAGGGCTCCGGCCGGTCGCCCGTCGGGGGATTCCGGGGCTCGGCCAGAGGTCGCCCCGCGAACTCCGCCACGGGAATGGAGGCTACGAAGATCTTCGACTGCCCGTACTGCTTGGGGAGCAGGCCTCGCGACTCGAATTCGTCCTCGTCGTTGGCCATCTGCGCCAGCAGGGCCGCCTTCT…
Marchantia_polymorpha	Contig3063	sm_18364|estExt_Genewise1Plus.C_490155|cesA	524-1392	367-552	185	56.21	7.5e-44	CGGTTTTACGTTAGGGTTACGGTACGGTTTTACGGGTTGGTTTACCGGTTAAGTTACCTTTACGGGTTAGGTAACCTTTCGGTAAGGTTACGTAGGTTTCCGTTAAACCGTTAACGGTAACGGTTACCGTTACCGTACGGTTACCGGTTACGGTCGTAACGGGTACGGTAACGTTACGTTACCGTACCGAACGTAACGTTTAACGTACCGTTACGTACGGTTAGGTTCCGGTAACCGTAACCGTAACCGTTCCTAACGTAACCTTACGGTACCGTTAGGCCGTTTTACCGTTTTACCCTTACGTTTACCCTTACCTACGTAACCTACCTAACGGTAAACGGTACGGACCTTCGTTACGTTACTTACCGTTAGTCGTAAACTTAAACGTTACGGTACGAC…
Marchantia_polymorpha	Contig3107	pp_9410|estExt_fgenesh2_pg.C_1110020|cslD	1285-1	299-731	432	76.89	1e-147	CCTTGTCCCTCCGCAGCACAGGCTCCACAACGTGTGCTCCTTGGGGCTGCGCGGGGGTCGAACCGTAGAGGGCCGTCCTTCGGAAGCAGCACCGGTTCCGACATAAACGGGCCCTGCAGCCCATCCAGAGCTCGCATGTTCACGTCGAAAAACACGGTGTTCCGATTGGCGTACCGATCGCTGGGATCGACGCCCTCGAACCGCTGCGGGAACTGGACGTAGCAAATTTTATCGCCGCCACGGTCCATCATGAAGCACATGGCCTCGCGCATGGCCAGCGAGTAGTAGATGTAATGATCGCAATCGAGATTGAGGATGAAGGGCCCGTTGGACATGATGGCGCTGGTGCGCACCAGAGCGTTCATGGCCCCGGCCTTCTTGTTGTGGTCGTAGCCGGGC…
Marchantia_polymorpha	Contig3133	pp_9090|e_gw1.310.1.1|cslD	845-4	495-731	236	73.31	2.8e-69	GTCTATTCTTCTGAAACAACATCCTAGTTCTACGTAGACTGGACCTGAAGACCATCCAAGGCTCTCATGTTGACGTCAAAAATACAGTGTTACGATTTGCGTATCGATCGCTAGGATCCACGCCCTCGAATCTCTGGGGAAATTGGACGTAACAGATTCGGTCGCCACCGCGGTCCATCATGAAACACATGGCTTCTCTCATTGCCAGTGAATTGTATATGTAATGATCACAATCCAGATTGAGGATGAAGGGTCCGTTGGACATAATTGCACTGGTTCGGACCAGAGCGTTCATGGCTCCGGCCTTCTTGTTGTGGTCGTAACCAGGTCTCTTCTCACGAGATACGTAAACTAGCATTGACAAGCGAACGTCAATGTCGCTAGTGTCGATCAGGTTCT…
Marchantia_polymorpha	Contig3154	pp_5742|estExt_gwp_gw1.C_2430005|cslD	1299-5	5-428	423	54.88	1.8e-104	GACTGGCGCCTCCGTCGTCCGACAGGTAGCACGATAGCTTCTCGACCGGGTACTCGGCGGCCAGGATGGAGAAGATGGTGTTGGCCGTGACGAGCGGGGGCTCCTTTTCGGGATCGGCCGTCGACACGAATACGTCCATCCCCGGCAGGTCCGACTTGCCCAGAGGATTGTCCGGCGACACCTTCTCGAACTTCTCCTTGAGCACGGACAGGTCCGTCACCCGGTTCACGGGGCTGAGCTTCGGCAGCTGGTCGAGAATCCACGAGAACGCGAACCAGATCTCGCACACCACAGACATCCCCCAGAGCCACATCGCGTCCCGGTTCGGGTTCTGAATTCGCCAGGCCAGGAAGAATCCCAGCACCACGAGACGCAGCATCGCCAGGAACCGGTACGGGC…
Marchantia_polymorpha	Contig3160	pp_5742|estExt_gwp_gw1.C_2430005|cslD	12-662	187-408	221	66.07	3.6e-70	GACTAAGGCTCAAGGCCTCGGACCGCAAGGCTCTCCCGAGCCCTGAGTACGAGGAAGACGACGAGCTCGATAGGAAGGAGAGGAGCCTGTCCGTTCTCAAAAAACCCCCCGCTCACCCTGAGCCAGCAGCACCCGGAGTTCGACCATCAGCGCTGGCTCTACGAGACCAAGGGCACGTACGGCTACGGGAACGCCGTCTGGCCCAAAGAGGCCGGCGGTGGCGGCGGCGACGGCACCACCGGCAAGGCCGGGGCCCCGGCGCCGGCGTTCAACGAGAAGAACCGGCGGCCTCTGACGCGGAAGCTGAACATCGCTGCCGGCGTCATCAGCCCGTACGGTTCCTGGCGATGCTGCGTCTCGTGGTGCTGGGATTCTTCCTGGCCTGGCGAATTCAGAACC…
Marchantia_polymorpha	Contig3183	AT5G16910.1|AT5G16910.1|cslD	784-2	892-1146	254	78.76	2.5e-93	CCTAAGGGAACGTGGTAACGGAGTGGTTGCCGGTGTAGCCCTTGTCGAATTAGGAGGGAGGACGTAGAGAGTCACCAGAGAAGCGAGATGACAATAGCCAACAAGCCGGCCCACGACGTACACGATGGTGGGAGTGCGGCCTCGGCGTCCCACTGAGCCCCTTGGCGAAGGGAATACAGATGCGTGAGCACCCAGATACTGAAGAACACACCGCCGACCAGCTTGCTCCACTCGGGAATGGTGCTGTACAGCGTGCGGGACACTGCCACGGCAATGGCGATGATATTGACGAGCATAATGGTGATGGGCGGGATCATGAGGAAAGTCCACTTCACCACGTGAAGATCAGCGAACTCATCGTCGATGTCGTCTCCTCCGGATTTCGTCGTCAGCGTGAAG…
Marchantia_polymorpha	Contig3195	pp_5742|estExt_gwp_gw1.C_2430005|cslD	44-612	222-415	193	70.56	9.3e-66	CTCTCACTAAGCGTACCTCTTCTCATGAGCCAGCAGCATCAGAACTGGCACTGGCAGCGAGAACTTCGATCACGCGCGCTGGCTCTATGAACGAAAGGTACCTACGGCACGGGAATGCCGTGTGGCCCAAAGATGATTCGTACATGGGGGAAGGACAGCAGTGGCGGCGGGGGCATGAATGGGCCGCCTCTGCCGGCATTCAACGAGAAAAATCGTCGCCCGCTGACTCGCAAGCTCGCGATCCCAGCCGGAGTCATCAGCCCGTACCGATTTCTCGCGCTTCTGAGGCTCGTGGTGCTGGGCTTCTTCCTGGCCTGGCGGATTCAGAATCCCAACAAGGATGCGCTTTGGCTGTGGGGGATGTCAGTGGTGTGCGAGATATGGTTCGCCTTCTCGTGG…
Marchantia_polymorpha	Contig3233	os_21595|LOC_Os03g62090.1|cesA	7-627	467-576	109	46.38	8.4e-22	GACTAAGTTCGTGTCAATGCTTTAGTGGCAAAAGCTCAGAAAGTTCCGGAAGAGGGCTGGACAATGCAAGATGGCACTCCTTGGCCCGGGAACAATATACGAGATCACCCAGGGATGATTCAGGTGAAACCCATAGGTGTCCTTTACTCTTATATGCATCATCAATGATTGACATCGATGACTATGACATTCTGTAGGTGTTCTCTTCGGATCATAGCCAGCAACGCATTCAAAATCTCCCTAGTTTTCATTATAATCAGTGCAACGTTAAGTGCTGGCTGTGAACACACTGCTTTTGGTCGCAGGTGTTTTTGGGTCACAGTGGTGGTCACGACGTTGATGGAAACGAGCTCCCGGCGTCTGGTGTACGTATCTCGGGAGAAGAGGCATGGCTTTAAT…
Marchantia_polymorpha	Contig3251	AT3G03050.1|AT3G03050.1|cslD	25-614	941-1131	190	77.66	2.3e-79	CCTTCCTTGCCGGTCGACCTTGTCGTCTCTTTCTCGGTTTCCGAGTTTATCGTGCAAAATCTCAATGTGCTTTCCTGGTCTACTTGCTGCATCTTCNGGCAGACTTACTCATTTCCGTCTGCCTGTGCCTGCTGGCTATTCTCGAGGTCAAGTGGTCGGGAATCACTCTGGAAGAATGGTGGAGGAACGAGCAGTTTTGGGTCATCGGAGGTACGAGTGCCCATCTGGCTGCCGTGCTCCAAGGTCTGCTCAAGGTCATGGCCGGAGTGGATATTTCTTTCACGCTCACGTCCAAGTCCGGAGCCGAGGACATGGACGACGAGTTCGCGGACCTGTACGTCGTCAAGTGGACTGCGCTCATGATCCCGCCCATCACCATCATGATCGTCAACCTTATCG…
Marchantia_polymorpha	Contig3319	pp_9415|estExt_fgenesh2_pg.C_1110026|cslD	14-1140	640-1013	373	73.21	6e-142	CCGTGTCAGCAGGGTCTTCTTCGACGTGAACATGCGAGCCCTGACGGACTGCAGGGCCCGGTCTACGTCGGGACCGGTACCTGCTTCCGCCGGATGGCGCTGTACGGGTTCGACCCTCCCCGCAACCCCAAGGAGCACACGCTCTGGAACTTCTGTTGCGGCGGCGACAAGAAGCAGCGGACCAAGAGGAAGAAGGACAAGGTGACGAAGATCAAGAGGGAGATCCAGGTGGCGAGCATGAACGGAGCGGCGGACGACGATGACGACGATGACGTGGTGGCCCGCGGCCTGCTCCCCAAGCAGTACGGGGCCTCGATGGCCTTCGTTGCGTCCATTCCCATCGCGGAGTTCGCCGGGCGGCCAGTCGCGGACCAGGGCATCCGCAACGGCAGGCCTGCG…
Marchantia_polymorpha	Contig3324	pp_9410|estExt_fgenesh2_pg.C_1110020|cslD	3-716	783-1009	226	82.55	1.5e-76	GGTTCNCGGGACGACCNCTGGCCGAGCCCGGAAGTCCCCCACGGGCGACCGGCCGGAGCCCNGCGGGACCCGCGAGAGCCACTGGATGCGGCGACGGTGGCCGAAGCGATCAACGAATCTCGTGCTACTACGAGGACAAGACCGAGTGGGGCGGGCGGAGTGGGCTGGGATTTACGGCTCGGTGACAGAGGATGTGGTGACCGGGTTCCGAATGCACAATCGTGGCTGGAAGTCGATCTACTGCGTCACCAAGCGAGACGCGTTCCGGGGCACGGCGCCCATCAATCTGACGGATCGACTGCACCAAGTGCTGCGGTGGGCCACGGGGGTCTGTGGAGATTTTCTTCTCGCGGAACAACGCCATCTTTGCGAACTCGCACATGAAATTCCTGCAACGTG…
Marchantia_polymorpha	Contig3340	pp_28559|estExt_gwp_gw1.C_570039|cslD	5-857	532-812	280	74.13	6.5e-99	CGGTCAAGCGACCTGGATGGCCACGGCACGCACTGGCCCGGGACGTGGTGGTCTCGACCAAGGAGCACGGCCGCACGTGACCACNCCGGTATCATCCAGGTGATGCTCGCCCCGCCCGGTAACGAGCCGGTGATGGGCAGCAACGACGAGGAGAATCTGATCGACACGAGCGATGTGGACATCCGGCTGCCGATGCTGGTCTACGTGTCCCGTGAGAAGAGGCCCGGCTACGACCACAACAAGAAGGCCGGGGCCATGAACGCTCTGGTGCGCACCAGCGCCATCATGTCCAACGGGCCCTTCATCCTCAATCTCGATTGCGATCATTACATCTACTACTCGCTGGCCATGCGCGAGGCCATGTGCTTCATGATGGACCGTGGCGGCGATAAAATTTGC…
Marchantia_polymorpha	Contig3355	AT3G03050.1|AT3G03050.1|cslD	716-115	950-1145	195	79.5	2e-75	CCGCGTTCCGCGGCTCTCTAGTAGCAGTCCAACAACTGAGGCCCGTAAGTACATGCTTCGGAGGTTCAGATTCTCCTACCACTGCCCTGCCAGGCCAGGCCGAGCTCTAGATTTAGGGAACTCGAAGCCTCCACCTGNGGACCCGATGGTGGAGTTGGCAGGAGGATTGATAGTGACCCACAGGAGGGAGATGACGATAGCCAGCAGGCCGGACCAGACGTAGACGATGGTGGGAGTGCGGCCTCTCCTGCCCATCAGACCCTTGGCGAAGGGATACATGTGGGTCAGCACCCAGACGCTGAAGAACACACCTCCCACCAGCTTACTCCACTGCGGAATCGTGCTGTACAATGTACGCGAAATGGCCACGGCGATGGCGATCATATTGACGAGCATGAA…
Marchantia_polymorpha	Contig3372	AT3G03050.1|AT3G03050.1|cslD	41-713	924-1145	221	76.89	4.6e-80	CTGAGAGTCTGCNGCGCGTCGGCGTCCTCGAACGTCCGCGGTGTACCCCTCACCCTCACTCTTCCTCGATCTCTCTGCTTCNGCCGGCGCNCTCGCTCTTCTCGGGCGAATTCATCTGGCAGACGCTGAACGTCACCTTCTTGGTGTCCTGTTCNCCATCTCCGTCTGCCTTTGCTCCCTGGCTATCCTCGAGGTGAAGTGGTCCGGGNTCACGCTGGAAGAGTGGTGGAGGAACGAGCAGTTTTGGGTCATCGGAGGGACGAGTGCTCATCTTGCAGCTGTCATCCAAGGTTTACTCAAAGTCATCGCCGGTGTGGAGATTTCGTTCACGCTGACCACCAAATCCGGAGGAGATGAGGTCGACGATGAGTTCGCAGACCTCTACGTCGTGAAATGGAC…
Marchantia_polymorpha	Contig3376	pp_9663|estExt_gwp_gw1.C_680137|cslD	2-862	625-909	284	72.92	8.7e-81	CAAGAAGGCCGGAGCAGTNTAGACCTTGGTGCGNACCAGTGCAGGTCATGTCCAACGGACCCTTCCTATCCTCAATACTGGATTTGTNATCATTACATATTCAATTCCCTTGCTATGAGGGAAGCTATGTGCTTTATGATGGACGCGGTGGTGATCGAATCTGCTACGTCCAGTTTCCCCCAGCGGTTCGAGGGAGTGGATCCGAACGATCGATACGCTAATCGAAACACGGTGGTTTTTTTGACATCAACATGAGAGCTCTGGATGGGGCTTCAAGGTCCCGTCTACGTCGGAACCGGGTGCTGCTTCCGAAGAATCGCTCTGTACGGATTCGATCCTCCCCGCGGTGGCCACAAGAAACTTAAAAAGAAGGCGGCCCTGCTGGCGCAGATGGCCAAC…
Marchantia_polymorpha	Contig3411	sm_9063|fgenesh1_pm.C_scaffold_3000008|cslA	733-1102	132-259	127	60.47	1e-34	GACTCATTAACTCCTTGCAGATACTCGCCGAGACGCAATTCCAATTTTACAAAAGGAATTCAAGCCGCAATTCACTCAGCTCGCATCTGAAGGGTCGCAATTTTTCATAAGGCACTTTCAATGGAACCAATTTCCTCACCTTCTCACTCTTCTTGGGCGCCATGTCTTCAATTTGTACAGCTCTCCATAGGGGCAGCTTGCGGCCTCGCGTGGCCCGCGGATCGGATTATAATTCAAATTTTGGACGATTCTACGGACCCCGAGATTAAGGTGAGACTCTGCCTGCAGCAGCAGCTGCGCAAGTGGCTCGCTCGCTCTCTCTCTCTGTCCTTCCTTCAAGGTCACATCACATCTCTTCTCTCTCCCTGTACTGGACGGCATTTGGCCGGACCCGTCGTC…
Marchantia_polymorpha	Contig3488	AT3G03050.1|AT3G03050.1|cslD	3-1013	812-1146	334	84.57	9.8e-167	GACTGGACGCTGCCACGGTGGCCGAGGCCATCAACGTCATCTCGTGCTTCTACGAGGACAAGACCGAGTGGGGCGACCGTGTGGGGGGGATTTACGGGTCCGTCACGGAGGATGTGGTCACCGGGTTCAGGATGCACAACCGTGGTTGGAAATCCATCTACTGCGTCACCAAGAGGGATGCCTTCCGAGGAACTGCGCCCATCAATCTGACGGATCGACTGCATCAAGTGCTCCGTTGGGCCACGGGGTCCGTCGAGATTTTCTTCTCGAAGAATAACGCCATTTTCGCCAACTCGCACATGAAGATTCTGCAGCGCGTGGCGTACCTGAACGTCGGCGTGTACCCCTTCACCTCGATCTTCCTGATCGTCTACTGCTTCCTGCCGGCGCTCTCGCTCT…
Marchantia_polymorpha	Contig3490	AT3G03050.1|AT3G03050.1|cslD	1218-115	766-1131	365	80.71	1.2e-167	CGTCGACTGCGGCGCGGCTAACGATCTCATTATCTACTTATACTGATCAGAATTCATCCGATGCTCAAGGGTTGGAATACCTCCGGTGGCCGACTCCGGTCGCNGTTTTCGGGTAGGACTGATAGTCACCCACAGCAGCGAGATGACGATCGCCAACATGCCAGACCACACGTAGACGATGTGGGAGGTGCGACTCCTTCCTGCCCATCAGACCCTTGGCGAACGGATACATGTACAAGAGCACCCACAGACTGAAGAATACACCTCCCCAGGAGCTTGCTCCACTNCGGCAGCACGGCGTAAATTGTCCTCGATATAGCAACGGCGATGGCGATAAGGTTGACGATCATGATGGTGATGGGCGGGATCATGAGCGCAGTCCACTTGACGACGTACAGG…
Marchantia_polymorpha	Contig3564	pp_5742|estExt_gwp_gw1.C_2430005|cslD	817-3	261-543	282	72.44	2.3e-104	CCGTCGGCCAGTCCAGGTGCCTTGACNCCGGCGGTCTGCGAGCCGCCGTCGGCGCTCGAGTCCATGACGTCCTCTTCGTGGACATTGTACGCATCGGATCGCTCCTGATGGCCTCGGGCAGCCCATTGATGCGCACCTTGTACTCGTCGTACTCGCGCTTCACCCTCCTGCGATCCTTGACGAAATCCATCCTCACCTTGCCCTTGGTGGGATCTCCGCGGCTCAGGAAATACGAGTCCGGGTTGCGGGGCTCGATGTTGTGCTTCCTGCAGAACGGGACCCAGACTCGCGCGAAGCTCGCGGTCTCGGCCAGCGCCTCGAATGACAGCAGCGCCCCTCCATCGTCCGAGAGGTAGATGGCCAGTTTCTCGACGGGGTACTCGGCCGCCAGGATGGAGA…
Marchantia_polymorpha	Contig3585	pp_9410|estExt_fgenesh2_pg.C_1110020|cslD	847-5	382-605	223	51.59	6.4e-36	CGTATGCTCCGGCCTCTTGTTGTGGTCGTAACCAGTCTCTTCTCACGAGATACGTAAACTAGCATTGACAAGCCGAACGTCAATGTTCGCTAGTGTCGATCCAGGTTCTCCTCGTCCGCACTTCCCATTATCGGTTCATTCCCAGGTGGTGCCAACATTACCTGAATAAATCATACATCTGGTCAGCAGATCTATTCAATTCCTTAGAATCTAGAGAATTGAAACCGCAAGTTCACTTTGATATACATCCTGCTAAATTCCTTAATGTCAATGGCCAATATTTGAACAGACCTGGATGATACCCGCATGGTCACCACGGCTGTGCTCCTTGCCAGAAATGACCCACGTGCCTGGCCAGTGGGTGCCATCCGCCATCCATGTAGCCTTGGGAACGTTAAG…
Marchantia_polymorpha	Contig361	pp_9090|e_gw1.310.1.1|cslD	586-5	954-1146	192	82.47	7.8e-73	TCAGAACCCACAGTAACGAGATAACAATAGCCAGAAGGCCAGACCAGACGAACACAATTGTCGGGGTACGACCGCGCCTTCCCCATACAGCCCCTTCGCGAATGGATACAAATGCGTAAGCACCCAAACACTGGAAGAACACTCCACCAACTAGCTTACTCCACTGGGGAAATCGAACTATACAGTGTTCTCGAGACCGCCAACGGCAATCGCGATCAAGTTCACGAGCATAATTGTGATAGGAGGCACCATCAGAAAGCTCCATTTCACCGCATATAGATCAGCAAACTCATCATTCTCATCATCACCTCAGACTTGGAAGTAAGCGTAAAAGATATGTCCACTCCGGCAACAACTTTCAGCAATCCCTGGCAGACAGCAGCGAGATGAGCACTTGTC…
Marchantia_polymorpha	Contig3635	pp_9415|estExt_fgenesh2_pg.C_1110026|cslD	5-765	661-916	255	73.83	8.2e-99	CGTAGGATGTTGTTTCAGAAGAATAGCACTCTACGGATTTGATCCTCCCAGAGCTCCCAAGGAACACAGTTGCTGGAACTTATGTTGCGGCGGAGACAAGAAAAAAATAGGAAGAAGAAGGAAGCCAAAACCAAAAGAGAAGTTGAGGTGGCAAATCTCAACGGGGTACACCATGAAGACGATGACGGCGAGTCTCGGGGCCTCCTACCCAAGCAATATGGGCAATCGATGGCTTTCGTGACCTCTATACCTGTAGCGGAGTTTTCTGGAAGACCTCTGGCTGACCAGGGCATAACCAATGGTAGACCTGCTGGTTCTCTGACTGGACCTCGTGAGCCTCTAGATGCCGCAACTGTAGCTGAAGCTATCAATGTGATATCGTGCTTCTACGAGGATAAG…
Marchantia_polymorpha	Contig3652	sm_6907|estExt_Genewise1.C_600296|cesA	730-286	927-1073	146	83.78	4.6e-62	GACACGTAGTACTAATTCAGTGAACTCAGTCCACCAAGACTAAGGCACGCCTACTCCTCCCACAACACCTACCTAGCCTCCTCGTCGCTGCTGAATTCCAGCTGATACAGAACATAGCGTCTTTAAGNGGCAGCACAGATATAATCGGTGAAACGTGGGGAAGATCTGCAGATGGGGAAACGAACATGACGGGTATTGGGCATCGTCTTGCCGACTCTTTAAATGCGCCATCTATCTCTATCTAGCATACTATATACCTATTTTTTCGGCACGGAGCCAAAGAAACTAACAGTTTATGCCGCATGCCTGCAAGTTTGGTCCCTTCGTCCTTGCCAGAAATGGATCTATCCGCACCCAGAGAAGGGAGAAGATGGACGCCAAAAAGAATCGACCAAACTA…
Marchantia_polymorpha	Contig3662	sm_12593|estExt_fgenesh2_pg.C_260062|cslC	1646-4	4-445	441	56.52	9.9e-80	CGAACACGCACCTCAACATCGTTCAAGAAGACGAACTTCCATCCCTTCAAATGTGCCCTGACTGCAACATCCATATCCTCGACAGTGGTCCTCTCCAACCAACCACCTGAATCCTCCAATGCCTTGATTCTCCACACCCCGGCAGTTCCATTGAAGCCGAAAAAGTTGATAAAGATACCATTCACTTGCTGCTCAACCTCAAAGTGGAAGGAAAGATTGATGTTTTGAAGGCGAGTAAGAAGATTCTCATCTCTGTTCACAAATGTCCACCTGGACTGGACCAATGCCAGCTCGGGTTGATCCTGCAAAAAGTTGATCCCAAGGAGGACGTCAGATGCTGCCGATAAATTGTTCAGATGGCAGGCTAACTTCAGCCATTGCACGAATGGCATCATCAAA…
Marchantia_polymorpha	Contig3669	AT1G32180.1|AT1G32180.1|cslD	696-4	704-922	218	57.26	6.2e-36	CTAGAAGAATACACCTCCACGAGCTTGCTCACTGCGGCAGCACGGCGTAAATTAGTCTCCGATATAGCAACGGCGGATGGCGGATAAGGTTGTACGATCATGATGGTGATGGGCGGGAGTCATGAGCGCAGTCCACTTGTACGACGTACAGGTCCGGCGAACTCGTCGTCCATGTCCTCGGCTCCGGACCTTGGACGTGAGCGTGAAGAAATAATCCACTCCGGCCACTGACCTTGAGCAGACCTTGGAGCACGGCAGCCACGATGGGCGACTCGTACCTCCCGACTGACCCAAAACCTAGCTCGTTCCTCCACCCATTCTTCCAGAGTGATTCCCGACCACTTGACCTCGAGAATAGCCAGCAGGCACAGGCAGACGGAAATGACGTAAAGTCTGCCT…
Marchantia_polymorpha	Contig3704	AT3G03050.1|AT3G03050.1|cslD	3-661	934-1146	212	77.73	2.7e-84	CGTTGTACTGTCTTCCTCGCCGCACTGTCGCTCTTCTCGGTTCAGTTTATCGTGCAAATCTCAATGTGACTTTCCTGGTCTACTTGCTGCATCTTCTAGGCAGACTTTACGTCATTCCGTCTGCCTGTGCCTGCTGGCTATTCTCGAGGTCAAGTGGTCGGGAATCACTCTGGAAGAATGGTGGAGGAACGAGCAGTTTTGGGTCATCGGAGGTACGAGTGCCCATCTGGCTGCCGTGCTCCAAGGTCTGCTCAAGGTCATGGCCGGAGTGGATATTTCTTTCACGCTCACGTCCAAGTCCGGAGCCGAGGACATGGACGACGAGTTCGCGGACCTGTACGTCGTCAAGTGGACTGCGCTCATGATCCCGCCCATCACCATCATGATCGTCAACCTTAT…
Marchantia_polymorpha	Contig3723	pp_5742|estExt_gwp_gw1.C_2430005|cslD	5-1608	175-704	529	73.89	6.2e-189	CGAACGAGTACCTGACCGACCTTCCTGGACGTCAACGGCGCGAGCGACGACGACAAGACAGACTCAAGGCCTCGGACCGCAAGGCTCTCCCGAGCCTGAGTACGAGGAAGACGACGAGCTCGATAGGAAGGAGAGGAGCCTGTCCGTTCTCAAAAACCCCCCGCCTCACCCTCGAGCCAGCAGCACCCGGAGTTCGACCATCAGCGCTGGCTCTACGAGACAAGGGCACGTACGGCTACGGGAACGCCGTCTGGCCCAAAGAGGCCGGCGGTGGCGGCGGCGACGGCACCACCGGCAAGCCGGGGGCCCGGCGCCGGCGTTCAACGAGAAGAACCGGCGGCCTCTGACGCGGAAGCTGAACATCGCTGCCGGCGTCATCAGCCCGTACCGGTTCCTGGC…
Marchantia_polymorpha	Contig3742	sm_8054|e_gw1.7.782.1|cslD	68-783	222-421	199	63.07	1e-55	CCTTGCCTCCCACGTACTTTTGCTACGAAAACCAAACAAACCCTCCCCTCGCTCATGAGCCAACAACATACAAACTGGTGGTGATTCTTTCGATCACGCTCGGTGGTTGTATGAGACCGAAGGTACATACGGTTAGTGGGAATGCTGTATGGCCAAGGACGACTCGTACATGGGACCTGAAGGGGCCGGTGGTGCTGGAATGGGAGCTCCTCCTCCTTCTTTCAACGAGAAGGCGCGGAGGCCACTCACTCGCAAGTTGAAGATTCCAGCGGGAATTATCAGTCCCTACAGGTAAGAAACTAACATGGCTGCATGCGCATATTATTGTGTAGTCGTTCTTCATTACCTCTCGCTGTTTACGAGGCTGCGGTAACTTATTGTTGGTTTTCTTGGCAGGTT…
Marchantia_polymorpha	Contig3756	pp_5742|estExt_gwp_gw1.C_2430005|cslD	195-1428	122-530	408	69.86	2e-143	CTGCGAGCTTAGTGGGATCTAATGCTACGGATTCTTTTGTTCTTGACGGCAAGTCATAGCTTAGCTCTGTAGTTAGGGGTGAATCGGACGGGACCAGGACCAGGACTTGGTGCTGCTGCTGCTGGGGGCGAGAGGCGGTGTGCACAATGTTCAATAGTAGTTATAAGGCGCAGGGCTGGGGTCATGACAAAGGCGGGAATACATGCGCAGTCGAGGACTGCGATGGCAAGACCATGCGCGACGAGCGAGGGGACGACGTGTTCCCCTGCGATTGTAACTTCAAAATTTGTCGTGATTGCTACTACGATGCTCTGAACGGCGCAGGCAGATGCCCCGGCTGCAAGGATGAGTACAGGCACGAGGATCACGAGGCCGCGGATGGTGGATCGGGAGACGAGG…
Marchantia_polymorpha	Contig3778	pp_9090|e_gw1.310.1.1|cslD	195-810	580-779	199	79.71	3.8e-84	CGTACGGGTCGAGTTTCTACGGCAAGGAGCGACAGCCGTACGGTGTACCGATAGCGGTATCTATCCAGGTCTGTTCAATATTGTCCATTGACATTAAGGAATTTAGCAGGATGTNTATCAAAGTGAACTTNCGGTTTCAATTCTCTTAGATTCTAAGGAATTGAAATAGAGTCTGCTGACCAGATGTATGATTTATTCAGGTAATGTTGGCACACCTGGGAATGAACCGATAATGGGAAGTGCGGACGAGGAGAACCTGATCGACACTAGCGACATTGACGTTCGCTTGTCAATGCTAGTTTACGTATCTCGTGAGAAGAGACCTGGTTACGACCACAACAAGAAGGCCGGAGCCATGAACGCTCTGGTCCGAACCAGTGCAATTATGTCCAACGGACC…
Marchantia_polymorpha	Contig3783	pp_4876|e_gw1.29.2.1|cesA	899-6	780-1044	264	78.07	8.8e-72	GACTCCTTCAAGAAAGGATACAAATGCACGATGACCCAGAAGGCAAAAAACAGCTTTCCAAATAGAGGACCCAATGATTGGTAGCCATTATTAATGGCGTCTGATATACCTGCGACTATACCTACAAGGTTGATAACTATCAAAGTGGTGGGAGGAATCAACAACGTCGTCCACTTAAATTCATAGAGCTCTCCGAAAGTATCATCCTCGGAGGCCTTGGCGGTCAACAGTAAAATTGGTGTCAATGCCAGCTAAAACCTTCAACAGTCCTTGAAATAGGGCAAACAAGTGGGATGAGACACCTCCAATGACCCAAAATTGCTCATTCCGCCACCATTCATCAATTCCAACCCCGCTCCATCGCATCTCAAGAATACCGGTAGCGAAGATCGAAAGAAA…
Marchantia_polymorpha	Contig3804	pp_5742|estExt_gwp_gw1.C_2430005|cslD	1438-6	49-468	419	57.38	2.1e-60	CGGGTATCGCCCGACGTGAGGAAAGTATGACGTCAAGGTTCCGGGACGTCGATAATGTAGCTTCCTGCAAAACGGCACCCACACTCTGGCGAAGCTGGCTGNTTCAGCAAGCGCTCAAAGACAGCAGCGCGCCTCCGTCGTCTGAAAGGTAGGACAGGCAAGTTCTCAATGGGGTACTCGGCGGCAAGAATGGATAAGATTGTGTTAGCAGTCACGAGAGGGGGCTCCTTTTCTGGATCTGCAGTGGATACGAACACATCCATTCCTGGCAGATCTGATCGGCCTCGAGGGTTTTCTGGAGAAACTTTTTCGAACCTATCCTTGAGGACACTAAGATCAGTCGATCGATTGACAGGACATAACTTGGGCAACTGATCAAGGATCCAAGAGAACGCAAAC…
Marchantia_polymorpha	Contig3826	pp_28559|estExt_gwp_gw1.C_570039|cslD	13-1732	589-1154	565	76.66	3.6e-204	TACGCACGAGTCGATGTGGACATCCGGCTGCCGATGCTGGTCTACGTGTCCCGTGAGAACGAGGCCCGGCTACGACCNCAACAGAAGCCGGGCCATNAACGCTCTGGTGCGCACCAGCGCCATCATGTCCAACGGGCCCTTCATCCTCAATCTCGATTGCGATCATTACATCTACTACTCGCTGGCCATGCGCGAGGCCATGTGCTTCATGATGGACCGTGGCGGCGATAAAATTTGCTACGTCCAGTTCCCGCAGCGGTTCGAGGGCGTCGATCCCAGCGATCGGTACGCCAATCGGAACTACCGTGTTTTTCGACGTGAACATGCGAGCTCTGGATGGGCTGCAGGGCCCCGTTTATGTCGGAACCGGGTGCTGCTTCCGAAGGACGGCCCTCTACG…
Marchantia_polymorpha	Contig3859	pp_8706|estExt_fgenesh1_pm.C_300004|cesA	659-4	708-869	161	63.01	1.9e-42	GACAACAAGAGGTAGAGATGTCAACGGATAGACGGTAGTGTTGTATATACGCTAGCCTCTCCAACACTTGAGCCGCCTCCAAATCCATACCAAGAGGGCAGTGGCGACTGAGCAAATCTCAACTGATCCTAAGGCCCAACGCAGCACTTGATGCAACCTATCCGAAAGATTGATTGGTGCAGATCCTTTAAATGCAGGCCGTCTCGGCATGCAGTATATCGAACGCCACCCTCGACAGTGCATCTTAAATCCTGTCAAAATATCTTCTGTCACTGAACCATAAATCCACCCAATCTGGCAGAAACAACCCAACACGCAGTTGTAAGTAGTATAGCCGATAACTTACTTAAAAAAAGAATGTCAAAACTTTAAGGCGAAGTATAACTATCAAGAAAAATA…
Marchantia_polymorpha	Contig3887	sm_18364|estExt_Genewise1Plus.C_490155|cesA	93-1474	206-517	311	59.78	2.3e-53	CTCAGTGAGTTCGTCTGGCGTTTCTGTCCTGTCTCGTGATGGCTGATTGGTTTGGTCTCGGCCTCGTGCAGTCTCTTCGGCCAGACCATGGACCCTCCAAAGATTGGCCCAGTATGGATACGGGACCGTCGGCATGGAAAGAGCGAGTCGATAGCTGGAAGCAGAGGCAGGAGAAGATGCAAATGATGATGACCGAGGGCGGTCAGCATCTCTCCCAGGGCAAGGGCGGCGAGCCCGACGATGGTGGTCCCAATGGGCCTGATCTGCCAATGTGAGTGCGCTTTCCCCTCTCTCATGCCCTTTTTCGTGCGCATGAACCTTTCCCCGCCGCATGTTTTTCTGCCCGATGGGCTCTGACGCTTTTGACCGCGCGACTGCAGCATGGATGAGTCTCGTCAG…
Marchantia_polymorpha	Contig3899	pp_9415|estExt_fgenesh2_pg.C_1110026|cslD	106-966	520-806	286	70.14	1.1e-95	CGGAAGTGTATAATCGAAAGTGAACGTTGACGGTTTCAAGTTACTCTAGGATTACTAGGAATTAGAATAGATCTGCTGACCAGATGTATGATTTATCTAGGTAATGTGGCACCACCTGGGAATGAACCGATAATGGGAAGTGCGGACGAGGNGAACCTGATCGACACTAGCGACATTGACGTTCGCTTGTCAATGCTAGTTACGTATCTCGTGAGAAGAGACCTGGTTACGACCACAACAGAAGGCCGGAGCCGATGAACGCTCTGGTCCGAACCAGTGCAATTATGTCCAACGGACCCTTCATCCTCAATCTGGATTGTGATCATTACATATACAATTCACTGGCAATGAGAGAAGACCATGTGTTTCATGATGGACCGCGGTGGCGACCGAATCTGT…
Marchantia_polymorpha	Contig413	sm_9098|estExt_Genewise1.C_30146|cesA	1880-4	321-714	393	51.03	6.7e-56	NCCTTCCTCTATGTCGTCCATACTGTACAGTGGCAGTTGTTTGTCCCTTTAGTTTCTTTAGAATTTTCTTGTTCTTTGTAGTCTTCGTCGAGGCTAACAATTTGGTTTTCTTCTCTTTTCGAGGTCCACAACACCAGTCTAAACACGATCTCTTGTTACTTTAGGCTTCAAGGGGGGCTCGTAGCCATATAAAGCTTGCCTTTTGAAAACACAACCAGTCCCAACATAACAAGGACCTTGTATTCCGTCCAGACCTTTCAAGTTAATCTGCATAGGGGATAATATACCACCAAATAATTTTAGAGAGAAGTTCGTCCTGATGGTTCTCCAATTCTTCGTAATTAATGTCGAGAAGAATACATATAAATTTCACTGGAAAAACTGAACTTTAAAATCATG…
Marchantia_polymorpha	Contig459	os_40750|LOC_Os07g14850.1|cesA	358-1396	196-433	237	54.91	7.7e-36	NNNNNNNNNNNCCTATCCCTCGTGTGCCTTGCAGTCTCAGTTTACTAGTTGTCTANGTTCCGTCGAGTGTTCAACGATGCTGATCAATACTTGTTAAATGTCTTATATTNTCAAACTTCTCTCCATTGTCAGTGATGATCGGCTGGAGCTCATAACACGATTCACTAAGTCTAATCGTGTGTTTCCTACACTCGTGGTGGAGGTCTTAGCCAGTGTAATAAAATAGTGTGCAATATTCAAAGATAATCTTGACGTTAATGTAGCCTAAGACGCGGAATATAAGTTTGTGGGCAATTGATGAAACTTTCTTTCAAAGTTTGTCGCAGAATAGTCTCTTTTTGTTCTTAAAACATCTTCCCTTCTCAAATTGCAGTTCAGTCATCAAGATCTATGGACCCA…
Marchantia_polymorpha	Contig501	AT3G03050.1|AT3G03050.1|cslD	8-534	823-998	175	86.93	3.8e-74	TCAGAATGTGATATCGTGCTTCTACGAGGATAAGACCGAGTGGGGACAACGAGTAGGGTGGATTTACGGATCGGTGACAGAGGATGTGGTGACCGGGTTTCGGATGCATAATCGTGGTTGGAAGTCCATATACTGTGTCACAAAACGAGATGCTTTCCGAGGAACTGCGCCCATCAACCTTACAGATCGACTTCATCAGGTGCTTCGTTGGGCTACTGGATCTGTCGAGATTTTCTCTCCAGAAACAATGCTATCTTCGCAAATTCCCACATGAAGATTCTACAACGTGTTAGCTTACCTAAAACGTCGGCGTTTATCCTTTTCACGTCTATTTCTTGATAGTTTACTGTTTTTTGCCTGCCCTTTCTCTCTTCTCCGGACAGTTCATTGTGCAGAGCC…
Marchantia_polymorpha	Contig509	pp_9090|e_gw1.310.1.1|cslD	115-1179	755-1106	351	74.08	4.2e-119	NNNCNCCCTATCCCCTGTGTGCCTTGGCAGTCTCCAGCCCCCGCAACCCCAAGGAGCACACGCTCTGGAACTTCTGTTGCGGCGGCGACAAGAAGCAGCGGACCAAGAGGAANAAGGACAAAGGTGACGAAGATCAAGAGGGAGATCCAGGTGGCGAGCATGAACGGAGCGGCGGACGACGATGACGACGATGACGTGGTGGCCCCGCGGCCTCGCTCCCCCAAGCATACGGGGCCTCGATGGCCTTCGTTGCGTCCATTCCCATCGCGGAGTTCGCCGGGCGGCCAGTCGCGGACCAGGGCATCCGCAACGGCAGGCCTGCGGGGTCGCGTGAGGGGGCCGCGCGAGCCTCTCGACGCGGCCACGGTGGCCGAGGCCATCAACGTCATCTCGTGCTTC…
Marchantia_polymorpha	Contig586	pp_9415|estExt_fgenesh2_pg.C_1110026|cslD	4-397	623-756	133	60.45	2.1e-34	TCAGAGAGATTCGAGGCGTGGATCCTAGCGATCGATACGCAAATCGTAACACTGTATTTTGACGTTCAACATGAGAGCCTTGGATGGTCTTCAGGGTCCAGTCTACGTAGGAACTGGATGTTGTTTCAGAAGAATAGCACTCTACGGATTTGATCCTCCCAGAGCTCCCAAGGAACACAGTTGCTGGAACTTATGTTGCGGCGGAGACAAGAAAAATAGGAAAGAAGAAGGGAGCCAAAACAAAGAGAAGTTGAGGTGGCAAATCTACAACGGGGTACAACCGATGAAGACGATGACGGCGAGTCTCGGGGCCTCCGTACCCAAGCAATATGGGCAATCGAATGGCTTTCGTGACCTCTATACCTGTAGCGGATTTCNGGTAAGACCTCTCTGAGACTG…
Marchantia_polymorpha	Contig682	sm_18364|estExt_Genewise1Plus.C_490155|cesA	11-728	286-460	174	65.55	1.7e-46	CACTCCTCNCATGCTCATCGTCATCCGTCTCGTCGTGCTTCGGGATCTTTTTCCGATACCGTATTCTGAACCCGTGGAATCCGCCTACGGGCTGTGGCTCACATCCGTCGTCTGCGAAATCTGGTTTGCGGTTTCGTGGATTCTCGATCAGTTTCCCAAGTGGCTGCCCATCAACCGAGAAACATATTTGGACAGACTGTCTCTGAGGTACATCTCCTTCTCCTCTTCTGGATTGCCCATGTCAAATCGCCATCGATTTTGATGGCCCCATCGTCTGTGAACGATCGATTTTGATCGTCCACAGACGATGGGACGGGCAGCTTAGAGCTCCCTCCCCTGCTGCTTCGGTCTCCAAGCTGACTGACTGACGCTGTTGCGGCTGTGTCGTGGGGTTCAGGT…
Marchantia_polymorpha	Contig690	pp_9410|estExt_fgenesh2_pg.C_1110020|cslD	524-2	454-627	173	86.21	1.7e-77	CGCAATCGAGATTGAGGATGAAGGGTCCGTTGGACATGACGGCGCTGGTGCGCACCAGAGCGTTCATGGCCCCGGCCTTCTTGTTGTGGTCGTAGCCGGGCCTTTTCTCACGGGAAACGTACACCAGCATCGGCAGGCGGATGTCGATGTCCGTGGTGTCGATGAGGTTCTCCTCGTCGTTGCTCCCGTAGATGGGGTCGTTGCCCGGGGGCGCCAGCATGACCTGGATGATGCCAGCGTGGTCGCCACGCCCGTGCTCCTTGCTCGAAACGGGACCACGCCCCGGGCCAGTGAGTACCGTCGGACATCCACGTGGCCTTAACGACCTGCAGCGGCTGCGACAGATCGGCCCCCGACTCCATCTGCGCCCTCTTGGCGCGGATCTCGTCGTGCGCATTG…
Marchantia_polymorpha	Contig728	pp_8706|estExt_fgenesh1_pm.C_300004|cesA	1407-1	590-871	281	46.19	8.4e-46	GTAAGCAACAAGAGGCAAGGATGTCAATGGGGTACACGATGGTGTTGATGTACGCCAGTCNCTCCAGGCATTTTCAACCTTCCTCCAAAATCCGTACCATAGAGGACAATGCTTGCTGAGCAAAATCTCAATGGATCCCAGCGCCCATCGAAGCACTTGATGCAGACGATCGGACAGATTGATTGGAGCAGATCCCTTGAATGCAGGTCTTGTGGGCATGCAGTAGATTGAGCGCCATCCGCGTGTGTGCATCTTGAAACCGGTCAAAATATCCTCTGTAACTGATCCGTAGATCCATCCGATCTGCACACGATCCAGCCGAGTTAGAAATGCCATCTACAGTTTCCCTGTGGTTTGGCTAGACCAAGGTCCATGAGTATCATCAAGGTAAGCAAGTCC…
Marchantia_polymorpha	Contig890	AT3G03050.1|AT3G03050.1|cslD	717-323	1016-1146	130	75.57	5e-50	GTTACATCGCTGTTCGTATGTTCTTGTCTGCTCCTGTTGTGTTTCCGAATGGGTCGATGGTCGTATACTTCGGAGAATTCTTCTTCTTTAAACGTATGAGCGTGTGGGGGGATTATCGAGCATGTGTTCGTAAAAATATGTTCGTACTTGGCTTGAAGCCAAGTACGAACATATTTTTCAGGGAAGTACCTTGGCTTCATTATGCTAATTGCGTACAGTGAACAGACAAGTTCACTGTACCAAGTTCGAGCTCGACTGCGGCGGCGGCTAAACGATTCTCAATTTATCCTACTTTATACTGTATCAGGAATTCATCCGATGCTCAAGGGTTGAATCCTCCGGTGGCCACTCCGGTGCTGTTTTCGGGAGGACTGATAGTCACCCACAGCAGCGAGATGA…
Marchantia_polymorpha	Contig902	sm_4713|e_gw1.0.15.1|cesA	641-6	812-986	174	66.98	1.8e-46	TCAGAAGTGGTGGGAGGAATCAACAACGTCGTCCACTTAATTCATAGAGCTCTCCGAAGTATCATCCTCGGAGGCCTTGGCGGTCACAGTAAATTGGTGTCAATGCCAGCTAAAACCTTCAACAGTCCTTGAAATAGGGCAAACAAGTGGGATGAGACACCTCCAATGACCCAAAATTGCTCATTCCGCCACCATTCATCAATTCCAACCCCGCTCCATCGCATCTCAAGAATACCGGTAGCGAAGATCGAAAAAAACAAAGAGATAAACCAGAGGCTCGCAAAATTGCTAATCTGCAGTTTCACATCGAGAGGTACGAGTTAGTCAGGCTTGATATAAACATAAACCTAAGCACTCCAAGGAGCCAAGTACAGATGAAAAGNGTTGGATTAAAACGTA…
Marchantia_polymorpha	Contig953	sm_6907|estExt_Genewise1.C_600296|cesA	48-688	860-1073	213	82.24	1.2e-102	NNNNNNNNCCTATCCCCTCGTGTGCCTTGGCAGTCTCTAGGGAGTGCTTAGGTTTATGTTTATATCAAGCCTGACTAACTCGTACCTCTCGATGTGAAACTGCAGATTAGTCAAATTTGGCGAGCCTCTGGTTTATCTCTTTGTTTCTTTCGATCTTCGCTACCGGTATTCTTGAGATGCGATGGAGCGGGGTTGGAATTGATGAATGGTGGCGGAATGAGCAATTTTGGGTCATTGGAGGTGTCTCATCCCACTTGTTTGCCCTATTTCAAGGACTGTTGAAGGTTTTAGCTGGCATTGACACCAATTTTACTGTGACCGCCAAGGCCTCCGAGGATGATACTTTCGGAGAGCTCTATGAATTTAAGTGGACGACGTTGTTGATTCCTCCCACCACTT…
Marchantia_polymorpha	Contig959	sm_6907|estExt_Genewise1.C_600296|cesA	708-2	825-1011	186	63.98	4.2e-63	TCAGGGCAAAGAAGAGCTTTCCGAACAGGGGTCCCCAGGATTGGTAGCCATTGTTGATGGCGTCAGAGATACCGGCAACCACTCCTACAAGGTTGATGATGAGCAGCGTGGTTGGGGGAATGAGCAGAGTTGTGAACTTGAAGGCGTACAGCTCTCCGAAGTTCTCGTCGTCAGCTTGCTTCGATGTGACAGTGAAATTGGTGTCGATACCTCCTAACACCTTCAACAGACCTTGGAACACGGCAAACAAATGAGACGACACTCCTCCGATGACCCAAAACTGCTCATTTCTCCACCATTCGTCAATTCCGACGCCGGACCACCTCATCTCCAGAATACCGGTGCGAAAATGGAAAGGAAGAGAGAAATAAAGAACAGACTGGCCAAGTTACTAATCTG…
Marchantia_polymorpha	Contig975	pp_28559|estExt_gwp_gw1.C_570039|cslD	868-17	647-932	285	66.21	3.6e-72	CGGGTNAAGGGGTACCGACGCCGACGTTCAGGTACGCACGCGCTGCAGATCTTCANGTGCGAGTGCGAAATGGCGTGTCTTCGAGAGAAATCTCGACGGACCCCGTAGCCAACGGAGCACCTGATGCAGTCGATCCGTCAGATTGATGGGCGNGGTTCCTCGGAAGGCATCCCTCTTGGTGACGCAGTAGATGGATTTCCAACCACGGTTGTGCCATCCCTGAACCCGGTAACCACATCCTCCGTGACGGACCCCATAAATCCACCCGACACGCTGCCCCATCCGCTTGGTCCTCGTAGAAGCACGAGATGACGTTGATGGCCTCGGCCACCGTGGCCGCGTCGAGAGGCTCGCGNGGCCCCCTCAGCGACCCCGCAGGCCTGCCGTTGCGGATGCCCT…
Marchantia_polymorpha	Contig990	pp_28559|estExt_gwp_gw1.C_570039|cslD	22-1561	592-1096	504	74.32	9.7e-177	NNNNNNNNNNNNNNNNNCCCTATCCCCCTGTGTGCCTTGGCAGTCTCAGCCCGTGAGAAAAGGCCCGGCTACGACCACAACAGAAGCCGGGGCCATGAACGCTCTGGTGCGCACCCAGCGCCGTCATGTCCTAACGGACCCTTCATCCTCAATCTCGATTGCGATCATTACATCTACAACTCGCTGGCCATGCGCGAGGCCATTTGCTTCATGATGGACCGCGGCGGTGACAGAATCTGCTACGTCCAGTTCCCACAGCGGTTCGAGGGCGTCGATCCCAGCGATCGGTACGCCAATCGGAACACCGTGTTTTTCGACGTGAACATGCGAGCCCTGGATGGGCTGCAGGGCCCGGTCTACGTCGGAACTGGGTGCTGCTTCCGAAGGACGGCCCTCTAC…
