# Supplementary material for: A survey of plant and algal genomes and transcriptomes reveals new insights into the evolution and function of the cellulose synthase superfamily
Source: BMC Genomics. 2014 Apr 4;15:260. doi: 10.1186/1471-2164-15-260 (PMC4023592; doi:10.1186/1471-2164-15-260)
Supplement: Additional file 9 — Csl homologs found in ferns and sequences. [file 1471-2164-15-260-S9.xls]

## Sheet: af9
Fern Csl homologs that are aligned with known Csl proteins and longer than 100 a.a.
Species	IDs of Csl contigs/singlets	Best hit Csl protein (Yin et al. 2009)	Alignment position (contigs/singlets nt), 1st pos larger than 2nd pos means the peptide is on the minus strand	Alignment position (hit protein)	Alignment length (aa)	Identity	fasty E-value	Sequence
Ceratopteris_richardii	Contig324	os_40304|LOC_Os07g10770.1|cesA	5-719	845-1082	237	84.87	4e-100	GGTACGGCTGAAGTTTTAGAGAGGTTTGCATACATAAACACAATTGTGTATCCTCTCACATCTATACCTCTGCTGGTTTATTGTACTCTACCTGCAATCTGTTTGCTGACTGGGAAGTTCATCATTCCCACGATTAGCAACATTGCAAGTCTCTGGTTTCTTGGCCTTTTCCTTTCCATTATTGCTACTGGTGTCTTGGAGATGAGATGGAGTGGAGTGGGCATTGAGGAATGGTGGAGGAATGAGCAGTTTTGGGTGATTGGAGGTGTCTCAGCCCATCTGTTTGCTGTGATTCAAGGGTTCCTCAAGGTGTTGGCAGGTATTGACACAAATTTTACTGTGACATCGAAAGGCTCAGATGAGCAGGACCAGTTTGCAGAGCTTTATTCGTTCAAGTGG…
Ceratopteris_richardii	Contig471	sm_6907|estExt_Genewise1.C_600296|cesA	6-350	959-1073	114	80.87	1.7e-43	TCAGATTTGGGGAGCTCTATGTTTTTTAAGTGGACAAGTCTTCTTATACCTCCTACTACGTTGATTGTTGTCAATTTAGTGGGTGTGGTCGCAGGCATATCAGATGACGTTGAACAGTGGTTATCAATCATGGGGTCCCCCGTTTGGCAAGCTGTTCTTTGCATTCTGGGTGATAGTTCATCTCTATCCTTTCTTGAAAGGATTGATGGGAAGACAAAATCGCACACCTACTATTGTGATCGTGTGGTCAATTCTACTTGCTTCCATTTTTCTCTCTTCTTTGGGTAAGGATTGATCCTTTCATGAGCCAAAAACCAGCAAACCCAGCTGACTGTGGGGATAATTGCTGACCTCGAGATCTGCTCATTGCAGTTTCAAGCCGCAGTTGTATTGTTTGTA…
Ceratopteris_richardii	Contig66	os_40750|LOC_Os07g14850.1|cesA	13-491	934-1093	159	83.12	1.3e-76	CCACGCGTCCGGAGAAATGAGCAGTTTTGGGTGATTGGAGGTGTTTCAGCCCATCTCTTCGCTCTTTTCCAGGGCTTCTGAAAGTATTGGCAGGTATTGACACCAGCTTCACAGTGACGTCAAAGCAGGCCGATGATGAGGAATTTGCAGAGCTTTATCAATTTAAATGGAGTACTCTTCTGATCCCTCCTACAACACTCCTAATTTTGAACATTGTTGGTGTGATTGCGGGAATATCTGATGCCATCAACAATGGGTACCAGTCATGGGGTCCTCTCTTTGGAAAGCTCTTTTTCGCCATTTGGGTTATTATGCATTTGTACCCGTTCTTGAAGGGACTGTTAGGAAGACAGAATCGGACTCCGACGATTGTTATAGTGTGGTCGATTCTGTTGGCTT…
Ceratopteris_richardii	gb|BE642061.1|BE642061	pp_4876|e_gw1.29.2.1|cesA	1-634	880-1091	211	83.02	3.2e-88	CCCTTGCTGGCTTACTGTACTCTTCCTGCAGTTTGTCTTCTCACTGGNGAAATTCATCATACCCTCGATTAGCAACTTTGCCAGCCTCTGGTTTATCTCACTCTTTCTCTCCATCTTTATCACTGGAATACTGGAGATGAGGTGGAGTGGTGTCGGAATTGATGACTGGTGGAGAAATGAGCAATTCTGGGTCATTGGAGGTGTTTCTGCCCACCTATTTGCCATCTTTCAAGGTCTGCTCAAGGTGCTTGCAGGTATAGATACAAACTTCACTGTTACTGCCAAAGGTGGGGATGATGAGGACTTCGGTGAGCTCTATGTTTTCAAGTGGACCACTCTTTTGATCCCTCCAACGTCTCTGATTGTGATCAATTTAGTTGGTGTCGTTGCTGGAATCTC…
Ceratopteris_richardii	gb|BE642569.1|BE642569	sm_18364|estExt_Genewise1Plus.C_490155|cesA	2-736	600-845	245	74.09	4.2e-93	CTATGTTCAGTTTCCTCAGAGATTTGATGGTATAGATCTCAATGATAGATATGCCAATCGCAACACTGTATTTTTTGACATTAACATGAAAGGCTTAGATGGAATCCAAGGTCCTGTTTATGTAGGGACAGGATGCTGTTTTAGAAGGCAAGCTCTGTATGGCTATGAGCCTCCTATTCAACCAAAGAAGAAGACTATGACGTGTGACTGCCTGCCTGGATGGTGTTGTGGAACTAGACAAACAAAAGTGAAGTCCCAGAAGTCTAAGAAAACTGAGAAGAATCATGATCCTAGTCAAACAGATTTGCCTGTGCCAACTTCCAATTTGGAGGACATAGAGGAAGGCATGGAAGGATATGAAGATAACAAATCCTTTACGATGTCAAAGAAAAATTTTGA…
Ceratopteris_richardii	gb|BE643226.1|BE643226	sm_4713|e_gw1.0.15.1|cesA	1-759	790-1042	252	80.63	6.4e-110	ATGCACTGCCGAGGCTGGAGATCTATCTATTGCATGCCCACACGCCCAGCCTTTAAAGGATCTGCTCCAATCAACCTTTCAGATCGTTTGCACCAAGTTCTTCGTTGGGCACTAGGGTCAGTTGAAATATTTCTCAGCAAGCATTGTCCCTTGTGGTATGGGTATGGAGGCAGGCTAAAATGGTTGCAGAGGTTGGCTTATGTCAATACTATTGTGTACCCAATCACATCTATACCCTTGCTGGCTTACTGTACTCTTCCTGCAGTTTGTCTTCTCACTGGGAAATTCATCATACCCTCGATTAGCAACTTTGCCAGCCTCTGGTTTATCTCACTCTTTCTCTCCATCTTTATCACTGGAATACTGGAGATGAGGTGGAGTGGTGTCGGAATTGATGAC…
Ceratopteris_richardii	SRR513501.130374	pp_5273|estExt_gwp_gw1.C_1890065|cesA	36-391	148-260	112	47.54	8.5e-17	TCAGAAGCAGTGGTATCAACGCAGAGTACGCGGGTGGTTATGATCCACCCATTCAGCCAAAAAACCCATCTATGGCATGTGACTGCCTGCCTGGATGGTTATGTGGACCTCGACACTCTAAAAAGAAGTCTGGGAAGTCAAAAGAAAACAGAGCAAAAGAAGCAGCCCCCTGTAAGGACAGATTCTACTGTGCCAATCTTCAACTTGGAGACATTGAGGAAGGCATGGAAGGATATGATGACGACAAAATCCCTTATGATGTCGAAAAAAATTAGTAGAAGAGGTTAGGTCGAATACTCCTACGTAGTTTCTTGTACGTTCGTACGTTTAACTTAGTAAGGAGGGAGGGGTAGGCGTCCCGTCGTCGTCTAACGACCGTTCGCTGGTCCGTTGTTGTAA…
Ceratopteris_richardii	SRR513501.176191	os_47080|LOC_Os08g25710.1|cslD	516-198	1013-1115	102	66.67	1.1e-22	TCAGAAGCAGTGGTATCAACGCAGAGTCGCAGTCGGTACTTTTTTCTTTTTTAAAAACAAATGGCCCCAATTAGGTCCCTCTTATAAAGTGAATACAGAAATAAATGTGTGATACTAAGTGAAGTTATCCTCTAGCTCTGTTGAAATGAAGGATAGAGTTAAACAATGAGGACGGTAATGAGGACGGTATGTGACAGAGGGTGCCAAAGCCCTGTATTCTACAGTTGAAAGTTGGAGGACAGATTAGAGGACGGATTGCTTATCGCCACCCACAGAAGAGAGATGGTGATGGAAACGAGACCTGCCCAAAACAAAAATGATGGTGGGGGTGGCGACCTCGCCGGCCCACTGAGACCCTTGGCAAAGGGANACAAGTGCAGCAGTACCAGAGACTGAAAA…
Ceratopteris_richardii	SRR513501.212017	sm_18364|estExt_Genewise1Plus.C_490155|cesA	4-465	714-861	147	74.84	6.8e-51	TCAGAGGGTATGGAAGGATTTGATGATGACAAAATCTGTGTTGATGTTCAAAGAAAAACTTTGAGAAACGATTTGGGCAGTCTCCTGTGTTTCTAGCATCCACCTTGCTGGAGGATGGAGGTGTTCCACCATCTGCAAATCCTGCTGGTCTGCTCAAGGAGGCCATTCATGTAATTAGCTGTGGTTATGAGGATAAGACTGACTGGGGACTAGAGATAGGATGGATCTATGGGTCTGTAACAGAGGATATCCTCACTGGCTTCAAGATGCACGCCCGTGGATGGCGTTCAATTTACTGCATGCCATCTCGGTAACTGCTTTCAAGGGCACTGCCACCTAGTAAATCGNGTCTGATTGGTAAAACTCGAGGTACTTCGTATGGGTCTTTGGGTTCGTAGT…
Ceratopteris_richardii	SRR513501.496710	pp_5273|estExt_gwp_gw1.C_1890065|cesA	37-509	41-201	160	65.84	5.6e-56	TCAGAAGCAGTGGTATCAACGCAGAGTACGCGGGATAAAAAGGCTGGTGCAATGAACGCTTTGGTAAGAGTCTCAGCAGTGCTCACAAATGCGCCATACTTCTTGAACTTGGATTGTGATCATTATATAAACAACAGCAAAGCACTTAGAGAAGCAATGTGCTTCATGATGGACCCANAGTTAGGAAANCGAGTATGCTACGTGCAGTTCCCTCAAAGNTTTGATGGCATTGATCTGCATGACCGTTATGCCAATCATAACACAGTCTTTTTGATATAAACTAAAAGCTTAGATGGGGTCCAAGGTCCAGTGTATGTCGGACTGGTTGTNTTTTCGAGTAAGCAAGCATTATATGGAATTGATCCTCCTCAACGTGACAGTCCTACTAACGAGATATCC…
Ceratopteris_richardii	SRR513501.80436	AT5G05170.1|AT5G05170.1|cesA	5-422	889-1027	138	73.05	2.5e-45	TCAGAGCAGTGGTATCAACGCAGAGTACGCGGGGGAGGTGGGCATTGAGGAATGGTGGAGGAATGAGCAGTTTTGGGTGATTGGAGGTGTCTCAGCCCATCTGTTTGCTGTGATTCAAGGGTTCCTCAAGGTGTTGGCAGGTATTGACGCAAATTTTACTGTGACATCGAAAGGCTCAGATGATCAGGACCAGTTTGCAGAGCTTTATTTGTTCAAGTGGACGTCCTTGCTCATTCCTCCTACAACACTTCTGGTTATCAATCTAGTTGGAGTCGTTGCAGGCATATCAGATGCAATTAGCAGTGGCTACTCTCATGGGGCCCCTGTTCGGAAAGCTGTTTTTNCCTCTGGGTGATAGTCACTTGTATCCTTCCTGAAGGGTCTTAGTCGGGTAGGACA…
Ceratopteris_richardii	SRR513505.102242	sm_4713|e_gw1.0.15.1|cesA	51-495	830-978	148	76.51	9.1e-56	TCAGAAGCAGTGGTATCAACGCAGAGTACGCGGGGGGCACTGGGATTCTTGTTGAGATATTTCTTAGTAGACACTGTCCGATTTGGTATGGATACGGGACTGGTTTGAAGTGGCTTGAACGATTGGCCTACATCAATACCATTGTGTATCCTTGGACATCACTACCTCTCTTGGCATATTGCTCTCTTCCAGCAGTCTGCCTTCTCAGTGGCAAGTTTATCGTACCTACGATAGATAGCTATGCGAGTTTATGGTTCATCTCCCTTTTCCTCTCAATCATTGCAACTGGCATTTTGGAGATCAGGTGGAGTGGGATTGGAATCGATGAATGGTGGAGAAATGAGCAGTTTTGGGTGATTGGAGGTGTTTCAGCCCATCTCTTCGTCTCTTTCCAGGCTT…
Ceratopteris_richardii	SRR513505.41495	sm_18364|estExt_Genewise1Plus.C_490155|cesA	39-547	651-807	156	46.51	1.4e-15	TCAGAAGCAGTGGTATCAACGCAGAGTACGCGGGGCGTCTGTATGGACATGATGCCCCTTTTCGTTAGACAAGCCTTCAAATAGATGATTTTATTCATGCGGTTTTATTGTGGTCCACGGAAGAAAGGGAATCCATCCAACTCAAAGTACATCCAGTAAACGAGCCCCACGCAAGAACTGAATCATCGGTTCCAATGTTTACACTGGAAGATGTTGAGGAGGGTATAGAAGGATTTGATGATGACAATAAAGGCTTTATTATCCCAAAAAAACTAACATGAGAAACGGTTTAGGTCCGAACTACTTCCCTGTTTTGTTTGGGCCTCCTAACAATTTTATTGTAAAAGTAGGGGAGGGTGCCACCAATTCCGTTGTCTCCTTCATCTCTTCTTAAGGTAA…
Ceratopteris_richardii	SRR513506.163139	AT5G05170.1|AT5G05170.1|cesA	526-5	878-1047	169	79.19	1.2e-59	TCAGATCAATCCTCACCCACAATAAAGAGAAGATCGAAGCCAGCAAGACTGACCACACAATAACAATAGTTGGAGTCCTATTCTGGCGCCCCACTAAGACCTTTTAGGTAAAGGATATAAGTGTACTATAACCCACGAAAGCAAAGAAAAGACTTTCCTAAACCAATGGACCCCACTGATGAGTAACCACTGCTAATTGCATCTGAAATGCCTGCAACTACTCCAACAAGATTGATAACCAATAAGGTCGTTGGAGGAATCAATAGCGACGTCCATTTGAAAGATAGAGCTCTGCGAATTGATCTTGATCATCAGAGCCCTTTGACGTCACAGTGAAATTTGTGTCAATACCAGCCAATACCTTCAGAAACCCTTGATCACAGCAAAAGATGGGCTGAT…
Ceratopteris_richardii	SRR513506.172963	sm_4713|e_gw1.0.15.1|cesA	491-4	835-993	158	79.75	8.1e-65	TCAGACCAAATTGACCACAATCAAGGAGGTTGGAGGTATCAACAGGGTGGTCCATTTAAAGATATAAAGCTCGCCAAAATCTTCATCGTCACCACCTTTGGCAGTGACAGTAAAATTTGTGTCAATGCCTGCCAGAACTTTAAGTAAACCTTGGAACAGAGCAAATAAGTGGGCTGAAACACCCCCAATGACCCAGAACTGCTCATTTCTCCACCAGTCAGTGACTCCAACACCACTCCATCTCATCTCCAGTATCCCAGTGATAAAGATGGATAAGAAGAGAGAGATAAACCAAAGGCTCGCAAAGTTGCTAATCGTGGGAATGATGAACTTTCCAGTGAGGAGACAGACAGCAGGGTAAGGGTACAGGTAAGCCCAGCGAATGGTAAAGATGTGATG…
Pteridium_aquilinum	Contig100	sm_4713|e_gw1.0.15.1|cesA	883-45	784-1065	281	85.82	3.9e-122	GTACATTTGCCCACACGTTGCTGTGGTTGTTGTCTGAGAGGTGAAGGGTCTATCCTTACCATAGAAGGAGAAGATGGAAGCTAGTAGGATCGACCAGACAATCACATGGTGGGTGTCCGATTTTTGCCTTCCCATTAAACCCTTCAGGAAAGGGTAGAGATGGACTATGACCCAGAAGGCAAAGAAGAGCTTTCCAAACAGAGGGCCCCATGACTAGTATCCACTGTTGAGGGCATCAGATATACCAGCAACCACACCAACTAAATTTATCNCAATCAATGTCGTCGGAGGTACCAAAGACTTGTCCACTTGAAGATGTAGAGCTCACCAAAGTCTTCATCATCTCCACCTTTTGAAGTGACCGTAAAGTTTGTCTCAATGCCAGCAAGCACCTTAAGC…
Pteridium_aquilinum	Contig10	AT5G05170.1|AT5G05170.1|cesA	14-525	245-413	168	77.78	1.7e-64	TCAGCCGCGCAGGTCCAGGAAAATTCCGATTCCTTCAGCTCGGATCAACCCATACCGCATGATTATTGTCTTCCGGCTTGTGGTGCTAGCTCTCTTTCTCCGCTACCGAGTCCTGAACCCAGTTCCGGATGCCCTTGGCCTTTGGCTCGTATCTGTGATTTGTGAGATTTGGTTTGCCTTGTCGTGGATCTTAGATCAGTTCCCCAAGTGGCTGCCAATCACCCGGGAGACGTATTTGGATCGCCTTTCACTAAGGTATGACAAAGAAGGCCAACCCTCTGAACTGGCAGCTGTCGATCTCTTTGTGAGTACTGTGGACCCCTTGAAAGAGCCTCCCTTAGTCACAGCTAACACAGTTTTTGTCCATTCTTGCGGCGGATTACCCTGTTGACAAGGTGA…
Pteridium_aquilinum	Contig102	os_40304|LOC_Os07g10770.1|cesA	539-13	864-1038	174	84	8.9e-79	TCAGCCGCGCAGGTTCTGTCGTCCCATAAGACCTTTGAGGAAAGGATATAGATGGACAATGACCCAAAAGGCAAAGAAAAGCTTTCCAAACAAGGGACCCCATGAAGAGTAGCCATTACTAATTGCGTCTGAGATACCAGCGACAACACCCACTAAGTTGATAACCAATAGTGTCGTAGGAGGGACCAGCAATGATGTCCATTTGAAGAGGTAAAGCTCTGCGAATTGGCCTTGATCATCTGAGCCCTTGGCCGTGACTGTGAAATTAGTGTCGATACCTGCTAGCACTTTGAGAAACCCTTGAACTACTGCAAACAGATGGGCTGAACAACCTCCAATGACCCAAAACTGCTCATTTCTCCACCATTCTTCAATGCCGACTCCACTCCACCGCATCTC…
Pteridium_aquilinum	Contig103	sm_2171|e_gw1.8.11.1|cesA	47-680	661-873	212	74.18	1.6e-83	CGTAGNGACAAGACTCCTAATGATGACTTTATCACCACTTTCTGCGTGTGGTACCCCGCAAGAAGAAGCACGGTTCCAGGCAAGCATGCAGAGAGGAAAGCAGCAAGGAGTGACTCCTCAATACCCATGTTTAATCTTGAAGACATTGAGGAGGGTGTGAAGGTACGAGGATGACAAGTCCTTGCTGATGTCGCAAAAGAATTACGAGAAGAAGTTTGGCCAGTCGCCTGTATTTGTAGCCTCTACCTTTCATGAGGATGGTGGTGTACCTGCGTCAGTGCCTCCAAGCTCTCTTCTGAAGGAGGCTATTCATATGATTAGTTGTGGCTACGAGGACAAATCAGAGTGGGGTAAAGAGATCGGATGGATCTATGGATCAGTCACTGAAGATATCTTGAC…
Pteridium_aquilinum	Contig11	os_40304|LOC_Os07g10770.1|cesA	355-15	772-885	113	91.23	2.4e-56	TCAGTCGCGCAGGTAATGATGAATTTTCCTGTCAGCAAGCAGATGGCTGGCAACGTACAGTACACTAGGAGAGGAATTGAGGTGAGTGGATAGACAATGGTGTTTATGTAGGCCAACCTCTCCAAAAGCTTCAATCGACCACCATAACCATACCAAAGAGGGCAATGCCTGCTTAGAAAAATCTCCACGGAGCCCAAAGCCCACCGAAGCACTTGATTCAGACGATCAGAAAGATTAATGGGTGCAGACCCTTTGAAAGCAGGTCGAGGAGGCATGCAATAGATCGATCGCCAACCACGGGCATGCATTTTAAATCCAGTAAGAATATCCTCTGTAACAGACCCATAAATCCCCCGCGTACTCTGCGTTGATACTGGCCGCTCGTCTGAGACTGCCAAG…
Pteridium_aquilinum	Contig112	AT5G17420.1|AT5G17420.1|cesA	717-154	840-1027	187	94.15	4.1e-92	CACTTAACACAAAAAATTTTCACTCTAACTTTATTCTTTGTTGTTCATCTCCATTTTGCTTGTTCATACATCACATACCACATACTCGTAAGAGCAAGAATGTACATGTATAATCTTGGGAACCACGCATCAAAAGAAGGGAAAACAAATTTTTCAGCAGTTGATGCCGCATTGGGTCGTGTCTGGTCCCTTGGTTTTCAACACAAATGGATCAATTCGGACCCAAAGCAAGGAGAAGATTGAAGCCAATAGCACTGACCATATAACAACAATGGTTGGTGTCCTGTTCTGCCTCCCCATGAGACCTTTAAGGAACGGATAGAGATGTACAATCACCCAGAAGGAGAAGAAGAGCTTTCCAAAGAGAGGTCCCCAAGATTGGTATCCATTGTTTATGGC…
Pteridium_aquilinum	Contig117	sm_6907|estExt_Genewise1.C_600296|cesA	1-505	907-1073	166	78.7	5.2e-63	GGTACGGCAGTTAGAGAATGGTGGGAGAAAGTGAGTCAGTTTTGGTCATGAGGTGTTCAGCCCGATCTGTTTGCAGTAGTTTCAAGGGTTTCTCAAAGTGCTAGCAGGTATCGACTACAATTTACACAGTCACAGCCAAGGGCTCAGATGATCAAGCCAATTCGCAGAGCTTTACCNCTTCAAATGGACATCATTGCTGGTCCCTCCTACGACACTATTGGTTATCAACTTAGTGGGTGTTGTCGCTGGTATCTCAGACGCAATTAGTAATGGCTACTCTTCATGGGGTCCCTTGTTTGGAAAGCTTTTCTTTGCCTTTTGGGTCATTGTCCATCTATATCCTTTCCTCAAAGGTCTTATGGGACGACAGAACAGAACTCCAACCATTGTCATTGTATG…
Pteridium_aquilinum	Contig118	AT5G09870.1|AT5G09870.1|cesA	560-13	238-420	182	89.62	3.5e-84	TCAGCCGCGCAGGTATTCTGGAGCCCGAGGTTCAATGGTGAATTTCTTACAAAATGGTACCCACTTTCTTGCAAATTCAGATGTCTCAGAGAGTGCCTCAAAAGTAAGCATGGCAGCCCCATCATCAGAGACATAGCAGGCTACTTTATCAACTGGATAATCTACAGAAAGGATAGACAGAACTGTATTTGCAGTGATAAGTGGTGGCTCTTTCATGGGATCAACAGTACTCACAAATATGTCTACAGATGCTAGCTCAGATGGCTTCCCTTCCTTCTCATACCTCAATGATAATCGATCAAGGTATGTTTCACGTTCAATTGGGTACCATTTTGGGAACTGATCCAGTATCCATGATACAGCAAACCATATTCCACAGATGACTGAAATAAGCCAGAG…
Pteridium_aquilinum	Contig119	os_40304|LOC_Os07g10770.1|cesA	798-15	821-1082	261	80.92	5.2e-108	GTGGTACATAACCTTTAGCAGTTAATGCCACACTGCGTAAGATTTGGCCCATCACGCGTACCAGGAAAGGTCGATCTTCACCCAAAGCAAAGAGAAGATGGACGCCAAAAGCACGGGCCATACAATGACAATGGTTGGAGTTCTGTTCTGTCGTCCCATAAGACCTTTGAGGAAAGGATATAGATGGACAATGACCCAAAAGGCAAAGAAAAGCTTTCCAAACAAGGGACCCCATGAAGAGTAGCCATTACTAATTGCGTCTGAGATACCAGCGACAACACCCACTAAGTTGATAACCAATAGTGTCGTAGGAGGGACCAGCAATGATGTCCATTTGAAGAGGTAAAGCTCTGCGAATTGGTCTTGATCATCTGAGCCCTTGGCTGTGACTGTGAAATT…
Pteridium_aquilinum	Contig12	pp_29689|estExt_gwp_gw1.C_190149|cslC	491-12	204-363	159	76.25	5.2e-68	TCAGCCGCGCAGGTTAGCAAGTTTTCATCCTTGTTGACAAAAGACCATCTAGCTTGAACAAGTGCCAAATCATCATTCCCCTTAAAGTGAATGACTGTTCGCTTCAAAAAATCTGGTTGGGGTTGAAAGTCCGCATCAAAGATAGCCACAAATTCATAGTCTTTAACGTAGTCGCAGCTCATTGCGGACTTCAGGTTCCCTGCCTTGTAACCAGTCCTATTTAGGCGATGTCGATAGACTATGTTGATGCCCTTGTGGTGCCACTTCTGCACTTCAGCTTTGATAAGCATCTGTGTTTCAGGGTCATCAGAATCATCCAGCACTTGAACTAGCAATCTATCTTTAGGCCAGTCCATTTGTGCAATAGCACCAATGGATTGCTGGTAAACCTCTTTTTCA…
Pteridium_aquilinum	Contig124	sm_9098|estExt_Genewise1.C_30146|cesA	1040-14	694-1035	341	81.58	1.5e-143	TCAGCCGCGCAGGTATCACCCAGAAGGCAAAGAGGAGCCTTCCAAACAAAGGGCCCCAGGACTGATAGCCACTGTTCAATGCATCTGAAATGCCTGCAACGACACCCACCAAATTGACAACAAATCAAAGTAGTTGGAGGGATGAGAAGGCTCGTCCACTTGAAGACATACAGCTCCCCAAACTCTGCATCATCTGATGCCTTGGCTGTGACTGTAAAATTTGTGTCGATTCCAGCGAGGACCTTGAGAAGCCCTTGAAACACAGCAAAAAGATGAGCCGAAACACCTCCAATCACCCAGAATTGCTCATTTCTCCACCAATCATCAATCCCTACTCCACCCCACCGCATCTCTAAGATACCAGTGGCAAAGATTGACAAGAAAAGAGAGATGAACCAT…
Pteridium_aquilinum	Contig129	pp_4876|e_gw1.29.2.1|cesA	791-346	948-1095	147	84.56	3.2e-67	CAAATACAATGCCAAGGAGCAACGTCCTCGCTGCATGCACAAGTCATTACACTGTCCAGCCTTTATTTGTTATCGAAGTACAAAAAACATAAGAGCATGAATCTTGATTTTACAAGCTACTCAACACATCCCTTACTCAGTACAGTTAGATAGGGTACTAGTAGTAGCTGCTGGTGAGACCTTGGTTCCTTCAAAGGCCTCAGAAGCTGCCCCACCCGCGTAGAAAAATGAACCTTGTCAAAATGTACACCAGCTAGCTCAGCTTCATTCCCTCTCTTCTAACTCATTGCAGCATCACTCAATAATCTTTAGCAGTTAATGCCATACTGCTGATGGTCATAACCTTTAGCAGTTAATGCCACACTGCGTAAGATTTGGCCCATTCACGCGTACCAGGAA…
Pteridium_aquilinum	Contig133	os_40304|LOC_Os07g10770.1|cesA	714-7	834-1068	234	82.55	1.8e-99	TCAGCCGCGCAGGTGGAAAGGGTCAATCCTTACCCAAAGTAAAGAGAAGATGGACGCCAAAAGCACTGACCACACGATGACAATAGTGGGTGTTCTGTTCTGTCTGCCCATAAGCCCCTTCAGGAAAGGATACAGATGTACAATCACCCAAAATGCAAAGAAAAGCTTTCCGAACAAGGGACCCCATGAAGAGTAGCCATTACTGATTGCATCAGAGATGCCTGCAACAACTCCGACTAGGTTGATAACCAGTAATGTGGTGGGCGGGACAAGCAACGATGTCCATTTGAAAAGGTAAAGCTCTGCAAACTGGTCTTGATCATCAGATCCCTTGGAAGTGACCGTAAAATTAGTGTCGATACCTGCTAACACCTTCAATAAACCTTGAAACACAGCAAA…
Pteridium_aquilinum	Contig134	sm_4713|e_gw1.0.15.1|cesA	1189-47	286-665	379	88.16	7.2e-185	TCAGCCGCGCAGGTCAGTGGTATCAACGCAGAGTCGCAGTCGGTACTTTTTTCTTTTTTGGCTGAATAGGAGGCTCATAACCATACAAAGCCTGCCTTCTAAACACACAACCAGTACCGACATAAACAGGACCTTGCACCCCATCCAAACCTTTCATGTTGATATCAAAAAACACTGTATTACGATTAGCATATCGATCATTTGCATCGATACCATCAAACCTTTGAGGAAATTGGACATAGCAAACTTTGCGCCCAATTGTTGGGTCCATCATAAAACACATTGATTCCCTCAAGGCTTTACTATTGTTGATGTAGTGGTCACAGTCCAGGTTCAGAAAAAAAGGCGCATTGGTAAGTACTGCCGAAACTCTTACCAGAGCATTCATGGCACCAGCTT…
Pteridium_aquilinum	Contig137	AT5G44030.1|AT5G44030.1|cesA	620-7	190-393	203	85.78	5.2e-90	TCAGCCGCGCAGGTCTTTTACAAAGCTAGGATGCACCTTGTCTTTCAAGTAATCTATCTTCTCGGAGAAATAAAACTCAGGTGCCCTAGGCTCGACATTATGTTTTTTGCAAAACGGTACCCACCTCCTTGCAAATTCAGCGGTTTCAGATAGTGTGTCGAAAAGAAGCATAGAAGCACCATCATCCGACACATAACAAGTCACTTTCTCAACAGGATAATCGACAGCTAATATTGATAGAACTGTGTTTGCTGTTATGATGGGTGGTTCCTTGAGAGGGTCAACAGTACTCACGAAGACACCAACTGAGCCCAGTTGATTTGGCTCTCCCTCACGCTCAAAACCTCAAGGACAGGCGATCCAGGTAAGTTTCACGGGTAATGGGGAGCCATTTGGGGA…
Pteridium_aquilinum	Contig138	sm_18364|estExt_Genewise1Plus.C_490155|cesA	9-614	666-868	202	73.4	8.6e-82	GTAGACAAGCCTCCTAATGATGATTTACTCACCCATTTCTGCTGTGGTACCCCGCAAGAAGAGCACGGTTTCCAGGTCAAAGACATGCAGAGAGGAAGCAGCAAGGAGTGACTCCTCAATACCCATGTTTAATCTTGAAGACATTGAGGAGGGTGTTGAAGGGTACGAGGATGACAAGTCCTTGCTGATGTCGCAAAAGAATTACGAGAAGAAGTTTGGCCAGTCGCCTGTATTTGTAGCCTCTACCTTTCATGAGGATGGTGGTGTACCTGCGTCAGTGCCTCCAAGCTCTCTTCTGAAGGAGGCTATTCATGTGATTAGTTGTGGCTACGAGGACAAATCAGAGTGGGGTAAAGAGATCGGATGGATCTATGGATCAGTCACTGAAGATATCTTGAC…
Pteridium_aquilinum	Contig141	sm_6907|estExt_Genewise1.C_600296|cesA	756-400	953-1072	119	77.5	7.8e-45	GAAGCTGCCGGTTTATTACAGAAGATTAATCAGGAGGAATATATACATCAATCAACAATCTCGTATGCTTTCACTGGACTAATACAAGCCATTTGGCATTTATGCTCCAGTTTGCTGCATCTTTCCTCTTCAAAGCCTCATTGAATCCAATCATTGCATATGTGACGTACGTATGTATACGCTAACAGTCCACCAAGCTCTAACCCGGCCTTGTCCAACCAGCTAACGCATTCGCACGCAAGCCACCGACTATAAACTTCTATCAATCAATACATCTGGTTGTCAACTGAAAAACGGATCGTATCAACTAGCACCAACACTCACCCTGCACCTCATGCGACTTGCTCACGCACATGCACGCAAAAAATTCACTCTCCAGGTGCCGATCAAACACTAATC…
Pteridium_aquilinum	Contig147	os_40304|LOC_Os07g10770.1|cesA	812-419	950-1082	132	77.04	5.7e-46	CTTAATACCAAAAATAAGGGCTCTTTATAATAAAGATATGTTTAACAAAACAGATCCTCACATACAATAGAGAAGACTTCAACTGTTGATGAATGACTAGATAAAGAATATAACTCAGAGGAAGTGATTGCTGGTGAATCAGCTCCTATAAGCAAGCTTTTCCAAGTGCAGTTTTCATGGGAGACCACCAGAGCCAACCTGACATTGTTGATAATGGATCTCCTCCTCCCTTAGCTTGTGAAGAAGGTCTATAGGCTACCACCAGACAGGTGGTCAAAAAATGTCAAATACATACATCATCCATGAGACCCGCCCACAAATAGATGGGTCGACAAAACACACTTCCAATCCACATATGAGGTTTAGTCCAGCTTATTGGCTAGCCTATACAGTTCCACA…
Pteridium_aquilinum	Contig149	AT4G18780.1|AT4G18780.1|cesA	651-306	868-986	118	69.75	1.1e-36	GGTAATCAACGCAGAGTCGCATTCGGTACTTTTTCTTTTTTGGTACAAACATTCCATTCATTTTTCTTTTCAATAGGTTTTCAACAAGTTGTTGGGAAATAGTAATACCTATCTTCACATTGATATATCTCACAGCATTGCTCGAGAAGCTTACACACTGAAGAGAAGATAGGTACAAACAGTTCAAAACCTAGTCAATAGACATATTTGCAGTCCAGTTACTGCAATTCCATTTTGACAGGTGGTAATATTACCATAATAACATCCCAAAAGTCTTGAATTCAAAGAATTGCAATTACTCTAACTCAGCAATCAATGGAAATGCAGCTCTGGGCCACGGTTGTGCTATTAGCGGTGTTCACAAATGGGTTGATACGGACCCAAACAAGAAAGAAGACA…
Pteridium_aquilinum	Contig151	sm_9098|estExt_Genewise1.C_30146|cesA	723-67	726-942	216	86.76	4.8e-92	CCGGTAACCGTAAAAACCAACGGAAAGTTACGGGGGTACCGTACGTAAACCAAACCCTACCAACTAGACCCAAAACCTACGTCTCATTCTCCACCATTCTTCAATGCCGACTCCACTCCACCGCATCTCCAATATAGCCCGTACGCAAAATAGGAGAGAAAGAAGACCAATAAACCAGAGACTTGCAAAGTTGCTTATCGTGGGAATAATGAATTTTCCCGTCAGCAAACAGATGGCAGGTAGAGTACAATACACCACCAGAGGGATAGACGTGAGAGGGTACACTATGGTGTTTATGTACGCGAACCTCTCCAGAAATTTCAATCGCCCACCGTAGCCATACCAAAGAGGACAATGCCTGCTAAGAAAAATCTCCACTGAGCCAAGAGCCCACCGGAG…
Pteridium_aquilinum	Contig152	pp_5273|estExt_gwp_gw1.C_1890065|cesA	32-392	476-594	118	84.03	1.3e-49	CCAAGTCACACGGCCAAGGGACGTCACGATCGATCAAGACCAATTCGCAGAGCTTTACCTCTTCAAATGGACAGTCATTGCTGGTACCGTCCTACGACACTATTGGTTATCAACGTTAGTGGTGTTGTCGCTGGTATCTCAGACGCAATTAGTAATGGCTACTCTTCATGGGGTCCCTTAGTTTGGAAAGCTTTTCTTTGCCTTTTGGGTCATTGTCCATCTATATCCTTTCCTCAAAAGGTCTTATGGGACGACAGAACAGAACTCCAACCATTGTCATTGTATGGTCCGTGCTTTTGGCGTCCATCTTCTCTTTGCTTTGGGTGAAGATCGACCCTTTCCTGGTACGCGTGAATGGGCCAAATCTTACGCAGTGTGGCATTAACTGCTAAAGGTTAT…
Pteridium_aquilinum	Contig156	os_29053|LOC_Os05g08370.1|cesA	500-15	806-966	160	91.3	6.1e-74	TCAGCCGCGCAGGTATAAAGCTCTGCAAAATCTCCATCATCGTCAGTATGCCTTTGAAGTGACAGTAAAGTTGGTATCAATTCCAGCAAGCACTTTCAGAAGACCCTGGAACACAGCAAAGAGATGAGCTGATGTCCCACCAATGACCCAGAATTGTTCATTTCTCCACCAGTCTTCAATACTGACACCACTCCACCTAAGCTCAAGTATTCCAGTGGCGAAAATGGAGACGAAAAGGAGAATGAACCACATGCTAGCAAAGTTGCTTATCTCAGGAATGATAAATTTTCCTGTTCAGAAGGCAGAAGGCCGGAAGCATACAGTAAGCAAGCAAAAGATTGAGGTAAGGGGGTAAACAATGGTGTTAATGTATGCCAATCTCTCCAGAAGCTTCAACCT…
Pteridium_aquilinum	Contig158	pp_1195|estExt_fgenesh1_pg.C_2130003|cesA	17-939	259-576	317	74.61	2.7e-108	TCAGCCGCGCAGGTTGGATGCTGCGATGACGGATGATGGCAGACAGCCGCTCTCAAGAAAAGTGGCTATACCATCTTCTAAGATTAACCCTTATCGAATTGTCATCATTATCCGGCTGTTGATTTTGGCTTTCTTTCTTAGATTTCGAATACTGAACCCTGTCACCGAAGCATATGGGCTGTGGCTTGTTTCAGTCATCTGTGAGATATGGTTTGCCATTTCATGGATTCTTGATCAATTTCCAAAGTGGCTTCCCATCAATAGAGAAACATACCTTGATAGATTGTCTTTGAGGTTTGAACCAGAAGGCAAACCCTCCAAGCTGTCTGCAGTGGATGTGTATGTGAGTACAGTGGATCCATTGAAAGAGCCACCTCTTGTCACTGCAAACACGGTCCT…
Pteridium_aquilinum	Contig160	sm_9098|estExt_Genewise1.C_30146|cesA	1346-15	609-1049	440	82.47	1.8e-188	TCAGCCGCGCAGGTCTGTCGTCCCATAAGACCTTTGAGGAAAGGATATAGATGGACAATGACCCAAAAGGCAAAGAAAAGCTTTCCAAACAAGGGACCCCATGAAGAGTAGCCATTACTAATTGCGTCTGAGATACCAGCGACAACACCCACTAAGTTGATAACCAATAGTGTCGTAGGAGGGACCAGCAATGATGTCCATTTGAAGAGGTAAAGCTCTGCGAATTGGTCTTGATCATCTGAGCCCTTGGCTGTGACTGTGAAATTAGTGTCGATACCTGCTAGCACTTTGAGAAACCCTTGAACTACTGCAAACAGATGGGCTGAACAACCTCCAATGACCCAAAACTGCTCATTTCTCCACCATTCTTCAATGCCGACTCCACTCCACCGCATCTCC…
Pteridium_aquilinum	Contig165	AT5G44030.1|AT5G44030.1|cesA	182-621	908-1050	142	64.38	2.8e-35	CGGGGTTTAACGGGTAAACCGGTAAAACCGTTTTTTTGGGGGTTTTAACCCGGTACGTTTAACCGGGGTAACGGGGTTTTCGGGTTTTTACCGTAAGGACCGTTTTCCCGTAAAGGTTTAACCCTTTACCGTTTTTTACGGTCCGTTACCGTTTACCGTTTTACCGTAAGGGACTAAGTGGTTTAAAACGGTGGTTAGGACCGTCGACGACTTTAGACCGTAACTAACGGTACGTTACAGGTAGNACAGCAGNGAGNGTGAGAGTTTCAGGAGCTAAGTATACCAATTACGAAGTAGGACTACTGTTTTCGATCCCCCTACGACGCTAACTAGGTGTTCGAACAGTGGTGGCGTGGTTGCGGGGATAGCTGATGCCATCAACAATGGATACTCAGTCCT…
Pteridium_aquilinum	Contig169	AT5G09870.1|AT5G09870.1|cesA	64-528	916-1070	154	66.46	9.2e-46	CCCCGGGTAAAGGGTTAAACCGGGGGTTAACGGTACCCGGGGGGGGGGGGGTTGGGAAACGTTTTTTGGGTTGGTCGGGTTCTACCAGTCCACGTACCTAACCTTTTGCTCTGTTCGTAGGGTCTGCTAGAGTTTAGTNAGGTGTAACNCAACTCATGGCACTCAAAGAGAGATGATGGAGAATTTCCGAGCTGTACATATTCAGTAGGACATCATACTGATTCTCCCATGACGTTGTTGTTGAATCAACATAATTGGAGTCATAGTTGGGATTTCAGATGCCATCNCCAAATGGATATGACTCATGGGGGCCTCTATTTGGTAGACTGTTCTTTGCGTTCTGGGTCATTGTTCATCTTTACCCGTTCCTCAAGGGGTTGATGGGGAAACAAGACAGGC…
Pteridium_aquilinum	Contig171	AT5G05170.1|AT5G05170.1|cesA	477-33	696-839	143	39.33	1.2e-28	CGANGGCCAGATAGTGTACTTGTGTACGAATAGATATAAATGATCTTTGGACAAGGCTTAATCCTTCTGTCTTATTCACTAGAAACGGGGGAAATTGGGAGAAAATAGGATCTCAAGCATTCCCATGCTCCATCTTCTCTTGGTTGTTAAAGCATCCTCACTCGTTGATGGAACACAACCCAAAAAAGCTGGACAATATGGTGTACAAGACACTGATCTCCAGCCTCTGCTATGAATCTTTGTACTTGTCATCAAGTCCTCAGTTGCCGAGCCATATATCAAACCAACCTCTGTTCCCCAACTTGTGTTCTCTTCATAAGTGCAATCCATTAATGTAATAGACTCTTTAATCAAGGAATCTTGCACTAAGGAAGGGCAATAGTTTTTCATGTTTGTTGA…
Pteridium_aquilinum	Contig17	AT4G39350.1|AT4G39350.1|cesA	371-3	843-965	122	84.55	2.2e-57	TCAGCCGCGCAGGTGGTGACCATGAAGTTTGTGTTAACACCTGCTAAAACCTTCAGCAGACCCTGAAACAGAGCAAATAGGTGTGATGAGACACCACCAATCACCCAGAACTGCTCATTTCTCCACCAGTCATGTATTCCAACACCTCCCCACTGCATTTCGAGGATACTGGTCACAGCTATGACTACGAAGAGGGACATGAAAAGGATACTGGCATAATTGCTAATCTCAGGGACAATAAACTTTCCAGTAAGGAGACAGACAGCTGGCAAGGTGCAATAAATGAGCAGTGGAATTGATGTCAAAGGGTACACAACTGAGGCTATGTAAGAAAAGCGCTCCAAGGATTTTAATCCACAGCCATACCCGTACCCGCGTACTCTGCGTTGATACTGGCCG…
Pteridium_aquilinum	Contig174	sm_4713|e_gw1.0.15.1|cesA	1170-504	729-952	223	79.11	1e-81	CCCGTAAAGGGGGGTACCCCCCGAAACCGTTAGGTAAACCTACGGGGTTTAAAGTACCCCAACCGTTAGGTTTAACAAAGGGGGGGTACCCAAAGGTTAACCCCTAAACGGGAACCGTTTAAAATTAAACCCCCCGTAAAACGGGTAACCCCGGTAAAAACCCCCTAAAAAACCCCGTTTTAAAACCCCCCGAAAAAACCCCGTTAAAAAAAAAACGTTTTTTTTTAAAACGTTTTAAACCCGTTAACCCCCCGAAAAAAAAGGTTTTTCCCCAAAAAGGTTTACGGGTTAACCGGTTAACCCGGGTAAAGGGGGTTAACCCCTAAAAAAACGGAACCGTTTAGGTTACCCCGAACGTTTCGTAAAACGGAACGTTACGTTACGGTAACGGACCTTTAC…
Pteridium_aquilinum	Contig175	os_40304|LOC_Os07g10770.1|cesA	595-15	789-982	193	85.57	9e-83	TCAGCCGCGCAGGTCGGGACAAGCAACGATGCCCATTTGAAAAGGTAAAGCTCTGCAAACTGGTCTTGATCATCAGATCCCTTGGAAGTGACCGTAAAATTAGTGTCGATACCTGCTAACACCTTCAATAAACCTTGAAACACAGCAAAAAGATGGGCTGAGACACCTCCAATAACCCAAAACTGCTCATTCCTCCACCACTCTTCAATGCCTACACCACTCCATCGCATCTCCAAAATACCCGTCGCAAATATGGATAGAAAGAGGCCAATGAACCACAAACTTGCGAAGTTGCTAATCGTGGGAATGATGAATTTTCCTGTCAGCAAGCAGATGGCTGGCAACGTACAGTACACTAGGAGAGGAATTGAGGTGAGTGGATAGACAATGGTGTTTATG…
Pteridium_aquilinum	Contig177	sm_9098|estExt_Genewise1.C_30146|cesA	719-1	660-895	235	72.92	4.2e-89	CTTACCAGTAAGCAAGCATATGGCAGGCAAAGTGCAGTACGCGATCAGCGGTATTGATGTCAGCGGTAGACAATGGTGTTGACATATGCAAACCTCTCTAACCACTTCAGGCCGCCCCCATACCCATACCAGATCGGGCAATGCCGACTAAACAAAATCTCCACGGATCCAAGCGCCCATCGAAGCACCTGGTTGAGCCGATCCGTAAGGTTGATAGGCGCAGACCCCTTAAAGGCTGGTCTCTTAGGCATGCAGTATATCGATCTCCATCCGCGCACATGCATCTTGAATCCCGTGAGAATATCTTCTGTCACCGAACCATAAATCCAACCCACCTCCTTGCCCCAATCTGATTTGTCTTCATAGCCGCAACTAATGACATGAATGGCTTCTTTCAAG…
Pteridium_aquilinum	Contig181	os_56190|LOC_Os10g32980.1|cesA	945-78	775-1064	289	89.66	5.7e-136	TCAGCCGCGCAGGTCGAAGCAAATCAATAGCGGCATACGGCCAAAAAGAAATGTTGAGGAGATTGTAACGGACACGATTAGCACTCCACTCCACATGGTTTGAGGACTGGACCTTTTTGCTTGGGCAAGAAAGGATCGATCCGAACCCGGACCAGCGAGAAAATTGATGCAAGAAGTATAGACCACAGCACAACGATGGTCGGAGTCCTGTTTTGCCTTCCCATCAAACCTTTGAGGAAAGGATAGAGGTGAAGAATGACCCAGAAAGCGAAGAATAGCTTGCCGAATAAGGGACCCCATGAGCCATAACCATTATTAATTGCATCAGAAACCCCAGCCACGACTCCCACCATATTCAATATAATTAGAGTTGTCGGAGGGATAAGGAGGGTGGTCCAT…
Pteridium_aquilinum	Contig182	os_40304|LOC_Os07g10770.1|cesA	767-16	775-1021	246	84	4e-89	TCAGCCGCGCAGGTTCCAAAAGGCAAAGAAAAGCTTTCCAAACAAGGGACCCCATTGAAGAAGTAGCCATTACTAAATTTGCGTCTGAGATACCACGCGACAACACCCACTAAGTTGATAACCAATAGTGTCGTAGGAGGGACCAGCAATGATGTCCATTTTGAAGAGGTAAAGCTCTGCGAATTGGTCTTGATCATCTGAGCCCTTGGCTGTGACTGTGAAATTAGTGTCGATACCTGCTAGCACTTTTGAGTAAACCCTTGAACTACTGCAAACAGATGGGCTGAACAACCTCCAATGACCCAAAACTGCTCATTTCTCCACCATTCTTCAATGCCGACTCCACTCCACCGCATCTCCAATATGCCCCGTCGCAAAAAATGGAGAGAAAGAGACCAA…
Pteridium_aquilinum	Contig23	AT3G03050.1|AT3G03050.1|cslD	533-110	1006-1142	136	66.67	1.3e-42	TCAGCCGCGCAGGTAACAGGTCACAGGTTCGAATCTCTCCCCTTTCACATCCCGCCTCCTGGCACCTCGATTTGCAGACAACCTTGTCCCCTTTGCGTAGGAACTTCTACAGTGAGAATCCTGTCGAGAACTGATTTGCTGGATTGCTAATGGCAACCCATAGCAGCGAAATTGTAATCGAGATTAGACCTGCCCACACCCATATGATCGTCGGCAGCCTCCCTCTCCTTCCCATTAGCCCCTTGGCGAATGGGTACAAATGTGCCAGCACCCACAGACTGAAGAAAACCCCCCCTAGCAGCTTGCTCCATGACGGGTTACTGCTGTATATCGTCCTTGCAAGCGCCACCGCAATCGCTATTATGTTCACCATCATTATCGTGAGCGGAGGTATCATCA…
Pteridium_aquilinum	Contig24	sm_9098|estExt_Genewise1.C_30146|cesA	670-17	617-835	218	76.92	1.4e-84	TCAGCCGCGCAGGTCACCGGAGCACTTGATTCAAACGATCCGAAAGATTGATGGGTGCAGAACCCTTGAAGGCAGCCCGAGTAGGCATACAATAGATAGATCGCCAGCCACGGGCATGCATCTTGAATCCTGTAAGAATATCCTCTGTCACTGACCCATAGATCCATCCAATCTCAAGTCCCCAGTCAGTTTTGTCCTCGTATCCACAGCTGATGACATGAATAGCTTCCTTGAGTAGCCCAGCAGGATTTGCAGAAGGAGGAACCCCTCCTTCCTCTAGTAAGGTAGAGGCCAGAAAAACAGGGGACTGACCGAACCTCTTCTCAAAATTCTTCTTGGACATCAGAAGAGATTTGTCGTCGTCATATCCTTCCATGCCTTCTTCTATGTCTTCCAAGT…
Pteridium_aquilinum	Contig25	AT5G64740.1|AT5G64740.1|cesA	517-114	951-1085	134	83.7	2.5e-60	TCAGCCGCGCAGGTTAAGGGATGCCTTCATCTTTTGACAAAAAACGCAGCCGATTTTTATGCAGTTTTCAGACAGCCTTTCTTCACGAAACACATCCATCTTTTTCAGTATTTTTAGTCACAGTTCAACCCGCACACTTCTAAAACAATACCTCCTTTTGATATAAATGGGTTGACCCGAGCCCACAAAAGAGAGAAGATCGAAGCTAAAAGTATTGACCAAACCACGATGATGGTGGGAAGCCTGTCTTGTTTCCCCATCAACCCCTTGAGGAACGGGTAAAGATGAACAATGACCCAGAACGCAAAGAACAGTCTACCAAATAGAGGCCCCCATGAGTCATATCCATTGGAGATGGCATCTGAAATCCCAACTATGACTCCAATTATGTTGATCAAC…
Pteridium_aquilinum	Contig29	sm_6907|estExt_Genewise1.C_600296|cesA	846-293	888-1073	185	83.87	1.5e-85	TCAGCCGCGCAGGTCACGTATCCATACAAAGCCCCAAGGAGAGGTACATGCAAATTCTAGCTCTGTATCCCTCCATGTGCTTTTACAAAAAGAAGTGAACACACATTTACAGCTTGGTTCTCATACTCAACAATATAGGTATATTAGCTACCCATCATCCACAAGCCATGAACACATCTGGACAAGCTTCCAACCTCTATGATCCTGCTGAGCATCAACGTCTCCTGTTCAACTATACAGCTCCTCTACTTCAATCTAATGATTCTTACGAGTGCAACGAGGCAATTTGGAATCAGCAGTTATCTCCACATGACGATGAGCTTACCGTTGTTTGGCTCATAAATGGGTCTATCCTTACCCAAAGAAGAGAAAAGATGGATGCTAGAAGAATTGACCACA…
Pteridium_aquilinum	Contig33	pp_4876|e_gw1.29.2.1|cesA	816-298	925-1095	170	84.88	2.8e-65	CTAGTCCAGCCTTATTTGTTATCGAAGTACAAAAAACATAAGAGCATCGAATCTTGATTTTACAAGCTACTCAACACANCCCTTACTCAGTACAGTTAGATAGGGTACTAGTAGTAGCTGCTGGTGAGACCTTGGTTCCTTCAAAGGCCTCAGAAGCTGCCCCACCGCGTAGAAAAATGAACCTTGTCAAAAATCGTACACCAGCTAGCTCAGCTTCATTCCCCTCTCTTCTAACTCATTGCAGCATCACTCAATAATCTTTAGCAGTTAATGCCATACTGCTGATGGTCATAACCTTTAGCAGTTAATGCCACACTGCGTAAGATTTGGCCCATTCACGCGTACCAGGAAAGGGTCGATCTTCACCCAAAGCAAAGAGAAGATGGACGCCAAAAGCAC…
Pteridium_aquilinum	Contig35	os_54948|LOC_Os10g20090.1|cslH	791-82	431-748	317	35.74	1e-30	TCAGCCGCGCAGGTTTAAAATATTCATAGAATTAACAATTACAACTCATGTTGACAATTAATTTCAATGCATAAAGGTACTTTTAGATAATTGTACAAAAAGCAATGCCAAAGTGGCTGACTTGCATAATGTGGACAATGGAATTCCATATTTCCCTTTGCCAAATAACCCTCTCACCAATGGCCAAAAATTTAGCACCACCCACACACTACATGAGATCTCTCCTAGCCCTGATCCATCTCCACCACGAGCCAATGGTTGCAACCCAAGTAGCCATATAGCCAATGCTAAACATGCAAATAACATGGAAGAAACTGCATGATTCCTTCCATTCTTTGATGATTCCACCATTGCTTGAATTGATTCACCATATTGAAGATATTGAGTATAATGAGTGTA…
Pteridium_aquilinum	Contig45	pp_4876|e_gw1.29.2.1|cesA	503-14	869-1031	162	84.76	2.2e-77	TCAGCCGCGCAGGTAAGAAGAGCTTTCCAAACAGAGGGCCCCATGACTGGTATCCACTGTTGAGGGCATCAGATATACCAGCAACCACACCAACTAAATTTATCACAATCAATGTCGTCGGAGGTACCAAAAGACTTGTCCACTTGAAGATGTAGAGCTCACCAAAGTCTTCATCATCTCCACCTTTTGAAGTGACCGTAAAGTTTGTCTCAATGCCAGCAAGCACCTTAAGCAGACCTTGAAAGATGGCAAATAAGTGGGCAGAGACACCCCCAATCACCCAGAACTGCTCATTTCTCCACCAATCATCAATGCCCACTCCACTCCATCTCATCTCCAAGATACCAGTGATAAAGATAGACAAGAAGAGAGAAATGAACCAAAGACTAGCATAGTCAC…
Pteridium_aquilinum	Contig53	sm_2171|e_gw1.8.11.1|cesA	686-4	683-911	228	80.87	6.8e-95	TCAGCCGCGCAGGTTATCTCCAGAATTCCGGTAGCAAAGATGGAAATGAAGAGTGAAATGAACCACAAACTAGCAAAGCCATCAATCGTGGGGATTATAAATTTCCCTGTTAGCAGGCAGACTGCTGGAAGAGTGCAGTACGCCAGTAAAGGAAGGGATGTGAACGGGTAGACAATGGTGTTGATGTAAGCAAGGCGTTCAAGCAACTTCAAACCGGTTCCATAGCCATACCAAATGGGACAATGGCGACTCGCAAAAATCTCCACAGAGCCTAGTGCCCATCGAAGCACTTGATGCAGACGATCCGTCAAGTTGATGGGTGCAGAACCCTTGAATGCAGGCCTCCGTGGCATGCAGTAGATTGACCGCCAGCCACGCACGTGCATTTTGAAGCCCGTC…
Pteridium_aquilinum	Contig59	AT5G16910.1|AT5G16910.1|cslD	844-14	770-1046	276	81.23	1.7e-117	TCAGCCGCGCAGGTAGCGAGGTCCACTTCACAGCATAGAGCTCTGCAAATTCATCATCTTCCCCCTCTGCTGATGACTTGGATGTCAAAGTGAAAGAGATGTCCACCCCTGCCACCACCTTTAACAAGCCCTGAAGTACCGCCGCAATGTGCGCACTTGTGCCCCCAATCACCCAAAACTGCTCATTTCTCCACCATTCTTCCAATGTGATGCCCGCCCATTTCACCTCCAGCACTGCTAGCATGCATAGAGTGAGCGTGATCACAAGCAGGTACACCAAGAAGAAGACATCCAGTGTTTGAACGATGAACTGATCCGTGAAGAGTGACAGCGCCGGCAAAAAAGCAGTAGACCATGAGGAAAATGGAGGTGAAAGGGTAGATGCCAACGTTGAGATAT…
Pteridium_aquilinum	Contig64	sm_2171|e_gw1.8.11.1|cesA	15-958	570-880	310	72.78	1.2e-130	TCAGCCGCGCAGGTAACAGCAAAGCCCTTCGAGAGGCCATGTGTTTTATGATGGACCCACAGCTCGGCAAGAGAGTGTGCTATGTGCAGTTTCCCCAAAGATTTGATGGCATAGATCTGCACGATCGTTATGCCAATCACAACACTGTCTTTTTTGATATTAACTTGAAAGGTTTGGATGGGGTGCAAGGTCCTGTATACGTGGGAACTGGGTGCGTCTTCAGAAGGCAAGCTCTGTATGGAGTTGATCCTCCGTTGAGTGACAAGCCTCCTAATGATGATTTTATCACCCATTTCTGCTGTGGTCCCCGCAAGAAGAGCACGGTTTCCAGGTCAAAGCATGCAGAGAGGAAAGCAGCAAGGAGTGACTCCTCAATACCCATGTTTAATCTTGAAGACA…
Pteridium_aquilinum	Contig68	sm_2171|e_gw1.8.11.1|cesA	662-15	707-922	215	87.5	1.8e-102	TCAGCCGCGCAGGTCTGCTCATTCCTCCACCACTCTTCAATGCCTACACCACTCCATCGCATCTCCAAAATACCCGTCGCAAATATGGATAGAAAGAGGCCAATGAACCACAAACTTGCGAAGTTGCTAATCGTGGGAATGATGAATTTTCCTGTCAGCAAGCAGATGGCTGGCAACGTACAGTACACTAGGAGAGGAATTGAGGTGAGTGGATAGACAATGGTGTTTATGTAGGCCAACCTCTCCAAAAGCTTCAATCGACCACCATAACCATACCAAAGAGGGCAATGCCTGCTTAGAAAAATCTCCACGGAGCCCAAAGCCCACCGAAGCACTTGATTCAGACGATCAGAAAGATTAATGGGTGCAGACCCTTTGAAAGCAGGTCGAGGAGGCATA…
Pteridium_aquilinum	Contig72	os_56190|LOC_Os10g32980.1|cesA	410-47	497-620	123	79.84	1.7e-55	TCAGCCGCGCAGGTGCAGTGGTATCAACGCAGAGTCGCAGTCGGTACTTTTTTCTTTTTGACTTTTTCCTTGACCCCCCACAGCAACAGCAACACCATGAAGGCCAGCAGTCGCATGTCATCTTTGGTCGCTTCTCGGATACTGGTGGATCATAGCCATACAGTGCCTGCCTGTTGAAGACACAGCCTGTGCCTACATATACAGGACCTTGAAGCCCATCTAAACCTAACATGTTGATATCGAAGAAGACAACGTTTCGATTAGCATATCTATCGTGACGATCAATACCATCGAACCTCTGTGGAAATTGAACATAGCAAAGCTTCTTTCCAAATTGGGGATCCATTAAAAAAGCACATCGCCTCCCTTAGGGCCTTGCTGTTGTTGCCCGCGTACTCT…
Pteridium_aquilinum	Contig76	sm_9098|estExt_Genewise1.C_30146|cesA	903-17	541-835	294	82.83	1.8e-126	TCAGCCGCGCAGGTCACCGGAGCACTTGATTCAAACGATCCGAAAGGATTGATGGGTGCAGAACCCTTGAAGGCAGCCCGAGTAGGCATACAATAGATAGATCGCCAGCCACGGGCATGCATCTTGAATCCTGTAAGAATATCCTCTGTCACTGACCCATAGATCCATCCAATCTCAAGTCCCCAGTCAGTTTTGTCCTCGTATCCACAGCTGATGACATGAATAGCTTCCTTGAGTAGCCCAGCAGGATTTGCAGAAGGAGGAACCCCTCCTTCCTCTAGTAAGGTAGAGGCCAGAAAAACAGGGGACTGACCGAACCTCTTCTCAAAATTCTTCTTGGACATCAGAAGAGATTTGTCGTCGTCATATCCTTCCATGCCTTCTTCTATGTCTTCCAAG…
Pteridium_aquilinum	Contig78	os_40304|LOC_Os07g10770.1|cesA	674-16	794-1013	219	85.91	1.2e-106	TCAGCCGCGCAGGTCAAAAAGAGGTCCCCATGACTGATACCCATTGTTGATGGCATTGGAGATTCCCGCAACTATACCAACCATGTTAATGATGAGAAGAGTGGTTGGGGGTATCATAAGCGTAGTCCATTTAAAAGCATATAGCTCTCCGAACTCATCATTGTCGTCTGTTGCCTTCGACGTCACGGTAAAGCTTGTATCAATACCTGCCAAAACCTTTAGCAAGCCTTGGAACAGTGCGAAAAGATGAGCCGAAACACCCCCGATCACCCAAAACTGTTCATTTCTCCACCATTCATCTATGCCCACCCCACTCCACCGCATCTCGAGGATACCAGTTGCAAAAATGGAGACAAAGAGGCCGATAAACCACAGGCTTGCAAAGCTGCTTATCGTTGG…
Pteridium_aquilinum	Contig79	sm_9098|estExt_Genewise1.C_30146|cesA	742-14	382-624	242	91.77	6e-117	TCAGCCGCGCAGGTAAGAACACTGTGTTGCGATTGGCGTAACGATCATTTGCATCAATACCATCAAACCTTTGTGGGAATTGAACATAACAGACTTTGCGGCCCACAGTGGGGTCCATCATGAAGCACATAGCCTCCCTTAGGGCTCTGCTGTTGTTGATGTAATGATCACAGTCCAAGTTCAGAAAAAAGGGTGCATTTGTCAACACTGCCGAAACCCTAACCAGCGCATTCATGGCACCGGCCTTCTTGTGATGATTGAAACCAGGCCTTTTCTCACGAGAGACGTACACAAGGCGAGGAAGCTCATTCCCTTCTGAATCAAGGCCCCCACTGTGACCCAAAAATACCTGAATCATGCCAGGATGGTCCCTGGTGTTGTTTCCAGGCCATGGAGTAC…
Pteridium_aquilinum	Contig80	sm_9098|estExt_Genewise1.C_30146|cesA	768-50	496-731	235	74.17	1.2e-85	NNNNNNNNNCCTATCCCCTGTGTGCCTTGGCAGTCTCAGACGAGCGGCCATTCTTCTTGGACATCAGAAGAGATTTTGTCGTCGTCATATCCTTCCATGCCTTCTTCTATGTCTTCCAAGTTGAACATAGGTACCGTGGAATCGGTTCTGACAGGAGGTTGACTCTCTTCTCTGCTTCTTCGACTTCCCAGACTTAATCTTTGCTTTCCGTGGCCCACGGCTACCATCCAGGTAGGCAATCACATGCCATTGCTTTTCTTAGGCTGAATAGGAGGCTCATACCCATACAAGGCTTGCCTTCTGAAGCAACATCCAGTCCCGACATAAACAGGGCCTTGGATTCCATCTAGCCCTTTCATGTTGATATCAAAGAACACTGTGTTGCGATTGGCGTAACGA…
Pteridium_aquilinum	Contig81	pp_5273|estExt_gwp_gw1.C_1890065|cesA	4-827	95-376	281	74.39	6.4e-112	GGCTATGTGCAGTTTCCGCAGAGGTTTGATGGCATTGACTTGNACGATCGGTATGCCAACCACAACGTGGTGTTCTTTGATATCAAACGTTGAAGGGCTTGGATGGTGTACAAGGTCCCATGTATGTGGGAACAGGGTGTTGCTTCAGACGGCAAGCTCTTTATGGACTTGAGGCCCCCTTTATAGACCAGCCCTCAAATGATGACTTCTTACCCGCCTTTGCTGTGGTACCACGGAAGAAAGGGAAGGCATCAAAGTCTAAAGGTTCAAACAAAAAAGGCGACAACTAGAAGTGACTCATCTGTTCCTATGTTTACTCTGGAGGACATTGAGGAGGGGGTAGAAGTAACAGGATACGATGACGACAACAAATCTTTGTTGTCTCAAAAGAACCATGAG…
Pteridium_aquilinum	Contig84	pp_4876|e_gw1.29.2.1|cesA	9-402	963-1095	132	82.71	3.9e-56	TCAGCCGCGCAGGTATTGAGACAAACTTTACGGTCACTTCAAAAGGTGGAGATGATGAAGACTTTGGTGAGCTCTACATCTTCAAGTGGACAAGTCTTTTGGTACCTCCGACGACATTGATTGTGATAAATTTAGTTGGTGTGGTTGCTGGTATATCTGATGCCCTCAACAGTGGATACCAGTCATGGGGCCCTCTGTTTGGAAAGCTCTTCTTTGCCTTCTGGGTCATAGTCCATCTCTACCCTTTCCTGAAGGGTTTAATGGGAAGGCAAAATCGGACACCCACCATTGTGATTGTCTGGTCGATCCTACTAGCTTCCATCTTCTCCCTTCTATGGGTAAGGATAGACCCCTTCACCTCTCAGACAACAACCACAGCAACGTGTGGGCAAAAATTGC…
Pteridium_aquilinum	Contig89	os_40304|LOC_Os07g10770.1|cesA	693-16	781-1004	223	81.25	4.3e-86	TCAGCCGCGCAGGTCATTACTGATTGCATCAGAGATGCCTGCAACAACTCCGACTAGGTTGATAACCAGTAATGTGGTGGGCGGGACAAGCAACGATGTCCATTTGAAAAGGTAAAGCTCTGCAAACTGGTCTTGATCATCAGATCCCTTGGAAGTGACCGCAAAATTAGTGTCGATACCTGCTAACACCTTCAATAAACCTTGAAACACAGCAAAAAAGATGGGCTGAGACACCTCCAATAACCCAAAACTGCTCATTCCTCCACCACTCTTCAATGCCTACACCACTCCATCGCATCTCCAAAATACCCGTCGACAAATATGGATAGAAAGAGGCCAATGAACCACAAACTTGCGAAGTTGCTAATCGTGGGAATGATGAATTTTCCTGTCAGCAAG…
Pteridium_aquilinum	Contig90	AT4G18780.1|AT4G18780.1|cesA	749-15	647-890	243	91.84	3.8e-118	TCAGCCGCGCAGGTAATGAGAAGTGTTGTTGGGGGTATCAAAAGTGTTGTCCATTTGACAATGTAGAGCTCACCAAAATCTGCGTCATCAGCTGCTTTGGCAGTGACAGTAAAGTTGGTGTCTATACCTGCCAGCATCTTCAGGAAACCTTGGAAGACGGCAAAGAGATGGGCTGAAACACCTCCAATGACCCAAAACTGCTCATTACGCCACAACTCCTCGATGCTGACACCACTCCATCGGAGCTCAAGCACGGCAGTCACAATAATGGAAAGGAAAAGCCCCAGAAACAGAACGCTTGCTAGGTTTGAGAGCGTTGGTATGATAAATTTTCCTGTGAGAAGACAGATTGCTGGCAGTGAACAGTAAGCAACGAGAGGAAGTGATGTAAATGGATAG…
Pteridium_aquilinum	Contig91	AT5G17420.1|AT5G17420.1|cesA	21-668	694-911	217	89.91	2.8e-101	GTCCNCTCNCAGCCTGCAGCCTGCTTAAAGAAGCCATTCATGTAATTAGTTGTGGCTATGAAGACAAAACAGAATGGGTAGTGAGCTTGGCTGGATTTATGGCTCAATTACAGAGGATATTCTAACAGGTTTCAAGATGCACTGCCGTGGATGGAGGTCTATATATTGCATGCCAAAGTTGCCTGCATTCAAAGGTTCAGCTCCCATCAATCTCTCAGATCGTCTCAACCAAGTCCTTCGGTGGGCGCTTGGTTCTGTTGAAATCTTCTTTAGTCGTCACTGCCCTGCATGGTATGGCTTCAAGGGAGGAAATCTCAGGTGGCTTGAGCGATTTGCATATGTCAACACAACCATCTACCCCTTCACGTCCTTACCACTCCTTGCCTATTGTACCCTTCC…
Pteridium_aquilinum	Contig93	pp_4876|e_gw1.29.2.1|cesA	301-994	859-1091	232	72.03	1.9e-75	CCGGGGGTTAACCCGAACGGTTTCCCTAAAACCGGGTTTAACCGTTTTTTCCCCGGGGTTTACGGGGGGGGTACCGGTTTTACCCTTTTTACGGGGGTTTTTTTACCCGGGAAAACGGTTTTAGGGGGGAAAAAACCGTTTTTTTTTAGGACCGTTCGGAACGTCCGAAAGGTCCGAACGTTTTGGTTAACCCCCGTTTTCGGTTCGGGGTTAAACGTTGGGGGTTTTTAACCGGGCCCGGGGTACCCGTAAACGGGGACCTTTCGGGTAAAAAATTCCGGGGTTTTAGCCTAGGTAACGGGCTTTCGGGCCTTTAATCGTTCGAAATACCTAATTGTCGTATTCCCAGTTTACCNCCTTCCCTTGTTGGCCTACTGTACTCTTACTGCAGTTTGTCCT…
Pteridium_aquilinum	Contig99	sm_6907|estExt_Genewise1.C_600296|cesA	52-856	378-643	265	83.27	2e-117	CGTACTACGCGAAACCACGGTACCTCTCGTTANCTTCGACGGTGGACGTTATACCGGTTCGAGTAAGTGTCGTGCGTATGTAGTCTGATGACTGTGCNGCATGCTGACTTTTGAGTCGCTCTCTGAAGACATCCGAGTTTGCCAGGAAAACTGGGGTGCCCATTTTGCAAGAAATTCAGTATTGGAACCGAGGGGACTACCTGAAAATCGTATTTTAGCCCAAAAAATTGATTATTGAAAGNTAAAGTCCAACTCATCGTGAAGGANCGAGGGCCATGAAGAGAGAGTATGAGGAGTTCAAGGTTAGAGTAAATGCCCTGGTTGCTAAGGCACACAAGGTGCCCGAGGATGGATGGACAATGCAAGATGGCAGTCCGTGGCCAGGAAATAACCAGCGTG…
Pteridium_aquilinum	SRR043594.101872	AT4G39350.1|AT4G39350.1|cesA	492-15	777-935	158	88.05	1e-71	TCAGCCGCGCAGGTACCACCAATCACCCAGAACTGCTCATTTCTCCACCAGTCATGTATTCCAACACCTCCCCACTGCATTTCGAGGATACTGGTCACAGCTATGACTACGAAGAGGGACATGAAAAGGATACTGGCATAATTGCTAATCTCAGGGACAATAAACTTTCCAGTAAGGAGACAGACAGCTGACAAGGTGCAATAAATGAGCAGTGAAATTGATGTCAAAGGGTACACAACTGAGGCTATGTAAGAAAAGCGCTCCAAGGATTTTAATCCACAGCCATACCCATACCATATTGGGCAATGCCTGCTCAAGAAAATTTCAACAGATCCCAGAGCCCACCGTAGAACCTGGTCGTAGACGATCTGAGGAGGTTAATAGGAGCTGGAACCCTTA…
Pteridium_aquilinum	SRR043594.102823	pp_1195|estExt_fgenesh1_pg.C_2130003|cesA	495-15	372-532	160	88.82	2.2e-70	TCAGCCGCGCAGGTCACAAGGCGAGGAAGCTCATTCCCTTCTGAATCAAGGCCCCCACTGTGACCCAAAAATACCTGAATCATGCCAGGATGGTCCCTGGTGTTGTTTCCAGGCCATGGAGTACCATCTTGCATTATCCATCCCTCATCTGGAATCTTTAAGGCTTTGGCAACCAAAGCATTCACGCGCACTTTGAACTCCTCATACTCTCTCTTCATTGCTCTTCTCTCCTTCACAAAGTTGGGCTGACCTTGTCTTTCAGATAATTTATTTTCTGAGAGAAATAGACTTCCGGAGCTCTGGGCTCAATGTTGAAGTTCTTGCAAAAAGGACCCATTTCAGCAAATTCTGAAGTCTCAGATAGAGACTCAAAGGTAGCATGGATGCACCATCGTCAGA…
Pteridium_aquilinum	SRR043594.116128	os_40304|LOC_Os07g10770.1|cesA	354-15	772-885	113	91.23	8.9e-55	TCAGTCGCGCAGGTAATGATGAATTTTCCTGTCAGCAAGCAGATGGCTGGCAACGTACAGTACACTAGGAGAGGAATTGAGGTGAGTGGATAGACAATGGTGTTTATGTAGGCCAACCTCTCCAAAAGCTTCAATCGACCACCATAACCATACCAAAGAGGGCAATGCCTGCTTAGAAAAATCTCCACGGAGCCCAAAGCCCACCGAAGCACTTGATTCAGACGATCAGAAAGATTAATGGGTGCAGACCCTTTGAAAGCAGGTCGAGGAGGCATGCAATAGATCGATCGCCAACCACGGGCATGCATTTTAAATCCAGTAAGATATCCTCTGTAACAGACCCATAAATCCCCCGCGTACTCTGCGTTGATACTGGCCNCTCGTCTGAGACTGCCAAGG…
Pteridium_aquilinum	SRR043594.117556	AT5G44030.1|AT5G44030.1|cesA	485-15	472-629	157	79.75	3e-76	TCAGCCGCGCAGGTCAGTGGTATCAACGCAGAGTCGCAGTCGGTACTTTTTCTTTTTGACTTTTTCCTTGACCCCCCACAGCAACAGCAACACCATGAAGGCCAGCAGTCGCATGTCATCTTTGGTCGCTTCTCGGATACTGGTGGATCATAGCCATACAGTGCCTGCCTGTTGAAGACACAGCCTGTGCCTACATATACAGGACCTTGAAGCCCATCTAAACCTAACATGTTGATATCGAAGAAGACAACGTTTCGATTAGCATATCTATCGTGACGATCAATACCATCGAACCTCTGTGGAAATTGAACATAGCAAAGCTTCTTTCCAAATTGGGGATCCATTAAAAAGCACATCGCCTCCCTTAGGCTTGCTGTTGTTGATGTAGTGATCACAATC…
Pteridium_aquilinum	SRR043594.122117	sm_9098|estExt_Genewise1.C_30146|cesA	485-15	710-865	155	87.82	1.8e-61	TCAGCCGCGCAGGTGAACCTCTCCAGAAATTTCAATCGCCCACCGTAGCCATACCAAAGAGGACAATGCCTGCTAAGAAAAATCTCCACTGAGCCAAGAGCCCACCGGAGCACTTGATTCAAACGATCCGAAAGATTGATGGGTGCAGAACCCTTGAAGGCAGCCCGAGTAGGCATACAATAGATAGATCGCCAGCCACGGGCATGCATCTTGAATCCTGTAAGAATATCCTCTGTCACTGACCCATAGATCCATCCAATCTCAAGTCCCCAGTCAGTTTTGTCCTCGTATCCACAGCTGATGACATGAATAGCTTCCTTGAGTAGCCCAGCAGGATTTGCAGAAGGNGGAACCCCTCCGTTCCTCTAGTAAGGTAGAGGCCAGAAAAACNGGGACTGG…
Pteridium_aquilinum	SRR043594.122373	sm_4713|e_gw1.0.15.1|cesA	490-16	264-418	154	85.53	3.7e-68	TCAGCCGCGCGGGTTCTCAGATAGAGACTCAAAGGTAAGCATGGATGCACCATCGTCAGATACATAGCATGACACCTTGTCCACTGGGTAATCAACAGCAAGAATGGAGAGCACAGTATTGGCAGTCACAATGGGAGGCTCCTTCAAGGGGTCCACTGTACTCACAAAGACATCCACAGCTGCCAGTTGAGATGGTTCCCCTTCTCTTTCGTATCGTAAAGAAAGCCTGTCCAGGTAGGTCTCTCGATTAATGGGGAAAACCCACTTGGGGAAAATTGATCAAGAATCCATGAGAAAGCAAACCAGATCTCACAGACAATAGAAGTTAGCCACAACCCAAATGCATTTGGAACAGGATTCAAGATTCGATATCTGAAAAAGACCCCAGGATGATAAGTC…
Pteridium_aquilinum	SRR043594.126701	os_40304|LOC_Os07g10770.1|cesA	5-511	800-971	171	77.33	2.1e-68	TCAGCCGCGCAGGTCAGCCTTTAAGGGGTCTGCGCCTATCAACCTTACGGATCGGCTCAACCAGGTGCTTCGATGGGCGCTTGGATCCGTGGAGATTTTGTTTAGTCGGCATTGCCCGATCTGGTATGGGTATGGGGGCGGCCTGAAGTGGTTAGAGAGGTTTGCATATGTCAACACCATTGTCTACCCGCTGACATCAATACCGCTGATCGCGTACTGCACTTTGCCTGCCATATGCTTGCTTACTGGGAAGTTCATTGTCCCAACGATAAGCAGCTTTGCAAGCCTGTGGTTTATCGGCCTTTTTGTCTCCATTTTTGCAACTGGTATCCTCGAGATGCGGTGGAGTGGGGTGGCATAGATGAATGGTGAGAATGAACAGTTTGGGTGAGTCGGGGG…
Pteridium_aquilinum	SRR043594.126740	os_56190|LOC_Os10g32980.1|cesA	521-14	764-932	168	90.53	2.4e-72	TCAGCCGCGCAGGTACTCCAGCAAGGACTTTGAGAAGGCCTTGGAAGACTGCAAATAGATGTGCAGAGACACCACCGATCACCCAAAATTGTTCATTACGCCACCAGTCTTGGATGCTAACTCCGCTCCATCGAAGTTCAAGCACACCAGTTGCTATGATGGAAAGGAAAAGTGCCAAGAACCATACACTTGTAAAGTTGCTCAGAGTTGGGATGATGAATTTTCCAGTCAGGGGACAAACAGCTGGGATAGTACAATAAGCGAGTAAAGGAATGGAAGTGAAAGGGTAAACGATGGTGTTGATGTAAGCAAGCCTCTCCAGCCGTTTCAGTTTCCGCCGTAGCCATACCAAAGTGGGCAGTGACGACTGAGGAAAATTTCTACAGAACCGAGAGCCCA…
Pteridium_aquilinum	SRR043594.130356	sm_2171|e_gw1.8.11.1|cesA	14-491	698-857	159	80.75	1.8e-55	TCAGCCGCGCAGGTTAACAGGATACGATGACGACAACAAATCTTTGTTGTCTCGAAAAGAACCATGAGAAAAGGTTTGGTCAGTCACCTGTGTTTGTAGCTTCAACGTTTTATGAAAATGGAGGTGTTCCACATTCTGCTTCTCCATCTTCTCTGCTTAAGGAAGCCATACATGTGATCAGCTGTGGCTATGAGGACAAAACAGAGTGGGGTAAANAGATTGGATGGATTTTATGGATCAGTCACNGAGGATATTTTGACTGGCTTTAAGATGCATTGCCGGGGCTGGAGATCTATCTACTGCATGCCTCTCGCCCAGCCTTCAAAAGGNTCAGCTCCAATCAATCTTCNGATCGGCTGCCAATCAAAGTTCTTCGGTGGCTNTTGTCAGTGAAATTTT…
Pteridium_aquilinum	SRR043594.130477	sm_19975|fgenesh1_pm.C_scaffold_36000006|cslD	470-15	777-927	150	82.78	3.3e-63	TCAGCCGCGCAGGTCAGGACAGCTGCAAGGTGGGCAGATGTGCCCCCTGTTAGCCAAAACTGCTCATTGCGCCACCAGTCATGAAGCGTAATGCCGGACCATTTGATCTCAAGCAGCGCAAGCAGGACCATGGAGACAGTGATAGAGAGCAGGAAGATCAGGAAGGTAAGACCAAGGCTCTGCACTATAAACTGGTTGCTTACTAGAGAAAGTGCAGGGAGGAAGCAGTACACAATGAGAAAGATGCTAGTGAAGGGGTAGAGGCCCACATTGAGATAAGCCACTCTCTGCAGAGGCTTCAAGCGACGGGAGCCAAAAAAGNGCATTGTTGCGGGAAAAGAGATCTCAACAGAGCCAGTGGCCCAGCGAAGCACTTGATGTAGACGATCTGTGAGGTTG…
Pteridium_aquilinum	SRR043594.136210	pp_4876|e_gw1.29.2.1|cesA	517-83	954-1095	141	73.1	2.5e-49	TCAGCCGCGCAGGTTCTAACTCATTGCAGCATCACTCAATAATCTTTAGCAGTTAATGCCATACTGCTGATGGTCATAACCTTTAGCAGTTAATGCCACACTGCGTAAGATTTGGCCCATTCACGCGTACCAGGAAAGGGTCGATCTTCACCCAAAGCAAAGAGAAGATGGACGCCAAAAGCACGGACCATACAATGACAATGGTTGGAGTTCTGTTCTGTCGTCCCATAAGACCTTTGAGGAAAGGATATAGATGGACAATGACCCAAAAGGCAAAGAAAAGCTTTCCAAACAAGGGACCCCATGAACGAGTAGCCATTACTAATTGCGTCTGAGATACCAGCGACAACACCCACTAAGTTGATAACCAATAGTGTCGTAGGAGGGACCAGGCAAGTG…
Pteridium_aquilinum	SRR043594.136760	pp_5275|estExt_gwp_gw1.C_1890069|cesA	485-14	162-323	161	69.33	8.8e-53	TCAGCCGCGCAGGTGTCAAGTTGATGGGTGCAGAACCCTTGAATGCAGGCCTCCGTGGCATGCAGTAGATTGACCGCCAGCCACGCACGTGCATTTTGAAGCCCGTCAAAATATCCTCTGTGACTGATCCATATATCCATCCAATCTCTTTTCCCCACTCCGATTTATCTTCATAACCACAGCTGATGACATGGATTGCCTCCTTCAATAAAGAGGCTGGACTAGCGTTCGGGGGCACACCACCATTTTTCCAAAAAGAGTTGAAGAGATGAAGACAGGAGATTGGCCAAAATCTCTTCTCAAAGTTCTTCTGGGACATTAGAGCAGTTTTCTCACTTTCAATGCCCTCACGCCTTCCTCTATATCATCCAGTTTGTACATGGGCGCATTCACTTCACC…
Pteridium_aquilinum	SRR043594.141514	os_29053|LOC_Os05g08370.1|cesA	468-15	816-966	150	83.66	5.7e-63	TCAGCCGCGCAGGTATAAAGCTCTGCAAAATCTCCATCATCGTCAGATGCCTTTGAAGTGACAGTAAAGTTGGTATCAATTCCAGCAAGCACTTTCAGAAGACCCTGGAACACAGCAAAGAGATGAGCTGATGTCCCACCAATGACCCAGAATTGTTCATTTCTCCACCAGTCTTCAATACTGACACCACTCCACCTAAGCTCAAGTATTCCAGTGGCGAAAATGGAGACGAAAAAGGAGAATGAACCACATGCTAGCAAAGTTGCTTATCTCAGGAATGATAAATTTTCCTGTCAGAAGGCAGAAGGCCGGAAGCATACAGTAAGCAAGCAAAGAATTGAAGGTAAGGGGGTAAACAATGGTGTTTAAGTGTTATGCCAATCTCTCCAGAAGCTTCAA…
Pteridium_aquilinum	SRR043594.143475	os_40304|LOC_Os07g10770.1|cesA	11-517	816-983	167	73.96	2.9e-60	TCAGCCGCGCAGGTTGAATCAAGTGCTTCGGTGGGCTTTGGGCTCCGTGGAGATTTTTCTAAGCAGGCATTGCCCTCTTTGGTATGGTTATGGTGGTCGATTGAAGCTTTTGGAGAGGTTGGCCTACATAAACACCATTGTCTATCCACTCACCTCAATTCCTCTCCTAGTGTACTGTACGTTGCCAGCCATCTGCTTGCTGACAGGAAAATTCATCATTCCCACGATTAGCAACTTCGCAAGTTTGTGGTTCATTGGCCTCTTTCTATCCATATTTGCGACGGGTATTTTGGAGATGCGATGGAGTGGTGTAGGCATTGAAGAGTGGTGGAGGAATGAGCAGTTTTGGGGTTATTGGGAGGTTGGTCTTCAGCCCATCTTTTGCTGTGTTCAGGTTTA…
Pteridium_aquilinum	SRR043594.143811	AT5G16910.1|AT5G16910.1|cslD	12-448	880-1023	143	76.03	1.6e-52	TCAGCGCGCAGGTCACTGACCGTCTCCAGCAGGTGCTTCGTTGGGCCACGGGTTCTGTTGAAATTTTCTTCTCGCGCAATAATGGCCTCCTTGCTGGTGGGCGCATGAAAGTCCTTCAGCGCATTGCATATCTCAACGTTGGCATCTACCCTTTCACCTCCATTTTCCTCATGGTCTACTGCTTTTTGCCGGCGCTCTCACTCTTCACGGATCAGTTCATCGTTCAAACACTGGATGTCTTCTTCTTGGTGTACCTGCTTGTGATCACACTCACTCTATGCATGCTAGCAGTGCTGGAGGTGAAATGGGCGGGCATCACATTGGAAGAATGGTGGAGAAATGAGCAGTTTTGGGNGAGTTTGGGGGGCACGAGGTGCGGCACATTGCGGCGGTACTTCA…
Pteridium_aquilinum	SRR043594.147431	sm_9098|estExt_Genewise1.C_30146|cesA	511-5	555-723	168	70.93	2.4e-59	TCAGCCGCGCAGGTTCATATCCTTCCATGCCTTCTTCTATGTCTTCCAAGTTGAACATAGGTACCGTGGAATCGGTTCTGACAGGAGGTTGACTCTTCTTCTCTGCTTTCTTCGACTTCCCAGACTTAATCTTTGCTTTCCGTGGCCCACAGCACCATCCAGGTAGGCAATCACATGCCATTGTCTTTTTCTTAGGCTGAATAGGAGGCTCATACCCATACAAGGCTTGCCTTCTGAAGCAACATCCAGTCCCGACATAAACAGGGCCTTGGATTCCATCTAGCCCTTTCATGTTGATATCAAAGAACACTGTGTTGCGATTGGCGTAACGATCATTTGCATCAATACCATCAAACCTTTGTGGGAATTGAACATAACAGACTTGCGGCCCACAGTGGG…
Pteridium_aquilinum	SRR043594.1477	sm_4713|e_gw1.0.15.1|cesA	497-25	266-422	156	89.17	2e-79	TCAGCCGCGCAGGTCCATTTCTAGCAATTCTGAAGTCTCAGATAGAGACTCAAAGGTAAGCATGGATGCACCATCGTCAGATACATAGCATGACACCTTGTCCACTGGGTAATCAACAGCAAGAATGGAGAGCACAGTATTGGCAGTCACAATGGGAGGCTCCTTCAAGGGGTCCACTGTACTCACAAAGACATCCACAGCTGCCAGTTGAGATGGTTCCCCTTCTCTTTCGTATCGTAAAGAAGCCTGTCCAGGTAGGTCTCTCGATTAATGGGAAACCACTTGGGAAATTGATCAAGAATCCATGAGAAAGCAAAACCAGATCTCACAGACAATAGAAGTTAGCCACAACCCAAATGCATTTGGAACAGGATTCAAGATTCGATATCTAGAAAAAGA…
Pteridium_aquilinum	SRR043594.147824	os_40304|LOC_Os07g10770.1|cesA	509-9	923-1077	154	56.02	9.4e-37	TCAGCCGCGCAGGTACGTTGCTGTGGTTAGTTGTCTGAGAGGTGAAGGGGTCTTATTCCTTACCCATAGAAGGGAGAAGATGGAAGCTAGTAGGATCGACCAGACAATCACAATGGTGGGTNTCCGATTTTGCTTCCCATTAAACCCTTCAAGGGAAAGGGTAGAGATGGACTATGACCCCAGAAGGCAAAGAAGAGCTTTCCAAACAGAGGGCCCCCATGACTGGTATCCACTGTTGAGGGCATCAGATATACCAGCAACCACACCAAACTAAATTTATCACAATCAATGTCGTCGGAGGTACCCAAAAAGACTTGTACCACTTGAAGACTGTAGNGCTCACCAAAAGGTCCTTCAAGTCAATCCGTACCCGCCCTTTTTGAAACGTGACCCGTTAAA…
Pteridium_aquilinum	SRR043594.149994	sm_6907|estExt_Genewise1.C_600296|cesA	466-56	937-1072	135	83.94	2.8e-54	TCAGCCGCGCAGGTCGCAAAAAATTCACTCTCCAGGTGCCGATCAAACACTAATCGCACTGCAAACCACACACTTCCAAATTGGGTCCTTGCTGCTTTGGCAAAAATGGGTTGACCCTCACCCATAGGAGCGAGAAGATAGACGCAAGTAGAATCGACCACACCACAACGATAGTTGGTGTTCGGTTCTGCCTGCCCATGAGACCCTTCAGGAAAGGATACAAGTGCATAATGACCCATATGGCAAAGAACAACTTTCCAAAAAGAGGTCCCCATGACTGATACCCATTGTTGATGGCATTGGAGATTCCCGCAACTATACCAACCATGTTAATGATGAGAAGAGTGGTTGGGGGTATCATAAGCGTAGTCCATTTAAAAGCATATAGCTCTCCGAACT…
Pteridium_aquilinum	SRR043594.153451	sm_9098|estExt_Genewise1.C_30146|cesA	494-17	749-905	156	84.91	4.6e-61	TCAGCCGCGCAGGTCTTGCAAAGTTGCTTATCGTGGGAATAATGAATTTTCCCGTCAGCAAACAGATGGCAGGTAGAGTACAATACACCACCAGAGGGATAGACGTGAGAGGGTACACTATGGTGTTTATGTACGCGAACCTCTCCAGAAATTTCAATCGCCCACCGTAGCCATACCAAAGAGGACAATGCCTGCTAAGAAAAATCTCCACTGAGCCAAGAGCCCACCGGAGCACTTGATTCAAACGATCCGAAAGATTGATGGGTGCAGAACCCTTGAAGGCAGCCCGAGTAGGCATACAATAGATAGATCGCCAGCCACGGGCATGCATCTTGAATCCTGTAAGATATCCTCTGTCACTGACCCATAGATCCATCCAATCCTCAAGTCCCCCAGTCT…
Pteridium_aquilinum	SRR043594.15421	sm_4713|e_gw1.0.15.1|cesA	16-466	812-952	140	60.53	1.6e-40	TCAGCCGCGCAGGTCCCTATTAATCTCTCAGATCGTTTGAACCAAGTTCTTCGGTGGGCTCTTGGGTCTGTTGAGATTTTACTCAGCAAGCATTGCCCATTGTGGTATGGCTATGGTGGACATTTGAAATGGCTTCAGCGGTTGGCCTACGTAAACACCATCATCTATCCTATAACCTCAATACCATTGTTGGCCTACTGTACCCTTCCAGCTGTGTGCTTGCTTACAGGGAAATTTATCATACCTGCGATCAGCAACTTTGTCCAGTTTATTGGTTTCTATCTTCTTCTTTTTCTTTGTTCTAACTTCTTTTCGTCCCTACCGTTGGTTATTCTTAGTAGTAGTGGTCGGGTGGGGTGGGTAGGTAGGGTAGTTGTAGTGTAGTTTGGGTTGGGTAAG…
Pteridium_aquilinum	SRR043594.154331	AT4G18780.1|AT4G18780.1|cesA	416-15	762-890	128	67.91	3.4e-36	TCAGCCGCGCAGGTAATGAGAAGTGTTGTTGGGGGTATCAAAAGTGTTGTCCATTTGACAATGTAGAGCTCACCAAAATCTGCGTCATCAGCTGCTTTGGCAGTGACAGTAAAGTTGGTGTCTATACCTGCCAGCATCTTCAGGAACCTTGGAAGACGGCAAAGAGATGGGCTGAAACACCTCCAATGACCCAAAACTAGCTCATTACGCCACAACTCCTCGATGCTGACACCACTCCATCGGAGCTACAAGACACGGCAGTCACAATAATAGGAAAGGAAAGACCCAGAACAGAACGACTTAGCGTAGGTTAGAGAGCGTTGGTAGTGATAATTTACTGTGAGAGACAGATGNTGGTCGTACGGTTACGGTAAAACCGTAAACGGTTAAAACGGTAAC…
Pteridium_aquilinum	SRR043594.163190	sm_4713|e_gw1.0.15.1|cesA	17-422	814-930	116	57.04	9.6e-20	TCAGCCGCGCAGGTTTAATCTCTCAGATCGTTGAACCAAGTTCTTCGGTGGGCTCTTGGGTCTGTTGAGATTTACTCAGCAAGCATTGCCCATTGTGGTAATGGCTATGGTGGACATTTGAAATGGCTTCAGCGGTTGGCCTACGTAAACACCATCATCTACTCCTAACTAACCTCAACTACCTATTGGTTCGGCCTACTACGTACCCTTCCAGCTGTGTGTCTTGTCTTACGAAGGGGTTAAAATTTACTACTAACTTACCTGTACGTACTCACGACTAACGTTCGACCGTTAAGTTTAGTGGTTCATTCTCTTCTTTTCGTTCGTACTAAACTTTCGTTTCGCCTACGTGGTATCTAGAGTNTCGGTCGGGTGGGGTGGAGGTAGGTATGGATGGTA…
Pteridium_aquilinum	SRR043594.165072	sm_4713|e_gw1.0.15.1|cesA	507-15	834-995	161	79.75	1.2e-52	TCAGCCGCGCAGGTGACACCCACCAAATTGACAACAATCAAAGTAGTTGGGAGGGATGAGAAGGCTCGTCCACTTGAAGACATACAGCCCCCCAAACTCTGCATCATCTGATGCCTTGGCTGTGGCTGTAAAATTTGTGTCGATTCCAGCGAGGACCTTGAGAAGCCCTTGAAACACAGCAAAAAAGATGAGCCGAAACACCTCCAATCACCCAGAATTGCTCATTTCTCCACCAATCATCAATCCCCACTCCACCCCACCGCATCTCTAAGATACCAGTGGCAAAGATTGACAAGAAAAAGAGAGATGAACCATAAAACTGGACAAAGTTGCTGATCGCAGGTATGAATAAATTTCCCTGTAAGCAAGCACACAGCTAGGAAGGGTACAGTAGGACCA…
Pteridium_aquilinum	SRR043594.167007	sm_2171|e_gw1.8.11.1|cesA	525-17	756-919	163	75.15	3.4e-55	TCAGCCGCGCAGGTTTCCTCCACCACTCATCAATTCCCACTCCACTCCATCGTATCTCCAGAATTCCGGTAGCAAAGATGGAAATGAAGAGTGAAATGAACCACAAACTAGCAAAGCCATCAATCGTGGGGATTATAAATTTCCCTGTTAGCAGGCAGACTGCTGGAAGAGTGCAGTACGCCAGTAAAGGAAGGGATGTGAACGGGTAGACAATGGTGTTGATGTAAGCAAGGCGTTCAAGCAACTTCAAACCGGTTCCATAGCCATACCAAATGGGACAATGGCGACTCGCAAAAATCTTCCACAGAGCCTAGTGCCCATCGAAGCACTTGATGCAGACGATCCGTCAACGTTGATCGGGTGCAGAACCCTTGAACTGCAGGCCTCCGTGGCACTGCC…
Pteridium_aquilinum	SRR043594.169808	pp_1195|estExt_fgenesh1_pg.C_2130003|cesA	472-79	398-529	131	88.64	7.4e-49	TCAGCCGCGCAGGTACAAATGCACCCTTTTTTTCTGAACTTGGACTGTGATCATTACATCAACAACAGCAGAGCCCTAAGGGAGGCTATGTGCTTCATGATGGACCCCACTGTGACCCAAAAAATACCTGAATCATGCCAGGATGGTCCCTGGTGTTGTTTCCAGGCCATGGAGTACCATCTTGCATTATCCATCCCTCATCTGGAATCTTTAAGGCTTTGGCAACCAAAGCATTCACGCGCACTTTGAACTCCTCATACTCTCTCTTCATTGCTCTTCTCTCCTTCACAAAGTTGGCTGAACCTTGTCTTTCAGATAATCTATTTTCTGTAGAGAAATAGACTTCCGGAGCTCTGGCTCATGTTGAAGTTCTTGCAAAAGGGACCCATTTTCTAGCAA…
Pteridium_aquilinum	SRR043594.173616	sm_6907|estExt_Genewise1.C_600296|cesA	543-16	882-1056	174	80.34	9.9e-67	TCAGCCGCGCAGGTGGAAAGGGTCAATCCTTACCCAAAGTAAAGAGAAGATGGACGCCAAAAGCACTGACCACACGATGACAATAGTGGGTGTTCTGTTCTGTCTGCCCATAAGCCCTTTCAGGAAAGGATACAGATGTACAATCACCCAAAATGCAAAGAAAAGCTTTCCGAACAAGGGACCCCATGAAGAGTAGCCATTACTGATTGCATCAGAGATGCCTGCAACAACTCCGACTAGGTTGATAACCAGTAATGTGGTGGGCGGGACAAGGCAACGATGTCCATTTGAAAAGGTAAAGCTCTGCAAACTGGTCTTGATCATCAGATCCCTTGGAAGTGACCGTAAAATTAGTGTCGATACCTGCTAACACCTTCAATAAACCTTGAAACACAGCAA…
Pteridium_aquilinum	SRR043594.179269	AT5G03760.1|AT5G03760.1|cslA	14-472	150-300	150	82.89	3e-67	TCAGCCGCGCAGGTGTCAAAGATGGGCGAGTAAGGGGATCAACATTAAGTATGAGGTGAGGGACAATAGAAATGGATACAAAGCAGGTGCTCTCAAAGAGGGCATGAAGAAGAACTATGTGAAAGAATGTGACTATGTTGCCATCTTTGACGCGGACTTTCAACCGGATCCGGAGTACCTGTGGAGGACCGTCCCCTTCCTCATGTACAATCCCGAGATCGCTCTAGTGCAAGCTAGGTGGAAGTTTGTGAACTCGGATGAATGTTTGATGACAAGGATGCAAGAGATGTCCCTGCATTATCATTTCTCAGCGGAGCAAGAAGTCGGCTCATCCACACATGCCTTTCTTCGGTTTTAATGGTACTGCTGGTGTGTGGAGGATAAATGCAATCAATGAGG…
Pteridium_aquilinum	SRR043594.180938	pp_4876|e_gw1.29.2.1|cesA	377-16	960-1079	119	86.78	2e-51	TCAGCCGCGCAGGTCAAGGAAAGGGTCAATCCTTACCCAAAGTAAAGAGAAGATGGACGCCAAAAGCACTGACCACACGATGACAATAGTGGGTGTTCTGTTCTGTCTGCCCATAAGCCCCTTCAGGAAAGGATACAGATGTACAATCACCCAAAATGCAAAGAAAGGCTTTCCGAACAAGGGACCCCATGAAGAGTAGCCATTACTGATTGCATCAGAGATGCCTGCAACAACTCCGACTAGGTTGATAACCAGTAATGTGGTGGCGGGACAAGCAACGATGTCCATTTGAAAAGGTAAAGCTCTGCAAACTGGTCTTGATCATCAGATCCCTTGGAAGTGACCGTAAAATTAGTGTCGATACCCCCGCGTACTCTGCGTTGATACTGGCCGCTCGTC…
Pteridium_aquilinum	SRR043594.181660	AT2G32540.1|AT2G32540.1|cslB	19-378	441-559	118	45	7.6e-25	TCAGCCGCGCAGGTCACTTATGAGGAGAAGACAAGTTGGGGAAAAGAGGTTGGCTTGATCTATGGTTCTTTAACGGAGGACTTGATGACCAGTACGAAGATTCATAGTAGAGGGTGGAAATCAGTGTGTTGTATACCATGCCCTCCAGCCTTTTTGGGTTGTGCTCCATCAACAAGTGAGGATGCCTTAACAACTAGAAAAAGNTGGAGCATGGGGATTCTAGAGATCTTATTCTCCCCGTGTTCTCCATATTTAGTGTAATAAGACTAAAGGATTAACTTTTACCCAGAGAATGATCTATGTCTATATGTCCACAACGGTACTAGCATGCTTCACCCTATTTGGTATTATGCATTGCTACCTGCTTTANCAATACTTGGAGAAAGGGGTCCCACTATA…
Pteridium_aquilinum	SRR043594.191350	sm_18364|estExt_Genewise1Plus.C_490155|cesA	7-525	803-971	168	82.76	1.4e-65	TCAGCCGCGCAGGTCTGGCGATCTATCTATTGTATGCCTACTCGGGCTGCCTTCAAGGGTTCTGCACCCATCAATCTTTCGGATCGTTTGAATCAAGTGCTCCGGTGGGCTCTTGGCTCAGTGGAGATTTTTCTTAGCAGGCATTGTCCTCTTTGGTATGGCTACGGTGGCGATTGAAATTTCTGGAGAGGTTCGCGTACATAAACACCATAGTGTACCCTCTCACGTCTATCCCTCTGGTGGTGTATTGTACTCTACCTGCCATCTGTTTGCTGACGGGAAAATTCATTATTCCCACGATAAGCAACTTTGCAAGTCTCTGGTTTATTGGTCTCTTTCTCTCCATTTTTGCGTACGGGCATTATTGGAGATGCGGTGGAGTGGAGTTCGGGCATTGAA…
Pteridium_aquilinum	SRR043594.193763	AT4G18780.1|AT4G18780.1|cesA	512-136	861-986	125	63.78	4e-38	TCAGCCGCGCAGGTCAAAACCTAGTCAATAGACATATTTGCAGTCCAGTTACTGCAATTCCATTTTGACAGGTGGTAATATTACCATAATAACATCCCAAAAGTCTTGAATTCAAAGAATTGCAATTACTCTAACTCAGCAATCAATGGAAATGCAGCTCTGGGCCACGGTTGTGCTATTAGCGGTGTTCACAAATGGGTTGATACGGACCCAAACAAGAGAGAAGACAGAAGCCAACAGCACTGACCATAGAACAACTATGGTGGGAGTTCNGTTTTGGCGACCCATGAGACCTTTGAGGAATGGATAGAGATGGAGGATCACCCAGAAGGAAAAGAACACTTTGCCAAAAGTGGCCCCAAGCCTCGATATCCTTTGTTAGAGTTGCATCGGNAATCC…
Pteridium_aquilinum	SRR043594.194937	sm_9098|estExt_Genewise1.C_30146|cesA	509-15	369-531	162	85.98	5.4e-66	TCAGCCGCGCAGGTTAGACGAGGTAATTCATTACCTTCAATATCACGAACACCATCATGACCAAGGAAAACCTGGATCATTCCAGGATGATCCCTGACATTGTTTCCTGGCCATGGAGTCCCATCCTGCATTGTCCAACCCTCCTCTGGAACCTTTTGTGCCATGGCAACCAAGCCATTTATTCGAACTTTGAATTCTTCATATTCCCTCTTCATGGCACGGCGTTCCCTAATGAATGTTGGATCTACTTTATCTCTCAAATAGTCAACTTTCTGAGCAAAAATACCATTCTGGAGCCCGAGGTTCAATGGTGAATTTCTTACAAAATGGTACCCACTTTCTTGCAAATTCAGATGTCTCAGAGAGTGCCTCAAAAGTAGCATGGCAGCCCCATCCATC…
Pteridium_aquilinum	SRR043594.196606	sm_6907|estExt_Genewise1.C_600296|cesA	16-322	910-1012	102	84.47	1.8e-48	TCAGCCGCGCAGGTCATTGATGATTGGTGGAGAAATGAGCAGTTCTGGGTGATTGGGGGTGTCTCTGCCCACTTATTTGCCATCTTTCAAGGTCTGCTTAAGGTGCTTGCTGGCATTGAGACAAACTTTACGGTCACTTCAAAAGGTGGAGATGATGAAGACTTTGGTGAGCTCTACATCTTCAAGTGGACAAGTCTTTTGGTACCTCCGACGACATTGATTGTGATAAATTTAGTTGGTGTGGTTGTTGGTATATCTGATGCCCTCAACAGTGGATACCAGTCATGGGGCCCTCTGTTGGAAGCTCTTCTTTGCCTTCTGGTCATAGTCATCTCTACCTTCCTGAGGTTATGGAGNAANCGNCNCNTNNNTNNGNNCTNNCTCNTCTCTCCTCTATGG…
Pteridium_aquilinum	SRR043594.196860	sm_9098|estExt_Genewise1.C_30146|cesA	483-15	443-599	156	83.44	2.3e-63	TCAGCCGCGCAGGTGCACACTCTCTTGCCGAGCTGTGGGTCCATCATAAAACACATGGCCTCTCGAAGGGCTTTGCTGTTGTTGATATAATGATCACAATCCAAGTTTAAGAAGTATGGTGCATTGGTAAGAACCGCCGAAACTCTTACCAAAGCATTCATTGCACCAGCCTTCTTGTGATGATTGAATCCTGGGCGCTTTTCACGAGAGACATACACCAACCGTGGAAGCTCATCGCCCTCTGTATCATGGCCTCCACTATGACCAAGGAAAACCTGAATCATTCCAGGGTGATCACGCTGGTTATTTCCTGGCCACGGACTGCCATCTTGCATTGTCCATCCATCCTCGGGCACCTTGTGTGCCTTAGCAACCAGGGCATTACTCTAACCTGAACCT…
Pteridium_aquilinum	SRR043594.197908	sm_6907|estExt_Genewise1.C_600296|cesA	379-18	930-1051	121	57.26	1.3e-19	TCAGCCGCGCAGGTTTACACCCAAAGCAAAGAGAAGATGGACGCCAAAGCACGGACCATACAATGCAATGGTTGGAGTTCTGTTCTGTCGTCCCATAAGACCTTTGAGGAAAGGATATAGGATGGACAATGACCCAAAGGCAAGAAAGCTTTCCAAANAGGGACCCATGAAGCGTAGCCATTACAATTGCGTTCTGAGATTACCGAGCCGTANAACACCCTNTAAAGTTGATAAACCAATAGTGTCCGTAGGAGGGTACCCTAGGCCAAACTTCGGAATTTGGTTCCCCAAGTTTTTTAGGAAACGGTACGGGTTAAAAAAGGGCCCCGTTACCGTTTAGGACCGGTAAAACTTTTCGGGGACCCCTTTTTACGGGAAACTTCCCGTAAACGTTCCTTA…
Pteridium_aquilinum	SRR043594.201792	os_29053|LOC_Os05g08370.1|cesA	356-4	659-770	111	53.39	1.5e-28	TCAGCCCGCGCAGGTTCCTATCTCCATTCCCCAGTCTGTTTTATCCTCATACCCACAGCTGATCACATGAATAGCTTCTTTCAGCAGACCAGCAGGATTTGCAGATGGGGGAACTCCTCCGTCCTCTAGCAAGGTAGAGGCTAGAAATACTGGAGACTGTCCAAATCTTTCTCAAATTTTTCTTGGTACTATCAAAAGAGATTTGTCATCATCATACCCTTCCAAGCCCCTACTTCTATATCTTCCAAGTTAAACATTTGGCTACAGAGGAGTCTGTTCTAGCTAGGGGGTTTCTTCGTTACTCTCCTTTCTTGGTTTTACTAGGTCTTGACTTTGTTGGACGTCGAACCACAGCACCATCCCCGGTAAACTACGTACCACGTATCGGACCTAGTTTAC…
Pteridium_aquilinum	SRR043594.204742	AT5G09870.1|AT5G09870.1|cesA	485-17	841-996	155	82.05	4.3e-53	TCAGCCGCGCAGGTCATGAGTCATATCCATTGGAGATGGCATCTGAAATCCCAACTATGACTCCAATTATGTTGATCAACAACAACGTCATGGGAGGAATCAGTAATGATGTCCACTTAGAATATGTACAGCTCGGAAAATTCTCCATCATCTCCTCCTTTTGAGGTGACCATGAAGTTTGTGTTAACACCTGCTAAAACCTTCAGCAGACCCTGAAACAGAGCAAATAGGTGTGATGAGACACCACCAATCACCCAGAACTGCTCATTTCTCCACCAGTCATGTATTCCAACACCTCCCCCACTCGCATTTCGAGGATACTGGTCACAGCTATGACTACGAGAGGGACATGAAAAGGATACTGGCATAATTGACTAATCTCAGGGACTAATAACTTTC…
Pteridium_aquilinum	SRR043594.207175	pp_4876|e_gw1.29.2.1|cesA	412-89	993-1095	102	75.7	7.3e-36	TCAGCCGCGCAGGTTGAACCAAACTCACTAACAACTTGATGTTAGGAGGTACACGCGCTCCCATTCTTATGGTGACAAATTGAGCATGCTAACAATTGATGCCACACTGCTTCAGATTTGGCCCGTTGACGCGAACAAGGAAAGGGTCAATCCTTACCCAAAGTAAAGAGAAGATGGACGCCAAAAGCACTGACCACACGATGACAATAGTGGGTGTTCTGTTCTGTCTGCCATAAGCCCCTTCAGGAAAAGGATACAGATGTACAATCACCAAAATGCAAAGAAAAGCTTTCCGAAACAAGGGACCCCAATGAAGAGTAGCCATTACTGATTGCAATCAAGAGATGCCTGCAACAACTCCGACTAGGTTCGATAAACCCGAGTTAAACTGTACGGGTT…
Pteridium_aquilinum	SRR043594.207660	pp_8706|estExt_fgenesh1_pm.C_300004|cesA	483-15	418-573	155	90.38	7.3e-76	TCAGCCGCGCAGGTTCTTAAAGCCTTACTGTTATTGATGTAGTGATCACAGTCCAAATTGAGGATGTAAGGGGCATTAGTCAGCACAGCGGACACACGCACACAAGCATTCATAGCCCCTGCTTTCTTGTGATGATTATAACCCGGCCTTTTCTCTCTTGAGACATAAACAAGCCGAGCCAAGTGATTTCCATCATTGTCAACACCACCACTATGTCCCAAGAAGACCTGAATCATGCCAGGGTGATCACGGATGTTATTCCCTGGCCATGGAGTCCCATCCTGCATAGTCCAGCCCTCGTCTGGAACCTTCTGCGCTTTTGCCACCAAAGCATTGATTTGGACCTTGAACTCTTCNTATTCCCTCTTCATTGCCCTCCTCTCCTTTACAAAAAGAGGG…
Pteridium_aquilinum	SRR043594.209934	sm_4713|e_gw1.0.15.1|cesA	488-16	836-992	156	77.85	2.2e-61	TCAGCCGCGCAGGTCTAAATTTATCACAATCAATGTCGTCGGAGGTACCAAAAGACTTGTCCACTTGAAGATGTAGAGCTCACCAAAGTCTTCATCATCTCCACCTTTTGAAGTGACCGTAAAGTTTGTCACAATGCCAGCAAGCACCTTAAGCAGACCTTGAAAGATGGCAAATAAGTGGGCAGAGACACCCCCAATCACCCAGAACTGCTCATTTCTCCACCAATCATCAATGCCCACTCCACTCCATCTCATCTCCAAGATACCAGTGATAAAGGTAGACAAGAAGAGAGAAATGAACCAAAGACTAGCATAGTCACTTATCGAGGGGATGATAAATTTCCTGTGAGCAGACAAACTGCAGGAAGAGTACAGTAGGCCAACAAGGGAAGGGAGGTA…
Pteridium_aquilinum	SRR043594.213491	os_56190|LOC_Os10g32980.1|cesA	531-14	759-926	167	79.65	4.8e-54	TCAGCCGCGCAGGTAGAAGGCCTTGGAAGACTGCAATAGATGTGCAGAGACACCACCGATCACCCAAAATTGTTCATTACGCCACCAGTCTTGGATGCTAACTCCGCTCCCATCGAAGTTCAAGCACACCAGTTGCTATGATGGAAAGGAAAAGTGCCAAGAACCATACACTTGTAAAAGTTGCTCAGAGTTGGGATGATGATTTTCCAGTTCAGGAGTACAAAACAGCTGGGATAGTACAATAAGCGAGTAAAGGAATGGAAGTGAAAGGGTAAACGATAGGTGTTGATGTAAGCAAGCCTCTCCAGCCGTTTCAGTTTTCCGCCGTAGCCATACCCAAAGTGGGCAGTGACGACTGAGGAAATTCTACAGAACCCGAGAGCCCATCCTCAGACTTGG…
Pteridium_aquilinum	SRR043594.218390	sm_4713|e_gw1.0.15.1|cesA	17-507	810-970	160	80.37	2.3e-64	TCAGCCGCGCAGGTGGTCTGCCCCTATTAATCTCTCAGATCGTTTGAACCAAGTTCTTCGGTGGGCTCTTGGGTCTGTTGAGATTTTACTCAGCAAGCATTGCCCATTGTGGTATGGCTATGGTGGACATTTGAAAATGGCTTCAGCGGTTGGCCTACGTAAACACCATCATCTATCCTATAACCTCAATACCATTGTTGGCCTACTGTACCCTTCCAGCTGTGTGCTTGCTTACAGGGAAATTTATCATACCTGCGATCAGCAACTTTGCCAGTTTATGGTTCATCTCTCTTTTCTTGTCAATCTTTGCCACTGGTATCTTAGAGATGCGGTGGGGTGGAGTAGGGATTGATGATTGGTGGAGAAATGAGCAATTCTGGGTGATTGGAGGTTGGTTTC…
Pteridium_aquilinum	SRR043594.220470	pp_4876|e_gw1.29.2.1|cesA	19-346	987-1095	108	88.07	4.3e-51	TCAGCCGCGCAGGTCCTCTTCAAATGGACATCATTGCTGGTCTCTCCTACGACACTATTGGTTATCAACTTAGTGGGTGTTGTCGCTGGTATCTCAGACGCAATTAGTAATGGCTACTCTTCATGGGGTCCCTTGTTTGGAAAGCTTTTCTTTGCCTTTTGGGTCATTGTCCATCTATATCCTTTCCTCAAAGGTCTTATGGGACGACAGAAACAGAACTCCAACCATTGTCATTGTATGGTCCGTGCTTTTGGCGTCCATCTTCTCTTTGCTTTGGGTGAGATCGACCCTTTCCTGGTACGCGTGAATGGGCCAAATCTTACGCAGTGTGGCAGTTAACTGCTAAAGGTTATGACCATCAGCGAGTATGGCNTTAACTGCTAAAGATTATTGAGTGAT…
Pteridium_aquilinum	SRR043594.222721	sm_6907|estExt_Genewise1.C_600296|cesA	374-10	850-971	121	82.11	6.5e-43	TCAGCCGCGCAGGTGGCTCGTCCACTTGAAGACATACAGCTCCCCAAACTCTGCATCATCTGATGCCTTGGCTGTGACTGTAAAATTTGTGTCGATTCCAGCGAGGACCTTGAGAAGCCCTTGAAACACAGCAAAAAGNTGAGCCGAAACACCTCCAATCACCCAGAATTGCTCATTTCTCCACCAATCATCAATCCCTACTCCACCCCACGCATCTCTAAGATACCAGTGGCAAAGNTTGACAAGAAAGAGAGATGAACCATAAACTGGACAAAGTTGCTGATCGCAGGTATGATAATTTCCCTGTAAGCAAGCACACAGCTAGGGAAGGGTACAGGTAGGCCAANATGGTATGAGGTTANAGGATAGATGAGTGGTTGTTTACGTACGGTACCAACC…
Pteridium_aquilinum	SRR043594.226234	sm_9098|estExt_Genewise1.C_30146|cesA	511-5	556-723	167	73.1	1.8e-56	TCAGCCGCGCAGGTTCATATCCTTCCATGCCTTCTTCTATGTCTTCCAAGTTGAACATAGGTACCGTGGAATCGGTTCTGACAGGAGGTTGACTCTTCTTCTCTGCTTTCTTCGACTTCCCAGACTTAATCTTTGCTTTCCGTGGCCCACAGCACCATCCAGGTAGGCAATCACATGCCATTGTCTTTTTCTTAGGCTGAATAGGAGGCTCATACCCATACAAGGCTTGCCTTCTGAAGCAACATCCAGTCCCCGACATAAACAGGGCCTTGGATTCCATCTAGCCCTTTCATGTTGATATCAAAGAACACTGTGTTGCGATTGGCGTAACGATCATTTGCATCAATACCATCAAACCTTTGTGGAATTGAACATAACAGACTTTGCGGCCCACAGTGG…
Pteridium_aquilinum	SRR043594.226849	sm_9098|estExt_Genewise1.C_30146|cesA	521-16	711-875	164	73.96	2.4e-62	TCAGCCGCGCAGGTTGAGAGGGTACACTATGGTGTTTATGTACGCGAACCTCTCCAGAAATTTCAATCGCCCACCGTAGCCATACCAAAGAGGACAATGCCTGCTAAGAAAAATCTCCACTGAGCCAAGAGCCCACCGGAGCACTTGATTCAAACGATCCGAAAGATTGATGGGTGCAGAAACCTTGAAGGCAGCCCGAGTAGGCATACAATAGATAGATCGCCAGCCACGGGCATGCATCTTGAATCCTGTAAGAATATCCTCTGTCACTGACCCATAGATCCATCCAATCTCAAGTCCCCAGTCAGTTTTGTCCTCGTATCCACAGCTGATGACATGAATGCTTCCTTGAGTACGCCCAGCAGGATTTGCAGAAGGAGGAACCCCTCCTCCTCTAGT…
Pteridium_aquilinum	SRR043594.228190	sm_6907|estExt_Genewise1.C_600296|cesA	500-15	827-985	158	80.62	1.7e-53	TCAGCCGCGCAGGTGACACCCACCAAATTGACAACAATCAAAGTAGTTGGAGGGATGAGAAGGCTCGTCCACTTGAAGACATACAGCCCCCCAAACTCTGCATCATCTGATGCCTTGGCTGTGGCTGTAAAATTTGTGTCGATTCCAGCGAGGACCTTGAGAAGCCCTTGAAACACAGCAAAAAGATGAGCCGAAACACCTCCAATCCACCCAGAATTGCTCATTTCTCCACCAATCATCAATCCCCACTCCCACCCCACCGCATCCTCTAAGATACCAGTGGCAAAGATTGACAAGAAAAGAGAGATGAACCATAAACTGGACAAAGTTGCTGATCGCAGGTATGAATAACTTTCCCTGTAACGCAAGCACACAGCTAGGAAGGTACAGTAGGCCAAC…
Pteridium_aquilinum	SRR043594.230116	sm_6907|estExt_Genewise1.C_600296|cesA	317-8	887-992	105	75.7	1.5e-35	TCAGCCGCGCAGGTGAAATGCCTGCAACGACACCACCAAATTGACAACAATCAAAGTAGTTGGAGGGATGAGAAGGCTCGTCCACTTGAAGACATACAGCTCCCAAACTCTGCATCATCTGATGCCTTGGCTGTGACTGTAAAATTTGNGTCGATTCCAGCGAGGACCTTGAGAAGCCCTTGAAACNCAGCAAAAAGATGAGCCGAAACACCTCCAATCACCCNGAATTGCTCATTTCNCCACATCATCAATCCCTATCCACCCACGCATCNCTAAGNTACCNGTGGCAAGNTTGACAGAAAGTGACGTATCGGAAACCCTAGTAAAACCGTTCGGGGACCTTAAAAAAACGGGTTTTTCGGGACCCGTTTACGGTAAACGTTTCCCGGGTACCTAAAC…
Pteridium_aquilinum	SRR043594.230293	os_40304|LOC_Os07g10770.1|cesA	509-14	822-985	163	76.22	4.7e-56	TCAGCCGCGCAGGTGTCGTAGGAGGGACCAGCAATGATGTCCATTTGAAGAGGTAAAGCTCTGCGAATTGGTCTTGATCATCTGAGCCCTTGGCTGTGACTGTGAAATTAGTGTCGATACCTGCTAGCACTTTGAGAAACCCTTGAACTACTGCAAACAGATGGGCTGAACAACCTCCAATGACCCAAAACTGCTCATTTCTCCACCATTCTTCAATGCCGACTCCACTCCACCGCATCTCCAATATGCCCGTCGCAAAAAATGGAGAGAAAGAGACCAATAAACCAGAGACTTGCAAAGTTGCTTATCGTGGGAATAAGTGAATTTTCCCGTCAGTCAAACNGATGGCAGGTAGAGTACAATACACCACCAGGAGGATAGGACGTGAGAGGGTACACG…
Pteridium_aquilinum	SRR043594.230321	AT4G32410.1|AT4G32410.1|cesA	496-16	893-1052	159	90	3.1e-68	TCAGCCGCGCAGGTTTGAAGCTAGAAGAATAGACCACACGATGACAATTGTAGGGGTACGATTTTGACGACCCAACAAACCCTTCAAGAACGGATACAAATGGGCAATAACCCATATGGCAAAGAAAAGCTTGCCAAAAAGTGGACCCCAGGATTGGTAGCCACTGTTTATCGCATAAGATACACCAGCCACAATACCCACCAGGTTCACAATTAGTACCGTGGTTGGAGGGATGAGAAGGGTTGTCCATTTGAAAACATAAAGCTCTGCAAAATCTCCATCATCGTCAGATGCCTTTGAAGTGACAGTAAAGTTGGTATCAATTCCAGCAAGCACTTTCAGAAGACCCTGGAACACAGCAAAGAGATAGAGCTGATGTCCCACCAATGACCCAGAACT…
Pteridium_aquilinum	SRR043594.233746	os_40304|LOC_Os07g10770.1|cesA	365-15	771-885	114	81.03	4.5e-45	TCAGTCGCGCAGGTAATGATGAATTTTCCTGTCAGCAAGCAGATGGCTGGCAACGTACAGTACACTAGGAGAGGAATTGAGGTGAGTGGATAGACAATGGTGTTTATGTAGGCCAACCTCTCCAAAAGCTTCAATCGACCACCATAACCATACCAAAGAGGGCAATGCCTGCTTAGAAAAATCTCCACGGAGCCCAAAGCCCAACCGAAGCACTTGATTCAGACGATCAGAAGATTAATGGGTGCAGACCCTTTGAAAGCAGGTCGAGGAGGCATGGCAATAGATCGATCCGCCAACCGACGGGCAATGACATTTAAATCCAAGTAAGAACTATCCTCTGTAACAGACCCAATAACTCCCGCTACTCTCGCGTTGATACTGGCCGCTCGTCTGAGACTG…
Pteridium_aquilinum	SRR043594.233949	sm_4713|e_gw1.0.15.1|cesA	466-13	776-927	151	83.55	2.3e-67	TCAGCCGCGCAGGTCATTTCTCCACCAATCATCAATCCCTACTCCACCCCACCGCATCTCTAAGATACCAGTGGCAAAGATTGACAAGAAAAGAGAGATGAACCATAAACTGGCAAAGTTGCTGATCGCAGGTATGATAAATTTCCCTGCAAGCAAGCACACAGCTGGAAGGGTACAGTAGGCCAACAATGGTATTGAGGTTATAGGATAGAATGATGGTGTTTACGAGGCCAACGCTGAAGCCATTTCAAATGTCCACCATAGCCATACCACAATGGGCAATGCTTGCTGAGTAAAATCTCAACAGACCCAAGAGCCCACCGAAGAACTTGGTTCAAACGNTACTGAGAGATTAATAGGGGCAGACCCTTTGAAGGCTGGCGCAAGGGCCATGCAGTA…
Pteridium_aquilinum	SRR043594.242278	os_33857|LOC_Os06g02180.1|cslD	469-9	692-851	159	54.38	4.3e-37	TCAGCCGCGCAGGTCACATTGATGGCTTCTGCAACAGTGCCTGCATCTAGGGGCTCGCGGGGTGATGTGAGGAGGCCCGACGGGCGCCCATTGGTGCTTCCTGCATAGTCTGCAAGGGGGGCGTCCCTCAAGCTCTGCCACAGGAATTGAAGCCACAAGTGTAGTCGAGCCTCCAAACTTGCGAGGCAGAAGTTGCGCTTCCATGTCCTCGGTTTCCNCCTCAGCAGCCACACCCCGTCTCAAAAGCCAACGCTTACAATTCACCTTCGTCTTGCGGCGCCCACAGCAGCCACCATTCTCTGTTGTCCTTGGTGGATCGAAGCCATAGGGGGCAACTCGGCGGAACACACACCCCGTCCGAACATACATAGGCCCCTGGACCCCGTCTACGAGCCCTCA…
Pteridium_aquilinum	SRR043594.246166	sm_6907|estExt_Genewise1.C_600296|cesA	443-14	918-1059	141	81.82	4.2e-52	TCAGCCGCGCAGGTTGGCTCATAAATGGGTCTATCCTTACCCAAGAAGAGAAAGATGGATGCTAGAAGAATTGACCACACGATCACAATTGTAGGTGTGCGGTTCTGCCTTCCCATTAAACCTTTCAAGAAAGGATAAAGATGAACTATCACCCAGAAGGCAAAGAACGAGCCTTCCAAACAAAGGGCCCCAGGACTGATAGCCACTGTTCAATGCATCTGAAATGCCTGCAACGACACCCACCAAAATTTCGACAACAATCAAAGTAGTTGGAGGGGATGAGAAGGCTCGTCCACTTGAAGACATTACAGCTCCCCAAACTCTGCATCATCTGATGCCTTGGCTGTGACTGTAAAACTTTGNGTCGATTCCAGCGAGGACCTTGAGAAGCCCTTGAAC…
Pteridium_aquilinum	SRR043594.250229	pp_8706|estExt_fgenesh1_pm.C_300004|cesA	442-5	290-435	145	82.88	6e-66	TCAGCCGCGCAGGTTACATTTCTGGAGCCCGAGGTTCACTACTGAATTTCTTGCAGAAAGGAACCCATTTCCTGGCAAACTCTGACGTTTCTGACAAGGTTTCAAAGGTCAGCATCGCTGCACCATCATCAGACACGTAGCACGACACCTTGTCTACTGGATAATCCACAGAAAGAATGGATAGCACAGTATTGGATGTAACTAAAGGAGGCTCCTTCAGTGGATCCACTGTACTCACATACACATCTACTGCGGCAAGCAGTGAAGGTTTGCCTTCAGGTTCATACCTGAGAGAGAGTCTGTCCAAAAATGTTTCCCTGTTGATTGGGAGCCATTTCGGAAACTGATCTAGAATCCACGATACTGCAAACCAGATCTCGCATATGACAGAGGTGATCC…
Pteridium_aquilinum	SRR043594.251311	AT5G05170.1|AT5G05170.1|cesA	16-429	943-1066	123	65.69	1.2e-20	TCAGCCGCGCAGGTTTCAAAAGCATCAGACGAAGATGGGGATTTTGCTGAACTTTACCTTGTTCAAATGGACTAACCCTCTCATCCACCAACTACTCTCCTCATTATAAACTTGGTGGGGGTTGTTGCAGGAATCTCCTATAGCCATTAACAGCGGTTTATCAATCATAGGGTCCCTACTTTGGTAAGCTGTTCTTCGCCTTCTGGGTGAACTTCCAATTCCCATCTCTAACCCCTTCCTCGAAAACGGGTTTTCGACTTCGGGGTACGCCCTAAAAAACCCGGGACTACCCCGACCCAATTTGGTTGTCCGTATGGTCGATTCTGCTTGCCTCCATTTTCGTCTTTGCCTAGTGGGTGCGGATTGGATCCCGTTTANAACCGAGAGTTACCGGGCCCG…
Pteridium_aquilinum	SRR043594.251819	sm_2171|e_gw1.8.11.1|cesA	8-490	548-703	155	70.19	6.3e-64	TCAGCCGCGCAGGTCGGCGGTTCTTACCAATGCACCATACTTCTTAAACTTGGATTGTGATCATTATATCAACAACAGCAAAGCCCTTCGAGAGGCCATGTGTTTTATGATGGACCCACAGCGCGGCAAGAGAGTGTGCTATGTGCAGTTTCCCCAAAGATTTGATGGCATAGATCTGCACGATCGTTATGCCAATCACAACACTGCCTTTTTTGATATTAACTTGAAAGGTTTGGATGGGGTGCAAGGTCCTGTATACGTGGGAACTGGGTGCGTCTTCAGAAGGCAAGCTCTGTATGGAGTTGATCCTCCGTTGAGTGACAAGCCTCCTAATGATGATTTTATCACCCATTTTCTGCTTGTGGTTCCCCCGCAAGAGAGCACGGTTTCCAGGTCAAA…
Pteridium_aquilinum	SRR043594.257407	AT4G39350.1|AT4G39350.1|cesA	506-15	843-995	152	70.62	7.5e-30	TCAGCCGCGCAGGTTCCAATTATGTTGATCAACAACAACGTCATGGGTTAGGTTAATACAGTTAATGAATTGTCCTACTTGAATATGTACAGCTTCGGAAAATTCTCCTATACTATTCTTCCTCCTTTTGAGGTGACCCATGAAGTTTGTGTTAACACCTGACTAAAACCTTCAGCAAGACCCTGAAACAGAAGCAAATAGGTGTGATGAGACACCACCTAATCACCCAGAACTTGCTCATTTCTCCACCAGTCATGTATTCCCAACACCTCCCCACTGCATTTCGGAGGATACTGGTCACAGCTATGACTACGAACGTGGGGACATGAAAAGGNTACGTGGCATAATTGCTTAATCTCAGGGACAATAAAACTTTTCCAGTTAAGGAGACAGACAGCT…
Pteridium_aquilinum	SRR043594.259404	sm_2171|e_gw1.8.11.1|cesA	550-112	946-1077	131	59.18	4.1e-19	TCAGCCGCGCAGGTAGCTAGCTCAGCTTCATTCCCTCTCTTCTAACTCATTGCTAGTCATCCACTCAATAATCTTTAGCAGTTAATGCCATACTGCTGATGGTCATAACCTTTAGCAGTTAATTGCCACACTGCGTAAGATTTGGCCCTATTCACGCGTTACCAGGAAACGGGTCGATCTTTCACCCAAAGTCGAAAGAGAAGAATGGACGCCAAAAAGCACGGACCATACAATGACATGGTGAGTTCNGTTCTGTCGTACCCATAAGACCCTTTTAGAGGAAAGGATTATAGATGGTACAAATTGGACCCCTAAAAAGGGCGAAGAAAAGCTTTCCAAACAAGGGACCCCCATAGAACGAGTAGCCATTACTAATTGCGTCTGAGACTTACCGAGCCG…
Pteridium_aquilinum	SRR043594.259732	os_40304|LOC_Os07g10770.1|cesA	504-8	775-939	164	90.3	2.4e-73	TCAGCCGCGCAGGTAGATGGGCTGAACAACCTCCAATGACCCAAACTGCTCATTTCTCCACCATTCTTCAATGCCGACTCCACTCCACCGCATCTCCAATATGCCCGTCGCAAAATGGAGAGAAAGAGACCAATAAACCAGAGACTTGCAAAGTTGCTTATCGTGGGAATAATGAATTTTCCCGTCAGCAAACAGATGGCAGGTAGAGTACAATACACCACCAGAGGGATAGACGTGAGAGGGTACACTATGGTGTTTATGTACGCGAACCTCTCCAGAAATTTCAATCGCCCACCGTAGCCCATACCCAAAGAGGACAATGCCTGCTAAGAAAAATCTCCACTGAGCCAAGAGCCCACCGGAGCACTTGATTCAAACGATCCGAAAGATTGATGGGTG…
Pteridium_aquilinum	SRR043594.261483	os_21258|LOC_Os03g59340.1|cesA	9-559	845-1015	170	62.09	1.4e-28	TCAGCCGCGCAGGTATAAACACCATAGTGTACCCTCTCACGTCTATCCCTCCTGGTGGTGTATTGTACCTCTACCTGCCATCTGTTTGCTGACGGGAAAATTCATTATTCCCACGATAACGCCCAACTTTGTCAACGTCTCTGGTTTATTGGTCTACTTTCTCTCCCAATTTTTTGCCGACGGGCACTATTGGAGGATGACGGGTGGAGTGGAGTCGGACATTGAAGAATGGTGGAGAAAATGAGCACGTTTTCGGGTCATTGGAGGTTGTTACAGCCCATCTGTTTGCAGTAGTTCAAGGGTTTCTACAAAGTGCTAGCAGGTATCGTACACTAAGTTTCACAGTCACAGCCAAGGGCCTCAGATCGATCGAAGACCAAGTTCGCAGAGCTTTACCNC…
Pteridium_aquilinum	SRR043594.262417	os_40304|LOC_Os07g10770.1|cesA	518-17	805-971	166	85.8	3.5e-62	TCAGCCGCGCAGGTTAAAGCTCTGCAAACTGGTCTTGATCATCAGATCCCTTGGAAGTGACCGTAAAATTAGTGTCGATACCTGCTAACACCTTCAATAAACCTTGAAACACAGCAAAAGATGGGCTGAGACACCTCCAATAACCCAAACTGCTCATTCCTCCACCACTCTTCAATGCCTACACCACTCCATCGCATCTCCAAAATACCCGTCGCAAATATGGATAGAAAGAGGCCAAATGAACCACAAAACTTTGCGAAGTTGCTAATCGTGGGAATGATGAATTTCCTGTCAGCAAGCGGATGGCTGGCAACGTACAGTACACTAGGAGAGGAATTGAGGTGAGTGGATAGACAATGGTGTTTATGTAGGCCAACCTCTCCAAAAAGCTTCAATCGA…
Pteridium_aquilinum	SRR043594.267098	sm_6907|estExt_Genewise1.C_600296|cesA	476-34	916-1060	144	82.07	1.6e-51	TCAGCCGCGCAGGTATGACGATGAGCTTACCGTTGTTTGGCTCATAAATGGGTCTATCCTTACCCAAAGAAGAGAAAAGATGGATGCTAGAAGAATTGACCACACGATCACAATTGTAGGTGTGCGGTTCTGCCTTCCCATTAAACCTTTCAAGAAAGGNTAAAGATGAACTATCACCCAGAAGGCAAAGAAGAGCCTTCCAAACAAAGGGCCCCAGGGCTGATAGCCACTGTTCAATGCATCTGAAATGCCTGCAACGACACCNCCAAATTGACAACAATCCAAAGTACGTTGGAGGGATGAGAAGGCTCGTCCACTTGAAGACATACAGGCTCCCCAAACTCTGCATCATCTGATGCCTTGGCCTGTGACTGTAAAACTTTGNGTCGATTCCAGCCG…
Pteridium_aquilinum	SRR043594.268760	pp_5275|estExt_gwp_gw1.C_1890069|cesA	491-4	194-354	160	81.6	2.2e-66	TCAGCCGCGCAGGTAACCATACCACAAGGGACAATGCGTTGCTCAGCAAAATTTCCACTGAACCAAGAGCCCACCGAAGAACTTGATGCAGCCGATCAGAAAGATTGATTGGAGCTGATCCTTTGAAGGCTGGGCGAGGAGGCATGCAGTAGATAGATCTCCAGCCCCGGCAATGCATCTTAAAGCCAGTCAAAAATATCCTCTGTGACTGATCCATAAATCCATCCAATCTCTTTACCCCACTCTGTTTGTCCTCATAGCCACAGCTGATCACATGTATGGCTTCCTTAAGCAGAGAAGATGGAGAAGCAGAATGTGGAACACCTCCATTTTCATAAAACGTTGAAGCTACAAACACAGGTGACTGACCAAACCTTTCTCATGGTTCTTTTGAGTACA…
Pteridium_aquilinum	SRR043594.269296	os_39481|LOC_Os07g03260.1|cslC	480-15	277-431	154	85.81	1.9e-75	TCAGCCGCGCAGGTTCCATTTAAGTGGGCTCGAACAGCAATATCCATGTCCTCAACAGTAGTGCGTTCCAGCCATCCTCCAGACTCCTCTAGAGCTTTTATCCTCCAAACACCAGCAGTTCCGTTGAAGCCAAAAAAGTTGAGAAAAGCACCATTAACCTGTTGCTCCACCTCAAAATGATAACACAAATTGATGTACTGCAGCCGTGTTAGGAGATTCTCGTCTTTATTGACGAAGGACCAGCGTGCCTGCACCAGACCCAGTTCTTCATTGTCCTTAAAATGCACAATAGTCCGTTTCAGGAAATCTGACTGTGGTTGAAAGTCGGCATCAAAAAATAGCGACAAACTCATAATCTTGAACATAGTCACAGCTCATAGCTGACTTCAAGTTGCCTGC…
Pteridium_aquilinum	SRR043594.271389	pp_4876|e_gw1.29.2.1|cesA	369-37	985-1095	110	81.25	1.9e-37	TCAGCCGCGCAGGTTTATGGTGACAAATTGAGCATGCTAACAATTGATGCCACACTGCTTCCAGATTTGGCCCGTTGACGCGAACAAGGAAAGGGTCAATCCTTACCCAAAGTAAAGAGAAGATGGACGCCAAAGCACTGACCACACGATGACAATAGTGGGTGTTCTGTTCTGTCTGCCCATAAGCCCCTTCAGGAAGGATACAGATGTACAAGTCGACCCAAAATGCAAAGAAAGCTTTCCGAACAAGGGACCCCATCGAAGAGTAGCCATTACTGATTGCATCAGNGATGCCTGNAACACTCCGACTAGGTTGATAACCNGTAATGTGGCGGCGGGACAAGCAACGGATGTCCATTTGAAAAGGTAACCTACTAGACAAACTGGTCTTGTACTCAC…
Pteridium_aquilinum	SRR043594.27566	AT4G39350.1|AT4G39350.1|cesA	497-14	826-982	156	77.5	6.5e-51	TCAGCCGCGCAGGTAGTAATGATGTCCACTTGAATATGTACAGCTCGGAAATTCTCCATCATCTCCTCCTTTTGAGGTGACCATGAAGTTTGTGTTAACACCTGCTAAAACCTTCAGCAGACCCTGAAACAGAGCAAATAGGTGTGATGAGACACCACCAATCACCCAGAACTGCTCATTTCTCCACCAGTCATGTATTCCAACACCCCCCACTGCATTTCGAGGATACTGGTCACAGCTATGACTACGAAGAGGGACATGAAAAAGGATACTGGCATAATTGCTAAATCTCAGGGACAATAAACTTTCCAGTAAGGAGACAGACAGCTGGCAAAGGTGCAATAAAATGAGCAGTGGAAATTGATGTCAAAAGGGTACACAAACTGAAGGCTATGTAAA…
Pteridium_aquilinum	SRR043594.277008	sm_2171|e_gw1.8.11.1|cesA	506-14	776-936	160	78.05	5.1e-61	TCAGCCGCGCAGGTAGAGCAAAGAGATGAGCTGAAACACCTCCGATGACCCAAAATTGCTCATTCCTCCACCACTCATCAATTCCCACTCCACTCCATCGTATCTCCAGAATTCCGGTAGCAAAGATGGAAATGAAGAGTGAAATGAACCACAAACTAGCAAAGCCATCAATCGTGGGGATTATAAAATTTCCCTGTTAGCAGGCAGACTGCTGGAAGAGTGCAGTACGCCAGTAAAGAGGGATGTGAACGGGTAGACAATGGTGTTGATGTAAGCAAGGCGTTCAAGCAACTTCAAACCGGTTCCATAGCCATACCCAAATGGGACAATGGCGACTCGCAAAAATCTCCACAGAGCCTAGTGCCCATCGAAGCACTTGATGCAGACGATCCGTCAAGT…
Pteridium_aquilinum	SRR043594.284798	sm_5898|estExt_Genewise1.C_02459|cslC	485-84	211-344	133	33.09	6.3e-17	TCAGCCGCGCAGGTTGTTTCGGTGCACCATCACCCTATCGTAGCCAAACCCACATGCATCATTGAGGGGTCTCCTAAGGGTAGATTGTAGAATGATTGGGGGATTTGCACAAAAGCTACATTGGGTGAGTTGATTATGTGTGGGAGCATCCGGTTTAGAAAAGAGGGATGAAGGAGCATATCTGCATCCATCATAACAACATACTCAGCATCTGAATGTTGCAACCCGTAGTTCATGTTGCCACATTTGAAATTGTGAGGCACCCCGGGTATCTTTTTTCTTCTGAGATAGACGAGTTGATCGCTCCCACTCTCAACTCGCATGGCATCACAGAAAGCCTTGAGATCATCATCGCCACCATCATCGAGCACGAGCACTCTGAACCGTTCCTTGGGATAA…
Pteridium_aquilinum	SRR043594.299488	AT1G02730.1|AT1G02730.1|cslD	486-16	569-725	156	89.81	7.1e-78	TCAGCCGCGCAGGTCTTGCAACCCATCAAGGGCTCTCATGCTCACATCAAAGAACACGGTATTATGATTTGCATATCGGTCATTTGGGCCAATCCCCTCAAACCTTTGTGGGAATTGAACATAACAGATCCTGTCACCACCTCTATCAAGCATAAAGCACATACCTTCCCTTAGAGCCAAAGAATTGTAAATGTAGTGATCACAGTCAAGATTGAGGATGAATGGCCCATTTGACATTATAGCACTGGTTCGAACCAGCGCATTCATGGCCCCTGCTTTCTTGTTGTGATCATAACCTGGCCTTTTTTCACGAGACACATAAACGAGCATAGGCAACCTTGTATCAACTTCTGTTGTGTCAATCAAGTTATCTCCATCTGCTTCTGAACCATAAACTGG…
Pteridium_aquilinum	SRR043594.303137	sm_6907|estExt_Genewise1.C_600296|cesA	525-81	930-1073	143	69.13	6.5e-46	TCAGCCGCGCAGGTTAACTCATTGCAGCATCACTCAATAATCTTTAGCAGTTAATGCCATACTGCTGATGGTCATAACCTTTAGCAGTTAATGCCACACTGCGTAAGATTTGGCCCATTCACGCGTACCAGGAAAGGGTCGATCTTNACCCAAAGCAAAGAGAAGATGGACGCCAAAAGCACGGACCATACAATGACAATGGTTGGAGTTCTGTTCTGTCGTCCCATAAGACCTTTGAGGAAAGGNTATAGATGGACAATGACCCAAAAGGCAAGAAAGNTTCCAAACAAGGGACCCCATGAAGAGTAGCCATTACTAATTGCGTCTGAGATACCAGCGACAACGCCCACGTAAGTTCGATAACCCAATAGTGTCGTAGGAGGTACCAGGCAATGATGT…
Pteridium_aquilinum	SRR043594.305438	sm_2171|e_gw1.8.11.1|cesA	481-15	310-464	154	87.18	8.4e-73	TCAGCCGCGCAGGTGAACTCTTCATATTCCCTCTTCATTGCCCTCCTCTCCTTTACAAAAGAGGGATGAACTTTATCTTTGAGATAATCTATTTTTTTGGCAAAGTACATCTCAGGAGCTCTTGGCTCTATGCTAAACTTCTTACAGAAAGGAATCCACTTCCTTGCAAACTCAGAGGTCTCCGACATTGCCTCAAATGTCAACATCGCAGCTCCGTCGTCGGACACATAGCAAGAAACCTTGTCTACGGGATAATCAACAGCTAAGATGGATAGAACTGTATTGGCCGTAACAATAGGTGGCTCCTTCATTGGATCCACTGTACTCACAAAGATATCAACCGCAGCTAGCTCTGAAGGTTTCCCCNCTTTATCATACCTCAAGGAAAGACGATCCAAG…
Pteridium_aquilinum	SRR043594.310847	AT5G17420.1|AT5G17420.1|cesA	519-14	777-941	164	83.43	1e-65	TCAGCCGCGCAGGTGCAACAACTCCAACTAGGTTGATGATTAAGACAGTGGTTGGAGGAATCAGGAGGGTTGTCCATTTGAAGGCGTACAATTCTCCAAACTCCTCATCATCTGTTGCCTTGGATGTGACTGTGAAATTAGTATCAATACCAGCTAGAACCTTCAGCAGATCTTGGACAACAGCAAACAGATGGGCTGAAATACCACCGATGACCCAAAATTGCTCGTTTCTCCACCATTCCTCAATGCTCACTCCACTCCACCTTAGCCCTAGAATACCAGTTGCAAAGATTGAAAGAAACAGGGCAATGAAGAATAGACTTGCAAAGGTGCTTATCGGTGGCATTAGGAATTTATCTGTAAGCAAACAGATTGCTGGAAGGTACAATAGGCAAAGGG…
Pteridium_aquilinum	SRR043594.323845	os_21258|LOC_Os03g59340.1|cesA	16-500	802-960	158	81.99	2.2e-61	TCAGCCGCGCAGGTCCCTATTAATCTCTCAGATCGTTTGAACCAAGTTCTTCGGTGGGCTCTTGGGTCTGTTGAGATTTTACTCAGCAAGCATTGCCCATTGTGGTATGGCTATGGTGGACATTTGAAATGGCTTCAGCGGTTGGCCTACGTAAACACCATCATCTATCCTATAACCTCAATACCATTGTTGGCCTACTGTACCCTTCCAGCTGTGTGCTTGCTTACAGGGAAATTTATCATACCTGCGATCAGCAACTTTGCCAGTTTATGGTTCATCTCTCTTTTCTTGTCAATCTTTGCCACTGGTATCTTAGAGATGCGGTGGGGTGGAGGTAGGGATTGATGATTGGTGGAGAAATGAGCAATTCGTGGGTGATTGGAGGTGGTTTCGGCTCAT…
Pteridium_aquilinum	SRR043594.329587	AT5G09870.1|AT5G09870.1|cesA	432-2	246-389	143	79.86	1.5e-53	TCAGCCGCGCAGGTCCATCATCAGAGACATAGCAGGCTACTTTATCAACTGGATAATCTACAGAAAGGATAGACAGAACTGTATTTGCAGTGATAAGTGGTGGCTCTTTCATGGGATCAACAGTACTCACAAATATGTCTACAGATGCTAGCTCAGATGGCTTCCCTTCCTTCTCATACCTCAATGATAATCGATCAAGGTATGTTTCACGTTCTAAGTTGGTACCTAGTTTGGGAACTGATCCAGTATCCATGATACAACAAACCATATTTCACAGATGACTAGAAATAAGCCAGAGCACATAAGCATCATTCACAGGATGCAGAATTCTATAGTGACAAAAATAACCCAAGGATCGACAAGTCGCAGCAGGATTATTAATCTGTTAATGGGTTTATC…
Pteridium_aquilinum	SRR043594.339164	sm_9098|estExt_Genewise1.C_30146|cesA	363-46	801-906	105	81.13	6.1e-52	TCAGCCGCGCAGGTAGCAGTGGTATCAACGCAGAGTACGCGGGTGGGCAGTAAAGTAACTTACGGTCGGAATGATAAATTTTCCTGTAAGCAAGCATATGGCAGGTAGGGTGCAGTAGACCAAGAGAGGTATGGCTGTGAATGGATAGACAATTGTGTTGATGTACGCAAGTCTCTCCAGCATTTTAAGGCGTCCGCCAAAGCCATACCATAGCGGGCAATGTCTGCTAAGGAAAATTTCAACTGATCCCAATGCCCACCTCGGCACCTGGTTCAAACGGTCAGAGAGATTGATGGGTGCGGTTCCTTTGAAAGCAGCACGCGGTGGCATGCAGTAGATGGATCGCCAACCACGGGATCAGATGCAGGGTTCATTCAAGTTCTTAGTGAGATGAAGCAG…
Pteridium_aquilinum	SRR043594.340359	AT1G02730.1|AT1G02730.1|cslD	482-14	877-1031	154	85.26	4.5e-81	TCAGCCGCGCAGGTATCAACCAAAACTGTTCATTTCGCCACCAATCATGAAGAGTGATTCCTGACCATTTGATTTCAAGGATAGCAAGCAGGCATAATGTGATTGTGATGGTCAACAAGAATATCAGGAAGGTCACGCTGAGAGATTGCACTATGAACTGCCCGGAGAATAGAGAAACTGCAGGTAGAATGCAGTAGACTAGGAGAAACATAGAGGTGAAAGGGTGCATTCCCACATTGAAATATGCTATTCTTTGCAAGGATTTCATTCGACGACTAGCAAATAGTGCATTGTTCCTCGAGAAGAATATCTCAACAGAACCAGTTGCCCAGCGAAGAACTTGGTGCAGCCTGTCTGTTAAATTGATTGGAGCAGTCCCTCGGAATGCATCCCTCTTGG…
Pteridium_aquilinum	SRR043594.344138	sm_6907|estExt_Genewise1.C_600296|cesA	520-102	933-1072	139	85.71	1.5e-60	TCAGCCGCGCAGGTTCCTCCCACATGCCCCTTGCTTCTTGCGTTATCATCACATCAATGCAACCGGTTCAACAATGCCGAGACCATTTCCTCCCTTCAATCACATTGCAGCCCACACTCTTCCAAGACTGGTCCCGTCTGCTTTGGCAAGAACGGGTTTATCCTTACCCACAAAAGTGAGAAGATTGACGCAAGCAGTATAGACCACACTACGACAATGGTTGGAGTCCGGTTCTGTCGTCCCATCAAACCCTTCAGGAACGGGTATAGATGCATGATCACCCAAATGGCAAAGAAAAGTTTTCCGAACAGTGGACCCCAGGACTGATATCCATTGTTGATGGCATCAGCTATCCCCGCAACCACGCCCACCATGTTCAACACTAGTAGCGTCGTAGGG…
Pteridium_aquilinum	SRR043594.346864	sm_2171|e_gw1.8.11.1|cesA	8-502	548-707	159	65.66	5.3e-55	TCAGCCGCGCAGGTCGGCGGTTCTTACCAATGCACCATACTTCTTAAACTTGGATTGTGATCATTATATCAACAACAGCAAAGCCCTTCGAGAGGCCATGTGTTTTATGATGGACCCACAGCGCGGCAAGAGAGTGTGCTATGTGCAGTTTCCCCAAAGATTTGATGGCATAGATCTGCACGATCGTTATGCCAATCACAACACTGCCTTTTTTGATATTAACTTGAAAGGTTTGGATGGGGTGCAAGGTCCTGTATACGTGGGAACTGGGTGCGTCTTCAGAAGGCAAGCTCTGTATGGAGTTGATCCTCCGTTGAGTGACAGCCTCCTAATGATGATTTTATCACCCATTTTCTGCTGTGGTCCCNAAGAGAGCACGGTTTCCAGGTCAAAGCATGC…
Pteridium_aquilinum	SRR043594.350627	os_25268|LOC_Os04g35020.1|cslH	475-12	540-701	161	41.36	3.8e-24	TCAGCCGCGCAGGTGGCGTTGGCAACTTTGATGAAAGGCAAAGCAGAGAAATCAGGTGCACCAGCAAAAGCGTCGTGCCCGGCACGAAAACTGCAGACTCATTGAAGGTGAATTTAGTCACATCAGGGTCATCACCATCACAAGATTGATCCTTCTGAGTAACTTCAAAGACTGTTTCAGATATTCTCAAGAGTTTGAGAATGGCAGCAAACAGTCCAAACAATACGCAGAGGTTGCTGTTATGCTTCCCATTCTCAGGTTATTCCACCAGGCTCGGATTGACAAGCCAGCCTTTAGGTACTCTCTTAGAGTGTGCAGGTTATAAGTACAAAGTGGCATAGGAATCCATATAGCTGGGTTCTTCGACCTTGGGCAAGAATGTGAGTTTGCAAGTATGCA…
Pteridium_aquilinum	SRR043594.361125	sm_9098|estExt_Genewise1.C_30146|cesA	494-16	717-875	158	89.94	2.8e-71	TCAGCCGCGCAGGTTGAGAGGGTACACTATGGTGTTTATGTACGCGAACCTCTCCAGAAATTTCAATCGCCCACCGTAGCCATACCAAAGAGGACAATGCCTGCTAAGAAAAATCTCCACTGAGCCAAGAGCCCACCGGAGCACTTGATTCAAACGATCCGAAAGATTGATGGGTGCAGAAACCTTGAAGGCAGCCCGAGTAGGCATACAATAGATAGATCGCCAGCCACGGGCATGCATCTTGAATCCTGTAAGAATATCCTCTGTCACTGACCCATAGATCCATCCAATCTCAAGTCCCCAGTCAGTTTTGTCCTCGTATCCACAGCTGATGACATGAATAGCTTCCTTGAGTAGCCCAGCAGGATTTGCAGAAGGAGGAACCCCCTCCGTTCCTCT…
Pteridium_aquilinum	SRR043594.362601	sm_6907|estExt_Genewise1.C_600296|cesA	536-16	867-1036	169	77.14	2.9e-59	TCAGCCGCGCAGGTCGATGACAATAGTGGGTGTTCTGTTCTGTCTGCCCATAAGCCCCTTCAGGAAAGGATACAGATGTACAATCACCCAAAATGCAAAGAAAAGCTTTCCGAACAAGGGACCCCATGAAGAGTAGCCATTACTGATTGCATCAGAGATGCCTGCAACAACTCCGACTAGGTTGATAACCAGTAATGTGGTGGGCGGGACAAGCAACGATGTCCATTTGAAAAGGTAAAGCTCTGCAAACTGGTCTTGATCATCAGATCCCTTGGAAGTGACCGTAAAATTAGTGTCGATACCTGCTAACACCTTCAATAAACCTTGAAACACAGCAAAAAAGATGGGCTGAGACACCTCCAAATAACCCAAAAACTGCTCAATTCCTCCACCACTCTT…
Pteridium_aquilinum	SRR043594.366360	os_40304|LOC_Os07g10770.1|cesA	513-15	913-1080	167	75.29	1.5e-55	TCAGCCGCGCAGGTATTTTGCCCACACGTTGCTGTGGTTGTTGTCTGAGAGGTGAAGGGGTCTATCCTTACCCATAGAAGGGAGAAGATGGAAGCTAGTAGGGTCGACCAGACAATCACAATGGTGGGTGTCCGATTTTGCCTTCCCATTAAAACCCTTCAGGAAAGGGTAGAGATGGACTATGACCCAGAAGGCAAAGAAGAGCTTTCCAAACAGAGGGCCCCATGACTGGTATCCACTGTTGAGGGCATCAGATATACCAGCAACCANACCAACTAAATTTATCTACAAATTCCAAATGTCGTCGGAGGTACCAAAAGACTTGTCCACTTGAAGATGTAGAGCTCNCCAAAGTCTTCATCATCTCCACCTTTTGAACGTGACCCGTAAAGTTTGTCT…
Pteridium_aquilinum	SRR043594.366756	sm_4713|e_gw1.0.15.1|cesA	15-531	843-1010	167	62.64	2.1e-47	TCAGCCGCGCAGGTGGTTACGGCGGCAGGCTGAAATGGTTGCAGAGGCTGGCTTATGTGAATACAATTGTGTATCCAGTTACCTCCCTTCCCTTGTTGGCCTACTGTACTCTTCCTGCAGTTTGTCTGCTCACAGGAAAATTTATCATCCCCTGATAGTGACTATGCTAGTCTTTGGTCATTTTCTCTCTTCTTGTCTATCTTTATCACTGGTATCTTGGAGATGAGATGGGAGTTGGGAGTTGGGCATTTGATGATTGGTGGAGAAATGAGCAGTTCTGGGTGATTGGGGGTNTCTCTGCCCACTTATTTGCCATCTTTCAAGGTCTGCTTAGGTNCTTGCTGGCATTGAGACAAACTTTTACGGTCACTTCAAAACGGTGAGATGATGAAGTCTTTG…
Pteridium_aquilinum	SRR043594.367688	sm_6907|estExt_Genewise1.C_600296|cesA	447-56	943-1072	129	82.44	8.4e-56	TCAGCCGCGCAGGTCGCAAAAAATTCACTCTCCAGGTGCCGATCAAACACTAATCGCACTGCAAACCACACACTTCCAAATTGGGTCCTTGCTGCTTTGGCAAAAATGGGTTGACCCTCACCCATAGGAGCGAGAAGATAGACGCAAGTAGAATCGACCACACCACAACGATAGTTGGTGTTCGGTTCTGCCTGCCCATGAGACCCTTCAGGAAAGGATACAAGTGCATAATGACCCATATGGCAAAGAACAACTTTCCAAAAAGAGGTCCCATGACTGATACCCATTGTTGATGGCATTGGAGTATTCCCGCAACTATACCAACCATGTTAATGATGAGAAGAGTGGTGGGGGTATCATAAGCGTAGTCCATTTAAAAGCATATAGCTCTCCGAACTC…
Pteridium_aquilinum	SRR043594.377425	AT2G32540.1|AT2G32540.1|cslB	467-14	395-543	148	47.68	1.4e-36	TCAGCCGCGCAGGTCGTAGGCCCCAAAACAGAATCCAGAGGTAGGCTAAGCACATCCTGAATTGGAGCTTGGCAGTCAGAGTAGCAATTATGGGGCAATTTTTGCCAACGAGAATTTCCGCTAGACCTGTAGCCCATCTCTTCTGCTGAGCCATTGCTTCCGGGCCCCCAGATGGTGTACACCCCATAAAGCCCGGTAGCTCTGGCATGTGTAAAGCGGAGTTCCACCCTTTCGCATGAATCTTCAGACCAGTGAGGAGATCTTCTGCTGTGGCTCCATATATCCATCCGCACTTTGTGCCCCAGCTAGTACCNTATTCATAGCTGCAACTAGCGACTTTGCATGCTGCCTCAAGNGAATTCGATAAATTGTTTGGAAAACCCTTCTTCCCTTTTCAAA…
Pteridium_aquilinum	SRR043594.379663	pp_4876|e_gw1.29.2.1|cesA	499-14	870-1031	161	85.8	1.8e-68	TCAGCCGCGCAGGTAAGAAGAGCTTTCCAAACAGAGGGCCCCATGACTGGTATCCACTGTTGAGGGCATCAGATATACCAGCAACCACACCAACTAAATTTATCACAATCAATGTCGTCGGAGGTACCAAAAGACTTGTCCACTTGAAGATGTAGAGCTCACCAAAGTCTTCATCATCTCCACCTTTTGAAGTGACCGTAAAGTTTGTCTCAATGCCAGCAAGCACCTTAAGCAGACCTTGAAAGATGGCAAATAAGTGGGCAGAGACACCCCCAATCACCCAGAACTGCTCATTTCTCCACCAATCATCAATGCCCACTCCACTCCATCTCATCTCCAAGATACCAGTGATAAAGATAGACAAGAAGAGAGAAATGAACCAAAGACTAGCATAGTCAC…
Pteridium_aquilinum	SRR043594.381819	os_56190|LOC_Os10g32980.1|cesA	498-4	455-622	167	87.5	1.3e-77	TCAGCCGCGCAGGTTCTTTGACTTTTTCCTTGACCCCCCCACAGCAACAGCAACACCATGAAGGCCAGCAGTCGCATGTCATCTTTGGTCGCTTCTCGGATACTGGTGGATCATAGCCATACAGTGCCTGCCTGTTGAAGACACAGCCTGTGCCTACATATACAGGACCTTGAAGCCCATCTAAACCTAACATGTTGATATCGAAGAAGACAACGTTTCGATTAGCATATCTATCGTGACGATCAATACCATCGAACCTCTGTGGAAATTGAACATAGCAAAGCTTCTTTCCAAATTGGGGGATCCATTAAAAAAGCACATCGCCTCCCTTAGGGCCTTGCTGTTGTTGATGTAGTGATCACAATCCAGATTCAAAAATGAAGGGTGCATTACTAAGCA…
Pteridium_aquilinum	SRR043594.382856	os_21258|LOC_Os03g59340.1|cesA	520-4	739-909	170	84.88	3.2e-76	TCAGCCGCGCAGGTTCCACCTCATTTCTAAGATACCAGTGGCAAAGATAGGAAAGAAAGAGGGATATAAACCATATACTAGCAATGTTACTAATCTGTGGGATAATGAACTTGTTAGTTAGCAGGCAGACAGCTGGCAGTGTGCAATACATGACAAGAGGAATAGCAGTAACCGGGTAGATCGTAGTGTTAACATACGCAAACCGTTCAAGCCACTTCAGCCTACCACCATAACCATACCAAAGAGGGCAATGCCTACTGAAAGAATTTCCACAGAACCAAGAGCCCATCTAAGCACTTGGTTCAGACGATCTGAAAGATTAATAGGAGCAGACCCTTTAAAGGCTGGGCGCTTTGGCATGCAGTAATTGATCGCCAACCACGGGCATGCATTTTGAAT…
Pteridium_aquilinum	SRR043594.383803	AT5G05170.1|AT5G05170.1|cesA	514-17	867-1030	163	70.06	9.8e-44	TCAGCCCGCGCAGGTTAACAATGACAATGGTTGGAGTTCTGTTCTGTCGTCCCATAAGACCTTTGAGGAAAGGATATAGATGGACAATGACCCAAAAGGCAAAGAAAAGCTTTCCAAACAAGGGACCCCATGAAGAGTAGCCATTACAATTGCGTCTGAGATACCAGCGACAACACCCACTAAGTTGATAACCAATAGTGTCGTAGGAGGGCCAGCAATGATGTCCATTTGAAGAGGTAAAGCTCTGCGAATTGGCTTGATCATCTGAGCCCTTGGCTGTGACTGTGAAATTACGTAGTCGATACCTGCTTAGCACTTTGAGAAACCCTTGAACTACTGCAAACAGATGGGCTGAACACCTCAATGACCCAAAACTGACTCAATTTCGTACCACCAATT…
Pteridium_aquilinum	SRR043594.386338	AT4G39350.1|AT4G39350.1|cesA	486-13	757-916	159	85.62	3.9e-75	TCAGCCGCGCAGGTACTGCATTTCGAGGATACTGGTCACAGCTATGACTACGAAGAGGGACATGAAAAGGATACTGGCATAATTGCTAATCTCAGGGACAATAAACTTTCCAGTAAGGAGACAGACAGCTGGCAAGGTGCAATAAATGAGCAGTGGAATTGATGTCAAAGGGTATACAACTGAGGCTATGTAAGAAAAGCGCTCCAAGGATTTTAATCCACAGCCATACCCATACCATATTGGGCAATGCCTGCTCAAGAAAATTTCAACAGATCCCAGAGCCCACCGTAGAACCTGGTGTAGACGATCTGAGAGGTTAATAGGAGCTGAACCCTTAAATGCAGGCCTTTGGGAATGCAATATACTGATCGCCAGCCATGGCAGTGCATCTTGAAGCCT…
Pteridium_aquilinum	SRR043594.39090	AT5G44030.1|AT5G44030.1|cesA	43-529	610-780	170	77.19	2.2e-64	TCAGCCGCGCAGGTAGCAGTGGTATCAACGCAGAGTACGCGCGGGGGGTCAAGGAAAAAGTCAAAGAAGAAAGGAGAGAAAAAGGGCTTACTTGGAGGTCTTCTATACACCAAGAAGAAGAAAATGATGGGAAAGAACTATGTGAGAAAGGGGTCTGCACCAGTCTTTGATCTTGAAGAGATTGAAGAGGGGCTTGAAGGATACGAGGAATTGGAGAAATCATCACTAATGTCACAGAAGAACTTTGAGAAACGATTCGGACAGTCACCAGTCTTCATTGCTTCAACTCTGATGGAAAATGGTGGCCTTCCTGAAGGCACCAATACCACATCACTTATTAAGGAGGCCATTCATGTAATTAGCTGTGGTTATGAAGAGAAAACTGAGTGGGGCAAAGAG…
Pteridium_aquilinum	SRR043594.393600	sm_4713|e_gw1.0.15.1|cesA	10-322	821-924	103	77.14	3.1e-36	TCAGCCGCGCAGGTTCTTCGGTGGGCTCTTGGTTCAGTGGAAATTTTGCTGAGCTAAGCATTGTCCCTTGTGGTATGGTTACGGCGGCAGGCTGAAATGGTTGCAGAGGCTGGCTTATGTGAATACAATTGTGTATCCAGTTACCTCCCTTCCTTGTTGGCCTATGTACTCTTCCTGCTAGTTTGTCTGTCTCACAGGTAAAATTTATCACTCCCCTGATAAGTGACTATGCTAGTCTTTGGTCATTCTCTCTTCTTGTCTATCTTTATCACTGGTATCTTGGAGATTGAGATGGAGTGGAGTGGGCTATTGATGTAGTTGGGTAGGTAGAAAATTGGAGTCTAGTTTCGTGGGTGTAGGTTTGGGGGGGTTCGTTCGTTCCGTCGGTCCCCCTAACGT…
Pteridium_aquilinum	SRR043594.395943	sm_9098|estExt_Genewise1.C_30146|cesA	498-3	658-822	164	75.45	2.3e-54	TCAGCCGCGCAGGTGAAGGCAGCCCGAGTAGGCATACAATAGATAGATCGCCAGCCACGGGCATGCATCTTGAATCCTGTAAGAATATCCTCTGTCACTGACCCATAGATCCATCCAATCTCAAGTCCCCAGTCAGTTTTGTCCTCGTATCCACAGCTGATGACATGAATAGCTTCCTTGAGTAGCCCAGCAGGATTTGCAGAAGGAGGAACCCCTCCTTCCTCTAGTAAGGTAGAGGCCAGAAAAACAGGGGACTGACCGAACCTCTTCTCAAAATTCTTCTTGGACATCAGAAGAGATTTGTCGTCGTCATATCCTTTCCATGCCTTCTTCTATGTCTTCCAAGTTGAACTATAGGTACCGTGGAATCGGTTCTGACAGGNGGTTGACTTCTTCTTC…
Pteridium_aquilinum	SRR043594.398831	pp_4876|e_gw1.29.2.1|cesA	479-137	982-1095	113	78.95	1.9e-38	TCAGCCGCGCAGGTAACACATCTGGACAAGCTTCCAACCTCTATGATCCTGCTGAGCATCAACGTCTCCTGTTCAACTATACAGCTCCTCTACTTCAATCTAATGATTCTTACGAGTGCAACGAGGCAATTTGGAATCAGCAGTTATCTCCACATGACGATGAGCTTACCGTTGTTTGGCTCATAAATGGGTCTATCCTTTACCCAAAGAAGAGAAAAGATGGATGCTAGAAGAATTGACCACACGATCACAATTGTAGGTGTGCGGTTCTGCCTTTCCCATTAAACCCTTTCAAGAAAGGNTAAAGATGAACTATCACCCAGAAGGCAAAGAAGAGCCTTCCAAACAAAGGGCCCCAGGACTGATAGCCACTGTCAATGCATCTGAATGACCTGCAAC…
Pteridium_aquilinum	SRR043594.411153	pp_4876|e_gw1.29.2.1|cesA	510-14	867-1028	161	82.32	3.8e-63	TCAGCCGCGCAGGTTTTCCAAACAGAGGGCCCCATGACTGGTATCCACTGTTGAGGGCATCAGATATACCAGCAACCACACCAACTAAATTTATCACAATCAATGTCGTCGGAGGTACCAAAAGACTTGTCCACTTGAAGATGTAGAGCTCACCAAAGTCTTCATCATCTCCACCTTTTGAAGTGACCGTAAAGTTTGTCTCAATGCCAGCAAGCACCTTAAGCAGACCTTGAAAGATGGCAAATAAGTGGGCAGAGACACCCCCAATCACCCAGAACCTGCTCATTTCTCCACCAATCATCAATGCCCACTCCACTCCATCTCATCTCCAAGATACCCAGTGATAAAGATAGACAAGAAGAGAGAAATGAACCAAAGACTAGACATAGTCACTTATCG…
Pteridium_aquilinum	SRR043594.411292	pp_4876|e_gw1.29.2.1|cesA	521-16	888-1052	164	79.29	1.3e-62	TCAGCCGCGCAGGTTTCTGTTCTGTCTGCCCATAAGCCCCTTCAGGAAAGGATACAGATGTACAATCACCCAAAATGCAAAGAAAAGCTTTCCGAACAAGGGACCCCATGAAGAGTAGCCATTACTGATTGCATCAGAGATGCCTGCAACAACTCCGACTAGGTTGATAACCAGTAATGTGGTGGGCGGGACAAGCAACGATGTCCATTTGAAAAGGTAAAGCTCTGCAAACTGGTCTTGATCATCAGATCCCTTGGAAGTGACCGTAAAATTAGTGTCGATACCTGCTAACACCTTCAATAAACCTTGAAACACAGCAAAAAAGATAGGGCTGAGACACCTCCAATAACCCAAAACTGACTCATTCCTCCACCACTCTCAATGCCTACACCACTCCAT…
Pteridium_aquilinum	SRR043594.413212	AT2G32530.1|AT2G32530.1|cslB	559-14	27-202	175	58.89	8.6e-49	TCAGCCGCGCAGGTCGAGCAAGGACTTTATACTCGGCCTTCATCTTTAACCAATCTTGTTGGAACTCTAAATTACCGTCAGTACTTGAGGGTTCGGAATCACCAAAAAAGTATCTGAAGGGAGCTCGAACTTGAATTTTATACTTCTTACAAAATGGAACCCAAAGCTTAGCGAATTTTGATGCTTCCACCAGAGAGTAAAAAGGTGAGAGGGAAACAGCCATCGTCCGAGACATAGCAAGCTAGCTTGTCTGCTGGATAATCAGCAGCCAATAGCGAGAGAACGTTATTTACGGCAATGATTGGCGGTTCTAGCACAGGGTCTGGCAGTAGTAACAAACATGTCTACGTTGGGAAGCTCAGGAAACCTTCTTTCGAGGTTTTTCTGGGTTATGTTTTG…
Pteridium_aquilinum	SRR043594.417509	AT5G05170.1|AT5G05170.1|cesA	13-484	893-1049	156	93.63	2.7e-71	TCAGCCGCGCAGGTAGAAATGAGGTGGAGTGGTGTTGGAATCGACGAGTGGTGGAGAAATGAACAGTTTTGGGTTATTGGTGGCGTTTCGTCACATCTTTTTGCTGTTTTCCAAGGGCTTCTCAAAGTACTTGCTGGCATCGACACGAACTTCACCGTCACCTCAAAAGCATCAGACGAAGATGGGGATTTTGCTGAACTTTACCTGTTCAAATGGACAACCCTTCTCATCCCACCAACTACTCTCCTCATTATAAACTTGGTGGGGTTGTTGCAGGAATCTCCTATGCCATTAACAGCGGTTATCAATCATGGGGTCCCCTCTTTGGTAAGCTGTTCTTCGCCTTCTGGGTGATCATCCATCTCTACCCCTTCCTGAAAGGTTTGATGGGACGCCAAA…
Pteridium_aquilinum	SRR043594.418632	pp_5275|estExt_gwp_gw1.C_1890069|cesA	457-92	471-594	123	58.4	1.7e-26	TCAGCCGCGCAGGTTCCCTCTCTTCTAACTCATTGCAGCATCACTCAATAATCTTTAGCAGTTAATGCCATACTGCTGATGGTCATAACCTTTAGCAGTTAATGCCACACTGCGTAAGATTTGGCCCATTCACGCGTACCAGGAAAGGGTCGATCTTCACCCAAAGCAAAGAGAAGATGGACGCCAAAAGCACGGACCATACAATGACAATGGGTTGGAGTTCTGTTCTGTCGTCCATAAGCCTTTGAGGAAGNTATAGATGGACAATGACCCAAAGGCAAAGAAAGCTTTCAANAGGACCNTGAAGAGTAGCCATTACTAATTGCGTACTGACGNTACCNGCGANAACACCCNCTAAAGTTCGATAACCATAGTGTACGTAGGTAGGGACCAGCATGA…
Pteridium_aquilinum	SRR043594.424860	sm_19975|fgenesh1_pm.C_scaffold_36000006|cslD	381-8	830-955	125	61.72	4.5e-24	TCAGCCGCGCAGGTTTCTCTCCCTCTGCCGTCGCCTTCGATGTCTAGTTGTGAATGAGATCTCTATCCCTGCCAACCACTTTCAATAGCCCTTGTAGCACAGCTAGCAACGTGGGCACTTGTACCCCCTATCACCCAGAATTGCTCGTTTCGCCACCAATCCTCCAATGTGATGGACGCCCCAACTTAACCCTCTAAAGCTGCTAGCATGCAAGGGTCAATGTGATCACAAGCAAGTCACAAGAAACCAGCACATCAAGTGTCTGCACAATGAACTGATCCGTGAANAGGGNTAATGCCGGTANAAGCAGTAACCATGAGGANTGGAGTGAAGGTANTGCCANTTCATGTACGCAATGCGCTGTAAAATCTTACATGTCGAGAACCGGGACAACGGGTA…
Pteridium_aquilinum	SRR043594.428579	os_40304|LOC_Os07g10770.1|cesA	485-7	787-946	159	80.62	3e-58	TCAGCCGCGCAGGTACCCTTGAACTACTGCAAACAGATGGGCTGAACAACCTCCAATGACCCAAAACTGCTCATTTCTCCACCATTCTTCAATGCCGACTCCACTCCACCGCATCTCCAATATGCCCGTCGCAAAAAATGGAGAGAAAGAGACCAATAAACCAGAGACTTGCAAAGTTGCTTATCGTGGGAATAATGAATTTTCCCGCAGCAAACAGATGGCAGGTAGAGTACAATACACCACCAGAGGGATAGACGTGAGAGGGTACACTATGGTGTTTATGTTACGCGAACCTCTCCAGAAATTTCAATCGCCCACCGTAGCCATACCAAAGAGGACAATGCCTGCTAAGAAAAATCTCCACTGAGCCAAGAGCCCACCGGAGCACTTGATTCAACG…
Pteridium_aquilinum	SRR043594.428714	pp_5275|estExt_gwp_gw1.C_1890069|cesA	518-92	455-594	139	72.92	8.6e-41	TCAGCCGCGCAGGTTCCCTCTCTTCTAACTCATTGCAGCATCACTCAATAATCTTTAGCAGTTAATGCCATACTGCTGATGGTCATAACCTTTAGCAGTTAATGCCACACTGCGTAAGATTTGGCCCATTCACGCGTACCAGGAAAGGGTCGATCTTCACCCAAAGCAAAGAGAAGATGGACGCCAAAAGCACGGACCATACAATGACAATGGTTGGAGTTCTGTTCTGTCGTCCCATAAGACCTTTGAGGAAAGGATATAGATGGACAATGACCCAAAAGGCAAAGAAAGCTTTCCAAACAGGACCCATGAAGNGTAGCCATTACTAATTCGCGTCTGAGATACCAGCGACAACACCCATAACGTTGATAACCAATGTGTCGTAGGAGGACCAGCAAT…
Pteridium_aquilinum	SRR043594.429648	AT4G18780.1|AT4G18780.1|cesA	439-14	733-875	142	83.92	2e-53	TCAGCCGCGCAGGTATGTAGAGCTCACCAAAATCTGCGTCATCAGCTGCTTTAGCAGTGACAGTAAAGTTGGTGTCTATACCTGCCAGCATCTTCAGGAAACCTTGGAAGACGGCAAAGAGATGGGCTGAAGCACCTCCAATGACCCAAAACTGCTCATTACGCCACAACTCCTCGATGCTGACACCACTCCATCGGAGCTCAAGCACGGCAGTCACAATAATGGAAAGGAAAAGCCCCAGAAACAGAACGCTTGCTAGATTTGAGAGCGGTTGGTATGATAAATTTTCCTGTGAGAAGCAGATTGCTGGCAGTGAACNGTAAGCAACGAGAGGAAGTGATGTAAAATGGATAGACAATGGTGTTGACATATGCCAGTCTTGAGCCATTTAAGACGGCA…
Pteridium_aquilinum	SRR043594.432103	sm_2171|e_gw1.8.11.1|cesA	10-473	760-912	152	78.71	6.4e-65	TCAGCCGCGCGGTCGGAGTGGGGAAAAGAGATTGGATGGATATATGGATCAGTCACAGAGGATATTTTGACGGGCTTCAAAATGCACGTGCGTGGCTGGCGGTCAATCTACTGCATGCCACGGAGGCCTGCATTCAGGGGTTCTGCACCCATCAACTTGACGGATCGTCTGCATCAAGTGCTTCGATGGGCACTAGGCTCTGTGGAGATTTTTGCGAGTCACCATTGTCCCATTTGGTATGGCTATGGAACCGGTTTGAAGTTGCTTGAACGCCTTGCTTACATCAACACCATTGTCTACCCGTTCACATCCCTTCCTTTACTGGCGTACTGCACTCTTCCAGCAGTCTGCCTGCTAACAGGGAAATTTATAATTCCCCACGATTGATGGCTTGCTAGT…
Pteridium_aquilinum	SRR043594.433610	pp_5275|estExt_gwp_gw1.C_1890069|cesA	491-13	188-348	160	80.25	5.5e-58	TCAGCCGCGCAGGTAAAGAGGACAATGCCTGCTAAGAAAAATCTCCACTGAGCCAAGAGCCCACCGGAGCACTTGATTCAAACGATCCGAAAGATTGATGGGTGCAGAACCCTTGAAGGCAGCCCGAGTAGGCATACAATAGATAGATCGCCAGCCACGGGCATGCATCTTGAATCCTGTAAGAATATCCTCTGTCACTGACCCATAGATCCATCCAATCTCAAGTCCCCAGTCAGTTTGTCCTCGTATCCACAGCTGATGACATGAATAGCTTCCTTGAGTAGCCCAGCAGGATTTGCAGAAGGAGGACCCCTCCTTCCTCTAGTAAGGTAGAGGCCAGAAAAACNGGGACTGACCGACCTCTCTCAAATTCTTCTTGACATCAGAGANATTTAGTCG…
Pteridium_aquilinum	SRR043594.434164	os_40304|LOC_Os07g10770.1|cesA	523-14	822-988	166	82.14	1.2e-65	TCAGCCGCGCAGGTACCAATAGTGTCGTAGGAGGGACCAGCAATGATAGTCCATTTGAAGAGGTAAAGCTCTGCGAATTGGTCTTGATCATCTGAGCCCTTGGCTGTGACTGTGAAATTAGTGTCGATACCTGCTAGCACTTTTGAGAAACCCTTGAACTTACTGCAAACAGATGGGCTGAACAACCTCCAATGACCCAAAACTGCTCATTTCTCCACCATTCTTCAATGCCGACTCCACTCCACCGCATCTCCAATATGCCCGTCGCAAAAATGGAGAGAAAGAGACCAATAAACCAGAGACTTAGCAAAGTTGCTTATCGTGGGAATAATGAATTTTCCCGTCAGCAAACNGATGGCAGGTAGAGTACAATACACCACCAGAGGGATAGACGTGAGA…
Pteridium_aquilinum	SRR043594.436866	pp_5275|estExt_gwp_gw1.C_1890069|cesA	467-50	457-594	137	70	2.3e-41	TCAGCCGCGCAGGTAGCAGTTAATGCCATACTGCTGATGGTCATAACCTTTAGCAGTTAATGCCACACTGCGTAAGATTTGGCCCATTCACGCGTACCAGGAAAGGGTCGATCTTCACCCAAAGCAAAGAGAAGATGGACGCCAAAAGCACGGACCATACAATGACAATGGTTGGAAGTTCTGTTCTGTCGTCCATAAGACCTTTGAGGAAGGATATAGATGGACAATGACCCAAAAGGCAAAGAAAGCTTTCCAAANAGGGACCCATGAAGAGTAGCCATTACTAATTGACGTCTGAGATACCAGCGACTAACACCCACTAAGTTGATAACCAATACGTGTCGTAGGAGGACCTAGCATGATGTCCATTTGAAGAGGTAAAGCTCNGCATGTCTGATC…
Pteridium_aquilinum	SRR043594.44378	pp_5273|estExt_gwp_gw1.C_1890065|cesA	15-522	168-337	169	80.12	7.2e-71	TCAGCCGCGCAGGTCCGGGATGGTGCTGTGGTTCGCGTCCAAACAAAGTCAAGCCTAGTAAAACCAAGAAAGGAGAGAAGAAGAAACCCCCTGCTAGAACAGACTCCTCTGTGCCAATGTTTAACTTGGAAGATATAGAAGAGGGCTTGGAAGGGTATGATGATGACAAATCTCTTTTGATGTCCAAGAAAAATTTTGAGAAAAGATTTGGACAGTCTCCAGTATTTCTAGCCTCTACCTTGCTAGAGGACGGAGGAGTTCCCCCATCTGCAAATCCTGCTGGTCTGCTGAAAGAAGCTATTCATGTGATCAGCTGTGGGTATGAGGATAAAACAGACTGGGGAATGGAGATAGGGATGGGATTTATGGGTCTGTTACAGAGGATATTCTTACTGGATT…
Pteridium_aquilinum	SRR043594.455284	pp_1195|estExt_fgenesh1_pg.C_2130003|cesA	445-16	297-433	136	76.22	2.4e-49	TCAGCCGCGCAGGTTACTGAATTTCTTGCAAAATGGCACCCATTTTCTGGCAAACTCGGATGTCTCAGAGAGCGACTCAAAAGTCGGCATGGCAGCACCATCATCAGACACATAGCACGACACTTTATCAACCGGATAATCCACCGCAAGGATAGAGAGGACCGTGTTTGCAGTGACAAGAGGTGGCTCTTTCAATGGATCCACTGTACTCACATACACATCCACTGCAGACAGCTTGGAGGGTTTGCCTTTCTGGGTTTCAAAACCTCAAAGCAATCTATCAAGGTATGTTTCTCTATTGATGGGAAGCCACTTTGGAAATTGATCAAGAATCCATGAAATGGACAAACCNTATCTCACAGATGACTGAAACAAGCCACACGCCCAATATAGCTTCGG…
Pteridium_aquilinum	SRR043594.456491	AT4G18780.1|AT4G18780.1|cesA	495-22	763-920	157	84.91	3.5e-67	TCAGCCGCGCAGGTCAGAAGGAAAGAACACTTTGCCAAAAGTGGCCCCAAGCCTCATATCCTTTGTTGAGCGCATCGGAGAATCCAGCAACAACGCCAACCATGTTGACAATGAGAAGTGTTGTTGGGGATATCAAAAGTGTTGTCCATTTGACAATGTAGAGCTCACCAAAATCTGCGTCATCAGCTGCTTTGGCAGTGACAGTAAAGTTGGTGTCTATACCTGCCAGCATCTTCAGGAAACCTTGGAAGACGGCAAAGAGATGGGCTGAAACACCTCCAATGACCAAAACTGCTCATTACGCCACAACTCCTCGATGCTGACACCACTCCATCGGAGCTCAAGCACGGCAGTCACAATAATGGAAAGGAAAAAGCCCCAGAAACNGAAACGCTGCTA…
Pteridium_aquilinum	SRR043594.462135	pp_4876|e_gw1.29.2.1|cesA	15-516	863-1020	157	57.83	2.8e-34	TCAGCCGCGCAGGTTTGCAGAGGCTGGCTTATGTGAATACAATTGTGTATCCAGTTACCTCCCTTCCCTTGTTGGCCTACTGTACTCTTCCTGCAGTTTGTCTGCTCACAGGAAAATTTATCATCCCCCTCGATAAGTGACTATGCTAGTCTTTGGTTCATTTCTCTCTTCTTGTCTATCTTTATCACTGGTATCTTGGAGTATGAGATGGAGTGGAGTGGGCATTTGATGTATTGGTGGAGAATGAGCAGTTCTGGGTGATTGGGGGTGTCTCGTAGTCCCCACTTTAGTTTGCCATTCGTTTCAAGGTTCTGTCTTAAGGTGTCTTTGCTTGGCTACTTGTACGCTAAACTTTCGGTCACTTCAAAGGTGAGTNTCGTATAGACGTACGTTTCGGTA…
Pteridium_aquilinum	SRR043594.463345	AT4G18780.1|AT4G18780.1|cesA	460-14	692-839	147	87.84	1.7e-64	TCAGCCGCGCAGGTTGGGCTGAAACACCTCCAATGACCCAAAACTGCTCATTACGCCACAACTCCTCGATGCTGACACCACTCCATCGGAGCTCAAGCACGGCAGTCACAATAATGGAAAGGAAAAGCCCCAGAAAACAGAACGCTTGCTAGGTTTGAGAGCGTTGGTATGATAAAATTTTCCTGTGAGAAGACAGATTGCTGGCAGTGAACAGTAAGCAACGAGAGGAAGTGATGTAAATGGATAGACAATGGTGTTGACATATGCCAGTCTTTGAAGCCATTTAAGACGGCCACCTCCAAATCCATACCATAAAGGGCAGTGCCTGCTCAGGAAAATTTCCACCGATCCAAGAGCCCGATCGAAGAACCTGGTGCGAACCGATCAGACAGATTGATG…
Pteridium_aquilinum	SRR043594.463859	sm_6907|estExt_Genewise1.C_600296|cesA	428-15	853-985	132	72.26	4.6e-41	TCAGCCGCGCAGGTGACACCCACCAAATTGACAACAATCAAAAGTAGTTGGAGGATGAGAAGGCTCGTCCACTTGAAGACATACAGCCCCCCCAAACTCTGCATCATCTGATGCCTTGGCTGTGGCTGTAAAATTTGTGTCGATTCCAGCGAGGACCTTGAGAAGCCCTTGAAACACAGCAAAAAAGATGAGCCGAAACACCTCCAATCCACCCAGAATTGCTCATTTCTCCACCAATCATCAATCCCCACTCCACCCCCACCGCATCTCTAAGACTACCAGTGGCAAAGATTGACAAGAAAAAGAGAGATGAACCATAAAACTGGACAAAGTTGCTGATCGCAGGTNGATAAATTCCTAGTAAGCAAGCACACNGCTAGGAAGGTACAGTAGCCAANA…
Pteridium_aquilinum	SRR043594.466773	sm_6907|estExt_Genewise1.C_600296|cesA	568-14	777-959	182	61.03	3e-28	TCAGCCGCGCAGGTAACTCTGCATCATCTGATGCCTTGGCTGTTGACTGTAAAATTTGTGTCGATTCCAGCGAGGGCCTTTGTAGAAGCCCTTGAAACACAGCAAAAAGATGAGCCGAAACACCTCCAAATACACCCAGAATTGCTCATTTCTCCACAATCATCAATCCTACTCCACCCACCGCATCTCTAAGATACCAGTGGCAAGATTGACAAAGAAAGAGAGATGAACCATAAACTGGACAAAGTTGCTGATCGCAGGTATTGTATTAAATTTCCCTGTAAGCAAGCACTACAGACTAGGAAGGTACAGTAGGCCAACATGGTATTGAGTTATAGGNTAAGNTGATGGTGTTTACGTAGGCCTAACCGCTAGGAAGCCCTAATTTACCTAAAAGTC…
Pteridium_aquilinum	SRR043594.467049	os_33857|LOC_Os06g02180.1|cslD	789-14	792-1051	259	44.4	1.2e-35	TCAGCCGCGCAGGTGACTTGGATGTCAAAGTGAAAGAGATGTCCACCCCTGCCACCACCTTTAACAAGCCCTGAAGTACCGCCGCAATGTGCGCACTTGTGCCCCCCAATCACCCAAAACTGCTCATTTCTCCACCATTCTTCCAATGTGATGCCCGCCCATTTCACCTCCAGCACTGCTAGCATGCATAGAGTGAGTGTGATCACAGCAGGTACACCAAGAAGAAGACATCCTAGGTGTTTTGAAACGGATGAACTGATCCGTGAAGAGTGAGAGACGTCCGGCAAAAAGCAGTAGACCATGAGGAAAATGGAGGTGAAAGGGTAGAGTGACCAACGGTTGAGATATTAGCAAATTGACGCTAGGTAAAGGGACCTTTTTTACAACGTTGGACCGGTA…
Pteridium_aquilinum	SRR043594.471900	sm_9098|estExt_Genewise1.C_30146|cesA	491-17	678-835	157	73.42	1e-60	TCAGCCGCGCAGGTCACCGGAGCACTTGATTCAAACGATACGAAAGATTGATGGGTGCAGAACCCTTGAAGGCAGCCCGAGTAGGCATACAATAGATAGATCGCCAGCCACGGGCATGCATCTTGAATCCTGTAAGAATATCCTCTGTCACTGACCCATAGATTCATCCAATCTCAAGTCCCCAGTCAGTTTTGTCCTCGTATCCACAGCTGATGACATGAATAGCTTCCTTGAGTAGCCCAGCAGGATCTGCAGAAGGAGGAACCCCTCCTTCCTCTACGTAAGGTAGAGGCCAGAAAACAGGGGACTGACCGAACCTCTTCTCAAAATTCTTCTTGGACATCAGAAGAGATTTGTCGTCGTCATACTCCTTCCATGCCTTCTTCTATGTCTTCCAAG…
Pteridium_aquilinum	SRR043594.473569	os_21258|LOC_Os03g59340.1|cesA	360-14	804-918	114	86.96	7.7e-51	TCAGCCGCGCAGGTTGCTCATTTCTCCACCACTCATCAATGCCAACACCACTCCACCGCATTTCGAGAATACCAGTCGCAAAAAATGGACAGAAAGAGAGCAATGAACCAGAGGCTTGCAAAGCTGCTAATCGTTGGCACAATGAACTTCCCAGTGAGCAAACAGATTGCAGGAAGTGTACAATATGCAAGAAGAGGAATCGACGTGAGAGGGTAGACGATGGTATTGATGTATGCAAATCTCTCCAGCCATTTCAAGCCCCCCATTATAGCCATACCAAATCGGACAATGCCGGCTAAACAAGATCTCTACGGACCCCAGCGCCCACCGCAGCACTTGGTTGAGACGATCCTGAAAAGATTGGAATTTGGGGGGGACCTAGGTAACCCCCCGTTTTTG…
Pteridium_aquilinum	SRR043594.475001	os_40304|LOC_Os07g10770.1|cesA	504-16	838-991	153	65.64	4.7e-48	TCAGCCGCGCAGGTCTAAGTTGATAACCAATAGTGTCGTAGGAGGGACCAGCAATGATGTCCATTTGAAGAGGTAAAGCTCTGCGAATTGGTCTTGATCATCTGAGCCCTTGGCTGTGACTGTGAAATTAGTGTCGATACCTGCTAGCACTTTGAGAAACCCTTGAACTACTGCAAACAGATGGGCTGAACAACCTCCAATGACCCAAAACTGCTCATTTCTCCACCATTCTTCATGCCGACTCCACTCCACCGCATCTCCAATATGCCCGTCGCAAAAAATGGAGAAGAAAGAGAACCAATAAACCAGAGACTTGCAAAGTTGACTTATCGTGGAATAATGAATTTTCCCGTCTAGCAAAACAGAATGGCAGGTAGAGTACGAAATACCAACCACCGA…
Pteridium_aquilinum	SRR043594.476340	os_40304|LOC_Os07g10770.1|cesA	457-13	865-1009	144	74.83	4.5e-45	TCAGCCGCGCAGGTATGAAGAGTAGCCATTACTAATTGCGTCTGAGATACCAGCGACAACACCCACTAAGTTGATAACCAATAGTGTCGTAGGAGGGACCAGCAATGATGTCCATTTGAAGAGGTAAAGCTCTGCGAATTGGTCTTGATCATCTGAGCCCTTGGCTGTGACTGTGAAATTAGTGTCGATACCTAGCTAGCACTTTGAGAAACCCTTGAACTACTGCAAACAGATAGGGCTGAAACAACCTCCAATGACCCAAAAACTAGCTCATTTCTCACCATTCTTCAATGCCGACTCCACTCCACCGCATCTCCAATATGCCCGTCGCAAAAATGGAGNGAAAGAGACCAAATAAACCAGAGACTTGCAAAGTTGCTATCGTGGAANAATGAATTT…
Pteridium_aquilinum	SRR043594.476379	pp_4876|e_gw1.29.2.1|cesA	492-16	844-1000	156	76.1	7.5e-58	TCAGCCGCGCAGGTCAATCAATGTCGTCGGAGGTACCAAAAGACTTGTCCACTTGAAGATGTAGAGCTCACCAAAGTCTTCATCATCTCCACCTTTTGAAGTGACCGTAAAGTTTGTCTCAATGCCAGCAAGCACCTTAAGCAGACCTTGAAAGATGGCAAATAAGTGGGCAGAGACACCCCCAATCACCCNGAAACTGCTCATTTCTCCACCAATCATCAATGCCCACTCCACTCCATCTCATCTCCAAGATACCAGTGATAAAGATAGACAAGAAGAGAGAAATGAACCAAAGACTAGCATAGTCACTTATCGAGGGGATGATAAATTTCCTGCGAGCAGACAACTGCAGGAAGAGTACAGTAGGCCAACGAAGGGAAGGGAGGTAACNGGATACAC…
Pteridium_aquilinum	SRR043594.477543	sm_9098|estExt_Genewise1.C_30146|cesA	479-5	567-723	156	64.38	2.5e-45	TCAGCCGCGCAGGTTCATATCCTTCCATGCCTTCTTCTATGTCTTCCAAGTTGAACATAGGTACCGTGGAATCGGTTCTGACAGGAGGTTGACTCTTCTTCTCTGCTTTCTTCGACTTCCCAGACTTAATCTTTGCTTTCCGTGGCCCACAGCACCATCCAGGTAGGCAATCACATAGCCATTGTCTTTTTCTTAGGCTGAATAGGAGGCTACATACCCATACAAGGCTTGCCTTCTGAAGCAACNTCCAGTCCCGACATAAACAGGGCCTTGGATTCCATCTAGCCCTTTCATGTTGATATCAAAGAACACTGTGTTGCGATTGGCGTAACGATCATTTGCATCAATACCATCAAACTTGNGGAATTGAACATAACAGACTTTGCGGTCCCACAGTGG…
Pteridium_aquilinum	SRR043594.477705	sm_6907|estExt_Genewise1.C_600296|cesA	13-511	817-980	163	77.84	4.7e-65	TCAGCCGCGCAGGTTGGGTCTGTTGAGATTTTACTCAGCAAGCATTGCCCATTGTGGTATGGCTATGGTGGACATTTGAAATGGCTTCAGCGGTTGGCCTACGTAAACACCATCATCTATCCTATAACCTCAATACCATTGTTGGCCTACTGTACCCTTCCAGCTGTGTGCTTGCTTACAGGGAAATTTATCATACCTGCGATCAGCAACTTTGCCAGTTTTATGGTTTCATTCCCTCTTTTCTTGTCAATCTTTGCCACTGGTATCTTAGAGATGCGGTGGGGTGGAGTAGGGATTGATGATTGGTGGAGAAATGAGCAATTCTGGGTGATTGGAGGTGTTTCGGCTCATCTTTTTGCTGTGTTCAAGGGCTTCTCTAAGGTCCTTCGCTGGAATCGA…
Pteridium_aquilinum	SRR043594.479810	AT5G05170.1|AT5G05170.1|cesA	485-14	872-1026	154	71.97	4.5e-48	TCAGCCGCGCAGGTGTTGGAGTTCTGTTCTGTCGTCCCATAAAGACCTTTGAGGAAAGGANATAGATGGACAATGACCCAAAAGGCAAAGAAAAGCTTTCCAAACAAGGGACCCCAATGAAGAGTAGCCATTACTAATTGCGTCTGAGATACCAGCGACAACACCCACTAAGTTGATAACCAATAGTGTCGTAGGAGGGACCAGCAATGATGTCCATTTGAAGAGGTAAAGCTCTGCGAATTGGTCTTGATCATCTGAGCCCTTGGCTGTGACTGTGAAATTAGTGTCGATACCTGCTAGCACGTTTGAGTAAAACCCCTTGAACTACTGCAAACNGATGGCTGAACACCTCAATGACCCAAAACTCGCTCATTTCNCCACCNTTCTTCAATGCCGCTC…
Pteridium_aquilinum	SRR043594.483537	sm_9098|estExt_Genewise1.C_30146|cesA	396-14	498-624	126	81.25	7.6e-46	TCAGCCGCGCAGGTAAGAACACTGTGTTGCGATTGGCGTAACGATCATTTGCATCAATACCATCAAACCTTTGTGGGAATTGAACATAACAGACTTTGNGGCCCACAGTGGGGTCCATCATGAAGCACATAGCCTCCCTTAGGGCTCTGCTGTTGTTGATGTAATGATCACAGTCCAAGTTCAGAAAAAAGGGTGCATTTGTCAACACTGCCGAAACCCTAACCAGCGCATTTGGCACCGGCCTTCTTGTGATGATTGAAACCAGGCCTTTTCTCACCGAGAGACGTACACAAGGCGAGGAAGCTCATTCCCTTCTGAATCAAGGCCCCCCACTGTGGACCCAAAAAATACCCTGAATCATGCCNGATGGTCCNNGGTGTTGTTCCNGCCATTGGGTAG…
Pteridium_aquilinum	SRR043594.484042	pp_4876|e_gw1.29.2.1|cesA	386-20	883-1005	122	74.19	3.4e-38	TCAGCCGCGCAGGTGACACCACCAAATTGACAACAATCAAAGTAGTTGGAGGGATGAGAAGGCTCGTCCACTTGAAGACATACAGCCCCCCAAACTCTGCATCATCTGATGCCTTGGCTGTGGCTGTAAAATTTGTGTCGATTCCAGCGAGGACCTTGAGAAGCCCTTGAAACACAGACAAAAAAGATGAGCCGAAACACCTCCAATCAACCCAGAATTGCTCATTTCTCCACAATCATCAATCCCACTCCACCCACCGCATCTCTAAGATACCAGTGCAAANATGACAAGAAAGNGAGATGAACCATAAACTGGACAAAGTTGCTGATCGCAGGTATGATTAAATTTCCNGTAAGCAAGCACACAGTCTAGGAGGTAGAGTAGGACCAACGAAGTTAG…
Pteridium_aquilinum	SRR043594.484128	pp_4876|e_gw1.29.2.1|cesA	454-13	879-1021	142	74.83	2.8e-51	TCAGCCCGCAGGTGACTGGTATCCACTGTTGAGGGCATCAGATATACCAGCAACCACACCAACTAAATTTATCACAATCAATGTCGTCGGAGGTACCAAAAGACTTGTCCACTTGAAGATGTAGAGCTCACCAAAGTCTTCATCATCTCCACCTTTTGAAGTGACCGTAAAGTTTGTCTCAATGCCAGCAAGCACCTTAAGCAGACCTTGAAAGATGGCAAATAAGTGGGCAGAGACACCCCCCAATCACCCAGAACTGCTCATTTCTCCACCAATCATCAATGCCCACTCCACTCCATCTCATCTCCAAGATACCCAGTGATAAAGATAGACAAGAAGAGAGGAAAAATGGAAACCCAAAAGGACCTAAGCAATAGTCACTTATCGAGGGGATGATAA…
Pteridium_aquilinum	SRR043594.486932	sm_2171|e_gw1.8.11.1|cesA	8-410	812-942	130	76.87	1.5e-46	TCAGCCGCGCAGGTACCAGGTGCTTCGATGGGCGCTTGGATCCGTGGAGATTTTTGTTTAGTCGGCATTGCCCGATCTGGTATGGGTATGGGGGCGGCCTGAAGTGGTTAGAGAGGTTTGCATATGTCAACACCATTGTCTACCCGCTGACATCAATACCGCTGATCGCGTACTGCACTTTGCCTGCCATATGCTTGCTTACTGGGAAGTTCATTGTCCCAACGATAAGCAGCTTTGCAAGCCTGTGGTTATCGGCCTCTTTGTCTCCATTTTTGCAACTGGTATCCTCGAGATGCGGTGGAGTGGGGTGGGCATAGATGGAAGTGGGTGGAGAAAGTCGTAAGAGGTTTTTGGGTGAGTCGGGGGTNTTTCGGCTCATTCTTTCGCTACTGTTCCGAG…
Pteridium_aquilinum	SRR043594.492426	AT4G18780.1|AT4G18780.1|cesA	446-15	730-874	144	80.95	1.5e-50	TCAGCCGCGCAGGTATGTAGAGCTCACCAATCTGCGTCATCAGCTGCTTTAGCAGTGACAGTAAGTTGGTGTCTATACCTGCCAGCATCTTCAGGAACCTTGGAAGACGGCAAAGAGATGGGCTGAACACCTCCAATGACCCAAACTGCTCATTACGCCACAACTCCTCGATGCTGACACCACTCCATCGGAGCTCAAGCACGGCAGTCACAATAATGGAAAGGAAAGCCCCAGAAACAGAACGCTTGCTAGATTTGAGAGCGTTGGTATGATAAATTTTCCTGTGAGAAGACAGATTGCTGGCAGTGAACNGTAAGCAACGAGAGGAAGTGATGTAAATGGGATAGGACAAATTGGGTGTTGACATATGCCAGTCCTTGAAGCCATTTAGACGGCACT…
Pteridium_aquilinum	SRR043594.501306	AT5G05170.1|AT5G05170.1|cesA	368-15	901-1018	117	83.05	6.2e-59	TCAGCCGCGCAGGTAATAAGACCTTTGAGGAAAGGATATAGATGGACAATGACCCAAAAGGCAAAGAAAAGCTTTCCAAACAAGGGACCCCATGAAGAGTAGCCATTACTAATTGCGTCTGAGATACCAGCGACAACACCCACTAAGTTGATAACCAATAGTGTCGTAGGAGGGACCAGCAATGATGTCCATTTGAAGAGGTAAAGCTCTGCGAATTGGTCTTGATCATCTGAGCCCTTGGCTGTGACTGTGAAATTAGTGTCGATACCTGCTAGCACTTTGAGAAACCCTTGAACTACTGCAAACAGATGGGCTGAACAACCTCCAATGACCCAAAACTGCTCATTTCTCCACCATTCTTCAATGCCCGACTCCCCCCGCGTACTCTGCGTTGATACT…
Pteridium_aquilinum	SRR043594.512331	os_52309|LOC_Os09g30130.1|cslE	508-17	74-238	164	60	5.7e-52	TCAGCCGCGCAGGTTTCTGCTTAGTTACATCAGCATTCCACTCTGAAACCCTTTGTGTTGATTCTTTATTTCTTCAGGAACACACCCTTTGTCAGTGACTGCTTCAATTCTTTTCTTCATATCTTCATATTGATTCTTGATGAACATCCATTCTTCAGGATTTACAGTGTCTCGAACATCGAAATCCTGGGTGAAGTAGGCCTCAGGGGACCTTGGTTCAACATTGAATTTCTTGCAGAATGGTATCCAATGCTTGGCAAAATGGGAAGCCTCCATGAGAGCATGGAAGGTAAGCTGAGATCCACCATCATCAGAGAGATAGACACTCAGTTTCTCAGTAGGATAGTTCAAGGCATCACTGATAAGATAGTGTTGATCACCAAAGATGGCGGCTCTAGC…
Pteridium_aquilinum	SRR043594.512484	sm_5174|e_gw1.0.20.1|cesA	9-550	853-1022	169	71.91	4.1e-36	TCAGCCGCGCAGGTATAAACACCATAGTGTACCCTCTCACGTCTATCCCTCCTGGTGGTGTTATTGTACCTCTACCTGCCATCTGTTTGCTGACGGGAAAATTCATTATTCCCACGATAACGCCCAACTTTGTCAACGTCTCTGGTTTATTGGTCTACTTTCTCTCCCAATTTTTGCCGACGGGCACTATTGGAGGATGCGGTGGAGTGGAGTCGGACATTGAAGAATGGTGGAGAAAATGAGCACGTTTTGGGTCATTGGGAGGTTGTTCAGCCCATCTGTTTGCAGTAGTTCAAAGGGTTTCTCAAAGTGCTAGCAGGTATCGACACTAATTTCACAGTCACAGCCAAGGGCCTCAGATCGTATCAAAGCCAATTCGCAGAGCTTTACCNCTTCAAA…
Pteridium_aquilinum	SRR043594.516964	sm_2171|e_gw1.8.11.1|cesA	493-14	778-936	158	78.75	3.2e-58	TCAGCCGCGCAGGTAGAGCAAAGAGATGAGCTGAAACACCTCCGATGACCCAAATTGCTCATTCCTCCACCACTCATCAATTCCCACTCCACTCCATCGTATCTCCAGAATTCCGGTAGCAAAGATGGAAATGAAGAGTGAAATGAACCNCAAACTAGCAAAGCCATCAATCGTGGGGATTTATAAAATTTTCCCTGTTAGCAGGCAGACTGCTGGAAGAGTGCAGTACGCCAGTAAAGGAAGGGATGTGAACGGGTAGACAATGGTGTTGATGTAAGCAAGGCGTTCAAGGCAACTTCAAACCGGTTCCATAGCCGATACCAAATGGGACAATGGCGACTCGCAAAAATCTCCGACAGAGCCTAGTGCCCATCGAAGCACTTGATGCAGACGATCCGT…
Pteridium_aquilinum	SRR043594.52366	AT5G05170.1|AT5G05170.1|cesA	509-36	271-420	149	45.12	1.3e-28	TCAGCCGCGCAGGTATTGGCTTTCTCAACAGCACCCTTGGAAGCAAAATATGGGCCTGGAGCTCGAGGGTAAATATAAGGAGAGAATTTGTTGCAAAATGGAATCCAACACTTGGCAAAAGAGACAGCCTCCTTAAGAGCCCAGAGTGTGAGCAAGGAGCCCCCGTCATCAGAGACATAAATAGAAAGCTTATGGGAAGGGTAGTGAAGAGCAAGTGTAGATAAGACAGTGTTGACAGTTATCAAGGGAGGCTCTTTAATTGGGTCTGCAGTTGTCACAAACACATCCACTGCTGGAAGCTCTACACCCCTGTTGAGGAGCCTGTCGGGGTGCGCCACTCTCTCGACCATGAACCACTTTAACCATATCGACAAGAAGAAGATGCTGCACAACCACACC…
Pteridium_aquilinum	SRR043594.525091	AT4G39350.1|AT4G39350.1|cesA	455-15	451-597	146	81.63	2.9e-68	TCAGCCGCGCAGGTTTGAGGAAATTGGACATAGCAGATTTTCTTTCCTGAAATAGGGTCCATCATGAAGCACATAGCTTCACGAAGAGCCTTGCTGTTGTTTATATAGTGATCACAATCAACATTCAGCAGGAAAGGAGCATTGGAGATGATAGCAGAAACGCGCACCAAAGCATTCATGGCCCCAGCCTTTTTGTGGTGATCAAATCCTGGTCTCTTTTCACGAGAAACATATATTAGACGAGGTAATTCATTACCTTCAATATCACGAACACCATCATGACCAAGGAAAACCTGGATCATTCCAGGATGATCCCTGACATTGTTTCCTGGCCATGGAGTCCCATCCTGCATTGTCCAACCCTCCTCTGGAACCTTTTGTGCCATGGCAACCAAGCCA…
Pteridium_aquilinum	SRR043594.53035	AT5G05170.1|AT5G05170.1|cesA	519-14	847-1009	162	54.71	8.4e-40	TCAGCCGCGCAGGTTGGACAATGACCCAAAAGGCAAAGAAAAGCTTTCCAAACAAGGGACCCCATGAAGAGTAGCCATTACTAATTGCGTCTGAGATACCAGCGACAACACCCACTAAGTTGATAACCAATAGTGTCGTAGGAGGGACCAGCAATGATGTCCATTTGAAGAGGTAAAGCTCTGCGAATTGGTCTTGATCATCTGAGCCCTTGGCTGTGACTGTGAAATTAGTGTCGATACCTGCTAGCACTTTGGACGTAACCCTTGAACTACTGACAAACAGAGTGGGCTAGAACAACCTACCAATCGAACCCAAAACTGCTCTATTTTCCTCCCAACCTACTTTCCTTACCTAAGTCGCCGACTCCACCTCCCACCGCATCCTCCAATATCGCCCGT…
Pteridium_aquilinum	SRR043594.532688	os_41561|LOC_Os07g24190.1|cesA	17-513	629-792	163	64.07	1.3e-52	TCAGCCGCGCAGGTTTCAAGGGCCGGTCTATGTTGGTACTGGGTGTGTTTTCAGGAGGCAAGCCTTGTATGGCTACGATCCTCCTAAGAGAACGAAGCCACCAAGTAGGAGCTGCAATTGCTGTGCAAGTCTTTGCTGTGGTCTGTGCTGCTTTGGGACCAGGAAAAAGAACAGAAAGTCGAAGTTCAGCATGAAGCCCAAGTTCTGGAAGAGGAAGAAGGGCAGTAAGAAGGGTGAAGTGAATGCGCCCATGTACAAACTGGATGATATAGAGGAAGGCGTGGAGGGCATTGAAAGTGAGAAAACTGCTCTAATGTCCCAGAAGAACTTTGAGAAGAGATTTGGCCAATCTCCTGTCTTCATCTCTTCAACTCTTTTGGAAAATGGTGGTGTGCCCCC…
Pteridium_aquilinum	SRR043594.548601	sm_6907|estExt_Genewise1.C_600296|cesA	444-14	922-1059	137	76.06	2.1e-43	TCAGCCGCGCAGGTTGGCTCATAAATGGGTCTATCCTTACCCAAAGAAGAGAAAAGATGGATGCTAGAAGAATTGACCACACGATCACAATTGTAGGTGTGCGGTTCTGCCTTCCCATTAAAACCTTTCAAGAAAGGATAAAGATGAACTATCACCCAGAAGGCAAAGAACGAGCCTTCCAAACAAAGGGCCCCAGGACTGATAGCCACTGTTCAATGCATCTGAAATGCCTGCAACGACACCCACCAAAATTTGACAACCAATCAAAGTAGTTTGGAGGGGGATGAGAAGGGCTCGTCCACTTGAAGACATACAGCTCCCCCAAACTCTGCATCATCTGATGCCTTGGCTGTGACTGTAAAACTTTGTGTCGATTCCAGCGAGGGACCCTTGAGAGCC…
Pteridium_aquilinum	SRR043594.55133	os_21258|LOC_Os03g59340.1|cesA	508-15	373-536	163	93.29	1.3e-81	TCAGCCGCGCAGGTATTCATAGCACCAGCTTTCTTGTGGTGTTGGAACCCTGGACGCTTTTCACGAGAAACATAAACTAACCTTGGCAGCTCATTCCCCTCAGCATCAAGGCCCCCACTCTGGCCTAAGAAAACCTGGATCATTCCTGGATGGTCTCTGGTGTTATTACCAGGCCATGGTGTACCATCCTGCATAATCCATCCTTCTTCAGGAACTTTCTGTGCCTTTGCAACAAGCCCATTAATTCGAACTTTGAATTCTTCATATTCTCTCTTCATAGCTCTACGTTCTTTAACGAATTGATGTTTGAACTTTTGTCCTTCAGGTAGTCAATCTTCAGTGCAAAATACCATTCTGGAGCCCGAGGCTCAATGTTATATTTCTTGCAGAAAGGTCCCA…
Pteridium_aquilinum	SRR043594.558959	pp_4876|e_gw1.29.2.1|cesA	478-9	749-891	142	58.23	6.6e-27	TCAGCCGCGCAGGTTGCAGGAAGTGTACAATATGCAAGAAGAGGAATCGACGTGAGAGGGTAGACGATGGTATTGATGTATGCAAATCTCTCCACGCCTATTTACAACCGCCCCCATTATACGCCATAACCAAATCGGACAATGCCGGACTAAAACAAGATCTCGTACCGGACCCAGCCGCCCACCGCAGCACTTAGTTGAGACGATCTAGAAAGTATTGTAGTTGGGGCACGTACCCTTTGAATGCGACGGCCCTTCGTTTGGCATAACAAATAAATACGACCCTCCACGCCGCGTACATGCTATTTTACGAAACCTGTGAGAATATCCTCTGTCACCGAACCATAGACTCCACGACCCAACCCTTCCCCTTACCCCCAATCACGTACTTTCGTTCCT…
Pteridium_aquilinum	SRR043594.559263	pp_8706|estExt_fgenesh1_pm.C_300004|cesA	450-15	466-609	143	42.57	1.8e-28	TCAGCCGCGCAGGTATGACTTCCATAGACATCATCTTCATCTACACCTTCAAAACATTGTGGGAATTGCACAAAGCCAATTTTATGATCAACTTGCTCCTCTTTCTCTTGCATGAAGAAGCACATTGCTTGTAGTAATGCTTTGGCATCATTCACGTACATGTCACAATCTAGATTTAGTATAAAAGGGGCATTTGTCATGATCCCTGAAACACGAAGCAAAGCATTCATGGAACCGGCTTTGAAGTGATGCTTTTGCTTTGAGCTCTTTTCTCGCGAGATGTATACAAAGTGCGGCAAGTCCATATTTGTGTTGCATGGGGGCTTGTCTAAAGATCTCGCAATGGCTTGAATGGTTTTGAGGATCATAATTAAATGCCATGATGAATAAGTTTTCTTA…
Pteridium_aquilinum	SRR043594.562004	pp_8706|estExt_fgenesh1_pm.C_300004|cesA	16-499	307-467	160	90.12	3.3e-72	TCAGCCGCGCAGGTTTCAGTCATCTGTGAGATATGGTTTGCCATTTCATGGATTCTTGATCAATTTCCAAAGTGGCTTCCCATCAATAGAGAAACATACCTTGATAGATTGTCTTTGAGGTTTGAACCAGAAGGCAAACCCTCCAAGCTGTCTGCAGTGGATGTGTATGTGAGTACAGTGGATCCATTGAAAGAGCCACCTCTTGTCACTGCAAACACGGTCCTCTCTATCCTTGCGGTGGATTATCCGGTTGATAAAGTGTCGTGCTATGTGTCTGATGATGGTGCTGCCATGCTGACTTTTGAGTCGCTCTCTGAGACATCCGAGTTTGCCAGAAAATGGGTGCCATTTTGCAAGAAATTCAGTATTGAACCGAGGGCTCCTGAAATGTATTTGCCA…
Pteridium_aquilinum	SRR043594.562831	AT5G05170.1|AT5G05170.1|cesA	478-142	955-1066	111	65.79	1.3e-27	TCAGCCGCGCAGGTCCATGAACACATCTGGACAAGCTTCCAACCTCTATGATCCTGCTGAGCATCAACGTCTCCTGTTCAACTATACAGCTCCTCTACTTCAATCTAATGATTCTTACGAGTGCAACGAGGCAATTTGGAATCAGCAGTTATCTCCACATGACGATGAGCTTACCGTTGTTTGGCTCATAAATGGGGTCTATCCTTACCCAAAGAGAGAAAAGATGGATGCTAGAGAATTGACCACACGATCACAATTGTAGGTGTGCGGTTCTGCCTTCCCATTAAACCGTTTCAAGAAAGGNTAAGATGACTATCACCCAGAAGGCAAAGTAGAGCCGTTACAAACTAAGGGCCCCAGGACTGATAGCACTGTACATGCATCTGAAACTCGCCTGAC…
Pteridium_aquilinum	SRR043594.565	sm_2171|e_gw1.8.11.1|cesA	20-465	764-911	147	85.81	5.2e-66	TCAGCCGCGCGGTCGGAGTGGGAAGAAGATTGGATGGATATATGGATCAGTCACAGAGGATATTTGTACGGGCGTTCAAATAGCACGTGCGTGGCTGGCGGTCAATCTACTGCATGCCACGGAGGCCTGCATTCAGGGGTTCGTGCACCCATCAACTTGACGGATCGTCTGCATCAAGTGCTTCGATGGGCACTAGGCTCTGTGGAGATTTTGCGAGTCACCATTGTCCCATTTGGTATGGCTATGGAACCGGTTTGAAGTTGCTTGAACGCCTTGCTTACATCAACACCATTGTCTACCCGTTCACATCCCTTCCTTTACTGGCGTACTGCACTCTTCCAGCAGTCTGCCTGCTAACAGGGAAATTTATAATCCCCACGATTGATGGCTTTGCTAGTT…
Pteridium_aquilinum	SRR043594.58747	AT5G05170.1|AT5G05170.1|cesA	507-17	809-973	164	90.91	7.2e-75	TCAGCCGCGCAGGTTTTATAATGAGGAGAGTAGTTGGTGGGATGAGAAGGGTTGTCCATTTGAACAGGCAAAGTTCAGCAAAATCCCCATCTTCGTCTGATGCTTTTGAAGTGACGGTGAAGTTCGTGTCGATGCCAGCAAGTACTTTGAGAAGCCCTTGGAAAACAGCAAAAAGNTGTGACGAAACGCCACCAATAACCCAAAACTGTTCATTTCTCCACCACTCGTCGATTCCAACACCACTCCACCTCATTTCAAGATACCAGTGGCAAAGATGGAAAGAAAGAGGGATATAAACCATATACTAGCAATGCTACTAATCTGTGGGATAATGAACTTGTTAGTTAGCAGGCAGACAGCTGGCAGTGTGCAATCATGACAAGAGGAATAGCAGTAACC…
Pteridium_aquilinum	SRR043594.610038	pp_8706|estExt_fgenesh1_pm.C_300004|cesA	509-14	853-1018	165	71.76	5.3e-58	TCAGCCGCGCAGGTAAGAAGAGCTTTCCAAACAGAGGGCCCCATGACTGGTATCCACTGTTGAGGGCATCAGATATACCAGCAACCACACCAACTAAATTTATCACAATCAATGTCGTCGGAGGTACCAAAAGACTTGTCCACTTGAAGATGTAGAGCTCACCAAAGTCTTCATCATCTCCACCTTTTGAAGTGACCGTAAAGTTTGTCTCAATGCCAGCAAGCACCTTAAGCAGACCTTGAAAGATGGCAAATAAGTGGGCAGAGACACCCCCAATCACCCAGAACTGCTCATTTCTCACCAATCATCAATGCCCACTCCACTCCATCTCATCTCCAAGATACCAGTGATAAAGATAGACAAGAAAGAGAGAAAATGAACCAAAAGACTAAGCAATAA…
Pteridium_aquilinum	SRR043594.616004	pp_4876|e_gw1.29.2.1|cesA	543-19	843-1006	163	51.11	4.7e-23	TCAGCCGCGCAGGTGACACCCGACCAAATTGACAACAATCAAAGTAGTTGGAGGATGAGAAGGCTCGTCCACTTGAAGACATTACACGCCCCCAACTCTGCATCATCTGATGCCTTGGCTGTAGGCTGTAAACTTTGTGTCGATTCCCAGCGAGGTACCTTGAGAGCCCTTGAAACACAGCAAAAAGNTGAGCCGAAACNCCTCCAATCACCCAGAATTGCTTCATTTACTCCACCAATCATCAATCCCCACTTCCCACCCCACCGTCATCTCTAGATACAGTGCAAAGACTTGAACAAGAAAACGAGTACGTATTAGAACCATAAACTGGCAAGTTGCTTGATTCGCTAGGTNTGTATAAATTTCCTGTAACGCTAAGGCACACGACGCCTGGAAACG…
Pteridium_aquilinum	SRR043594.617618	AT4G39350.1|AT4G39350.1|cesA	25-450	850-990	140	82.98	1.6e-54	TCAGCCGCGCAGGTTGTGGATTAAAAATCCTTGGAGCGCTTTTCTTACATAGCCTCAGTTGTGTACCCTTTGACATCAATTCCACTGCTCATTTATTGCACCTTGCCAGCTGTCTGTCTCCTTACTGGAAAGTTTATTGTCCCTGAGATTAGCAATTATGCCAGTATCCTTTTCATGTCCCTCTTCGTAGTCATAGCTGTGACCAGTATCCTCGAAATGCAGTGGGGAGGTGTTGGAATACATGACTGGTGGAGAAATGAGCAGTTCTGGGTGATTGGTGGTGTCTCATCACACCTATTTGCTCTGTTTCAGGGTCTGCTGAAGGTTTTAGCAGGTGTTAACACAAACTTCATGGTCACCTCAAAAAGGAGGAGATGATGGAGTAATTTTCCGAGCTGT…
Pteridium_aquilinum	SRR043594.625389	AT5G05170.1|AT5G05170.1|cesA	540-14	804-980	176	86.44	1.5e-66	TCAGCCCGCAGGTTGCAACAACCCCCACCAAGTTTATAATGAGGAGAGTAGTTGGTGGGATGAGAAGGGTTGTCCATTTGAACAGGTAAAGTTCAGCAAAATCCCCATCTTCGTCTGATGCTTTTGAAGTGACGGTGAAGTTCGTGTCGATGCCAGCAAGTACTTTGAGAAGCCCTTGGAAAACAGCAAAAAGATGTGACGAAACGCCACCAATAACCCAAAACTGTTCATTTCTCCACCACTCGTCGATTCCAACACCACTCCACCTCATTTCTAAGATACCAGTGGCAAAGATGGAAAGAAGAGGGATATAAACCATATACTAGCAATGTTACTAATCTGTGGGATAATGAACTTGTTAGTTAGCAGGCAGACAGCTGGCAGTGTGCAATACATGAC…
Pteridium_aquilinum	SRR043594.629836	sm_2171|e_gw1.8.11.1|cesA	15-506	570-730	160	72.12	1.7e-64	TCAGCCGCGCAGGTAACAGCAAAGCCCTTCGAGAGGCCATGTGTTTTATGATGGACCCACAGCTCGGCAAGAGAGTGTGCTATGTGCAGTTTCCCCAAAGATTTGATGGCATAGATCTGCACGATCGTTATGCCAATCACAACACTGTCTTTTTTGATATTAACTTGAAAGGTTTGGATGGGGTGCAAGGTCCTGTATACGTGGGAACTGGGTGCGTCTTCAGAGGGCAAGCTCTGTATGGAGTTGATCCTCCGTTGAGTGACAAGCCTCCTAATGATGATTTTATCACCCATTTCTGCTGTGGTCCCCGCAAGAAGAGCACGGTTTCCAGGTCAAAGCATGCAGAGAGGAAAGCAGCAAGGAGTGACTCCTCAATACCCATGTTAATCTTGAAGTACA…
Pteridium_aquilinum	SRR043594.630574	pp_1195|estExt_fgenesh1_pg.C_2130003|cesA	503-2	461-628	167	82.35	7.4e-61	TCAGCCGCGCAGGTAAGAACACTGTGTTGCGATTGGCGTAACGATCATTTGCATCAATACCATCAAACCTTTGTGGGAATTGAACATAACAGACTTTGCGGCCCACAGTGGGGTCCATCATGAAGCACATAGCCTCCCTTAGGGCTCTGCTGTTGTTTGATGTAATGATCACAGTCCAAGTTCAGAAAAAAAGGGTGCATTTGTCAACACTGCCGAAACCCTAACCAGCGCATTTGGCACCGGCCTTCTTGTGATGATTGAAACCAGGCCCTTTTTCTCTACGAGAGACGTACACAAGGCGAGGAAGCTCATTCCCTTCTGAATCAAGGCCCCCATGTGACCCAAAAATCCTGAATCATGCCAGGATGGTCCATGGGTGTTGGTTTCCCAGGCCATGGA…
Pteridium_aquilinum	SRR043594.631081	sm_9098|estExt_Genewise1.C_30146|cesA	478-5	563-723	160	67.68	1.5e-44	TCAGCCGCGCAGGTTCATATCCTTCCATGCCTTCTTCTATGTCTTCCAAGTTGAACATAGGTACCGTGGAATCGGTTCTGACAGGAGGTTGACTCTTCTTCTCTGCTTTCTTCGACTTCCCAGACTTAATCTTTGCTTTCCGTGGCCCACAGCACCATCCAGGTAGGCAATCACATGCCATTGTCTTTTTCTTAGGCTGAATAGGAGGCTCATACCCATACAAGGCTTGCCTTCTGAGCAACATCCAGTCCCGACATAAACAGGGCCTTGGATTCCATCTAGCCCTTCATGTTGATATCAAAGAACACTGTGTTGCGATTGGCGTAACGNTCATTTGCATCAATCCATCAAACCTTTGTGGAATTGACATACAGACTTTGCGGCCCACCAGGTGGGGTC…
Pteridium_aquilinum	SRR043594.636061	AT5G09870.1|AT5G09870.1|cesA	538-130	936-1066	130	61.48	2.3e-21	TCAGCCGCGCAGGTTAAGGGATGCCTTCATCTTTTGACAAAAAAACGCAGCCGATTTTTATGCAGTTTTCAGACAGCCTTTCTTCACGAAACACATCCATCTTTTTCAGTATTTTTAGGTCACAGTTCAAACCCCGCACACTTCTAAAAACAATACCTCCTTTTGATATAAATGGGTTGACCCCGAGCCCCACAAAAAGAGAGAAGATCGAAGCTAAAAAGTATTGACCAAAACCACGAATGATGGTGGGAAGCCTGGTCTTGTTTTCCCCATCAACCCCCTTGAGGAACGGGTAAGATGAACAAATGACCCAGAACGCAAAGTACAGTCTACCAAATAGTAGGCCCCCAATGAGTCATATCCATTTGGAGATGGCATCTGAAAATCCCCAACTATGAC…
Pteridium_aquilinum	SRR043594.636244	sm_4713|e_gw1.0.15.1|cesA	16-420	811-943	132	79.41	6e-49	TCAGCCGCGCAGGTTGCCCCTATTAATCTCTCAGATCGTTTGAACCAAGTTCTTCGGTGGGCTCTTGGGTCTGTTGAGATTTACTCAGCAAGCATTGCCCATTGTGGTATGGCTATGGTGGACATTTGAAATGGCTTCAGCGGTTGGCCTACGTAAACACCATCATCTATCCTATAACCTCAATACCATTGTTGGCCTACTGTACCCTTCCAGCTGTGTGCTTGCTTACAGGGAAATTTATCATACCTGCGATCAGCAACTTTGCCAGTTTATGGCTCATCTCTCTTTTCTTGTCAATCTTTGCCACTGGTATCTTAGAGATGCGGTGGGGGTGGAGTAGGGATTGATTGGATTGGGTGGAGAAAATGAGCAATTTCTGGGGTTGGTAGTTTGGGGTAG…
Pteridium_aquilinum	SRR043594.637123	sm_2171|e_gw1.8.11.1|cesA	34-484	660-812	152	75.82	7e-55	TCAGCCGCGCAGGTTGATTTTATCACCCATTTCTGCTGTGGTCCCCGCAAGAAGAGCACGGTTTCCAGGTCAAAGCATGCAGAGAGGAAAGCAGCAAGGAGTGACTCCTCAATACCCATGTTTAATCTTGAAGACATTGAGGAGGGTGTTGAGGGGTACGAGGATGACAAGTCCTTGCTGATGTCGCAAAAGAATTACGAGAAGAAGTTTGGCCAGTCGCCTGTATTTGTAGCCTTCTACCTTTCATGAGGATGGTGGTGTACCTGCGTCAGTGCCTCCAAGCTCTCTTCTGAAGGAGGCTATTCATGTGATTAGTTGTGGCTACGAGGACAAATCAGAGTGGGGTAAAGAGATCGGATGGATCTATGGATCAGTCACTGAAGATATCTTGACTGGTTT…
Pteridium_aquilinum	SRR043594.638209	sm_18364|estExt_Genewise1Plus.C_490155|cesA	15-477	228-384	156	65.41	4.3e-52	TCAGCCGCGCAGGTAAATCAAAGCAGGAGAAGATGCAGATGATAGAAGGCCATGCTGGTGGAGGTGAGGTAGATGATAATGGTCAAAGTGTGGATGCTGCGATGACGGATGATGGCAGACAGCCGCTCTCAAGAAAAGTGGCTATACCATCTTCTAAGATTAACCCTTATCGAATTGTCATCATTATCCGGCTGTTGATTTTGGCTTTCTTTCTTAGATTTCGAATACTGAACCCTGTCACCGAAGCATATGGGCTGTGGCTTGTTTCAGTCATCTGTGAGATATGGTTTGCCATTTCATTGGTATTCTTGATTCAATTTCCAAAGTGGCTTCCCGTCAATAGAGAAACATACCTTGATAGATTGTCTTTGTAGGTTTGAACCAGAAGGCAAACCCTCC…
Pteridium_aquilinum	SRR043594.641080	sm_4713|e_gw1.0.15.1|cesA	495-17	773-929	156	77.36	5.6e-69	TCAGCCGCGCAGGTCAGAACTGCTCATTTCTCCACCAATCATCAATGCCCACTCCACTCCATCTCATCTCCAAGATACCAGTGATAAAGATAGACAAGAAGAGAGAAATGAACCAAAGACTAGCATAGTCACTTATCGAGGGGATGATAAATTTTCCTGTGAGCAGACAAACTGTAGGAAGAGTACAGTAGGCCAACAAGGGAAGGGAGGTAACTGGATACACAATTGTATTCACATAAGCCAGCCTCTGCAACCATTTCAGCCTGCCGCCGTAACCATACCACAAGGGACAATGCTTGCTCAGCAAAATTTCCACTGAACCAAGACGCCCACCGAAGACTTGATGCAGCCGATCAGAAAGATTGATTGGAGCTAGGATTCCTTTAGAAGGCTGGGGGG…
Pteridium_aquilinum	SRR043594.641290	sm_2171|e_gw1.8.11.1|cesA	8-485	548-701	153	73.58	2.1e-63	TCAGCCGCGCAGGTCGGCGGTTCTTACCAATGCACCATACTTCTTAAACTTGGATTGTGATCATTATATCAACAACAGCAAAGCCCTTCGAGAGGCCATGTGTTTTATGATGGACCCACAGCGCGGCAAGAGAGTGTGCTATGTGCAGTTTCCCCAAAGATTTGATGGCATAGATCTGCACGATCGTTATGCCAATCACAACACTGCCTTTTTTGATTATTAACTTGAAAGGTTTGGATGGGGTGCAAGGTCCTGTATACGTGGGAACTGGGTGCGTCTTCAGAAGGCAAGCTCTGTATGGAGTTGATCCTCCGTTGAGTGACAAGCCTCCTAATGATGATTTTATCACCCATTTCTGCTGTGGTCCCNCAAGAAGAGCACGGTTTCCAGGTCAAAGCA…
Pteridium_aquilinum	SRR043594.661078	pp_4876|e_gw1.29.2.1|cesA	357-9	781-891	110	65.81	5.4e-23	TCAGCCGCGCAGGTTGCAGGAAGTGTACAATATGCAAGAAGAGGAATCGACGTGAGAGGGTAGACGATGGGTATTGATGTATGCAAATCTCTCAGCCTATTTTACAACCGCCCCCCTATTATACGCCATAACCAAATCGACAATGCCGGACTAAACAAGACTCTCTACCGGACCCCAGCCGCCCACCGCAGCACTTAGTTGAGACGATCTAGAAAGTATTGTAGGTTGGGGCACGTACCCTTTAGAATGCGAGGCCCTTCGTTTTGGCATACAATAATAGACCTCACGCCGCGTACATGACTATTTTAGAAACCTGTAGAGAATATCCTNTGTCACCGAACCATAGGTAACTCCTACGACCCCTAAACCCCTTCCCCCCTTTAAACCCCCCCCTAAATT…
Pteridium_aquilinum	SRR043594.662427	sm_6993|e_gw1.60.7.1|cesA	503-15	707-871	164	72.73	3.1e-60	TCAGCCGCGCAGGTTGGATACACAATTGTATTCACATAAGCCAGCCTCTGCAACCACTTCAGCCTGCCGCCGTAACCATACCACAAGGGACAATGCTTGCTCAGCAAATTTCCACTGAACCAAGAGCCCACCGAAGAACTTGATGCAGCCGATCAGAAGATTGATTGGAGCTGATCCTTTGAAGGCTGGGCGAGGAGGCATGCAGTAGATAGATCTCCAGCCCCGGCAATGCATCTTAAAGCCAGTCAAAATATCCTCTGTGACTGATCCATAAATCCATCCAATCTCTTTACCCCGATCTGTTTTGTCCTCATAGCCACAGCTGATCACNTGTATGGCTTCCTTAAGCAGANAAGATGGAGAAGCGAGATGTGACNCTCATTTACATAAACGTTGAAG…
Pteridium_aquilinum	SRR043594.663115	sm_2171|e_gw1.8.11.1|cesA	8-508	548-708	160	68.26	2.1e-57	TCAGCCGCGCAGGTCGGCGGTTCTTACCAATGCACCATACTTCTTAAACTTGGATTGTGATCATTATATCAACAACAGCAAAGCCCTTCGAGAGGCCATGTGTTTTATGATGGACCCACAGCGCGGCAAGAGAGTGTGCTATGTGCAGTTTCCCCAAAGATTTGATGGCATAGATCTGCACGATCGTTATGCCAATCACAACACTGCCTTTTTTGATATTAACTTGAAAGGTTTGGATGGGGGTGCAAGGTCCTGTATACGTGGGAACTGGGTGCGTCTTCAGAAGGCAAGCTCTGTATGGAGTTGATCCTCCGTTGAGTGACAGCCTCCTAATGATGATTTTANCACCCATTTCTGCTGTGGTCCCGCAAGGAAGAGCACGGTTTCCAGGTCAAAGCA…
Pteridium_aquilinum	SRR043594.664107	pp_9021|estExt_fgenesh2_pg.C_1120025|cesA	15-416	860-989	129	76.87	1.7e-47	TCAGCCGCGCAGGTTTGCAGAGGCTGGCTTATGTGAATACAATTGTGTATCCAGTTACCTCCCTTCCCTTGTTGGCCTACTGTACTCTTCCTGCAGTTTGTCTGCTCACAGGAAAATTTATCATCCCCTCGATAAGTGACTATGCTAGTCTTTGGTTCATTTCTCTCTTCTTGTCTATCTTTATCACTGGTATCTTGGAGATGAGATGGAGTGGAGTTGGGCATTTGATGATTGGTGGAGAAATGAGCAGTTCTGGGTGATTGGGGGTGTCTCTGCCCACTTATTTGCCATCTTTCAAGGTCTGCTTAGTGCTTGCTGGCATTTGAGTACTAAACTTTACGGTCTACTTCAAAAACGGTTGGACGTATTGGAATTGAGACTTGGTGAGCTATACAGTCT…
Pteridium_aquilinum	SRR043594.673211	os_56190|LOC_Os10g32980.1|cesA	443-15	839-983	144	86.21	2.2e-57	TCAGCCGCGCAGGTTGCATCAGAAACCCCAGCCACGACTCCCACCATATTCAATATAATTAGAGTTGTCGGAGGGATAAGGAGGGTGGTCCATTTGAAGAGGTAAAGCTCACCAAACTCAGCATCGTCTGCGGCTTTTGATGTTACGGTGAAGTTGGTGTCGACTCCAGCAAGGACTTTGAGAAGGCCTTGGAAGACTGCAAATAGATGTGCAGAGACACCACCGATCACCCAAAATTGTTCATTACGCCACCAGTCTTGGATGCTAACTCCGCTCCATCGAAGTTCAAGCACACCAGTTGCTATGATGGAAAGGAAAGTGCCAAGAACCATACACTTGTAAAGTTGCTCAGAGTTGGATGATGAATTTTCCAGTCAGGGGTACAAACAGCTGGGATAG…
Pteridium_aquilinum	SRR043594.673508	sm_6907|estExt_Genewise1.C_600296|cesA	500-16	846-1004	158	81.88	7.7e-65	TCAGCCGCGCAGGTCAAAAAGAGGTCCCCATGACTGATACCCATTGTTGATGGCATTGGAGATTCCCGCAACTATACCAACCATGTTAATGATGAGAAGAGTGGTTGGGGGTATCATAAGCGTAGTCCATTTAAAAGCATATAGCTCTCCGAACTCATCATTGTCGTCTGTTGCCTTCGACGTCACGGTAAAGCTTGTATCAATACCTGCCAAAACCTTTAGCAAGCCTTGGAACAGTGCGAAAAGATAGAGCCGAAACACCCCCGATCACCCAAAACTGTTACATTTCTCCAACCATTCATCTATGCCCACCCCACTCCACCGCATCTCGAGGATACCAGTTGCCAAAAATGGAGCAAAGAGGCCGATAAACCCACAGGCTTGCAAAGCTGCTTATCG…
Pteridium_aquilinum	SRR043594.673938	sm_4713|e_gw1.0.15.1|cesA	487-21	268-417	149	76.28	6e-48	TCAGCCGCGCGGGTTCTCAGACTAGACGACTCAAAGGTAAGCATGGATGCACCATCGTCAGATACATAGCATGACACCTTGTCCGACTGGGTAATCAACAGCAAGAATGGAGAGCACAGTACTTAGGCAGTCACAATGGGAGGCTCCTTCAAGGGGTCCACTGTACTCACAAAGCATCCACCAGCTGCCAGTTCGAGATGGGTTCCCCCTTNTCTTTCGTAATCCGTAAAAGAAAGACCCTGTCCAGGTAGGTCCTCTCGATTAATGGGGAAAACCCACTTGGGAAATTGATCAAGAATCCATGAGAAAGCAAACCAGATCTCACAGACCAAATAGAAGTTAGCCACAACCCCAAATGCATTGAACNGGATTCAAGNTTCGATATCTGAAAAAGAACCC…
Pteridium_aquilinum	SRR043594.674305	sm_19975|fgenesh1_pm.C_scaffold_36000006|cslD	471-14	833-984	151	80.26	8.2e-56	TCAGCCGCGCAGGTACGGCTATAGCTATCAAGTTCACCATCATTATTGTAAGTGGCGGGATCATGAGCGAGGTCCACTTCACAGCATAGAGCTCTGCAAATTCATCATCTTCCCCCTCTGCTGATGACTTGGATGTCAAAGTGAAAGAGATGTCCACCCCTGCCACCACCTTTAACAAGCCCTGAAGTACCGCCGCAATGTGCGCACTTGTGCCCCCAATCACCCAAAACTGCTCATTTCTCCACCATTCTTCCAATGTGATGCCCGCCCATTTCACCTCCAGCACTGCTAGCATGCATAGAGTGAGTGTGATCACAAGCAGGTACACCAAAGAAGAAGACATCCAGTGTTTGAACGATGAACTGATCCGTGAGAGTGAGAGCGCGGACAAAAGCAGTA…
Pteridium_aquilinum	SRR043594.676754	pp_4876|e_gw1.29.2.1|cesA	467-14	850-1000	150	74.34	4.1e-50	TCAGCCGCGCAGGTATCAATGTCGTCGGAGGTACCAAAAGACTTGTCCACTTGAAGATGTAGAGCTCACCAAAGTCCTCATCATCTCCACCTTTTGAAGTGACCGTAAAGTTTGTCTCAATGCCAGCAAGCACCTTAAGCAGACCTTGAAAGATGGCAAATAAGTGGGCAGAGACACCCCCAAATCACCCAGAACTGCTCATTTCTCCGCCAATCATCAATGCCCACTCCACTCCATCTCATCTCCAAGNTACCAGTGATAAAGNTAGACAAGAACGAGAGAAATGAACCAAGACTAGCATAGTCACTTATCGAGGGGATGATAATTTCCTGTGAGCAGACAAACTGCAGGTAAGAGTACAGGTAGGCCAAACGTAGGAAGGGAGGTACTGGATACACA…
Pteridium_aquilinum	SRR043594.677138	os_54948|LOC_Os10g20090.1|cslH	312-5	53-155	102	56.31	7.2e-23	TCAGCCGCGCAGGTGAAGTAGCCTCCTTGAGAGCCCAGAGGGTGAGACAAGGAGCCGCCGTCATCAGAGACATAGACAGCTACCTTATGGGAGTTAGGGTAGTGAAGCGCAAGCGCAGATAAGACTGTGTTGACAGTTATTAAAGGGGGCTCTTTGGCTGGGTCTGCAGTTGTCACAAAAAACATCCACTGCTGGAAGCTCTCGCCACCTGCTGAGGAGCCTGTCGGGGTNCGTCACTCTTTCCACCATGAACCACTTCCACGATATGGACAAGAAGAAGATGCTGCACAACCACACCTCGCACCCCATCGCTACCAGCCCAAGCTCTCGTGAAACCTGCAACTACCAAGGTCGCCATTGAAGCTGCAGCTAATGACTTCGAGCAGACGGTAAGCGAGG…
Pteridium_aquilinum	SRR043594.677483	os_40304|LOC_Os07g10770.1|cesA	503-10	834-998	164	75.76	2.5e-59	TCAGCCCCGCAGGTCAGCGACAACACCCACTAAGTTGATAACCAATAGTGTCGTAGGAGGGACCAGCAATGATGTCCATTTGAAGAGGTAAAGCTCTGCGAATTGGTCTTGATCATCTGAGCCCTTGGCTGTGACTGTGAAATTAGTGTCGATACCTGCTAGCACTTTGAGAAACCCTTGAACTACTGCAAACAGATGGGCTGAACAACCTCCAATGACCAAAACTGCTCATTTCTCCACCATTCTTCAATGCCGACTCCACTCCACCGCATCTCCAATATGCCGTCGCAAAAATGGAGAGAAAGAGACCAATAAACCAGAGACTTGCAAAGTTGCTTATCGTGGGAATAATGTAATTTTCCCGTCAGCAAACAGATGGCAGGTAGAGTACAATACACC…
Pteridium_aquilinum	SRR043594.681774	os_40304|LOC_Os07g10770.1|cesA	11-434	834-969	135	75.18	8.4e-45	TCAGCCGCGCAGGTATTGTCCTCTTTGGTATGGCTACGGTGGGCGATTGAAATTTCTGGAGAGGTTCGCGTACATAAACACCAATAGTGTACCCTCTCACGTCTATCCCTCTGGTGGTGTATTGTACTCTACCTGCCATCTGTTTGCTGACGGGAAAATTCATTATTCCCACGATAAGCAACTTTGCAAGTCTCTGGTTTATTGGTCTCTTTACTCTTCCATTTTTGCGACGGGCATATTGGAGATGCGGTGGAGTGGAGTCGGCATTGAAGAATGGTGGAGTAAATGAGCAGTTTTGGGTCAGTTGGAGGTTGTTCAGCCCATCTGTTTGCTAGTAGTTCTAAGGGTTTCTACGAAAGTGACTTAGCTAGGTATCGACACTTAATTACACAGTACACG…
Pteridium_aquilinum	SRR043594.685468	sm_6907|estExt_Genewise1.C_600296|cesA	491-15	829-985	156	63.8	3.3e-35	TCAGCCGCGCAGGTGACACCCACCAAATTGACAACAATCAAAGTAGTTGGGAGGGATGAGAAGGCTCGTCCACTTGAAGACATACAGCCCCCCAAACTCTGCATCATCTGATGCCTTGGCTGTGGCTGTAAAATTTGTGTCGATTTCCAGCGAGGACCTTGAGAAGCCCTTGAAACACAGACAAAAAGATGAGCCGAAACACCTCCAATCACCCAGAATTGCTCATTTCTCCACCAATCATCAACTCCCCACTCCCACCCCACCGCACTCTCTAAGATACCAGTCGGACAAAGATTGACAAGAAAGAGAAGAGTGAAACCCATAAAACCTGGCCAAAGTTGGCTGGATCCGCACGGTATGATTAAACTTCCCTGTAAGCAAGCACACAGCGTGGAAGGT…
Pteridium_aquilinum	SRR043594.686505	sm_4713|e_gw1.0.15.1|cesA	16-424	299-434	135	87.5	2.2e-67	TCAGCCGCGCAGGTCTTTTTCAGATATCGAATCTTGAATCCTGTTCCAAATGCATTTGGGTTGTGGCTAACTTCTATTGTCTGTGAGATCTGGTTTGCTTTCTCATGGATTCTTGATCAATTTCCCAAGTGGTTTCCCATTAATCGAGAGACCTACCTGGACAGGCTTTCTTTACGATACGAAAGAGAAGGGGAACCATCTCAACTGGCAGCTGTGGATGTCTTTGTGAGTACAGTGGACCCCTTGAAGGAGCCTCCCATTGTGACTGCCAATACTGTGCTCTCCATTCTTGCTGTTGATTACCCAGTGGACAAGGTGTCATGCTATGTATCTGACGATGGTGCATCCATGCTTACCTTTGAGTCTCTANCTGAGACTTCACGAATTTGCTAGAAAATG…
Pteridium_aquilinum	SRR043594.687687	sm_6907|estExt_Genewise1.C_600296|cesA	528-16	888-1056	168	83.63	6.5e-65	TCAGCCGCGCAGGTGGAAAGGGTCAATCCTTACCCAAAGTAAAGAGAAGATGGACGCCAAAAGCACTGACCACACGATGACAATAGTGGGTGTTCTGTTCTGTCTGCCCATAAGCCCTTTCAGGAAAGGATACAGATGTACAATCACCCAAAATGCAAAGAAAAGCTTTCCGAACAAGGGACCCCATGAAGAGTAGCCATTACTGATTGCATCAGAGATGCCTGCAACAACTCCGACTAGGTTGATAACCAGTAATGTGGTGGGCGGGGACAAGCAACGATGTCCATTTGAAAGGTAAAGCTCTGCAAACTGGTCTTGATCATCAGATCCCTTGGAAGTGACCGTAAAATTAGTGTCGATACCTGCTAACACCTTCAATAAACCTTGAAACACAGCAAA…
Pteridium_aquilinum	SRR043594.689500	sm_9098|estExt_Genewise1.C_30146|cesA	547-5	549-723	174	59.56	1.2e-50	TCAGCCGCGCAGGTTCATATCCTTCCATGCCTTCTTCTATGTCTTCCAAGTTGAACATAGGTACCGTGGAATCGGTTCTGACAGGAGGTTGACTCTTCTTCTCTGCTTTCTTCGACTTCCCAGACTTAATCTTTGCTTTCCGTGGCCCACAGCACCATCCAGGTAGGCAATCACATGCCATTGTCTTTTCTTAGGCTGAATAGGAGGCTCATACCCATACAAGGCTTGCCTTCTGAAGCAACATCCAGTCCCGACATAAACAGGGCCTTGGATTCCATCTAGCCCTTTCATGTTGATATCAAAGAACACTGTGTTGCGGATTGGGCGTTAACGGATCATTTGCATCAATACCNTCAAACCTTTGTGGGAATTGAACATAACNGACTTGCGGCCCACACG…
Pteridium_aquilinum	SRR043594.689506	os_21258|LOC_Os03g59340.1|cesA	13-515	749-909	160	79.39	1.8e-62	TCAGCCGCGCAGGTCAGCTGTGGGTATGAGGATAAAACAGACTGGGGGAATGGAGATAGGATGGATTTATGGGTCTGTTACAGAGGATATTCTTACTGGATTTAAAATGCATGCCCGTGGTTGGCGATCGATCTATTGTATGCCTCCTCGACCTGCTTTCAAAGGGTCTGCACCCATTAATCTTTCTGATCGTCTGAATCAAGTGCTTCGGTGGGTCTTTGGGCTCCGGTGGGAGTATTTTTTCTAAGCAGGCATTGCCCTCTTTGGTATGGTTATGGTGGTCGATTGAAGTCTTTTGGAGAGGTTGGCCTACATAAAACACCATTGTCTATCCACTCACCTCAATTCCTCTCCTAGTGTACTGTACGTTCGCCAGCCATCTGCTTGCTGACAGGAAAA…
Pteridium_aquilinum	SRR043594.691675	AT4G18780.1|AT4G18780.1|cesA	421-15	754-890	136	80.43	1.9e-50	TCAGCCGCGCAGGTAATGAGAAGTGTTGTTGGGGGTATCAAAAGTGTTGTCCATTTGACAATGTAGAGCTCACCAAAATCTGCGTCATCAGCTGCTTTGGCAGTGACAGTAAAGTTGGTGTCTATACCTGCCAGCATCTTCAGGAAACCTTGGAAGACGGCAAAGAGATGGGCTGAAACACCTCCAATGACCCAAAACTGCTCATTACGCCACAACTCCTCGATGCTGACACCACTCCATCGGAGCTCAAGCACGGCAGTCACAATAATGGAAAGGAAAGCCCCAGAAACAGAACGCTTGCTAGGTTTGAGTAGCGTTGGTATGGATAAATTTCCTGTGAGAAGACAGATTGCTTGGCAGTGAACGAGTTAAGCAACGAGAGGAGTGATGTAAATGGAT…
Pteridium_aquilinum	SRR043594.691890	os_40304|LOC_Os07g10770.1|cesA	479-15	776-926	150	83.12	1.1e-63	TCAGCCGCGCAGGTCTGCTCATTCCTCCACCACTCTTCAATGCCTACACCACTCCATCGCATCTCCAAAATACCCGTCGCAAATATGGATAGAAAGAGGCCAATGAACCACAAACTTGCGAAGTTGCTAATCGTGGGAATGATGAATTTTCCTGTCAGCAAGCAGATGGCTGGCAACGTACAGTACACTAGGAGAGGAATTGAGGTGAGTGGATAGAAAATGGTGTTTATGTAGGCCAACCTCTCCAAAAGCTTCAATCGACCACCATAACCATACCAAAGAGGGCAATGCCTGCTTAGAAAAATCTCCACGGAGCCCAAAGCCCACCGAAGCACTTGATTCAGACGATCAGAAAGATTAATGGGTAGCAGACCCTTTGAAAGACAGGTCGAGGAGGCA…
Pteridium_aquilinum	SRR043594.693337	pp_4876|e_gw1.29.2.1|cesA	11-454	712-854	142	75	1.1e-45	TCAGCCGCGCAGGTTAACAGGATACGATGACGACAACAAATCTTTGTTGTCTCAAAAGAACCCATGAGAAAAGGTTTGGTCAGTCACCTGTGTTTGTAGCTTCAACGTTTTATGAAAATGGAGGTGTTCCCACATTCTGCTTCTCCATCTTCTCTGCTTAAGGAAGCCCATAACATGTGATCAGCTGTGGCTATGAGGACAAAACNGAGTGGGGGTAAANAGATTGGGATGGATTTATGGATCAGTCACAGAGGATATTTTGACTGGCTTTAAGATAGCATTGCCGGGGCTGGAGTATCTATCTACTGCATGCCTCCTCGCCCAGCCCTTACAAACGGATCAGCTCCAAATCAAATCTTTCTCGATTCGGCTAGCATCAAGTTCTTCGGTGGGCTCTTG…
Pteridium_aquilinum	SRR043594.693459	AT4G39350.1|AT4G39350.1|cesA	16-493	837-991	154	73.58	3.6e-58	TCAGCCGCGCAGGTCAGGCATTGCCCAATATGGTATGGGTATGGCTGTGGATTAAAAATCCTTGGAGCGCTTTTCTTACATAGCCTCAGTTGTGTACCCTTTGACATCAATTCCACTGCTCATTTATTGCACCTTGCCAGCTGTCTGTCTCCTTACTGGAAAGTTTATTGTCCCTGAGATTAGCAATTATGCCAGTATCCTTTTCATGTCCCTCTTCGTAGTCATAGCTGTGACCAGTATCCTCGAAATGCAGTGGGGAGGTGTTGGAATACATGACTGGTGGAGAAATGAGCAGTTCTGGGTGATTGGTGGTGTCTCATCACACCTATTTGACTTCTGTTTCAGGGTCTGCTGAGGTTTTAGCTAGGTGTTAACACTAAACTTCATGGTCACTCAAAA…
Pteridium_aquilinum	SRR043594.693555	pp_8706|estExt_fgenesh1_pm.C_300004|cesA	674-83	882-1082	200	49.28	6.3e-30	TCAGCCGCGCAGGTCACATATGAGGTTTAGTCCAGCTTATTGGCTAGCCTATACAGTTCCACATAGATGGTGAAATTCCTTGTTAGCAATTTTGCCCACACGTTGCTGTGGTTGTTGTCTGAGAGGTGAAGGGGCCTATCCTTACCCATAGAAGGGAGAAGATGGAAGCTAGTAGGATCGACCAGACAATCACAATTGGTGGGTGTCCGATTTTGCCTTCCCATTAAACCCTTCAGGAAAGGGTGAGATGGACTATGACCCAGAAGGCAAAGAGAGCTTTCCAAACAGAGGGCCCCATGACNGGTATCCACTGTTGAGGGCATCAGATTANACCAGCCAACCACTACCAACTAATTTANCACAATCAAGTGTCGTCGAGTACCAAAGACTTGTCCACGT…
Pteridium_aquilinum	SRR043594.695352	AT5G64740.1|AT5G64740.1|cesA	531-31	920-1085	165	64.12	1.9e-52	TCAGCCGCGCAGGTATCTTTTTCAGTATTTTTAGTCACAGTTCAACCCGCACACTTCTAAAACAATACCTCCTTTTGATATAAATGGGTTGACCCGAGCCCACAAAAGAGAGAAGATCGAAGCTAAAAGTATTGACCAAACCACGATGATGGTGGGAAGCCTGTCTTGTTTCCCCATCAACCCCTTGAGGAACGGGTAAAGATGAACAATGACCCAGAACGCAAAGAACAGTCTACCAAATAGAGGCCCCCATGAGTCATATCCATTGGAGATGGCATCTGAAATCCCAACTATGACTCCAATTATGTTGATCAACAACAACGTCATGGGAGGAATCAGTAATGATGTCCACTTGATATGACAGCTCGGAAAATTCNCATCATCTCTCTTGNGTNCNNG…
Pteridium_aquilinum	SRR043594.700809	sm_6907|estExt_Genewise1.C_600296|cesA	45-523	911-1071	160	73.91	8e-61	TCAGCCGCGCAGGTAAGCAGTGGTATCAACGCAGAGTACGCGGGGATGATTGGTGGAGAAATGAGCAGTTCTGGGTGATTGGGGGTGTCTCTGCCCACTTATTTGCCATCTTTCAAGGTCTGCTTAAGGTGCTTGCTGGCATTGAGACAAACTTTACGGTCACTTCAAAAGGTGGAGATGATGAAGACTTTGGTGAGCTCTACATCTTCAAGTGGACAAGTCTTTTGGTACCTCCGACGACATTGATTGTGATAAATTTAGTTGTGTGGTTGCTGGTATATCTGATGCCCTCAACAGTGGATACTAGTCATGGGCCTCTGTTTGGAAAGGCTCTTCTTTGCCTTTCTGGGTCATAGTCCATCTCTACCCCTTTCCTGAAGGGTTTAATGGGAAGGCAAA…
Pteridium_aquilinum	SRR043594.702947	pp_4876|e_gw1.29.2.1|cesA	474-154	991-1095	104	67.89	3.1e-27	TCAGCCGCGCAGGTATCATCCACAAGCCATGAACACATCTGGACAAGCTTCCAACCTCTATGATCCTGCTGAGCATCAACGTCTCCTGTTCAACTATACAGCTCCTCTACTTCAATCTAATGATTCTTACGAGTGCAACGAGGCAATTTGGAATCAGCAGTTATCTCCACATGACGATGAGCTTACCGTTGTTTGGCTCATAAATGGGTCTATCCTTACCCAAAGAAGAGAAAAGATGGATGCTAGAAGAATTGACCACACGATCACAATTGTAGGTGTGCGGTTCTGCCTTCCATTAAACCTTTCAAGAAGGATAAAGATGAACTATCACCAGAGGCAAAGAGAGCCTTACCAAAACGAAACGGGACCCCGAGGACTAGATAGCCACTGTTCAATAGC…
Pteridium_aquilinum	SRR043594.706010	sm_18364|estExt_Genewise1Plus.C_490155|cesA	44-500	789-937	148	75	6.4e-47	TCAGCCGCGCAGGTAGCAGTGGTATCAACGCAGAGTACGCGGGGGGTCAGTGACAGAGGATATTCTTACAGGATTCAAGATGCATGCCCGTGGCTGGCGATCTATCTATTGTATGCCTACTCGGGCTGCCTTCAAGGGTTCTGCACCCATCAATCTTTCGGATCGTTTGAATCAAGTGCTCCGGTGGGCTCTTGGCTCAGTGGAGATTTTTTCTTAGCAGGCATTGTCCTCTTTGGTATGGGCTACGGTGGGCGATTGAAATTTCTGGGAGAGGGTTTCGCGTTACATTAAACACCATAGTGTACCCTCTCACGTCTATCCCTNTGGTGGTGTATTGTACTCTACCTGCCATCTGTTGCTGACGGAAATTCATTNTCCCAGATAAGCTAACTTGCAAGT…
Pteridium_aquilinum	SRR043594.714218	pp_4876|e_gw1.29.2.1|cesA	434-15	873-1007	134	76.26	1.4e-42	TCAGCCGCGCAGGTGACACCCACCAAATTGACAACAAATCAAAAGTAGTTGGAGGGATGAGAAGGCTCGTCCACTTGAAGACATACAGCCCCCCAAACTCTGCATCATCTGATGCCTTGGCTGTGGCTGTAAAATTTGTGTCGATTCCAGCGAGGACCTTGAGAAGCCCTTGAAACACAGCAAAAAAGATGAGCCGAAACACCTCCAATCACCCAGAATTGCTCATTTCTCCACCAATCATCAACTCCCACTCCCACCCCACCGCATCTCTAAGATACCAGTGGCAAAGNTTGACAAGAAAAGAGAGATGAACCATAACTGGCAAAGGTTGCTGATCGNAGGTATGATAAACTTCCTAGTAAGCTAAGCACACAGCGTGGAAGGGTACAAGGTACGGAC…
Pteridium_aquilinum	SRR043594.715162	os_40304|LOC_Os07g10770.1|cesA	11-523	834-999	165	73.1	3.8e-55	TCAGCCGCGCAGGTATTGTCCTCTTTGGTATGGCTACGGTGGGCGATTGAAATTTCTGGAGAGGTTCGCGTACATAAACACCATAGTGTACCCTCTCACGTCTATCCCTCTGGTGGTGTATTGTACTCTACCTGCCATCTGTTTGCTGACGGGAAATTCATTATTCCCACGATAAGCAACTTTGCAAGTCTCTGGTTTATTGGTCTCTTTCTCTCCATTTTTGCGACGGGCATATTGGAGATGCGGTGGAGTGGAGTCGGCATTGAAGGAATGGTGGAGAAATGAGGCAGTTTTGGGGTCAGTTTGGAGGTTGGTTCAGCCCATCTGTTTGCNGTAGTTCAAGGGTTTCTCAAGTGCTAGCAGGTATCGACACTAATTTCACAGTCACAGCCAAGGGCT…
Pteridium_aquilinum	SRR043594.717059	sm_6907|estExt_Genewise1.C_600296|cesA	466-16	879-1030	151	71.71	3.4e-42	TCAGCCGCGCAGGTTGCGGTTCTGCCTTCCCATTAAACCTTTTCAAGAAAGGATAAAGATGAACTATCACCCAGAAGGCAAAGAAGAGCCTTCCAAACAAAGGGCCCAGGACTGATAGCCACTGTTCAATGCATCTGAAATGCCTGCAACGACACCCACCAAATTGACAACAATCAAAGTAGTTGAGGGATGAGAAGGCTCGTCCACTTGAGACATACAGCTCCCAAACTCTGCATCATCTGATGCCTTGGCTGTGACTGTAAAATTTGTGTTCGATTCCAGTCGNGGACCTTGAGAAGCCCTTGAAACACAGACAAAAGATGAGCCGAAACACCTCCAATCCACCCAGAATTGCTCACTTTCTCCACCAATCNTCATCCTACTCCACCCACCNCATCT…
Pteridium_aquilinum	SRR043594.719444	pp_5273|estExt_gwp_gw1.C_1890065|cesA	15-337	487-594	107	87.04	3e-56	TCAGCCGCGCAGGTAAATGGACATCATTGCTGGTCCCTCCTACGACACTATGGTTATCAACTTAGTGGGTGTTGTCGCTGGTATCTCAGACGCAATTAGTAATGGCTACTCTTCATGGGGTCCCTTGTTTGGAAAGCTTTTCTTTGCCTTTTGGGTCATTGTCCATCTATATCCTTTCCTCAAAGGTCTTATGGGACGACAGAACAGAACTCCAACCATTGTCATTGTATGGTCCGTGCTTTTGGCGTCCATCTTCTCTTTGCTTTGGGTGAAGATCGACCCTTTCCTGGTACGCGTGAATGGGCCAAATCTTACGCAGTGTGGCATTAACTGCTAAAGGTTATGACCATCAGCAGTATGGCATTAACTGCTAAAGNTTATTGATGATGCTGGCAATGA…
Pteridium_aquilinum	SRR043594.725744	pp_4876|e_gw1.29.2.1|cesA	7-454	953-1094	141	66.44	3.6e-37	TCAGCCGCGCAGGTTCAAGGTTTATTGAAGGTGTTTAGCAGGTATCGACACTAATTTTACGGTCACTTCCAAGGGGATCTGATGATCAAGACCAGTTTGCAGAGCTTTACCTTTTCAAATGGACATCGTTGCTTGTCCCGCCCACCACATTACTGGTTATCAACCTAGTCGGAGTTGTTGCAGGCATCTCTGATGCAATCAGTAATGGCTACTCTTCATGGGGTCCCTTGTCGGAAAGCTTTTTCGTTTGCTATTTTTGGGGTGATTTGTACATCTGTATCCTTCTGAAGGGTCTTATGGGCAGACAGAACAGAACCACCCACTATTGTCATCGTGTGGTCAGTGTCTTTTGGCGTTCCATCTTCTCTTTTACGTTGGGTAAGGTATTTCGGACCCCCT…
Pteridium_aquilinum	SRR043594.726084	sm_9098|estExt_Genewise1.C_30146|cesA	440-14	484-624	140	86.62	2.8e-56	TCAGCCGCGCAGGTAAGAACACTGTGTTGCGATTGGCGTAACGATCATTTGCATCAATACCATCAAACCTTTGTGGGAATTGAACATAACAGACTTTGCGGCCCACAGTGGGGTCCATCATGAAGCACATAGCCTCCCTTAGGGCTCTGCTGTTGTTGATGTAATGATCACAGTCCAAGTTCAGAAAAAAGGGTGCATTTGTCAACACTGCCGAAACCCTAACCAGCGCATTTGGCACCGGGCCTTCTTGTGATGATTGAAACCAGGCCTTTTCTCACGAGAGACGTACACAAGGCGAGGAAGCTCATTCCCTTCTGAATCAAGGCCCCACTGTGACCCAAAAATACCTGAACTCATGCCAGGATGGTCCATGGTGTTGTTTCCAGGCCATGGGAGTAC…
Pteridium_aquilinum	SRR043594.726590	os_40304|LOC_Os07g10770.1|cesA	439-16	828-968	140	74.48	3.6e-52	TCAGCCGCGCAGGTCAAACTGGTCTTGATCATCAGATCCCTTGGAAGTGACCGTAAAAATTAGTGTCGATACCTGCTAACACCTTCAATAAACCTTGAAACACAGCAAAAAGATGGGCTGAGACACCTCCAATAACCCAAAACTGCTCATTCCTCCACCACTCTTCAATGCCTACACCACTCCATCGCATCTCCAAAATACCCGTCGCAAATATGGATAGAAAGAGGCCAATGAACCACAAACTTGCGAAGTTGCTAATCGTGGATGATGAATTTTCCTGTCAGCAAGCAGATGGCTGGCAACGTACAGTACACTAGGAGAGGAATGAGGTAGAGTGGATAGACAAGTGGTTAGTTTATGGTAGGCCAACCTNTACCAAAAGCTTACATCGACCACACT…
Pteridium_aquilinum	SRR043594.728301	os_29053|LOC_Os05g08370.1|cesA	463-15	720-868	148	75.66	1.7e-46	TCAGCCGCGCAGGTCGGAAGCATACAGTAAGCAAGCAAAGGAATTGAGGTAAGGGGGTAAACAATGGTGTTAATGTATGCCAATCTCTCCAGAAGCTTCAACCTTCCATTGTAACCATACCACATGGGGCAATGCCTGCTCAGCAAAATCTCAATAGAACCCAAGGCCCGTCGAAGAACCTGGTTCAAACGGTCAGAAAGATTGATAGGAGCAGACCCCCTAAATGCTGGACGAGGAGGCATGCAATAAATTGATATCCATCCACGAGCATGCATCGTTAAACCCAGTANAAAATATCTTCTGTAACAGAACCATAAATCCATCAATCTNTTNCCNTCGTCTTGTCCTNACTAGCCACAAACTAATAACAGTGGATTGGACCTTTCTTTTAAAAAAGGA…
Pteridium_aquilinum	SRR043594.728628	AT5G03760.1|AT5G03760.1|cslA	14-471	56-210	154	72.9	1.7e-57	TCAGCCGCGCAGGTTTGTCGAGAGAGTGTACATGTGTGTAGTCATTGTGATGGTGAAGTTTCTCAGAAGGAAGCCGGAGAAGCGATACAAGTTCGAGTCGATCAAGGATGATGTGGAGCTTGCTAACTCCTCATATCCCAAGGTGTTGGTGCAGATCCCAATGTACAATGAGAGAGAGGTTTACCAGTTGTCTATTGGGGCTGCCTGTGGGCTCTTTTGGCCCTCTGACAGAATTATCGTTCAGGTCTTGGATGATTCCACTGATGGAAACATTAAGGAGATGGTGCAAATGGAATGTCAAAGATGGGCGAGTAAGGGGATACAACATTAAGTATGAGGTGAGGGACGAATAGAAATGGATACAAAGCAGGTAGCTCTCAAAGAGGGACATGAAGAAGA…
Pteridium_aquilinum	SRR043594.76924	os_56190|LOC_Os10g32980.1|cesA	492-13	326-486	160	85.19	3.1e-63	TCAGCGCGCAGGTGACACTCGAACCAGAGCATTCTCGGCACCGGCTTTCTTGTGGTATTGATAACCAGGCCGTTTCTCACGAGATACATACACAAGCCTAGGCAGTTCCTTGCCATCCACATCAAGAGCACCGGCGCTTCCTAGATATACCTGAATCATCCCAGGATGATCACGAGTAATATTTCCAGGCCATGGGGTCGCCATCCTGCATCACCCATCCTTCTTCTGGTTTCTTCTGAGCCTTTGCCACCAGTGCATTGATCCTCACTTTAAATTCTTCATATTCCCTTTCATGGCTCTGCGTTCTTTTACAAAGCTAGGATGCACCTTGTCTTCAGTATCTATCTTCTCGGAGAATAAAACTCAGGTGCCTAGGCTCGACATTATGTTTTTTGCTAA…
Pteridium_aquilinum	SRR043594.80920	os_40304|LOC_Os07g10770.1|cesA	509-16	818-983	165	76.51	1.6e-61	TCAGCCGCGCAGTTTGGGCGGGACAAGCAACGATGTCCATTTGAAAGGTAAAGCTCTGCAAACTGGTCTTGATCATCAGATCCCTTGGAAGTGACCGTAAAATTAGTGTCGATACCTGCTAACACCTTCAATAAACCTTGAAACACAGCAAAAAGNTGGGCTGAGACACCTCCAATAACCCAAAACTGCTCATTCCTCCACCACTCTTCAATGCCTACACCACTCCATCGCATCTCCAAAATCCCGTCGCAAATATGGATAGAAAGAGGCCAATGAACCACAAACTTGCGAAGTTGCCAATCGTGGGAATGATGAATTTCCNGTCAGCAAGCAGATGGCTGGCAACGTACAGTACACTAGGAGNGGAATTGAGGTGAGTGGATAGACATGTGTTATGTA…
Pteridium_aquilinum	SRR043594.82770	sm_19975|fgenesh1_pm.C_scaffold_36000006|cslD	421-15	827-961	134	75.56	6.9e-46	TCAGCCGCGCAGGTCACATAGAGCTCTGCAAATTCATCGTTCTCTCCCTCTGCCGTCGCCTTCGATGTCAGTGTGAATGAGATCTCTATCCCTGCCACCACTTTCAATAGCCCTTGTAGCACAGCTGCAACGTGGGCACTTGTACCCCCTATCACCCAGAATTGCTCGTTTCGCCACCAATCCTCCAATGTGATGGACGCCCACTTAACCTCTAAGACTGCTAGCATGCAAAGGGTCAATGTGATCACAAGCAAGTACACAAGAACAGCACATCAAGTGTCTGCACAATGAACTGATCCGTGAACGAGGGACTAATGCCGGTAGAAAGCAGTAACCNTGAGGAAGATGGGAGGTGAAAAGGGTAGATGCCAACATTCATGTACGCAATGCGCTGTAAAA…
Pteridium_aquilinum	SRR043594.84922	sm_18364|estExt_Genewise1Plus.C_490155|cesA	42-527	630-790	160	70.3	6.1e-54	TCAGCCGCGCAGGTCAGTGGTATCAACGCAGAGTACGCGGGGGGCTAGATGGAATCCAAGGCCCTGTTTATGTCGGGACTGGATGTTGCTTCAGAAGGCAAGCCTTGTATGGGTATGAGCCTCCTATTCAGCCTAAGAAAAAGACAATGGCATGTGATTGCCTACCTGGATGGTGCTGTGGGCCACGGAAAGCAAAAGATTAAAGTCTGGGAAGTCGAAGAAAGCAGAGAAGAAGAGTCAACCTCCTGTCAGAACCGATTCCACGGTACCTATGTTCAACTTGGAAGACATAGAAGAAGACATGGAAGGATATGACGACGACAAATCTCTTCTGATGTCCAAGAAGAATTTTGAGAAGAGGTTCGGTCAGTCCCCTGTTTTTCTGGCCTCTACCTTACT…
Pteridium_aquilinum	SRR043594.85071	AT5G05170.1|AT5G05170.1|cesA	453-15	829-971	142	58.5	2.1e-36	TCAGCCGCGCAGGTCAGTAATGTGGTGGGCGGGACAAGCGACGATGTCCATTTGAAAAGGTAAAGCTCTGCAAACTGGTCTTGATCATCAGATCCCTTGGAAGTGACCGTAAAATTAGTGTCGATACCTGCTAACACCTTCAATAAACCTTGAAACACAGCAAAAAGATGGGCTGAGACACCTCCAATAACCCAAAACTGCTCATTCCTCCACCACTCTTCAATGCCTACACCACTCCATCGCATCTCCAAAAATACCTCCGTCGACAATGNGANAAGAAGGCGACTANACGAACCAACTAATCGACGTAGTCATAGTCGGTAGGATAGNGTATTACTTTCNGTGNACAGNATGTGNGTGACTAACGTACTACGTACCTAACGGTAGGAAGGAAGGTTA…
Pteridium_aquilinum	SRR043594.86518	pp_5275|estExt_gwp_gw1.C_1890069|cesA	464-3	170-318	148	72.73	1e-53	TCAGCCGCGCAGGTGAAGGCAGCCCGAGTAGGCATACAATAGATAGATCGCCAGCCACGGGCATGCATCTTGAATCCTGTAAGAATATCCTCTGTCACTGACCCATAGATCCATCCAATCTCAAGTCCCCAGTCAGTTTTGTCCTCGTATCCACAGCTGATGACATGAATAGCTTCCTTGAGTAGCCCAGCAGGATTTGCAGAAGGAGGAACCCCTCCTTCCTCTAGTAAGGTAGAGGCCAGAAAAACAGGGGACTGACCGAACCTCTCTCAAAATTCTTCTTGGACATCAGAAGAGATTTGTCGTCGTCATATCCTTCCATGCCTTCTTCTATGTCTTCCAAGTTGAACATAGGTACCGTGGAATTCGGTTCTGACAGGAGGTTGACTCTTCTTCTCT…
Pteridium_aquilinum	SRR043594.87543	AT2G32530.1|AT2G32530.1|cslB	564-11	51-228	177	49.21	2.3e-33	TCAGCCGCGCAGGTTGTGAAATACTGAACTCTCATTCTTTGATTTTGGCTGAGATGAAATAAAAAAAATTAGCACACTCCAGCAGTGGCCTAGCTTCTTGTCTTACCTTCATCTTTAACCAATCTTGTTGGAACTCTAAATTACCGTCAGTACTTGAGGGTTCGGAATCAACCAAAAAAGTATCTGAAGGGAGCTCGAACTTGAATTTTATACTTCTTAACAAAATGGAACCCAAAGCTTAGCGTAATTTTGATGCTTCCACCAGAGAGTAAAAGGTGAGAGGGAAACAGCCATCGTCCGAGACATAGCAAGCTAGCTTGTCTGCTGGATAATCAGCAGCCAATAGCGAGAGAACGTTATTTACGGCAATGATTGGCGGTTCTAGCACGAGGGTCTGCA…
Pteridium_aquilinum	SRR043594.90140	os_54948|LOC_Os10g20090.1|cslH	524-113	443-579	136	51.82	1.1e-38	TCAGCCGCGCAGGTATTTGAGACGAATTGTTCAATTCCAAAACTAATGGATTTAATCTGAATTATATCCAAAACTTAAGCCCCCGGGTGACATTTAACCGAATAAAAACATGAACAAATGGAGCCTTAGTTAAGGGATTATGTTGTTCGCGTACCTTAGGCAAGAATTGAGAGTCGGTGGTGATGCAATAGGCGGATAGCATATTATAACAGAACTGAGGAATGGAGCGTGAAGCCCACATAACAATTTGCAGATAGGCTAAAGCCTGCCTAAAATGGAGCTTAGTGCTGAAGGCTGAAAGAATGGGAGAATGTTTGCTGAAGAGAACCTCAAGCAGGCCTGTACCCCATCTCTTCATTTGTGTCATTGAGACGGGTCCACCTGGAGGTGCACAGCCCA…
Pteridium_aquilinum	SRR043594.9666	AT5G17420.1|AT5G17420.1|cesA	72-471	480-609	129	55.97	2.4e-40	TCAGCCGCGCAGGTAAACCATTCAAGTCATTGTGAGATTCTTTTGGAAAACCTCCATGCAACACAAATATGGACTTGCCACACCTTGTGTACATCTCGCGTGAAAGCGTCCAAATCAAAAGCATCACTTTAAAGCTGGTGCGATGAATGCTCTGCTTCGTGTTTCAGGGATTATGACAAATGCCCCTTTCATACTAAATCTAGATTGTGACATGTACGTTAATGATGCCAAAGCATTACTACATGCAATGTGCTTCTTCATGCAAGAGAAAGAGGAGCAAGTTGATGGAAAGATTGGCTTTGTGCAATTCCCACAATGTTTTGAAGGTGTAGATGAAGATGACATCTATGGAAGTCATATGGCTGCTACTTTAGAGGTATTTTTGTAGTAGGAATGGAT…
Pteridium_aquilinum	SRR043594.97493	AT5G44030.1|AT5G44030.1|cesA	547-7	213-393	180	67.76	2.6e-58	TCAGCCGCGCAGGTCTTTTACAAAGCTAGGATGCACCTTGTCTTTCAAGTAATCTATCTTCTCGGAGAAATAAAACTCAGGTGCCCTAGGCTCGACATTATGTTTTTTGCAAAACGGTACCCACCTCCTTGCAAATTCAGTGGTTTCAGATAGTGTGTCGAAAAGAAGCATAGAAGCACCATCATCCGACACATAACAAGTCACTTTCTCAACAGGATAATCGACAGCTAATATTGATAGAACTGTGTTTGCTGTTATGATGGGTGGTTCCTTGAGAGGGTCAACAGTACTCACGAAGACATCAACTGAGCCCAGTTGATTTGGTCTCTTCCCTCTACGCTCAAACCTCAAGGACCAGGCGATCCAGGTAAGTTCACGGGTAATGGGGAGCCCTAGTTT…
