# Supplementary material for: A survey of plant and algal genomes and transcriptomes reveals new insights into the evolution and function of the cellulose synthase superfamily
Source: BMC Genomics. 2014 Apr 4;15:260. doi: 10.1186/1471-2164-15-260 (PMC4023592; doi:10.1186/1471-2164-15-260)
Supplement: Additional file 10 — Csl homologs found in PUTs of surveyed plants and sequences. [file 1471-2164-15-260-S10.xls]

## Sheet: af10
PlantGDB Csl homologs that are aligned with known Csl proteins and longer than 100 a.a.
IDs of Csl PUTs	Best hit Csl protein (Yin et al. 2009)	Alignment position (PUTs nt), 1st pos larger than 2nd pos means the peptide is on the minus strand	Alignment position (hit protein)	Alignment length (aa)	Identity	tfasty E-value	Sequence
PUT-157a-Welwitschia_mirabilis-5848	AT3G03050.1|AT3G03050.1|cslD	1035-1146	834-490	111	85.22	5.5e-51	AATCAATCAAACATTTCTATTATTATGAGAAATCGCCTCAGTTCCAACTTTGGGAGTCAATCTACAACAAGCAAGATTGGGTTCATGTCAAAAACCTGCCAAGGATGCCCCATCATTCAAAGTCAGACCTAAGATATGAACATTTGTTCACTTAATGATTATTTTCTGTCCGACGAAAATTCATTTGTTGTAATGGGCAACAATAACGTTATCAAACAATAAATAAATATGACTGTCCAGCTAGCAAAAGCTTGGTAAGAATGAATGCCTGATTCTCCTATTGCATAGTTGCACTTTCACAACCCTTTTCTCTGCATTAACTAAGAAAGAGCAGGATACATGTGAATTTCTTGCAAATGACTCTGACAATCCTAAAATTGCACAAGTTGAAGAAATCAG…
PUT-157a-Welwitschia_mirabilis-4967	AT3G03050.1|AT3G03050.1|cslD	1000-1146	1-435	146	74.83	2.8e-59	GCCCATCCTGCAGCTGTTCTGCAGGGACTACTGAAGGTCATAGCCGGAATTGACATATCATTTACACTGACTTCAAAGTCTGCAAATGATGAAAATGAAGATGAGTTTGCCGAGCTCTACATTGTGAGATGGAGCTACATGATGATTCCTCCAATCACCATCATGATGATCAACATCATTGCAATTGCAGTGGGCTTTGCCAGGACAATTTACAGCGAGATCCCCCAGTGGAGCAAATTTATAGGAGGAGCCTTCTTCAGCTTCTGGGTGCTTTCTCATCTCTATCCCTTTGCAAAAGGGCTGATGGGCAGGAGAGGAAGGACCCCCACAATTGTTTTTGTCTGGTCTGGGCTTCTGGCAATCATTATCTCTCTGATGTGGGTGACTATTAGTTCACCA…
PUT-157a-Welwitschia_mirabilis-6510	AT3G03050.1|AT3G03050.1|cslD	894-1087	3-583	193	80.41	4e-83	GCTCTGTTGAAATCTTCTTCTCTCGCACAATGCATTTCTTGCTAGTCCTCAAATGAAGCTTCTTCAAAGAATTGCTTATCTAAATGTGGGGATCTATCCTTTCACTTCAATCTTTCTTATTGTTTACTGTTTTCTCCCTGCCCTGTCTCTCTTCTCTGGTCAGTTTATTGTTCAGACCTTATCAGTTTCCTTTCTCGTTTATCTACTCATCATCACAGCCACTCTTGCAATGCTGGCAATCTTGGAGGTTAAGTGGTCTGGGATTGAGCTTGAGGAGTGGTGGAGAAATGAACAGTTTTGGTTGATCGGGGGTACAAGTGCACATTTGGCTGCAGTGTTGCAGGGAGTGCTCAAGGTTATTGCAGGCATTGAGATTTCCTTCACTCTCNACATCAAGTC…
PUT-157a-Welwitschia_mirabilis-2187	AT4G32410.1|AT4G32410.1|cesA	614-990	2-1129	376	75.86	1.8e-175	CTTCGATATCACCTTGAAAGGTTTCGATGGTCTTCAAGGGCCTGTGTATGTTGGTACGGGTTGCTGTTTCAACAGACAAGCACTATATGGATATGATCCTGTTCTCAGTGAGAAGGATCTCGAGCCAAACTGTTTCTTCAGATGTTGCTGGGGCTCGTCGAGAAAAAGCAGAAGTGTAAACAGAAGGTATGATGAGAAACAGAAAAATAAACGAACTGAAGCAAATACTCCCATCTTCAGTTTGGAAGACATTGAAGAGGGTGTTGAAGGATACGATGAAGAAAAATCATTGCTTATGTCTCAAAAACGGCTGGAGAAAAGGTTTGGTCAATCATCGGTGTTTATTGCATCGACACTTATGGAAAACGGTGGTGTTCCTGAAACCGCTAGTCCTGCTGC…
PUT-157a-Welwitschia_mirabilis-4693	AT5G22740.1|AT5G22740.1|cslA	108-383	1-828	275	80.07	1.2e-151	GAGAGAGAGGTCTATAAGATCTCGATTGGAGCATGCTGTGGTCTGTCGTGGCCGACTGACAACTTGATTATTCAAGTTCTTGATGACTCTACTGACCCTTCAGTCAAGGAACTGGTGTCGGCGGAGTGCCAGAGATGGGCGAGCAAGGGCATTAACATAAAGTACGAAATCAGGGAAAAGCGAACAGGGTACAAGGCAGGGGCATTGAAGGAGGGCATGAAGCGAAGCTATGTTAGAGACTGTGACTATGTCGTTATATTTGACGCCGATTTCAGGCCGGAACCGGACTTTCTGCACAGAACTATTCCATTCCTCATCCACAACCCGGAGTTGGCTCTCGTCCAGACACGCTGGAAATTCGTGAATGCCGATGAATGCCTGTTGACAAGGATCCAAGAG…
PUT-157a-Welwitschia_mirabilis-3156	os_21258|LOC_Os03g59340.1|cesA	497-665	67-741	168	65.04	8.6e-58	CTTGTGTTCCCCAAATTTGCATTGACATTTCTTTTCTTCTCCTGAGAAGCCATGTTTCTATGGTAGGTATTCTTGGGTCACACTGGAGGTCTTGACACTGATGGAAATGAGTTGCCACGTCTAGTTTATGTTTCTCGAGAAAAGCGTCCTGGTTTCCAACACCACAAGAAAGCAGGAGCCATGAATGCACTTGTAATGAGCTACTCACATTGTATATTAATAAAATCAATGACTTTTTCTTTGTGGTTTAGTGGATTCAGACAAATTGGGTATGAAAGAGTTATGCTGTGGCTGATGTTTCTTTTTTAAATTTCCCTTTTTTTTTTTTTTTTTGTTTCTTTTTTCCCTTGGGGTGTGTTGCAGGTTCGCGTTTCAGCAGTTCTCACCAATGGTCCCTAT…
PUT-157a-Welwitschia_mirabilis-5599	os_21258|LOC_Os03g59340.1|cesA	438-667	9-695	229	85.22	8.5e-112	CCTGCACCCTTCATCCATCCTTTGTAAAGGAACGCCGGGCAATGAACCATTAATACGAAGAATTTAAAGTTAGAATCAATGGTCTTGTTGCGAAAGCTCAGAAGGTTCCTGAAGAGGGCTGGATAATGCAGGATGGAACACCATGGCCTGGAAACAACACTCGTGATCATCCTGGGATGATACAGGTATTCTTGGGTCACACTGGAGGTCTTGACACTGATGGAAATGAGTTGCCACGTCTAGTTTATGTTTCTCGAGAAAAGCGTCCTGGTTTCCAACACCACAAGAAAGCAGGAGCCATGAATGCACTTGTTCGCGTTTCAGCAGTTCTCACCAATGGTCCCTATCTGCTGAATCTTGATTGTGACCATTATATCAACAACAGCAAGGCCCTTCGTG…
PUT-157a-Welwitschia_mirabilis-3607	os_21258|LOC_Os03g59340.1|cesA	762-1010	5-751	248	85.94	1.9e-123	AAAAGAGCTGGGTTGGATTTATGGGTCAGTTACAGAGGACATTTTAACGGGATTTAAGATGCATGCGCGAGGATGGAGATCGATATATTGTATCCCACCACGACCTGCTTTCAAAGGTTCTGCTCCAATCAATCTTTCGGATCGACTCAACCAAGTGCTCCGATGGGCTTTGGGTTCTATTGAAATTCTTTTTAGCAGGCATTGCCCAATTTGGTATGGCTATACGGGAAAGCTCAAGTGGTTAGAAAGGCTGGCATATGTAAACACAACCATCTACCCTCTTACATCGATTCCTCTCCTTATTTACTGTACATTGCCAGCCATATGTCTTCTTACCAACAAGTTCATCGTTAGCGAGATTAGCACTGTTGCAAGCTTATTGTTCATCTCATTGTTTAT…
PUT-157a-Welwitschia_mirabilis-140	os_21258|LOC_Os03g59340.1|cesA	607-881	2-817	274	79.64	3e-126	TTTCTTCGATATAAACTTAAGAGGTTTGGATGGATTGCAAGGGCCTGTGTATGTCGGTACAGGGTGTGTTTTCAACAGGCAAGCTCTATATGGTTATGACCCTCCTGTAACCAAGAAGAAGCCTAACGCTTTATCAAGCTGCTGCGGACCTAGGAATAAGAGCAAAAAGTCAAAAAAACAGAGTGACAGAAGAAGCCAAGAGCAACAAACGGATTCCGCCGTTCCCATGTTCAACCTGGAAGACATAGAGGAAGGAGTTGAAGGGTATGACGATGAAAAATCCTTGCTGATGTCTCAGAAGGGTTTAGAGAAGAAATTTGGACAATCTTCTGTCTTTGTGGCATCCACACTTATGGAAAATGGTGGTGTACCTGAATCTGCAACTCCAGCCGACTTACT…
PUT-157a-Welwitschia_mirabilis-251	sm_4713|e_gw1.0.15.1|cesA	511-658	3-446	147	81.08	3.2e-67	GGATGATTCAGGTGTTTTTGGGTCAAACTGGCGCACATGATGTTCGCGGCGAGCAATTGCCCCGGCTGGTTTATGTATCCCGTGAGAAGCGGCCCGGGTATGCGCACCATAAGAAGGCCGGTGCCATGAATGCGCTTGTAAGAGTGTCCGCCGTTCTGACAAATGCTCCCTATCTGCTGAATCTCGACTGTGATCACTATGTTAATAATAGCCAGGCGGTGCGCGAGGCTATGTGTTTTTTGATGGACAGGCCTGAGAATAGTGATGTGGCGTACGTGCAGTTTCCGCAGCGTTTCGACGGCATTGACCGCAGTGACCGGTACGCTAATAGGAATACTGTCTTCTTTGACATTAATATGAAGGGGCTTGATGGGATCCAGGGACCGGTGTATGTTGGCA…
PUT-157a-Welwitschia_mirabilis-6634	sm_9098|estExt_Genewise1.C_30146|cesA	185-451	3-803	266	75.19	2.6e-112	AACGCATTTATCCTCTTCCTTATGCAGAGTCTAACCTTCCAGTGCAACCGAGGCCGTTGGATCCTACGAAGGATCTGGCAGTCTACGGCTATGGAAGTGTAGCATGGAAAGATCGCATCGATAACTTCAGGAAGAGGCAGGAGAAAATGCAGGTAACAAAGAATGAAAAGGATTCCTTTCCAGAAGGGAAGGATGGCGATCCTGATGGCAATGATCCAGATGATGATGCACCGATGATGGATGAGGGAAGACAACCTCTTTCACGAAAGCTGCCACTTCCTTCCAGTCTAATAAATCCCTACAGATTGATAATTCTTGTTCGGCTCGTAGTTCTTGGTTTCTTCTTCCGTTACCGTGTTCTCAACCCTGTTAAAGATGCATTTGCCCTGTGGCTAACTT…
PUT-165a-Aristolochia_fimbriata-648343	AT1G55850.1|AT1G55850.1|cslE	494-730	1040-327	236	46.22	3.6e-47	GCGTAGGCAATTTAATGCATTACCTGCTCCCAAACTTTGGAATTAACATCATATATAGATCTGCTCCATATGGTTAGTCCCCAACTAGAGATCATGAATACATGAAGAAGTGACCATTAATTTCACATGATCACAATCCCATTCATGCTCCAGTAACTTAGTCTTACTATCTAAATTGAAGGACTACCTCATCTGGAGCAGTAGTACTACTACTAGTTTTCTCTTGTAGACATGCATTAACATCAACATGGTATAATACAAAGATAGACACGTTCTCAAACATGAACGCCGGCGTCACGTCTTGGCCAGCGCGTACAGTAGTATACTCATATGAAGGGCGAAAGAAGGTAAAGGAGCGCGACGGCGACGGCGGCGGAATAGAGCGTCACGGAAGTGGGC…
PUT-165a-Aristolochia_fimbriata-7704	AT2G21770.1|AT2G21770.1|cesA	913-1086	729-204	173	80	2.5e-70	GCGTAGGAAAGAACTGGTAAAATAAATAAGAAATGTGTCAGAATCTCTCCCTTGTATCTACACAACCATTCCCCCCTTTTTCTTTCTATCGCCTTTCTGGTATGAAAGCCGTGTCATGCAAAACTTTCACCCACTAACAAACCAACATTTCTACATGAAAAAAGAAGAAGAAAAAGAAATCTAGGACTCTACTACCCTTAATCGCAATCCAACCCACATATTTCTAGCACAGGACCATCATAGTTTCCAATGAATGGGTTGATTCTAACCCACATGAGTGAGAAGACGGAAGCAAGCAGAATAGACCAGACCACGATAATTGTAGGTACTTTTTCCTGTCTTCCCATCAATCCTTTAAGGAAAGGATAAAGATGCAAAATCACCCATACTGCGAATAAC…
PUT-165a-Aristolochia_fimbriata-38343	AT2G25540.1|AT2G25540.1|cesA	356-922	1-1704	566	86.42	0	CTTGTCACAGCCAACACTGTGTTATCCATCCTTGCTGTGGATTACCCAGTGGACAAAGTGTCTTGTTATGTTTCAGATGATGGTTCAGCCATGTTAACCTTTGAGGCTCTCTCTGAGACCTCAGAGTTTGCTAGGAAGTGGGTTCCCTTCTGCAAGAAGCATAACATTGAGCCCAGGGCTCCTGAGTTCTACTTTGCTCAAAAGATTGATTATTTGAAAGATAAAGTTCAACCTTCTTTTGTGAAGGAGCGCAGGGCTATGAAGAGAGAGTACGAAGAATTTAAAGTACGTATCAATGCCCTTGTTGCCAAAGCTCAGAAAACCCCCGAAGAAGGCTGGACAATGCAGGATGGAACCGCGTGGCCTGGGAATAATCCTAGAGATCATCCAGGAATGATC…
PUT-165a-Aristolochia_fimbriata-566	AT3G03050.1|AT3G03050.1|cslD	385-763	9-1157	378	86.91	8.5e-166	GCGTAGGAGCAGACCCTGAGAAGGAGCCACCTTTAGTCACTGCAAACACAATACTTTCTATCCTTGCAGCTGATTATCCTGTAGAGAAACTTGCATGTTATGTCTCAGATGACGGAGGCGCTCTTCTGACATTTGAAGCCATGGCTGAGGCTGCAAGTTTTGCTAATCTATGGGTCCCATTCTGCAGAAAGCATAATATAGAACCCAGGAACCCTGAAAGCTACTTCCATTTAAAAAGAGATCCTTACAAGAACAAAGTTCGTCCTGATTTTGTGAGGGACCGGAGACGTGTAAAGCGTGAGTATGATGAGTTTAAGGTTCGTATAAATGGACTGCCAGATTCTATCCGAAGGCGATCAGATGCATATCATGCTAGGGAGGAGATAAAGGCCATGAAGC…
PUT-165a-Aristolochia_fimbriata-8212	AT4G18780.1|AT4G18780.1|cesA	849-986	728-315	137	82.61	6.5e-53	AATGAAACAAACAGAGGGCTTTTAATTCATCTTCGACGTGCTAAACACAGCTTAGCAGACTCCATTTTTCAGATGCTTCGGTGAAATCCGTTTCTCTTTAACAGGTTCGAATTTTGATGCATTCTCATTTTAATAACAATACCAACCCCATTAAGGAGCTAAAGCAAACTTTAAAGGCTAAGTCCCCCTTCTTCTTCAAAATCCATCCTCCATCGCACCAGCTCAAGGTCGTCAATGTCCTCGGAACCACACGCGTTGAACGGAAATTCGTAATCTTTATCTCGAATTCCTAAAAGCTCAAAAGGCTCTTCACTTCAGCAGTCTATAGAGATGCACTTCTGGCTGAGGTCAGAGCCGTCTGAATTACTCAAGAAAGGGTCGATCTTCACCCAGATGAGC…
PUT-165a-Aristolochia_fimbriata-4454	AT4G23990.1|AT4G23990.1|cslG	41-209	127-651	168	60.57	3.9e-51	GCGTAGGGTGTATAGTAAGGAGTCAGTCTTCCAAACCTCTGCAGTTCTTCTCGTGTGGTTCGGGAAGATGGGAATTACCCCGAGATTGAGGCTCTTCCCCTTCACAAACTCGACCTCGATGCTCCTCGAATAATCTTCAATCGCATTCATGCCGTAATGTACAGTTGTGGCATCTTAGCTCTGCTCTACCACCACATCGTCCGATTGTGGAACGCACCCACAATTCCCTCATTCTTCGTCTTTCTCACCATGCTAGTAGCAGACGTCGTCTTGGCCTTCCAGTGGGCCTTGACCCAGAGTTTCCGGTGGCGGCCGGTGCGCCGGCAGGAGTTCCCGGAGAACCTCCCCAGAGTCATCGGCGAAGAATCAGAGTTTCCCAAGTTGGACGTCTTCGTCTGC…
PUT-165a-Aristolochia_fimbriata-5416	AT4G24010.1|AT4G24010.1|cslG	610-716	640-317	106	43.12	1.2e-16	GCGTAGGATTCAATCAAGCTCCATTGGAACATTTTTCAGACATTTTTTCTTCCAAGTGAATGACAATGTCTTCCATTCAATAGTCTTCTGACAAATGAACTATATTTAGATTTGAGTTCCTCAGAATGAAAGGCTATCAGTTTAACCTTTCATTTGCTCAAAACTCACTACATGCCTCATATCAGATAAAAAAAATAGAAAGAGGAGTCCTCTGTTCTGCCGCATAAACAACTAAGAATCCATAACCACGTTTGTGGTTTTCAACAACTTACTAGAACTTGAGTGAGGCTGCAATCACCGCATATGCTATACATAAGGCCATCATAGTGGTCTTTATATGCATCTTCCCTTTATCGCTTCTCAAAAACATGGCTTCATAGATCGGCAAACTGTTGATCA…
PUT-165a-Aristolochia_fimbriata-3468	AT4G24010.1|AT4G24010.1|cslG	308-552	11-739	244	50.2	2.3e-64	GGCGCTCTCAATGCTTTGTAATGATCCTGGAACGGCTCTTCGAGCCCTGTGCTACCTTGTTGATGATGATCAGGAAATGCAAAGGGTTGCGTACGTGCAATTCCCACAACTGTTCCGAGGACTGAACAAGCAGGCCATCTATGGGTGTGAGTATAAGCGCTTGTTCCAGATAAACCCAACCGGAATGGACGGCTTCCAAGGCACCAGTTACGTCGGAACTGGATGCTTCTTCAGGCGAAGAGCTTTCTATGGCTCCCCTTCGTTGCCTTCAGGAAACAACGGTAATGGGTACTCTACTAGCGTTACTAACATCAGAAGCTCGGATGATCAGGATGTCCAACACTTGGCCAGTTGCTCGTACGAGGACGACACAAGTTGGGGTCATCAGGTTGGATTCAG…
PUT-165a-Aristolochia_fimbriata-1254	AT5G05170.1|AT5G05170.1|cesA	946-1066	1-363	120	83.47	1.4e-50	TCAGATGATGATGGGGATTTCGCAGAGCTATATGTTTTCAAATGGACCAGCCTTTTGATACCTCCAACAACGGTGCTTGTTGTGAACTTGGTTGGCATAGTGGCCGGTGTGTCATATGCCATTAACAGTGGTTATCAGTCCTGGGGACCTCTGTTTGGGAAGCTTTTCTTTGCCATATGGGTTATTGTCCATCTCTATCCCTTCCTTAAAGGTCTACTGGGCCGGCAAAACCGTACACCTACGATTGTTATTGTTTGGTCTATCCTCCTTGCCTCCATCTTCTCCTTACTTTGGGTTCGCATTGACCCATTCACCTCTTCTATCCAGAAAGGTGCGGCAGGCCAATGTGGTATCACCTGCTAGTCGGAAGAGGTTTTGTTCCTGCAAGGTACTGTTTCT…
PUT-165a-Aristolochia_fimbriata-3744	AT5G05170.1|AT5G05170.1|cesA	771-928	9-482	157	91.77	3.3e-76	GCGTAGGCAAGATGCATGCCCGAGGTTGGCGTTCAATCTACTGCATGCCCCAGCGCCCAGCCTTTAAAGGATCAGCTCCCATTAATCTCTCAGATCGTCTGAACCAAGTGCTCCGATGGGCTCTGGGTTCTGTGGAAATTCTTTTTAGTCGGCATTGCCCTATTTGGTATGGATATGGGGGGAGGCTGAAGCCTCTTGAGAGATTTGCATACATAAACACCACCATTTATCCAGTCACTGCGATTCCTCTTCTAATGTACTGTACATTGCCTGCTGTATGTCTTCTTACAGGGAAGTTCATTATACCCCAGATTAGTAATATTGCCAGTATCTGGTTCATTTCTCTCTTCTTGTCCATCTTTGCTACTGGTATATTGGAGATGAGGTGGAGTGGGGTTG…
PUT-165a-Aristolochia_fimbriata-1774	AT5G05170.1|AT5G05170.1|cesA	847-1065	7-661	218	82.19	7e-94	GGGTGGACATCGATTCCTTTGCTTGCCTACTGTACCTTGCCTGCTGTTTGCTTGCTCACAGGCAAATTTATCACTCCGGAGCTTAGCAATGTTGCAAGCTTATGGTTTCTGTCTCTTTTCATATGTATCTTTGCCACTGGTATCTTGGAAATGAGATGGAGTGGTGTTGGCATTGATGATTGGTGGAGGAACGAACAATTTTGGGTTATTGGAGGTGTCTCTGCACACCTCTTTGCAGTTTTTCAGGGGTTGTTGAAGGTTCTTGCAGGTGTTGACACGAATTTTACTGTCACGTCGAAAGCTGGAGATGACGATGCGTTTGCAGAGCTGTATGCTTTCAAGTGGACTACACTACTAATCCCCCCGACTACCCTGCTTATAATAAATCTAATTGGTGTT…
PUT-165a-Aristolochia_fimbriata-5637	os_21595|LOC_Os03g62090.1|cesA	548-745	5-589	197	77.27	5.9e-68	GGGGGTCAGAGTCTCTGCTGTGCTCACAAATGCACCTTATCTCTTGAATTTGGATTGTGATCACTATATCAACAATAGCAAGGCTATCAGAGAAGCCATGTGCTTTATGATGGACCCCTTGCTTGGAAAGAAAGTATGTTACGTGCAGTTTCCACAAAGGTTCGTTGGTATTGATCGACATGATCGTTATGCTAATCGGAACACTGTCTTTTTCGATATCAATATGAAAGGTTTAGATGGGATACAAGGTCCCATTTATGTTGGAACGGGGTGTGTTTTCAGAAGGCAAGCCCTGTATGGCCTCGATGCTCCGAAAACAAAGAAACCACCAACAAGAACCTGCAACTGTTTGCCTAAGTGGTGCTGCTGTGGTTGTTGTTGTGGTGGGCGAAAGAAGAA…
PUT-165a-Aristolochia_fimbriata-5123	os_52309|LOC_Os09g30130.1|cslE	516-722	3-641	206	50.23	3.9e-52	GCATGGCCTACTCCATTTACAATTTATGGGCTACCACTTCAATCCCTGCCCTATACTATGTCATCGTCCCCGCGCTCTGCCTCTACAACGGCACCCCTGTTTTCCCAAAGATGTCCAGCCCGTGGTTCGTAGCGTTTGTTTATGTGATCGTAGCCAATCACATGAACGGTTTGTTTGAGTCACTATGGAGTGGAGAGACCCTGCAAGGATGGTGGAATATGCTGCGGATGATGATATTCAAAAGAACTACCTCGTACCTCTTTGGATTGGTGAACACCATCCTCAAGCTTTCCGGGTTCTCCAAATCCTCCTTCGTCGTCACAGCCAAAGTAGCAGACGAGGAGGTTAACGGGAGGTACGATCGCGAGATCATGGAGTTCGGATCAGCTTCTCCGATGT…
PUT-165a-Aristolochia_fimbriata-7372	os_52309|LOC_Os09g30130.1|cslE	86-332	4-738	246	54.03	1.9e-62	GGGAAGGAAAGACTCTCCCACAGATACGAGAACAAATTGCCGAACGTGGACATCTTTGTTTGCACGGCGGATCCGACCATAGAGCCTCCTCTGCTTGTCGTCAACACCGTTCTGTCTGTTATGGCGTACGATTATCCGTCGGAAAAGATCGGTGTCTACCTCTCCGACGACGGAGGTTCTGCGTTAACGTTCTATGCTCTGTTGGAGGCATCCCGGTTTTCTAAACACTGGATTCCTTTCTGTAAGAAGTTCAACGTGGAACCCAGGTCTCCAGCGGCATACTTTTCGACTCCCCTTCGTCCTCCGGCGAGCGATTTGTTCGCCGAAGAATGGCAGGCTGTCAAGAAACGGTACCAAGTAATGGAGAGTCGCATCGAAGCCCCGATCAAGTCAGGAATG…
PUT-165a-Aristolochia_fimbriata-298341	os_52309|LOC_Os09g30130.1|cslE	7-445	33-1349	438	46.52	1.8e-100	CTCGTGCGCTACCTACAATGGCGAAGCCGCAGCAGCAGCAGCCCCTGTTTACGACGCGCGTAGCGCCGTTCCGCCTCCTCTACAGGCTCTACTTCGCGGCCTCCGTCGCCGGAATAATCTCCCTCGTCTACTACCGCCTCACCCACGTCCCCGACTCCCACGCCCTCCTCTACCTCCTCGTCTCCCTCGCCGAGCTATGGTTCGCCGCCGCCTGGCTCTTCCAGCAGGGATTCCGCTGGGCCCCCACCAAACACGCCACGCACCCCGACCGCCTCCCGGAGAGCAACAGCCTCCCGGCGGTGGACGTGCTGCTGTGTACGGCGGATCCCGACAGGGAGCCGCCGGCGCTGGTGGCCAACACCCTGCTGTCGCTCATGGCCTACGATTACGAACCCCGGA…
PUT-165a-Amborella_trichopoda-10144	AT2G25540.1|AT2G25540.1|cesA	465-689	1-670	224	83.56	8.3e-98	GAGGAAGGTTGGACAATGCAGGATGGAACTCCATGGCCTGGAAATAACCCTAGAGATCATCCTGGCATGATTCAGGTATTTTTGGGCCATAGTGGTGGACTTGATACAGATGGGAATGAGCTCCCTCGTCTTGTTTATGTCTCTCGTGAGAAGCGACCAGGCTTTCAGCATCATAAGAAAGCTGGGGCAATGAATGCTTTGATTCGAGTATCGGCTGTCTTAACCAATGGAGCCTTCCTTCTAAATGTGGATTGTGATCATTACTTCAATAACAGCAAAGCTCTTCGTGAAGCGATGTGCTTCATGATGGACCCCGTCCTTGGAAAGAAAACCTGCTATGTTCAGTTCCCACAGAGGTTCGATGGCATCGATCTGCACGATCGATATGCTAATCGTAAC…
PUT-165a-Amborella_trichopoda-12006	AT2G32540.1|AT2G32540.1|cslB	13-177	136-651	164	8.14	2.2e-41	AGAGCCATCTCTCTCTAACTCTCTCTCTCTCTCTCTAGAATCCTGCTACAATATCTGTGCTCCAAAATGGCACCCAACTTTTCTTATCAAAGTTCTGGGAACGTTCACAGAGCCGAGGAAGAAGAGGCCGTACAAGAGAGAATTAAGGTCAACACTACATACCTCAACGCATTCTCACTCTTCCTCTTCTTTCTTCTCCTCTCCTTCATCTTCTACCGTTTCTCCACCTTATCTAACCACAAAGGACTAAGTTATGTCATTTGGACCCTCGCACTTGCCTGTGAGACTTGCTTTGCTTGTCTGTGGATTTTATCAATGAACCAAAGGTGGAGCATGGTCCAGTATCGAACATACCCAAACAAGCTCCTAAAAAGGTTGAAGACGGAATCAGAACTACCA…
PUT-165a-Amborella_trichopoda-488	AT2G32540.1|AT2G32540.1|cslB	9-207	26-644	198	50.49	1.1e-41	CTGATCCCCATGGCTTCACAAAACTCCCCCGCATTGCAACAGAGGCTCAAAGTTGATAGAAAGTCATGAATGCTTCTCCCTCCTCCTCTTGCTACTTCTCCTCTCCTTCATGTCTTATAATTGGCCACATTACCCACCCTGAAGGCTTGGAATATGGTTTTGGGCGCTACTTGGCCTGTGAACTTGCTTCACTTGGCTCTGGCTTCTCTCAATCAATGGCAACTGGAACCCTGTTCTGTTCAAGACCTACCCTGAAAGACTCCCACTTAGGTTTAAATCCGAATTGGAGTTACCGGCGATAGACGTGTTTGTGACCACGGCCGACCCATTCATGGAACCTCCAATTATCGTCATCAACACTGTGCTCTCGATCCTGGCCGTAGATTACCCTACGAGCAA…
PUT-165a-Amborella_trichopoda-2234	AT2G32540.1|AT2G32540.1|cslB	360-567	2-616	207	40.87	7e-39	AGGAACAGGATGCTTTCATAGAAGAAAAACCATCTACGGTTTTCCGGCAGAAGATTCAAAAGGAAATTTTTTGGAGTTCTTCAATGGATCAAATGAAGCCAATATGGAGGAATTGATAAATAGATTTGGGCATTGTAAGGAGCTCTTGAGATCAATATTAAGTATTCATTTGAACAAGGCTGGAGACACTCTCAGCTTTGAGAGCGCTGTAGAGGCTGCACACATTGTGGCTGGTTGCAAATATGAGAACAATACTTATTGGGGAGACCAGGTAGGATGGGTTTATGGATCTAGTACAGAAGACCTGCTCCTATCTCTAAAACTGTTCTCCACGGGATGGAGGTCAGTCTATTGCACACCACAGCCACCGGCCTTTCTTGGTTGTGCACCCTCCAGTGG…
PUT-165a-Amborella_trichopoda-1841	AT5G05170.1|AT5G05170.1|cesA	569-760	1-581	191	79.79	2.8e-72	GGAAGATCAGTTTGTTATGTCCAGTTCCCTCAAAGATTTGATGGTATTGATTTGAACGATCGATATGCTAACCGAAATACTGTGTTCTTTGACATCAACTTGAGAGGTTTGGATGGTATCCAAGGACCTGTTTATGTGGGTACCGGATGTGTTTTCAACAGAACTGCTTTATATGGTTATGAGCCTCCTCTTAAGAACAAACACAGCAAAGCAAACCTTCTATCGAGATGCTGTGCTGGATCGCGTAAGAAGGGTTCCAAATCAAGTAAAAAGCACTCTGACAAGAAGAAATCGAACAAGCAGGTGGACACCACTGTTCCAATATTTAGTCTTGAAGACATAGAGGAGGGGGTTGAAGGTGCTGGATTTGATGATGAGAAATCACTCCTTATGTCTCCA…
PUT-165a-Amborella_trichopoda-6819	AT5G05170.1|AT5G05170.1|cesA	815-1044	2-702	229	89.18	2.6e-88	TTTCCTCAGTCGCCATCGCCCTATATGGTATGGCTATAGCGGGAGGCTTGAAACGGCTTGAGAGGTTCGCATACGTCAGCACCACCATCTACCCTATCACCTCCATTTCCTTTCGCTCACGTATTCGTACCTTCGCCGGCCGTCGGTCTCCTCACCGGGAAGTTTATCATTCCACAGATCAGTAACATCGCTAGTATCTGGTTCATCTCTCTCTTTCCTTTCCATCTTTGCCACTCGGTATACTCGAGATGCGATCGGAGATGGCGTTGGCATCGATGAGTGGTGGAGAAATGAACAATTCTGGGTCATTGGTGGTGTTTCTGCTCATCTCTTTGCTGTCTTCCAAGGTCTTCTTAAAGTCTTAGCAGGCATTTGATACCAACTTCACTGTGACCTCAA…
PUT-165a-Amborella_trichopoda-6762	AT5G05170.1|AT5G05170.1|cesA	782-1019	1-714	237	93.28	1.5e-112	TGTATGCCTCATCCCCCTGCCTTCAAGGGTTCGGCCCCCATTAACCTTTCAGATCGTCTAAATCAGGTGTTGCGTTGGGCTTTGGGTTCAGTTGAAATCTTTCTCAGTCGCCATTGCCCTATATGGTATGGCTATAGTGGGAGGCTGAAATGGCTTGAGAGGTTTGCATACGTCAGCACCACCATCTACCCTATCACCTCCATTCCTTTGCTCATGTATTGTACCTTGCCGGCTGTCTGTCTCCTCACCGGGAAGTTTATCATTCCACAGATCAGTAACATCGCTAGTATCTGGTTCATCTCTCTCTTCCTTTCCATCTTTGCCACTGGTATACTCGAGATGCGATGGAGTGGCGTTGGCATCGATGAGTGGTGGAGAAATGAACAATTCTGGGTCATT…
PUT-165a-Amborella_trichopoda-14086	AT5G16910.1|AT5G16910.1|cslD	818-1060	1-729	242	90.12	2e-108	GCTGAGGCCATTAGTGCGATCTCATGTTGGTATGAAGACAAAACAGAGTGGGGGCAAAGGGTGGGTTGGATCTATGGTTCTGTCACTGAGGATGTGGTCACAGGTTACCGTATGCACAATCGTGGGTGGAAGTCAGTCTATTGTGTGACCAAACGTGATGCCTTTCGTGGCACTGCTCCCATCAACCTCACTGACCGTTTGCACCAAGTGCTTCGTTGGGCTACTGGATCTGTCGAGATTTTCTTCTCTCGCAACAATGCGCTTCTCGCAAGCCCAAGAATGAAGTTCCTGCAACGCATTGCCTATTTGAACGTAGGGATATACCCATTTACATCGATCTTTCTCATCGTTTACTGCTTCCTTCCAGCTCTCTCTCTCTTCTCAGGCCAATTTATCGTT…
PUT-165a-Amborella_trichopoda-3737	AT5G44030.1|AT5G44030.1|cesA	168-377	24-645	209	76.19	1.2e-70	GGATCCCCGGGCTGNCAGGAATTCGGCACGAGGAAGGCCTCGCCCCTAAGCAAGATGCACCTGCACAAGATGAACCAGATGACATGTTGATGGCTGAAGCCAGGCAACCACTATGGCGAAAGGTTCCAATCCCATCGAGCAAAATCAACCCCTATCGCATCGTCATCATCCTAAGGCTCGTGGTCCTTGGCTTCTTTTTCCGATTTCGCATAACCAACCCTGCATCCGATGCATTCGGACTATGGCTCACCTCAGTCATATGTGAAATTTGGTTTGCTTTCTCTTGGATCCTAGACCAATTTCCAAAGTGGTTTCCTATCACTAGAGAGACATATCTTGACCGCCTTTCAGCGCGGTTTGAGCCCGAAGGCGAGCCTGATCGACTCTCTCCAGTCGATG…
PUT-165a-Amborella_trichopoda-3316340	os_21258|LOC_Os03g59340.1|cesA	933-1074	11-446	141	89.66	3.8e-49	TTGCTTGTCTTTCCAAGGTCTTCTTAAAGTCTTAAGCAGGCATTCGATACCAACTTCACTCGTGACCTCAAAGGCCACCGATGAAAGATCGGAGACTTCGCCGAGCTTCTACACGTTCAAATCGGACCACTCTCCTCATACCGCCAACCACTCTCCTCATTATCAACCTTCGTTGGTGTGGTGGCCGGAATCTCTTATGCTATCAATAGTGGATACCAATCATGGGGTCCATTGTTCGGGAAGCTTTTTTTCGCTTTTTGGGTGATTCGTCCATTTGTACCCATTCCTCAAAGGTCTCATGGGAAGGCAGAACCGGACCCCAACAATTGTCGTGGTTTGGTCTGTATTGCTTGCCTCCATTTTTCTCTCTCCTCTGGGTTAGGATTGATCCCTTCACCA…
PUT-165a-Amborella_trichopoda-6358	os_21595|LOC_Os03g62090.1|cesA	466-684	9-666	218	90.91	8.7e-96	GAGGAATCAAGGTTCGTATCAATGCCTGGTTGCAAAGGCCCAAAAGGTCCCGAGGAAGGATGGACAATGCAGGATGGAACTCCTTGGCCTGGAAATAATGTTCGTGATCATCCAGGGATGATTCAGGTGTTTCTAGGCCAGAGTGGTGGGCATGACACTGAGGGAAACGAACTACCACGTCTGGTCTATGTCTCCAGAGAGAAAAGACCAGGATTTAATCACCACAAAAAGGCCGGAGCCATGAATGCTCTGGTTAGAGTATCAGCAGTGCTCACAAATGCACCTTATCTCTTGAACTTGGATTGTGATCACTACATCAACAACAGTAAGGCTCTCCGTGAGGCTATGTGCTTTATGATGGATCCGCTGTTGGGGAAGAAGGTGTGCTATGTCCAGTTT…
PUT-165a-Amborella_trichopoda-6257	os_25268|LOC_Os04g35020.1|cslH	377-759	1-1107	382	41.71	1.4e-53	CATAGAAGAAAAACCATCTACGGTTTTCCGGCAGAAGATCAAAAGGAAATTTTTTGGAGTTCTTCAATGGATCAAATGAAGCCAATATGGAGGAATTGATAAATAGATTTGGGCATTGTAAGGAGCTCTTGAGATCAATATTAAGTATTCATTTGAACAAGGCTGGAGACACTCTCAGCTTTGAGAGCGCTGTAGAGGCTGCACACATTGTGGCTGGTTGCAAATATGAGAACAATACTTATTGGGGAGACCAGGTAGGATGGGTTTATGGATCTAGTACAGAAGACCTGCTCCTATCTCTAAAACTGTTCTCCACGGGATGGAGGTCAGTCTATTGCACACCACAGCCACCGGCCTTTCTTGGTTGTGCACCCTCCAGTGGTCCTGAAACCCTACTTC…
PUT-165a-Amborella_trichopoda-3831	os_29053|LOC_Os05g08370.1|cesA	741-1066	3-981	325	91.72	1.9e-147	CTGCATCACTCCTGAAAGAAGCCATCCATGTAATCAGCTGTGGTTATGAAGACAAAACTGAATGGGGAAAAGAGATTGGGTGGATTTATGGATCGGTCACAGAAGATATCTTGACTGGATTTAAGATGCATGCGAGAGGATGGATTTCCATCTATTGCATGCCCCCAAGACCAGCATTCAAAGGGTCTGCACCTATCAATCTTTCTGATCGTCTGAACCAAGTGCTTCGATGGGCTTTGGGTTCAGTTGAGATTCTTCTCAGTAGGCATTGCCCCATATGGTATGGCTACAGTGGCCGGCTGAAGGTTTTGGAGAGACTGGCTTATATCAATACCATTGTTTACCCACTCACCTCATTGCCCCTTGTTGCATACTGTGTTCTCCCTGCTGTTTGTCTAC…
PUT-165a-Amborella_trichopoda-3832	os_40304|LOC_Os07g10770.1|cesA	888-1082	3-588	194	84.69	2.8e-77	CGATAAGCAACTATGCTAGCACGTGGTTCATCCTTTCTCTTTATCTCCATTTTTTTCCACCGGTATCTCGGAGCTTTCGATGGAGTGGAGTAGGTATCGAGGAATCGGTGGAGAAATGAGCAATTTTGGGTTATTGGTGGTACCTCTGCCCATCTCTTTGCTGTCTTTCAAGGCCTTCTTAAAGTTCTTGCTGGTATAGATACCAACTTCACGGTTACATCAAAGGCCTCAGATGAGGATGGAGACTTTGCTGAGCTTTACGTTTTCAAATGGACCGCTCTTCTCATCCCTCCCACAACTGTGCTTCTTATAAACATGGTGGGAATAGTAGCTGGTGTTTCTTATGCTATAAACAGTGGATACCAATCTTGGGGTCCCCTGTTTGGTAAGCTCTTTTTT…
PUT-165a-Amborella_trichopoda-14089	os_52309|LOC_Os09g30130.1|cslE	256-440	7-561	184	58.38	3.4e-52	AAAGAATTGGACAGGGATGGAGTTCCTTTGCCTACACTCGTGTATTTGGCACGTGAGAAGACACCAGAGCGACCCCACAACTTCAAGGCTGGAGCCATGAATGCACTTATTAGGGTTTCATCAGTGATCAGCAATGCTCCAATTATTCTCAATGTGGACTGTGATATGCAGTCAAACAATTCAAAATCAGTGAGGGATGCTCTTTGCTTCCTAATGGATGAGGAAACAGGACACCACATCGCTTTTGTGCAGTTCCCTCAATCTTTCAGTAATCTCACCAGAAATGAGCTTTATGATGGCTTTATGAGAGTAATTTCAGCGGTGAATATGCCAGGCCTGGATAGCCAAGGGGGGGCCCCTTACATTGGGAGTGGATGTTTTCACAGGAGAAGTATTCTT…
PUT-165a-Amborella_trichopoda-8156	os_54948|LOC_Os10g20090.1|cslH	600-748	1-421	148	40.27	6.7e-12	TGGAATAATCAACGGATGGCGAGGATTAAATTGCACGAGTGCATGGCTCTTTGGCCTCTTTGATGTGATCCTCAAGCTCCTCCACCTTTCAGAGACTGTATTCGTCGTCACCCCAAAAGATGACCATGGCTCTTCTGGTGATGAGGCCAAAGACCGTGGCAGGTTGACCTTTGACTCATCCCTGCTCTTCTTGCCACCCACCACTCTCCTCCTCCTCAACTTGGCCGCCTTGGGGGCCGGCATTCCGATGTTGACAAGTGGTGACATCTCATTGGTTGGAGAGATGGTGTGTAGCGCATGGGTAGTGGCTAGCTTCTTTCCCTTTGCAAAAGGGCTGGTGAGGAAGGGCAGATATGGATTGCCTTGGTCTACAATTTTCAAATCAGGTGTCATAGCATC…
PUT-163a-Cycas_rumphii-4123	AT4G31590.1|AT4G31590.1|cslC	239-474	2-709	235	87.29	2.9e-119	GAAAGAGGTGTACGAGCAATCCATTTCAGCCATATGTCAGCTTGACTGGCCAAAGGACCGAATATTAATCCAAGTACTAGATGATTCCGATGAAGAGAATGTTCAGCGCCTGATCAAAGCGGAAGTTCTTAAGTGGAATCAGAAAGGCATCAACATACTTTATCGGCATCGGTTGGTTCGGACTGGTTACAAAGCTGGCAATCTAAAGTGTGCAATGAATTGTGATTATGTAAAAGACTATGAGTTTGTTGCAATTTTTGATGCTGACTTCCAGCCAAACCCTGATTTCCTCAAACAGACCATTCCACATTTCAAGGACGCTCCTGAACTTGGATTGGTCCAGGCTCGGTGGGCATTTGTAAATAAAAATGAAAATTTGTTAACCCGACTACAGAACAT…
PUT-163a-Cycas_rumphii-8112	AT5G16910.1|AT5G16910.1|cslD	837-1030	2-583	193	90.21	7.1e-87	GAGAGTAGGCTGGATTTATGGTTCTGTTACAGAGGATGTGGTCACTGGATACCGCATGCACAACAGGGGATGGAAATCGGTATATTGTGTAACTAATAAGGATGCTTTCAGGGGCACAGCTCCAATAAATTTGACAGACAGATTGCATCAGGTTCTGAGATGGGCAACTGGATCTGTGGAAATATTTTTCTCTCGTAACAATGCACTTCTTGCAAGCACAAGAATGAAAGTTCTTCAACGAATAGCATATCTGAATGTTGGAATTTATCCTTTTACCTCCATATTCCTTATAGTGTATTGCTTCCTTCCAGCACTTTCACTTTTCTCTGGTCAATTCATTGTGCAGACACTCAGTATATCATTCCTAGTGTACCTTCTTACAATCACGGTAACACTTTC…
PUT-163a-Cycas_rumphii-5122	os_21258|LOC_Os03g59340.1|cesA	865-1008	8-442	143	31.03	7e-16	GGCCGCACTCCATGCTACTTGCTTGGTGTGTGGAAAAACACTACTCATTCCTAAAATTTCTGATCCGTCGAGCATATGGTTCATATTGACGATCTGTTTCCAGCATGGGATGAGCTTTCTTGAATGGAAGTGGGCCGGGGGAAGTTTTGCAGAGTGGCGGAATCAGGAGAGGTTCTGGTTCGTATCCAATGCGTCGTCTTTTTTGGTTGGCACAGTGGAAGGATTCATGAATACCGTCGGGGTTGTCACAACCGGATTTACGGTGACACCCAAATCAGAGTCTGATGAAAACGAGAATGGAGGCTCCTATCCGTTGGCCGATTCGCCTCTGGTAATTCCGCTTACTACGCTGGTTATGGTCTGGGGGGGTGCCTTGCTGGCTGCCACGGCACATGGGAT…
PUT-163a-Cycas_rumphii-5211321	os_21258|LOC_Os03g59340.1|cesA	865-1069	5-625	204	30.62	3.2e-24	GGCATTGCACGCTGCTTGCTTGCTCTGTGGCAGGACACGGCTCGTTCCTGAAATTACAGATCCGGCAATTATCTGGTTCGTATTGGCAATCTGTTTTCAGCACGGGATGAACTTGCTGGAGTACCGATGGGTCGATGTAAGTTTTGGTGAGTGGTGGAACCAAGAGCGGTTTTGGTACATATCGAGTGTGTCTGCTTTTCTGTTTGGCACGGTGGAAGCATTCATGAAGTCCACCGGGATTATTGAAACGGGATTTACAGTGACTCCCAAGTCAGAGACGCAGGAAGATGAGAACTCAGGCTCCTATCAGATGGCCGATTCGCCATTGTTCATTCCGCCTACGACTCTGGTTATGGTCTTCGTGGTTGCCCTGCTGGCTGCCACCGTACGTGTGGTGAA…
PUT-163a-Cycas_rumphii-5411320	os_40304|LOC_Os07g10770.1|cesA	762-897	33-446	135	42.45	1.3e-19	AAGCTCTACTGGATTTATGCAGCTCCACCGATGAACACAAAACTTCTTGGGGCTGTGAAATTGGGGGGATGTATGGATCAGAGTCCTAATACGTATTACCTTGATTACCCATGCACTGCCTGGGTTGGAGATCTGTTTACTTCTGTCCCTCTCGAGCTGCGTTCATGGGCATCGGATCCGCAGTTCTCACAGATCGATTGGAGCAGAGGATACGAGTACGCTGTGGATTAGCCGAGATGTTTTTGTTCCAGTGCACTCGCGCTTTGTTGTATGGACACGGAGGACTTACGTTGCCGCATAGGGCCAGTTATATCTGCCTCACCTTTTTCTATACGGGCGTGTCCGTATTCGTAATACTGTACGCTGCATTGCACGCTGCTTGCTTGCTCTGTGGCACGA…
PUT-163a-Cycas_rumphii-9222	os_40304|LOC_Os07g10770.1|cesA	935-1082	1-444	147	94.59	8e-71	GCTCACCTATTTGCAGTTTTTCAAGGGTTGCTGAAAGTCCTTGCTGGCATTGATACAAACTTCACGGTCACATCAAAGGCGTCGGATGAAGATGGTGATTTCACAGAGTTGTATATGTTCAAATGGACTACCCTGTTGATCCCTCCAACTACTTTGCTAGTTATAAACCTTGTAGGTGTAGTTGCAGGTGTGTCATATGCCATTAACAGCGGTTATCAATCATGGGGCCCTCTATTTGGAAAACTCTTTTTTGCCTTCTGGGTGATTGTCCACCTTTACCCTTTCCTCAAAGGTTTGATGGGACGTCAGAACAGGACACCCACAATTGTTGTTGTATGGTCCATTCTTCTTGCATCTATCTTCTCTTTGCTTTGGGTGCGGATAGATCCCTTCACAACT…
PUT-163a-Cycas_rumphii-11320	os_40304|LOC_Os07g10770.1|cesA	626-900	2-829	274	84.06	1.3e-122	GCAGGGACCGGTGTATGTGGGTACGGGGTGTGTTTTCAATAGGACAGCACTATATGGTTATGAACCACCCATCAAACATAAGGCCCGGGAGCCAAACTGTTTCCTAAAATGCTGTGGGCCCAGGAAGAAGAACAGTAAAGTGAACAAAAAGCACGCTGACAAGAAAAAACCACCCAAGCAAACTGATTCTACTATCCCTATTTTCAATCTGGAAGACATAGAAGAGGGAGTTGAAGGTTCTGGCTTTGATGATGAGAAATCACTGCTAATGTCTCAGAAGAGCTTAGAGAAAAGATTTGGTCAATCCTCAGTATTTGTGGCTTCTACACTCATGGAAAATGGTGGCGTACCACAGTCAGCAACTCCTGCTTCTTTATTGAAAGAAGCCATCCACGTTAT…
PUT-163a-Cycas_rumphii-11023	os_40304|LOC_Os07g10770.1|cesA	353-654	1-907	301	94.37	6.5e-152	GCTGCTGTAGACATTTTTGTCAGTACTGTTGATCCTCTGAAGGAGCCACCTCTTGTTACTGCAAACACTGTGCTGTCAATTCTCTCTGTGGATTATCCTGTTGACAAAGTTTCATGCTATGTCTCTGATGACGGAGCTGCAATGTTGACTTTTGAAGCCCTTTCGGAGACTTCTGAATTTGCAAGGAAATGGGTGCCTTTTTGCAAAAAATTTAACATTGAACCCAGGGCTCCAGAGTGGTATTTTTCACAGAAAATTGACTACTTAAAGGACAAAGTGCAGCCTTCATTTGTGAAAGAGCGGAGAGCAATGAAGAGAGAATATGAAGAATTCAAGGTCCGAATCAATGGACTTGTTGCAAAGGCACAGAAAGTTCCTGAAGAGGGCTGGATCATGCAA…
PUT-163a-Cycas_rumphii-9338	os_52307|LOC_Os09g30120.1|cslE	148-299	578-646	151	41.88	4e-23	GCAGGCTCCCCCATCACTTTTTGTATGATGTTGGAGGTTTCTCACTTTGCCCACAAGTGGGTCACATTCTGCAACAATTTCTCAATAGAACCCCGTGCGCCTGGTCCATTTTTTTCCAATCCGCATATTCTTTGTGACTCTGTATCCTTGAAGAGCGCTTCATACTTTGAGCAATGGAAGGCCTTGAAGAGTATGAGCAGATGATGAATCGTGTAGAGACATTCACAAGTAGTCCGGAACAAGCACTGAAACGTGCAAGGGAACGCGTTCCCTCGTGGCCTGCATTCAATCCAACTGACCATCCACCAATAGTTCAGGTCATAGTGCATGCAGAAAACAAGATGCAGATCAGTGGACATGAAAAGCGGCAAAGGCTTCCCCAGCTTGTATATGTAGCTC…
PUT-163a-Cycas_rumphii-3555	os_52309|LOC_Os09g30130.1|cslE	23-202	259-795	179	9.39	8e-44	TGGATCCAAAGGTGATTTGCTAGTGCTTAATTGATAATTATTTCATCTCCTACTCATAATTGTCTCGCTAAATCCAAGCTAGCGCCTGGATTGGAACGTAGAGAACGGCGGCGTAGAATTGTCCAAGGCTACACAAATAAAATGAAATGCTAAGGCTTTTGGCCTTCAGACACATTATCATCTGGTTTTGTTTAGTAAATGGAGAATCAAGAGCTCCGTTTTTACGAAACAACGGTGGTGAGGTGGTTTGGTAAAGGATACAGAGTATACGCTTGCATATACTTTGTTGCAATGGTAGCACTCGTATACTATCGCATCGCGTTCCTGCCCACCGAAGGCCGCACCGTGCCATGGTTGCTGTTATTTGGAGCAGAAATTTCGTTCGCCTGCATTTGGATC…
PUT-163a-Cycas_rumphii-2426	os_54948|LOC_Os10g20090.1|cslH	423-667	66-776	244	47.35	8.1e-50	GTGCAATTGTAGCTTCTACTTATACAATTATGATGGCAAACATTCAACACCTGATGACTAATACTGATCCTTCATTTGCTATAGCCGAGGCCTTCAAAGTTGCAAGTTGCAGCTACGAAATCAACACTGCATGGGGTGAAGAGGTAGGATGGATATATGGATCTACCGTAGAAGATGTGATGACCGGGCTCAGACTGCATTCGTTAGGCTGGCGCTCTGTGTATTGCGCACCGCAACGACCAGCTTTCATGGGAAGTGCACCAGGGAACTGCCCAGATACCCTAGTGCAACAGAAGAGATGGGCTTGTGGATTATTAGAGATTTTCTTAAGCAGATTGTGCCCCATCCTTGGCGTCCATCGGAAGATTTTGTTCCGTCAGAGGATGGTCTACGCATATT…
PUT-163a-Cycas_rumphii-6353	sm_19975|fgenesh1_pm.C_scaffold_36000006|cslD	762-935	2-522	173	90.23	9.4e-76	GATTTATGGTTATGTAACTGAATACGTTGTCACTGGATACCGCATGCACAACAGGGGATGGAGGTCTGTTTATTGTGTAACCAAGAGGGATGCTTTTAGGGGCACAGCCCCAATCAACCTGACTGACCGATTGCATCAGGTTCTTAGATGGGCAACTGGGTCTGTGGAAATATTTTTCTCACGCAATAATGCCCTTCTTGCAAGCTCACGAATGAAATTTCTGCAGCGGATTGCTTATCTAAATGTGGGCATTTATCCTTTCACCTCTATATTCCTTGTTGTGTACTGTTTCCTTCCAGCACTCTCTCTTTTCTCAGGACAGTTCATTGTGCAGACCCTCAATGTGTCTTTCCTGGTGTATCTTCTTACAATTACTGTAACTCTCTCTCTCTTAGCAAT…
PUT-163a-Cycas_rumphii-3943	sm_4796|estExt_Genewise1Plus.C_00235|cesA	944-1073	652-260	129	77.86	4.5e-53	TTTTCTTGACTGTCTATTCAATACCTTCGACAATATCCATAGCAACATTCTTAGATTCAAGAATGTGAATTTATCGGCGTGATTTTCCTTTTGAGTCTCCTCTTTGCCATTTCTATGACCACAATATTAGGCCTTAGGAGATGGTTTTGAATATATTTACATTCTATTAGTTAAAAACAGGTAGCCCAAAGTGCCACAAAACTGTGCTTACGATGCCTGAGAGCAGAGACTCGGTGGCTATAATGAACGAAGGGCAGGGTCAGCAGTCCATAACGGCGCAGTTATCGAGGGAGGGGGAGTCGGCCTGGGAGACGAAGGGGTTGACCCTGACCCAGAGCAGCGAGAAGATGGAGGCCAAGAGAATGGACCAGAGCACCACGATGGTGGGAGTGCGATTCT…
PUT-167a-Cryptomeria_japonica-12769	AT2G25540.1|AT2G25540.1|cesA	514-671	9-479	157	82.91	7.5e-64	TGCAGGGTGAAAAGAGGCCTGGTTTYCAACACCACAAGAAAGCTGGTGCAATGAATGCATTGGTTCGTGTTTCTGCTGTCCTTACAAATGGTCCCTTCCTATTGAATCTTGATTGTGATCACTATATAAACAATAGTAAGGCTCTGCGAGAGGCTATGTGTTTTATGATGGATCCTGCTGTTGGAAAGAAGACGTGCTATGTGCAATTCCCTCAGAGGTTTGATGGTATTGATCGACATGATCGATATGCGAATCGCAACACAGTGTTCTTTGATATCAACTTGAAAGGTCTGGATGGGATCCAGGGGCCTGTCTATGTTGGCACAGGTTGTTGTTTCAATAGACAAGCACTTTATGGTTATGACCCTGTTCTGACAGAAAAGGACCTTGAACCAAACT…
PUT-167a-Cryptomeria_japonica-7057	AT2G32540.1|AT2G32540.1|cslB	23-170	81-530	147	52.67	6.3e-33	GGAATCAAATCAACGAAGAAATGGAATCCAGAGATTCCCCACTTTACACCACAGTAGCAAAGCCAGTTGCAAAGATAAACAGAGCCTATGGATGCGTATATTTTTGTGCAATTCTGGGGCTTCTATATTATCGTATCAAGTACATGCCAAAAGAAGGATATGCAATATGGATGTTGGTGTTTTGTGCAGAGCTAGGCTTGGCCTTCCAGTGGGTATTAGAGATGAGCTTCAGGTTGTGGCCAGTCGATCGATTTACTTATCCAGAAAGACTCTCTGAGAGGTTTGAGAGGGAGCTACCTCCCATTGATGTATTTATATGCACGGCTGACCATGTTAAAGAACCTCCACTGGATGTTTCAAACACTGTATTGTCTACTCTGGCTTTTAATTATCCAGTAG…
PUT-167a-Cryptomeria_japonica-1373	AT2G32540.1|AT2G32540.1|cslB	11-178	97-624	167	51.7	4.8e-41	GTATAGAGACTGGAATTAACACTTCTTTTATTGATTCCAAAAGTTTTGGACTACGAGTTAAAGGAGAAGGAGATGGATTTCTGCAAAAGTTTTAGTTTATATGAAAAAATCATACATGAATCGAAACTGTATAGAGCTTATGCATGCATTCACTTGGTGTTTTTGTTGGTTTTTCTAGGCTATAGATTAGTGCACTCTAGTGTTGAATTCAATGGACTTTGGATGATAGCTTTTCTCTGTGAGCTCTGTTTTTCATTCCATTGGATTCTTGATCAGAACGTGAAATGGCAGCCTATTGACTATAAAGCCTACCCCGACAGACTTAAAAACAGATATGGTGGAGAATCTGCTTCCAAGCTTCCTTCTGTCGACATTATTATCACTACAACAGACCCTTTC…
PUT-167a-Cryptomeria_japonica-2345	AT5G05170.1|AT5G05170.1|cesA	886-1056	1-513	170	80.12	2.7e-67	GCCATCATAGCTACTGGAATTCTAGAGCTGAGATGGAGCGGAGTGAGCATTGAGGAATTCTGGAGGAATGAACAATTCTGGGTGATTGGGGGTGTCTCAGCTCATCTGTTTGCTGTATTTCAAGGGTTGCTGAAGGTGTTGGGTGGTGTGGACACAAATTTCACAGTTACAGCCAAGGGAAGCGAAGAAGGGGATGCATTTGGGGAGCTATACCTATTCAAATGGACCACTCTGCTCATTCCCCCAACTACTCTGCTCATACTGAATCTGGTGAGCGTGGTGGCAGGCATATCAGATGCAATAAACAACAGTTACAGCTCATGGGGACCTCTGTTTGGGAAGCTCTTCTTTGCCTTCTGGGTCATTCTTCACTTGTATCCATTCCTCAAGGGTCTTCTC…
PUT-167a-Cryptomeria_japonica-12923	AT5G17420.1|AT5G17420.1|cesA	222-422	68-646	200	48.26	2.3e-40	GAATCTAGTAGTTGTAAAGGCAGTTTAGGTCTTCTAACTAATGGAGACGAATGCCTGCAGTTCTGGTCCTCTGTTTGAGAAAATCACAAAGAAATCAAATCTTTATAGAGCTTACGTATGCCTTCACTTCCTGCTTTTACTATGTTTCCTATCCCATCGCTTACTGAATCCTTTTCATGAATCTTTTGGACTTTGGATGGTAGCTTTTACATGTGAGCTTTGGTTTGCTTTCATGGGGATAATCCTTCACAACATGGCATGGAAGTTTGTTGAGTATAAAACATATCCAGCGAGACTTGCAGAAAGATATAGTGGAGAATCTGTTTCCAAGCTTCCTGCTGTGGATGTAATCATCACTACAACTGATTCCTTCAAAGAGCCTTTATTGATAACTGCCAA…
PUT-167a-Cryptomeria_japonica-10077	os_21258|LOC_Os03g59340.1|cesA	229-573	1-1032	344	85.22	6.1e-146	GGAAAAGGAGATATGGAGGGTACTGGTTCAAATGGGGAAGGACTCCCACTGGTTGATGAGGCACTACAACCTTTGCATAGGAGTTTCCCTATTTCTTCCTCCAAGCTTACTCCGTACAGGATTGTGATTGTTCTACGGCTTATCATCCTGGGGTTTTTCTTTAACTACCGAGTCTCGACTCCTGTTCCTAATGCATATCCACTGTGGTTAGTCTCAGTGATATGTGAGATCTGGTTTGCTGTATCGTGGATTCTTGATCAGTTTCCTAAATGGATGCCCATTAATAGGGAAACCTATCTTGACAGGCTTGCGTTGAGGTATGACAGAGAAGGGGAACCATCTCAGTTAGCTACTGTTGATATTTTTGTCAGTACAGTGGACCCTCTTAAGGAGCCTCCC…
PUT-167a-Cryptomeria_japonica-22896	os_51759|LOC_Os09g25490.1|cesA	381-543	110-589	162	46.39	2.3e-30	GAGTCTAGTAGTTGTAAAGGCAGTTTAGGTCTTCTAACTAATGGAGACGAATGCCTGCAGTTCTGGTCCTCTGTTTGAGAAAATCACAAAGAAATCAAATCTTTATAGAGCTTGTTATATCTCAGATGATGGTGCCTCTCCCATCACTTTCTACTCTCTGGTAGAAACTTTGAGCTTTGCCAAAAAATGGGTGCCCTTCTGCAGAAAGTTCAAAATACAGACCAGGGCCCCCTTTATGTTCTTCTCCAAAGAAAAAGAGTCCTCTCATCCTGATTTTGTCCGAGAATGGCAAGTCATGAAGGATGAGTACGAAGGTTTGAAGAGAAGGGTAAACACAGCACTGGAAAAGAAACAAGCTCCACCAGATTTCATTTCTCATCATAGTGTTGATGGGTTTGT…
PUT-167a-Cryptomeria_japonica-1974	os_52307|LOC_Os09g30120.1|cslE	15-163	34-474	148	48.32	3.1e-28	GGTGTGAAGAAGAAGATGGAGTCCACAGACTCCCCTCTGTACACCACAGTAGCAAAGCCAGTTGCAAAGATAAACAGAGTTTATGCATGTGTATACTTTGGTGCAATTCTAGGGCTTGTATATTATCGCATCCAGTATATGCCAAGTGAAGGATATGTACCCTGGATTTTGATATTTTGTGCAGAGCTAGGCTTCGCCTTCATGTGGGTAATAGAGTCGAGCTGCAGATGGTGGCTTGTGGATAGAGTTACATACCTAGAGAGACTTTCTAAAAGGTTTGAGAGGGAGCTACCTCCCATTGATGTATTTATATGCACGGCTGACCCTCTTAAAGAACCTCCACTGGATGTTTCAAACACTGTATTGTCTACTCTGGCGTTTAATTATCCAGTAGAAAGA…
PUT-167a-Cryptomeria_japonica-6343	os_52309|LOC_Os09g30130.1|cslE	560-666	334-11	106	43.52	4.7e-21	GTGTGTGCACTATTCCACCGATCAATGCAATCAAATTGATCATTGCCAGCGTGGAGGGAGGAATGAAAAGTGTAGAGGCCACCCCAAATTCAAAAATTTCTGCCTCATATCTTTTTTCTGCTTCACTGTCTGATACTTTGCTTGTTACCTCGAAACCCACTTTAGAAATACCCATTAATTTGCAGAGGACTTGAATCAGTCCAAACAGATACGATGACACGCCTTTGATCATCCACATCCTTTGCTCGTTCCACCATCGTTTCAACGAACCACCTCCTACGTATATGAATTCAATTGCACTGTAGGAATATGCACACACTGATAAAAAAACAAAG
PUT-167a-Cryptomeria_japonica-19075	pp_9090|e_gw1.310.1.1|cslD	592-771	4-528	179	79.01	1.6e-68	GCTCTAATAGGTTGTGCAGAAGATAAAATCCTTGACTTCACTGATGTGGATATTCGATTGCCTATGCTGGTATATGTATCTCGTGAAAAACGGCCAGGATATGATCATAACAAGAAGGCAGGTGCTATGAATGCTCTTGTCCGGTCTTCAGCAATCATGTCTAATGGGCCATTTATCCTCAATCTTGACTGTGATCATTATATTTACAATTCACAGGCAATTAGAGAGGGTATGTGTTTTATGCTTGACCGTGGTGGAGACAGGATATGTTATGTTCAGTTTCCACAGAGATTTGAGGGAATAGATCCAAATGATAGGTATGCAAATCATAATACAGTATTTTTTGATGTGAATATGAGAGCTCTTGATGGCTTGCAGGGTCCTATGTATGTCGGAACA…
PUT-167a-Cryptomeria_japonica-8909	sm_5174|e_gw1.0.20.1|cesA	262-456	61-621	194	47.18	1.8e-40	GGCAATCTAGTAATTGTAAAGGCAGTTCAGGTCCTCTAAGTAATGGAGACGAATGCCTGCAGTTCTGGTCCTCTGTATGAGAAAATCATAAAGAAATCAAATCTTTATAGAGCTTATGTATGCCTTCACTTCCTGCTTTTACTATGTTTCCTATCCCATCGCTTACTGAATCCTTTTCGTGAATCTTTTGGGCTTTGGATAGTAGCTTTTACATGTGAGCTTTGGTTTGCTTTCACGTGGATACTTTATCACAACATGGCATGGAAGTTTGTTGAGTATAAAACATACCCAGAGAGACTTGCAGAAAGATATAGTGGAAAATCTGTTTCCAAGCTTCCTGCTGTGGATGTAATCATCACTACAACAGATCCCTTCAAGGAGCCTGCATTACTAACAGCC…
PUT-177a-Pinus_banksiana-2914	AT3G07330.1|AT3G07330.1|cslC	219-432	133-774	213	85.98	5e-102	GGGGGTTCGTTTTCTATCAGTTAGAAGACGGAGGAAGCGGAGGAGGACAACGTACTTACTATTATTGTTATCGTTGTCAAAAGTCTTTCCAACTTAAGCTCAGCAGCGGATTTGGAAAAAGGTGCATCAGCAGACTATCCGATGGTTCTGGTTCAGATTCCCATGTGTAACGAGATGGAGGTTTATCAGCAATCTATTGCTGCAGTATGTAACTTAGACTGGCCAAAAGAACGGATGCTTGTGCAAGTTCTTGATGATTCGGATGATGTAGATGTGCAGTTACTTATTAAGTCAGAAGTGCAGAAATGGCATCAGAAGGATATTAACATTGTCTACAAACACCGAGTGGTCCGTACTGGCTATAAGGCTGGGAACCTTAAGTCTGCGATGGCTTGTGAT…
PUT-177a-Pinus_banksiana-2854	AT5G03760.1|AT5G03760.1|cslA	168-534	1478-384	366	77.38	1.6e-184	CACATAAACTACAGTCTATATATGTCCATAAACATAACTCAGTTAACCAGCCAAGGCTTAATTCCACAGCTACAGTGTCTCTTCAATGTTACCATAACAATTAAGCCGCCAATAGCAGAGCATTTGTAGCTGACCTAATTAAAAAACGACTAAGGCAAAAGACCGGACGATATTCTATTTGTTTCTCATCTATGGTCTACAATATTCACAATACTTTGTTATCAGGAATTTGCATTCCTATTATTCATCTCAGGTCGCCTTGGCGATATTTTGACAGGGCTGCATGCATCAGCCAAGTAGCCAGGACGAGAAAACAAAAAATTATATCATTGAAATGGAATGCAATTCTACATTGTCTGCAAATGCGGATACTAGCTAAAATTCTAGTAGGTGGGTACA…
PUT-177a-Pinus_banksiana-4791	AT5G05170.1|AT5G05170.1|cesA	920-1065	1311-877	145	79.45	7.3e-62	GGACTAATCAATCTCATTGCTAAAATTTCTATGTCGCACATAGCATAAAAATACAATAGACAACTATCTGGTTATGATGAATAAATCAATCTTATTTCTAGAATTTATATGTTAAATAGCAAGAGTGTCCAGTAGCGAGATAGTTAGGTTCTCGCCTTAATAAATCAGGAGAATCCGAAACTGACCCGTAGCCATAAAAGTTACAATCTGTGATTGCCCCAGATATCACTGCCCCGGACACCCAAATTTAAGACACCAAACAAGCACCATCTACTCCAAAAAGCTACACTAATCTAACAGCAGTAACGATACAGTCAGCCAATTAATGGCCCCTCTTACTTCCTTGCATATATGACAAAGGAAGGCAAAAATCTGCCCTTTATTGTAAAGAAATAAATG…
PUT-177a-Pinus_banksiana-823	AT5G17420.1|AT5G17420.1|cesA	238-446	152-772	208	46.89	6.7e-51	GGGGGATCAAATAAATCAACCCTTTCCATTTCTATGCTGATATTGACTGGTGTTTGTATATGACAGTCTAACTATGAGAATGGAGAACCAAATGATGGCCATGAATTCTCTTCCTCTCTACGAAAAGATTGTAGAGAAACCCAAACGATGTCGAGTTTATGCTTGCCTTCACTTGTTGCTTATGCTATCCTTCCTGGGCTATCGTGTATTGAATCCTCTTGATGAATCTTATAACATTTGGATTGTAGCCTTTGCCTGTGAGATTTGGTTTGCATTCCAGTGGATTCTTGAATGGAACATGAGATGGCTGTTTGTTGACTATAAAACATACCCAGAGAGGCTTGTACAAAGATATAGTGGAGAATCTGCTTCAAAGCTTCCTCCTGTAGACATAATTAT…
PUT-177a-Pinus_banksiana-8118	AT5G17420.1|AT5G17420.1|cesA	659-1027	1414-305	368	77.3	1.8e-165	ATTAAAGAAATTAAATTTATATCATTTATTTCATTACAACCCATGAACTCTCACGGCTCTACCGCGACACCACGGCCCACCCGACCTGAAATAATCGGCAAATGTATACTTTGACCACTCTGGATCCAGTTGCCCATGATATCCGTAGTACAAAATGAAACAAAATATAGGCAATCACAGCCGTTAAAAACATCAAATTCCACGAGTACAGAAAACAATGTATGATCTGCACACTCTTCCCTGGACATATCTTCATAAAACTTCGATTCAAACAAGTTACATACTGCAATTAGCGACCTTGAAGCTAGCAGTCAATTGCCATGCATTTCTGAAAAGTCGGAGTTTCGGCTGGGCCCAAAAATGGATCGATTTTAACCCACAGCAAAAAAAAAATAAACG…
PUT-177a-Pinus_banksiana-10982	os_40304|LOC_Os07g10770.1|cesA	840-1081	7-729	241	80.99	4.7e-111	GGGGGGTATGGATATGGAGGGGGTCTGAAATGGTTGGAGAGGCTGTCTTATATAAATGCAACCGTATACCCATGGACATCCATACCTCTGGTGGCATACTGTACCTTGCCAGCTATATGTTTGCTTACAGGAAAATTCATTATTCCAGAGCTCAGTAATATAGCGAGTCTTTGGTTTCTTGCCCTCTTTATCTGTATCTTCACAACTGGCATCCTAGAGATGCGGTGGAGTGGTGTTCCAATTGATGACTGGTGGAGAAACGAACAATTTTGGGTGATTGGAGGTGTGTCTGCACATTTGTTTGCTGTTTTCCAAGGGTTGTTGAAAGTTCTTGCTGGTGTTGATACAAATTTTACTGTGACATCAAAAGCTGGGGATGATGATGATTTTTCAGAGCTA…
PUT-177a-Pinus_banksiana-10598	os_40304|LOC_Os07g10770.1|cesA	824-1082	1044-268	258	75.68	2.3e-114	AAACATGAACACAGCCCCAATTTCTCATTATATCCAATTTTTTAAAGATTGCATAATTACATTCTTACAGTACCAGGCCAATCCTTGTGCTTTATCCTTCGGTTCATTACAGTATATTTGCATCCGAATGAACAGCATTCATAAACTATCTGACAGAATGCTTTCAGTTTTATCCTTCAGTCCATCACAAAACCTCAATACAAATGAATAGAATAAACCTCAATACCAACGAATAAATTTCATAAATGATCAGAAGAGAGGAAGTAGCTAGCAGTCAACACCGCATTGCTGAAGAATGGGGCCTTCGACCTTGGGCAGGAATGGGTCGATCCTCACCCACACAAGAGAGAAAATGGAGGCCAACAGAATAGACCACAATATCACTATAGTGGGCGTTCT…
PUT-177a-Pinus_banksiana-8952	os_40304|LOC_Os07g10770.1|cesA	620-905	85-825	285	35.19	2.4e-40	GGGGATTTTCTGAGCGTAAGTATTAGTTCATCCAGAGTTTCATGTTTCTGTTTATAGGCCATTTAATGATGCTAGACACTAGCCAGAGGGATGAATGGACTCCAAGGCGCCATCTATTGTGGAACAGGCTGCTTCCATCGAAGAAAAGCGTTATATGGAGTACCGCCAGCTGCAGACCAATACAACAACAAAGATGTAAGACAAGTTCATAACCATGCAAAAGTGTTTCATGATTTGAAAGCATCTTCCTGGTCTTTGAAGGGTCTTTCAAGTATATTTGGACCATCTTCTGCCCTTGCAGCATCTGCTCAGACAGTTATGAGAGACACCCAATACAGCGTCCCTTCTCCTTCGTCGGCTATAGATGAGGCTTTGAATGTTGCTAGCTGCCGCTATGAA…
PUT-177a-Pinus_banksiana-10064	os_40304|LOC_Os07g10770.1|cesA	718-1082	1817-723	364	88.49	9.1e-185	GGTGGAATATGCTCCTTATCTTATTCGCAAGCATGGAGAATTTAAAAGTACCAATCACAATATATTTATCAAAGAATCTTCCATAGATGAAAAATGAACTGGCTAATCCACCTACTACGCTATCTATATACTGCATACATATATCCTTTTGGAATGACAGTTGTCGCAGTTGGATTGGTCAATGTAAAATGGACAAACAGCTGACAACTAACAAATCATACAATGAATTCTTCTCTTTTAATACCTACAGTTCCAACAACCTAATAACTTGCATAAATAATACTTATGATTCACAACCTGCACACACAGGATCCTTATCACCAAGAACAAAAGATATGTTGATCTTCATGTTGATTAAATAATTCAATTCTTACGCGAACACTGGCTTCTTCCTGGCTA…
PUT-177a-Pinus_banksiana-91	os_40304|LOC_Os07g10770.1|cesA	709-1082	5-1129	373	84	1.7e-176	GGGGGAGAAATCATTGCTCATGTCCCAAAGGAGCTTAGAGAAAAGATTTGGTCAATCACCGGTGTTTATTCAATCTACCCTCATGGAAAATGGTGGTCTTCCACAATCTGCGAATCCTGCTTCTTTATTGAAAGAAGCCATTCATGTTATCAGCTGTGGATATGAAGACAAGTCAGAATGGGGAAAAGAGATTGGGTGGATTTATGGTTCTGTCACAGAAGATATTTTGACTGGGTTTAAAATGCATGCTCGAGGCTGGATTTCAATATACCGCATGCCTGCACGTCCTGCATTCAAGGGATCTGCACCAATCAATCTTTCAGATCGTTTGAATCAAGTGCTCCGATGGGCCCTTGGTTCTGTTGAAATTCTACTGAGCAGGCATTGTCCAATTTGGTA…
PUT-177a-Pinus_banksiana-2840	os_51759|LOC_Os09g25490.1|cesA	901-1029	804-412	128	37.4	4e-15	GTGTCGTGGAATAGATGGCCAAGTACCAAAATTCAAAATTCAAAACATGGCGAAGAACCCAAATTTAATCCAGTGTCACCTCTATGTGACATGGAAGACCCCATAAAGGTCCACAGCTCATAGTTTTGTATGCTAGGATGTTCTGAATTTTTTCATTGCTCCACAAATAACTGAAAAACCGAAGGTTTACAATCTCTTTCACTTCTTTTCCATGTACAGAATTGTCCAGATGCCAGACATGCTTCAACATGCCCAATAAGCAAGTGTACATAATCGATTCCGTGGGAAGTATAGCCAACTGTTTTGTTCAATGTTTGATTTTCCCAGTAACCTTCATAAGATTTTGCCCATTCTTCAAATAATCAGAATACATTTCAAATACAGTTAATTCTGTCTCCA…
PUT-177a-Pinus_banksiana-4239	os_54948|LOC_Os10g20090.1|cslH	255-481	907-199	226	43.5	9.5e-39	CGAACTAATTCATCGTTATATTAGCAAACACCAATCCCTTGTAATTGTCATGTACATTGAACAACCAAAGCTGATGCTGGGGCTGGGCTTTGGGTGATCATAAAACTCAACTCTTATTTGCATTGAATCCAAATGGTACATTAAATATATGGAATATAAGCTGCAAAGTTATAACAGTGAGAGCTGTTTTACAGCTTGGGGTGGCCACATTTCTGTGAGAGTTTTGCATCTTTGTATTCTTACCAGCTATATCAAGGAAGGTGTATGGCCTACCTCTTTGCCCCAGGCAGTGTTGGATTCATAGCGGCAGCTAGCAACATTCAAAGCCTCATCTATAGCCGACGAAGGAGAAGGGACGCTGTATTGGGTGTCTCTCATAACTGTCTGAACAGATGCTGC…
PUT-177a-Pinus_banksiana-212	sm_19975|fgenesh1_pm.C_scaffold_36000006|cslD	760-995	1-707	235	87.71	1.6e-105	GGGGGATTTATGGTTCTGTAACTGAAGATGTTGTCACTGGATATCGTATGCATATTAAGGGTTGGAGGTCTATTTACTGTGTAACGAAGAGGGATGCTTTCAGGGGCACAGCTCCGATTAATCTGACAGACAGATTGCATCAGGTTCTTCGATGGGCAACAGGTTCTGTGGAAATATTTTTCTCACGTAATAATGCACTTCATGGAAGTTCCCGTTTGAAATTCCTACAGCGAGTAGCATATCTCAATGTTGGCATTTATCCTTTCACTTCCGTATTCCTTATTGTGTACTGCTTCCTTCCAGCACTGTCTCTTTTCTCTGGGCAATTTATTGTGCAGACACTCAGTGTCACTTTTTTGGTATATCTTCTTACTATTACGGTAACTCTTTCTCTCCTGG…
PUT-163a-Gnetum_gnemon-28	os_21258|LOC_Os03g59340.1|cesA	486-639	2-465	153	84.42	6e-70	GAATAATACCCGAGATCATCCTGGGATGATACAGGTATTTTTGGGTCACAGTGGTGGGCTTGATGCTGATGGCAATGAATTGCCTCGCTCTGGTATATGTTTCTCGTGAAAAACGTCCTGGTTTCCTACATCACATCATAGCACGAGCAATGAATGCATTGGTTCGTGTCTCTGCTGTTCTCACCAACGGTCCCTACCTTCTGAATCTTGATTGTGATCACTATATAAATAACATGTAAAGCACTTCGTGAATCCATGTGCTTCATGATGGATCCTAATCTTGGAAGGAAGGTTTGTTATGTTCACTTCCCACGGACATTTGATGGCATTGACCCAAATGACCCATACGCTAATCCCAACACAATGTTTTTTGATATAAACTTGAGAGGTTTGGATGGA…
PUT-169a-Syntrichia_ruralis-2169	AT5G05170.1|AT5G05170.1|cesA	479-687	5-625	208	76.08	1.7e-78	CCGCCGCGACCACCCGGGGATGATCCAGGTGTTTCTAGGCCAGAGCGGCGGCTTGGACACTGACGGCAACGAGCTGCCGCGCTTGGTGTACGTCTCTCGAGAGAAGCGACCCGGGTTCCAGCACCACAAGAAGGCCGGCGCCATGAACGCGCTGGTGCGCGTGTCCGCCGTGCTCACCAACGCGCCCTACATGCTCAATCTGGACTGCGACCACTACATCAACAACAGCAAGGCCATCCGCGAAGCCATGTGCTTCCTCATGGACCCCAACGTGGGCCCGAAGGTCTGCTACGTGCAGTTCCCCCAGCGGTTCGACGGCATCGACAGAAACGATCGATATGCCAATCACAACACCGTCTTCTTTGACGTCAACATGAAGGGCTTGGATGGGATCCAAGG…
PUT-169a-Syntrichia_ruralis-1316	pp_28846|estExt_gwp_gw1.C_650128|cslA	2-205	147-753	203	7.35	3.4e-84	GGCCTTCCCCCGCCTCTTAAGCCTGCCCCACCACTCTCTCTGATCAGTCTTCTCTAGTAAGTGATGAGTGTGGGGGTGCAGGAGAGAGCTAGCTAGAGAGAAGCTTTGCGACACAGAGCTGGGTGGTCGAGATGGCGGACGCGTTTGCGGAGATGGTGAACTCGGGGGAGCTGCCTACCATCGTGGAGCAGGTGCTCAACCTGTGGCTGTCGGTGCGGGGGCCCGTGGTGGCGCCGCTGCTGCAATTCGCCATCAATGTCTGCCTCGTCATGGTCACCATGCTGTTCGAGGAGCGCATTTTCATGTGCGGGGTCATGGTGTTCGTCAAGCTGCTCGGCCGCACGCCGGAGTCGGTGTACAAGTTCAAGCCGCTTAACGATGACTTGGAATTCGGGAACG…
PUT-169a-Syntrichia_ruralis-4204	pp_5273|estExt_gwp_gw1.C_1890065|cesA	246-407	1-487	161	84.57	4.5e-60	CATGGCGGTGTGCCACACAGTGCACAGCCCGGATCGCGGCTTGAAAGAAGCCATTCATGTCATCAGCTGTGGATATGAAGACAAAACAGACTGGGGAAAAGAGATCGGGTGGATTTACGGGTCCGTGACAGAGGACATTCTGACAGGTTTCAAGATGCACTGCCGAGGGTGGCGCTCCATCTACTGCATGCCTCACCGACCAGCATTCAAGGGCTCAGCGCCCATCAACTTGTCAGATCGGCTGAACCAGGTGCTGCGGTGGGCGCTCGGGTCGGAGGAGATTTCGCTCTCTCGCCATTGCCCTCAGTGGTATGGGTACGGAGGGGGCAAGAACGGTGGCCTCAAGTGCCTGGAGCGCCTGGCGTACATCAACAATACCATATATCCGCTCACCTCACT…
PUT-169a-Syntrichia_ruralis-652	pp_5273|estExt_gwp_gw1.C_1890065|cesA	145-376	6-707	231	88.51	2e-95	CCGCAGCTATCTATGGATACGACCCTCCTCCGAAGGACGCCAAGCAAAAGCCTGGGCAGAGCAAGAGCGTCTGCCCGGACTGGCTGTGCGGACCGAGGAAGAAGGGCGCCATGAAGGGTGGCAAGGGCGGTAAAGGAGGGAAGAAGAAGGCGCAGCCGCCGTCGAGAACCGAGTCCACAATTCCCATTTTCAGCCTGGAAGACATCGAAGAAGGCATCGAAGGAGTTGACGAGGAGAAGTCGTTGATGTCCATGAAGAACTTCGAGAAGCGGTTCGGGCAGTCGCCGGTGTTCGTTGCGAGCACGCTGCTGGAACATGGCGGTGTGCCACACAGTGCACAGCCCGGATCGCTCTTGAAAGAAGCCATTCATGTCATCAGCTGTGGATATGAAGACAAAA…
PUT-169a-Syntrichia_ruralis-6821	pp_9021|estExt_fgenesh2_pg.C_1120025|cesA	704-941	4-726	237	85.89	4.9e-96	CCGGAAGACGTGGAGGAAGGCATGAATGGAGGCGACCCGGAGGTCGCGCCCTCCTCGTCCTCCCCGATCGTCTCCACGAAGGATCTGGAGAAGCGGTTCGGCCAGTCGCCCGTGCTCGTCGCGTCCATGATGCTCGACACCAGCAGCGGCGGCGTGCATCACTCGGCGAACGCCGGGTCGCTCTTGAAGGAAGCCATTCACGTCATCAGCTGCGGATACGAAGACAAAACAGACTGGGGCAAAGAGATTGGGTGGATTTACGGGTCGGTGACGGAGGATATCTTGACTGGTTTTAAAATGCATTGTCGGGGATGGCGGTCGATATACTGCATGCCGCGACGGCCGGCGTTCAAGGGCTCAGCGCCCATCAACTTGTCGGATCGGTTGAACCAGGTGCTC…
PUT-175a-Picea_abies-6549	AT1G55850.1|AT1G55850.1|cslE	492-724	871-173	232	39.06	4.6e-46	TTTTTTTTTTTTTTACACTAAAGGATTGGGATATTTCTTAAGAAAAAATTTGACTAATACATGCGCGTACTTCTAAATAGGGCAATAGGGCTATAATGAGTTTTCAGCGGAGTTTTGTTTCTAACAACTTAGAGCGTTCTTGCTACCGGGGTGGAATGGCCATGGAAGCGACAGAACAAGCGGAAGCTGCAAGTAAAATAGAGACGATGGTAACGGAAGTAGGTATTCGCCCTTTGTCTTTCCTTATAAACATGGCCTCCAATATAGGATAACCACTGGTGACTATGAAGCTGCACAAAAGTAGCTGCAAAATCATACTCTCAGAAGTCGAATACCCTTCTCGCAGGATTCGTGCGAATCCACCCACCAACGATATCAAGTTTATCAGTGCCAAAGTTG…
PUT-175a-Picea_abies-4620	AT2G25540.1|AT2G25540.1|cesA	326-519	29-609	193	80.41	5.9e-83	TGTATAGACTCACTATAGTGGCGAATCGAGCGTTAGGTTCGAGAGACCGGGCGAGCCCGTGAGCTTGCGGCCGTGGACTTCTTCGTGAGTACTGTAGACCCACTGAAAGAGCCTCCTTTAGTTACGGCCAACACCGTTCTGTCCATTCTGGCTGTGGATTACCCAGTGGAAAAAGTTTCTTGCTATGTCTCTGACGACGGTGCTGCCATGCTCACGTTCGAGACCATGTCGGAGACAGCCGAGTTCGCCAGGAAGTGGGTTCCTTTCTGCAAGAACTTTAACATCGAGCCTCGAGCTCCTGAATTCTACTTCTCTTTGAAAGTCGATTACTTGAAGGACAAGGTGCAGCCTAACTTTGTCAAGGAGCGCCGAGCAATGAAAAGAGAGTACGAAGAATAC…
PUT-175a-Picea_abies-741	AT2G25540.1|AT2G25540.1|cesA	721-954	29-731	233	75.21	4.3e-93	TGACAGAACCCATATAGGGCGAATCGAGATGGAAAATGGCGGTCTTCCACAATCTGCTAATCCTGCTTCTTTATTGAAAGAAGCTATTCATGTTATCAGCTGTGGATATGAAGACAAGTCAGAATGGGGAAAAGAGATTGGGTGGATTTATGGTTCTGTCACTGACAGATATTTTGACTGGGTTTAAAATGCATGCTCGAGGCTGGATTTCAATATACTGCATGCCTGCACGTCCTGCATCCAAAGGATCTGCGCCAATCAATCTTTCTGATCGTTTGAATCAAGTGCTCCGATGGGCCCTTGGTTCTGTTGAAATTTTACTGAGCAGGCATTGTCCAATTTGGTATGGCTATACTGGAAGATTGAAACCATTGCAGAGGCTGGCATACATCAACACCA…
PUT-175a-Picea_abies-6406	os_52309|LOC_Os09g30130.1|cslE	22-163	238-658	141	13.38	3e-31	TGTTGGCTACTCCCGGGCTCACCGNATCTTTNACTGGCACGGGAAATCTTCTCGTTTCTATACTGAAAGCATAGCTCTGGAGCTTTATAAGAATGCCCTNGATATTCATTAATGTAACCAGAAAGCCAACAACATCATATGTGGTCTTACTCTGTCTTTGATAATTGAATATTATCAAGCTGCCGATGGAGCCTAACGACTTTCCTCTGTATTCTACACTGGGAAAAGAAATCCCTCATATACAGAGTTTATGCCTGCGCCCACTTTTCTGCAATAATTGGCCTCATATACTATCGCGTGATGTATATCCCAAGTGAGTTTTCTTGGCCCTGGATTGCGATATTCGTCGCAGAACTAGGCTTCGCCTACTCTTGGATTTTAGAGCAGGCCTACAGGTGG…
PUT-175a-Picea_abies-5184	os_54948|LOC_Os10g20090.1|cslH	527-683	2-454	156	40.76	1.3e-25	ACGCCAGAGGATGCTGTATGCCTATTTCAATCTATGGGGAATCTGGTCAGTCGCAACGTTTTGCTACGCCATCTTGCCAGCTTTCTGTCTATTAAGTGGACAATCGTTCTTTCCCGGGATTTCGGAGCCTGCCTTTGCAATCGCAGTCGCACTGTTCGTTTCAACCTATGGCTTTAAGCTGTGGGAGTTTCTTCACATCGGTAGTTCCATTAGAGAATGGTGGAATAACCAAAGAATGTGGTTGATCCATTGCTTATCTCCATGGATATTTGCCGTGTTCAACGTTTTGACGAAGTTAATAGGAGTCTCAGAAACAGTTTTCGTGGTGACTCCGAAGGGATCTGGGGACGAGGATGACTGCAATGAGGGTGACTTCACATTTGATTCATCTTCATTGTT…
PUT-175a-Picea_abies-3503	sm_6907|estExt_Genewise1.C_600296|cesA	971-1073	2-310	102	85.44	2.1e-44	ACTCATTCCCCCAACCACCTTGCTTATAATTAACATTGTAGGTGTGGTGGCGGGCATCTCATATGCTATCAACACCGGTTATCAATCATGGGGTCCCCTGTTTGGGAAACTCTTTTTTGCTTTTTGGGTGATCATCCACCTTTATCCTTTCCTCAAGGGTTTGATGGGTCGCCAGAACCGCACTCCAACTATTGTTGTTGTCTGGTCAATTCTCCTGGCATCTATTTTCTCTTTGTTATGGGTCCGTATAGATCCCTTCACAACCAGTATCAGAGGACCTGACATACAACAGTGTGGCATCAATTGCTAAGTGGCTCATAAACATCCATTTGCTGGCCAACCACGTCTATTCTGAAATTAATTTGCGATTC
PUT-175a-Picea_abies-3745	sm_6907|estExt_Genewise1.C_600296|cesA	838-978	3-425	140	87.94	6.3e-59	GTCTGAAATGGCTTGAAAGATTTGCCTATATCAACACCATTGTCTATCCATTAACCTCTCTCCCCCTCATTGCCTATTGCACACTTCCCGCCGTCAGCTTGCTCACTGGCAAATTTGTGATCCCTCAGATCAGTACTTTTGCAAGTCTATTTTTTATAGCTCTTTTCATCTCAATTTTTGCCACTGGTATTCTGGAAATGAGGTGGAGTGGAGTGAGCATTGAAGAATGGTGGAGGAATGAGCAGTTCTGGGTTATTGGAGGTGTTTCTGCACATTTTTTTGCAGTTATTCAAGGTTTGCTCAAGGTACTGGCAGGCATTGATACAAATTTCACAGTCACTGCCAAGGCATCAGATGACGGTGAATTTGGGGAACTGTATGCATTCAAATGGACCACAC…
PUT-175a-Picea_abies-393	sm_6907|estExt_Genewise1.C_600296|cesA	521-703	3-575	182	71.88	7.9e-66	CTCGTGAGAAGAGACCTGGATATCAGCACCACAAGAAAGCTGGTGCCATGAACGCCCTGGTTCGAGTCTCTGCAGTTCTAACAAATGCCCCATTCATCTTGAACCTGGACTGTGATCACTATATCAACAACAGTAAGGCCGTGCGCGAGGCAATGTGTTTTCTCATGGATCCACAACTTGGAAAGAAACTGTGCTACGTTCAGTTCCCTCAGAGATTCGATGGTATTGATCGCAATGATCGATATGCAAACAGAAACACTGTTTTCTTCGACATCAACATGAAGGGTCTGGATGGCATCCAGGGTCCAGTGTATGTAGGGACTGGATGCGTTTTCAACAGGCAAGCTCTGTATGGGTATGATCCTCCAGTTTCCCAGAAGAAACCTAAGATGACCTGCG…
PUT-175a-Picea_glauca-47697	AT1G55850.1|AT1G55850.1|cslE	542-724	747-199	182	42.08	1.4e-33	TTTTTTGCACAAACAAGATACTTATTATCAAGTAATGTTAAACTTACACCGAGGATTCAGATATTTTTTAAGAGAAAAGACCAATGCATGCGCGTACTTCTAAATGGGGCTATAATGAGTTTTGAGCGGAGTTTTGTGTTTAACAACTTAGCAGTGTTCTTGTTCTTGCTACCGGGATGGATTGGCCATGGAAGCGACCGAACAAACGGAAGCTGCAAGTAAAATAGAGACGATGGTAACGGAAGTAGGTATTCGCCCTTTGTCTTTCCTTATAAACATGGCCTCCAATATAGGATAACCAATTATCACTATGAAGCTGCACAAAAGTAACTGCAAAATCATACTCTCAAAAGTCGAATACCCGTCTCGCAGGATTCGTGCTAATCCGCCAGCCAACGA…
PUT-175a-Picea_glauca-35191	AT1G55850.1|AT1G55850.1|cslE	364-549	33-696	185	42.53	2.1e-25	TGTATGCAAACGATCACTTGAGGTTTTGCTATGTCCAATTTAAAGGGATGGATGGTCTTGAAGGTCCAATATACGTAGGCACTGGATGCATTCACCGCCGGGATGCTTTATGTGGGAGAGAAGGAAGGCATATGTCCTCCAAATCGCTTAAAGACTATTCCACTTCTAAAGCTCAAACGAGTCCATCGAAGATGCTGAAAGATGCAGGGGATCTTGCCAAGTGCGCCTGCGAGGAGAACACCCTGTGGGGCAAAGAGGCAAATCCAACTCGCAGTTTTAGTTTTAAGTCTCTTATAATTTTCATATCGTATATATGTTGCTGAAATTGAACTCCATAAATTGCAGGTTGGCATGATTTATGGCTGTGCTGTGGAAGACGCATTGACGGGTTTCGTTATA…
PUT-175a-Picea_glauca-21971	AT1G55850.1|AT1G55850.1|cslE	518-729	5-640	211	45.28	3.7e-43	TGTGTACTGTCTATGGGCTCCGTCTTCTTTATACATACTTTGCTACGGTTTACTTCCTGCCCTCTTCATGTTTAACGGTCTATCATTATTTCCCAAGGCTTCCAATCCATGGTTCATCCTCTTTGCCTGGTTAGCAGGATCTGCATATGGGTACAGTCTGATTGAGTTTCTGTGGATCGGAGGTTCGTTTAAGAGTTGGTGGAACGAACAGAGGATGTGGCTGATTAAAGGGGTGTCATCCTACCTGTTTGCTTTAATCCAAGTTGCTTGCAAGATGCTTGGCGTATCGGAGGTAGGTTTCGAGGTGACAAGCAAAGTAGTGGATCGCGAAGCAGCCAAAAGACACGAGGAGGAAATGTTCGAGTTTGGTGTGGCATCTGCTATGTTTGTTCCACCTGC…
PUT-175a-Picea_glauca-31924	AT1G55850.1|AT1G55850.1|cslE	491-723	897-199	232	43.35	3.2e-45	GAAACCTTAAAAAAAGTAAGTTTTTNCGTTGCATGGGTCTTCTCGCTTCAACATTGAATGATTCGACTACAGTGATGAAGGAGACTTTACTATTCAATAATGCTAAACTTACTCAGAAATAAAGAAGAGTAAAAATGTAATGCATATGCTGAACTACATTGAGCAGAGAGTCTTCAGCATGGATGTCGAAGCGATAGCACAAGCAGAAACAGCAATAGAAATAGAGACGACAGTAATGGAAGTAGGTATTCGCCCTTTGTCCTTCCTTATAAACATGGCCTCCAATATAGGATAACTAATTATCACTATGAAGCTGCACAAAAGTAACTGCAAAATCATACTGTCAAGAGTCGAATACCCTTCTCGCAGGATTCGTGCTAATCCACCCACCAACGATAT…
PUT-175a-Picea_glauca-2249266	AT1G55850.1|AT1G55850.1|cslE	484-724	2-724	240	39	4.5e-43	GAGGTGGGCTGCTGGCCATCTGGAATTGTTTCTGAGTAAGTTCTGCCCATATCTGCATGGAATTCAGCGAATAAGAGTAGCCCAGAGAATGTGCTATAGTTTCTGCGGCCTATGGTCTCTGTCTTCCATGCATATACTTTGCTACGGTTTAATCCCTGGTTTGTGCATGCTCCGTGGTCTATCATTATTTCCAAAGGTATCAAGTTCATATTTCTTTCTCTTTGCGTCGTTAGCAGTATCTGGATATGGTTACAGTCTGATTGAGTTTATATGGAACGGGGGATGGTTTAAAAGTTGGTGGAACGAACAGAGAATGTGGATGATAAAAGGCGTGTCAGCCTATCTCTTTGCTTCAATAGAAGTCGTTGGCAAGATGCTTGGTGTATCGGAGGTAGGCTT…
PUT-175a-Picea_glauca-21972	AT1G55850.1|AT1G55850.1|cslE	321-724	1535-306	403	45.85	3e-87	GATATTAAAAACACTAAACCACTGTTTACATATCATTCACTAAACCACTGTTTACATATCATTTACTTAATAGAAGCCAATGTTTTAAGATGCATATTCTCCTCTCGTCTATTCTATATGAATTCTGGAGAGACAAAATAGATCATCCCTGGCACACGACCGACGTACCTCAACATACGCCATGCCTGGCACATGGCTTACCTGCTTCGAATTTCCACTAATATCCAAATGCATGACGCAATTTGAATGAATCTCGACGGAGCCTTCTTGTTTTATCGCCGGGACGGAATGAGCGTGAAAGCTACAGAACACGCAGAAACTGCAACAAAAATGGAGATAACGGTAATGGAAGTAGGTATTCGCCCTTTGTCCTTCCTCATAAACATGGCCTTCAATATT…
PUT-175a-Picea_glauca-10011	AT1G55850.1|AT1G55850.1|cslE	252-724	1902-358	472	38.68	5.1e-79	TTTTTTGTCGTTTTGAAGATTAAAGTTGGATGAATAAAGATAAAAGATCATATGAATAAAAAAACAAAATATGTCTCTGCTTGGCAGATGGTCTACATGGTTCAACATGAACGATTTCACTATTGTCCATACATATCACTGACTTCAGGTACAAAGCAGGGACTTACTATCAAATAATGTTAAACGTACACAAAGAGGGATATTTTTACACTAAAGGATTGGGATATTTCTTAAGAAAAAATTTGACTAATACATGCGCGTACTTCTAAATAGGGCTATAATGAGTTTTCAGCGGAGTTTTGTTTCTAACAACTTAAAGCGTTCTTGCTACCCGGGTGGAATGGCCATGGAAGCGACAGAACAAGCGGAAGCTGCAAGTAAAATAGAGACGATGGTAAC…
PUT-175a-Picea_glauca-27937	AT1G55850.1|AT1G55850.1|cslE	221-724	17-1579	503	42.15	1.9e-65	CAACAACGTTATGGAGATGGGCAATGTTCCAGCAGACAAACAGAAAGAACACAACGGATTCAAGGACTGGGTTTCTGGAAGCACTAAGCCAGATCATCCGAGTATAGTTCAGATTTTACTGGAGAAAGGAGAGGACAGGGACATTCAAGGAAATGATCTGCCCGATCTTATATATGTCTCGCGTGAGAAGCGACCTGGAATTCACCACCATTACAAGGCCGGTGCTCTTAATGTTCTGCTACGAGTCTCTAACGTAATGAGCAATGCTCCCTTCATTCTCACTCTTGATTGCGACATGTACACCAACAATTCCGAAGCGCTTCGTCAAGCGATGTGCTTTTTCTTGGACCCTAAAACAGGTGACCAGTTTGCCTACGTCCAATTTCCTCAAACCTTTCA…
PUT-175a-Picea_glauca-7160	AT2G21770.1|AT2G21770.1|cesA	30-1086	31-2968	1056	60.38	0	ATTCACAGGTTGGAGCACTGTGTCATGGCTTCCAACGGGAATATGAACTCTCAAGTCTGTCAAGTTTGCGGGGATAACGTTGGACTCGATGCAAATGGCGAGCCCTTCGTTGCCTGCCATGACTGTGGCTTTCCTGTTTGTCGTCCCTGCCATCAGTACGAGAAAGACGAAGGAAGTCAGTGCTGCCTGCATTGCAAGGCTCCGTATCAGCGCCAGGAAGGCGCCCCAGCTGATGAGGTTGAAGACAACGGAGATCCTAACTTTGAAAAAGTAGAAGCAAACAGCTATGGAGAGGAATCCAACCGTGATGATGCATTCAATGATCATGAGATCAATAATGCTGAAACAAAGGACAGCAACAGCAAGGGCGTGGCGTGGAAGGAAAGAGTGGAGAGCTGG…
PUT-175a-Picea_glauca-33409	AT2G21770.1|AT2G21770.1|cesA	1-1086	3718-554	1085	63.84	0	AAACTATCAAATTTGAATTGCTTTCAATTACTATAGCATTCAATTTCAATTACAATAGCATTCAATATTGTGTAACAACATAGATATTGCTGGTCCCTCTTCCTCTTCAAGGATTGGAATTAGTTGAAACATGGTCCCTCACCAATTTGCTCCGTTACCAAGTCAATATCAATGTCACAGTCAACAATAATAAACTTGATGGTGTCATCATAAACTGCATTAGGAAGCCTTGAAATTGCAGTGGGTTGCAAAGTTCTACAGTAATGTCCAGGCATTCCAGGAAGATTGATTATCAGAGTAAACACAAAAAACATGAACACAGCGCCAACTCTTCATTACTTCCAATTTTTTTTAAAGATTGCATAATTTCATTCTTACAGTACGAGTCGAATCCCTGTG…
PUT-175a-Picea_glauca-3906	AT2G21770.1|AT2G21770.1|cesA	1-1086	3912-651	1085	65.61	0	GCTAATGCTATATTTTAAATTTAGTTGCGGCAGAAGTAAAAGAATGTACAATATTATTGCTGGTCTATGTAATATGAATCTGAAATACACAAAATCTCAAACACATAATATGAGATTATCTCCAATGTGCAACAATGCCATTATCGAGTTTTACAAACCGGGCTCGACATAACCAAGAATTGTACACTGTTACAACCCATCTCAAGCTCGTGTAAAAGCTGCTTAATTATGAGCAGAACGAGCTAATGAATTACATCCCAGAGATATAAAATAATAGAAGAAGTAAGTTGACGGCCAATGATACATCCTTACAAACAAAAGAATCCAGCTGCATATGACATTTACCAGGGGTCCTTCGTGGCTTAGCTGAGAGAAACATCATTTACTTATTTAAACTAA…
PUT-175a-Picea_glauca-36665	AT2G21770.1|AT2G21770.1|cesA	556-672	426-776	116	86.32	1.7e-45	TTTTTTATAGAGGAATCTCTATATATCTGAACATCAATCTAAGCAGCCGTATTGTACATACCCATAACGACCATCACCAATCTCCTGCACACACAAACAACACTCTTATATTCACCTCACCAAACACAATGGCATAATGGATCATCATATTCATACCCATATTCTGTCCATCTAAAAAGCCCAAACCCAAAACAAAACTGAACAAGCAAGCAATATAGCTAGCTTAATATAAACCCATTCCCTAATAACTATAAACACATTTTCTGATGATGACCTATAATAATAATATACTTGTTGATATCATTCACTTGTCCAAAGCATTGGGGCCAAAGCAAGCAAACAACACCGGGCTCCATATCCACTGTACAAAAAACCTCCTTCTTAAGCCGTTCAGGTTGT…
PUT-175a-Picea_glauca-11152	AT2G21770.1|AT2G21770.1|cesA	1-690	184-2260	689	7.45	0	TCATGTTTTTTCGATTGCAGAAGTACCCCAAAATGGATTTTGAGCTGAAAAGGGATGAAGATTAGACAAGGACGAGTTTGTTGGGTTGTGCTGAAAAGCAAAGCAGATCTGCTGTGCAATCTGAAATTCAGTTTATATCCAGTCTGCAATCAGGATTCCACTTTTTTCTGAAGACTGATAGCAATGGAGGCCAATGCTGGACTGGTTGCTGGTTCTCACAACAGGAATGAGCTTGTAGTCATCAGGCCTGAAGGAGAAGTGGGTCCTAAGCCTCTACATCATTTAAGTGCACAAATTTGCCATATTTGTAGTGATGACGTTGGTCTCACAGTGGATGGGGAGCTGTTTGTTGCCTGCAACGAATGTGCATTCCCAATCTGCAGGACTTGCTCCGAGTAC…
PUT-175a-Picea_glauca-7116	AT4G07960.1|AT4G07960.1|cslC	209-530	1-970	321	81.17	4.7e-122	GTTGGTTGCTTTTGGATCAAGCTGAAGAAGATCAAGCCAGTTCCCAAATGTGCGTTGGGAGATGCAGCTGATTTGGAGCAAGGAGACAATGCAGCTTATCCGATGGTCCTCGTCCAGATGCCGATGTGCAACGAAAGAGAGGTTTATCAACAATCTATTGCTGCAGTCTGTAATCTGGATTGGCCAAAAGGCCATATGCTTGTGCAAGTTCTTGATGATTCGGACGACGTGGAGGTGCAATTCCTGATTGCGGCAGAAGTCCAAAAATGGCAACAGAAAGGTGTTCATATTGTTTATCGACATCGAGTAGTGCGCACTGGCTACAAGGCTGGCAATCTTAAGTCGGCAATGAATTGTGACTATGTGAAGGACTATGAATTTGTTGCCATTTTCGATGCA…
PUT-175a-Picea_glauca-23469	AT4G23990.1|AT4G23990.1|cslG	56-731	2066-03-01	675	41.79	2.4e-98	CAATAATTGGCCTCATATATTATCGCTTGATGTATATCCCAAGTGAGGATTCTTGGCCCTGGATTGCGATACTTGTCGCAGAACTAGGCTTCGCCTACTGTTGGATTTTAGAGCAGGCCTACAGGTGGTGGCCAGTTGAGCGAAAAGTTTTCCCAAAAAGACTTTCTCAGAGGTTTGGGAGCGATTTACCGCCTGTGGATATATTTATATGCACCGCTGATCCTACCAAAGAACCTCCAGTGACTGTTATAAACACAGTATTGTCCGCTCTGGCTCTAGATTATCCCGTGGGAAAATTGTCATGTTATGTTTCTGATGATGGAGGATCCCCGCTTACATTTTATGCTCTCCTGGAAGCTTCACATTTTGCAAAGATTTGGCTTCCATTTTGTGATGACT…
PUT-175a-Picea_glauca-25733	AT4G38190.1|AT4G38190.1|cslD	492-619	823-440	127	79.69	5.4e-45	TTTTTTGCCCATATCTCGGATCTGACTTTCTTTTACAAAATGACTGCCAATATCTGCATTGGTGAAAAATATTACATATAGAATGCCGAGTCAAAAATCCGAGTTTATGATGAGCGGGGGAGTCACCTAGTCGAGGAACTAGGAAATAACAATTTCACTTGCAGACACCAATTCACAGTAAGATTCACTGTATGTTGGGAAGTTTGAACAAATTAAGTTGCTGGAATCTCACTGGAAAGAATTAAAGAATATAAACAAGGAACAAACCGAAATTTGCCAATGCTGAACCCCATCTAAATTTTAGTAGTTCAGACAAATGCTGAACTGTAGTTAGCTAAATTCAAATCATGTGCTTCTTGTGGCTTATGGAAACTGAAAACTTCCCCCACCAATGCCTGT…
PUT-175a-Picea_glauca-17460	AT4G38190.1|AT4G38190.1|cslD	432-697	832-34	265	82.71	1.7e-101	CCTACCACTTCAACCGGTGTGCTCCTTGGACCTTGGAGGCTCAAACCCATACAAAGCTATTCGTCGGAACACACATCCTGTTCCCACATACACAGGACCCTGCAACCCATCAAGTGCCCTCATATTGACATCGAAAAACACAGTATTGTGATTTGCATACCGATCACTGGGATCTATTCCCTCAAATCTCTGAGGAAATTGAACATAGCAGATACAATCCCCTCCACGATCCATCATAAAGCACATTCCCTCCCTCATAGCCTGTGAGTTGTAAATGTGAGTGATCACAGTCAAGATTGAGGATAAATGGGCCATTGGACATGATTGCTGAAGCCCGTACAAGAGCATTCATGGCACCTGCTTTCTTGTTGTGATCATATCCTGGCCGTTTTTCACGAG…
PUT-175a-Picea_glauca-32663	AT5G03760.1|AT5G03760.1|cslA	6-218	45-683	212	71.83	1.7e-78	CATAGATCTGCTCAGGCACAGCCATGGATCGGTTGTCTTATTCCAGTGCCGATATATTGCCACAGACATTTCAAGGCACAAGGGATGACATGGTTGAGCAGCTTTCCTTGCTTTGGCAGCAGATAAGGGCTCCTCTGATTGCCCCATTGCTGAATATGTGTGTCTACTTCTGCTTGCTCATGTCTGTCATGCTCTTCATTGAAAGAGTTTACATGGCAATTGTCATTGTGTTGGTTAAGGTGTTTGGAAAGAAGCCACAGAAGAGATACAAGTGGAAGGCCATTAAGGAGGACGTGGAGCTTGGCAACAGTGCTTATCCCATGGTCTTAGTGCAGATACCAATGTACAACGAGAGGGAGGTTTATCAGCTCTCAATTGGAGCAGCATGTGCGTTGACAT…
PUT-175a-Picea_glauca-13811	AT5G03760.1|AT5G03760.1|cslA	134-534	3-1202	400	79.8	5.5e-167	TTCTTGATGATTCTACTGATCCAGCTATCAAGGAGTTGGTAACAATGGAGTGCCAGAGATGGGTTAGCAAGGGAATAAACATCAAATATGAGATCAGAGACAATAGGAATGGTTACAAGGCGGGTGCTCTGAAAGAAGGAATGAAACGCGGCTATGTGAAGGAATGTGACTATGTAGCCATCTTCGATGCAGATTTCCAGCCAGAACCAGACTACCTATGGCGAACGATTCCATTCCTGATGCACAATCCTGAAGTGGCTCTTGTTCAGGCCCGTTGGAAATTCGTGAATTCGGATGAATGCTTGATGACAAGAATGCAGGAGATGTCCTTGGATTATCATTTCACTGTGGAACAGGAAGTGGGCTCTTCTACCCACGCCTTCTTTGGTTTCAATGGAA…
PUT-175a-Picea_glauca-22765	AT5G05170.1|AT5G05170.1|cesA	926-1066	964-542	140	86.52	5.2e-55	TTTTTTAAATAAGAATAAAATATTCTTCATCGTTACAAAGAATCTTACAGAAAACAGACCATCAATGCTATGAGAACTACTACACACTTCTTATGATGAATATATTACATATGTCATAAACCCTTCTGAACGTTGTCACAAGCAGGCAGATTATCTTCAGCTACGGAATCACACTATAGACAAAATTTCTGAATTGAACTATAGCTTTCAGTTGCTATGTTCGGCAGAATTGGCACAGGCACAGTACAAACAAACAGCTGTCTTCAATATCATAATCCCAATAGTCACCAGTGTCTATTCAGTGAATCTTACTTGGTGACTCGCTACCTTCAAAATGAAGGATCACAAGTGCCAAGAAAAATGCCCTAGAGAACAAATGTCGAGAGAAATATCAAGAAC…
PUT-175a-Picea_glauca-15000	AT5G05170.1|AT5G05170.1|cesA	488-629	4-430	141	59.15	5.7e-34	GATTTTCTAGAGAAGGGAGAGGACAGGGACATTCAAGGAAATGATCTACCCGGTCTTATATATGTCTCGCGTGAGAAACGACCTGCGAATTCCCCACCATTACAAGGCCGGCGCTCTTAATGTTCTGCTAAGAGTCTCTGGCGTCATAAGCGATGCTCCCTTCATTCTCACTCTTGATTGTGACATGCTCACCAACAATTCTGAAGCACTTCGTCAAGCGATGTGCTTTTTCTTGGACCCTAAAACCGGTCACCAGTTTGCCTATGTCCAATTTCCACAAACCTTTCATGGCATCACGAAGAATGATCTCTATGCAAATAATCTCAAGACGATCTTCCAGGTGAAATATAAAGGATTAGATGGAATTGAAGGTCCATTCTACGTAGGCACCGGATGCTT…
PUT-175a-Picea_glauca-6149264	AT5G05170.1|AT5G05170.1|cesA	896-1066	970-458	170	87.13	6.3e-68	TTTTTTGGTATTAACCACCTCACATAATTTTATTTTATTTTTAAAAAGATGATATTCAACAAAGACATGCCATAAATTTTGTCCATAAAAAGATTGTCACTTAAAAAGTGAATACATCTTTCGAGAAAAGCATTCCTCAACATCAAACCATATATCCATTGCCCACTATTCTGTGGCATCAGATCAGTTCTACAATAGGCATGACTACGAGTAAATCTCAGCTGTCTTAAGTTGAAATAGAGAACCAACTGCATCATACAAACTTAACTATCAATCAATGACAAAGTACAAGGTTTAGTCCCTATGCTGGAGCTGGCTAGAAAGCAATATGCATAAAGCTCCTCCGTCTCGATATTTATTATCTACAGATGATGCAAACGAATTTGAGACATTTTTGGC…
PUT-175a-Picea_glauca-22764	AT5G05170.1|AT5G05170.1|cesA	575-1066	2128-668	491	82.76	7.5e-193	AAAGGAAAGAGCTTCAGCTCATTTAACTAGTAATATGAACATAATAAGAGTAAAAGCTGTGTCATTGCATGCAGTGACATAATAGTTCAAACGAGTAAAATAAGAATAAAATATTCTTCATCGTTACAAAGAATCTTACAGAAAACAGACCATCAATGCTATGAGAACTACTACACACTTCTTATGATGAATATATTACATATGTCATAAACCCTTCTGAACGTTGTCACAAGCAGGCAGATTATCTTCAGCTACGGAATCACACTATAGACAAAATTTCTGAATTGAACTATAGCTTTCAGTTGCTATGTTCGGCAGAATTGGCACAGGCACAGTACAAACAAACAGCTGTCTTCAATATCATAATCCCAATAGTTACCAGTGTCTATTCAGTGAATC…
PUT-175a-Picea_glauca-23343	AT5G05170.1|AT5G05170.1|cesA	492-1066	2155-434	574	80.73	0	TTTTTTATAAAAAAAAAGATGATATTCAACTAAGAAGTGCCAATGGCCATAAATTTTGTCCATAACAGGATTGTCACTTAAAAATGAATAAATCTTTTGAAAAAAGCATTCTTCCACATCAAACTGTATATATCCATTGCCCACTATTCTGTGGCATCAGATCAGTTCTACAATAGGCATGACTCCAAGTAAATCTCAGCTGTCTTAGTTGAAATAGAGAACCAACTGCATCGTACAATCTTAACTACCAATCAAAGACAAAGTACAAGGTTCAGTCCCTATGCTGGAACTAGCTAGAAAGCAATATGCTTAAAGCCCCTCCCTCTCAAATATTATTATCTACAGATGATACAAACGAATTTGAGACATTTTTGGCCCTCAAATGTGCTTTTAGTTCCT…
PUT-175a-Picea_glauca-13691	AT5G05170.1|AT5G05170.1|cesA	483-1066	2539-788	583	84.76	0	TTTTTTGAAAAGAAAAATTTGATGGAATGGGCTCCTTATCTTATTGGCAAGCATGGAAGAGTTTAAAAGTACCAATCACAAGATATTTATCAAAGAATCTTCCAGAGATTAAAAAAAAAAAATGATCCGGCTAATCCAACTACTCCACTATCTGTATACTGCATACATATATCCTTGTGGAATGACAGTTGATCACAGGCGGGTCAATCATAGAGTAAAATGGACAAATAGCTGGCAATTAACAAATCATACAATGAATTCTTCTCTTTTAATACCAACAGTTCCAACAACCTAATAACTTGCATAAACAATACTTATGACTCTCCACCTGCACACAGAGAGGATCCTTATCACTAAGAACAATAGATATGTTGATCTTCATCCCAGTAGAAATTCGGT…
PUT-175a-Picea_glauca-25714	AT5G16910.1|AT5G16910.1|cslD	828-1146	1382-423	318	87.81	1.9e-129	GGAGCATGCCTTGCAGTTTTATTTCAAATAACAGATATGCAAAATGAGGTCCATAATTCCAATTTGCCCATATCTCGGATCTGACTTTCTTTTACAAAATGACTGCCAATATCTGCATTGGTGAAAAAGATTACATATAGAATGCCGAGTCAAAAATCCGAGTTTATGATGAGCGGGGGAGTCACCTAGTCGAGGAACTAGGAAATAACAATTTCACTTGCAGACACCAATTCACAGTAAGATTCACTGTATGTTGGAAAGTTTGAACAAATTAAGTTGCTGGAATCTCACTGGAAAGAATTAAAGAATATAAACAAGGAACAAACCGAAATTTGCCAATGCTGAACCCCATCTAAATTTTAGTAGTTCAGACAAATGCTGAACTGTAGTTAGCTAAAT…
PUT-175a-Picea_glauca-22008	os_13603|LOC_Os02g49332.1|cslE	213-505	1-877	292	46.28	9.9e-59	GAACTGTATTTGGAATTAAGGATCGTATCATAACGCCGTGGAGATTGGAAGTGTTCCACAAGACAAACAGAAGGAACACACGGGCTTCAAAGATTGGATTTCGGGAAGCACTGGGCGAGATCATCCGAGTATAGTTCAGATTTTATTAGAGAACGGAGAGGACAAGGACATTCAGGGTAATGATCTGCCCAGTCTTATATATGTCTCCCGTGAAAAGAGACCTGGAATTCCCCACCATTACAAGGCCGGCGCTCTTAATGTTCTGATTAGAATCTCCGGTGTAATGAGCAATGCTCCCTTCATTCTCACTCTGGATTGCGACATGTACACCAACAATTCTGAAGCACTTCGTCAAGCCATGTGTTTTTTCTTGGACCCCAAAACAGGTCATCAGTTTGC…
PUT-175a-Picea_glauca-33941	os_13603|LOC_Os02g49332.1|cslE	218-646	3-1269	428	43.41	3e-75	AATTGAAAGATCGAATCAACAACGCTGTGGAGATGGGCTGTGTTCCAGCAGACAAACAAAAAGATCACAAGGGATTCAAGGACTGGGTTTCTGGAGCACTAGGCAAGATCATCCGAGTATAGTTCAGATTTTACTAGAGAAGGGAGAGGACAGGGACATTCAAGGAAATGATCTACCAGGTCTTATATATGTCTCGCGTGAGAAGCGACCAGGAATTCCCCACCATTACAAGGCCGGCGCTCTTAATGTTCTGCTAAGAGTCTCTGGCGTAATGAGCGATGCTCCCTTCATTCTCACTCTTGATTGCGACATGTACACCAACAATTCTGAAGCACTTCGTCAAGCCATGTGCTTTTTCTTGGACCCTAAAACCGGTCACCAGTTTGCGTATGTCCAATT…
PUT-175a-Picea_glauca-6249266	os_29053|LOC_Os05g08370.1|cesA	696-945	2-892	249	71.38	8e-75	GGGTGTTGAAGGATTTGATGATGAGAACTCATTGCTCATGTCCCAGAGGAGCTTAGAGAAAAGATTTGGTCAATCACCAGTGTTTATTCAATCTACTCTCATGGAAAATGGCGGTCTTCCACAATCTGCTAATCCTGCTTCTTTATTGAAAGAAGCTATTCATGTTATCAGCTGTGGATATGAAGACAAGTCAGAATGGGGAAAAGAGATTGGGTGGATTTATGGTTCTGTCACTGAAGATATTTTGACTGGGTTTAAAATGCATGCTCGAGGCTGGATTTCAATATACTGCATGCCTGCACGTCCTGCATTCAAAGGATCTGCGCCAATCAATCTTTCAGATCGTTTGAATCAAGTGCTCCGATGGGCCCTTGGTTCTGTTGAAATTTTACTGAGCAG…
PUT-175a-Picea_glauca-4813	os_29053|LOC_Os05g08370.1|cesA	217-490	826-2	273	82.18	6.4e-104	TGTTATTGCCTGGCCATGGAGTCCCATCTTGCATGGTCCATCCCTCCTCAGGCACTTTTTGTGCTTTGGCCACAAGAGCATTGATTCGGATCTTATACTCTTCATATTCCCTCTTCATTGCTCTCCGTTCTTTAACAAACGAAGGCTGTACTTTATCCTTCAAATAATCAATCTTCTGGGCAAAGTAGGCTTCTGGAGCCCTGGGCTCGATACTGTACTTTTTGCAAAATGGCACCCACTTCCTTGCAAATTCTGAAGTTTCTGAAAGGGTTTCAAAAGTCAACATTGCTGCTCCATCATCAGAAACATAGCATGAAACTTTATCAACAGGATAATCCACAGCAAGGATAGACAGAACAGTATTTGCTGTGACAAGAGGAGGCTCCTTCAGAGGGTCCA…
PUT-175a-Picea_glauca-8725	os_39481|LOC_Os07g03260.1|cslC	282-565	865-7	283	81.47	1.4e-108	CACTCTAAAAATTGTTCATTTTATTGTGTTTTCAAAGAGAAGATATGGAACAATGAAAGGGAATGATCTTGGTGCAGGAAGAATTTTAAAGAATGACATGATAGCAGGCACATAGCATATGACCCAAGATGGCAATTGAGCTTCTGGCAAAAACATAGTCATTGGAAGGATGATGCAGAAGAGAGTGAATGAATAGAAAGGAAGAATAAGCTTTCGCAGTAAAAAGAAAAGGAATATTAAGTTGGCCTTCTTTGAGAAACCAATCTCCTTAGAACGGATTATGTCTGGTAGACACAAACGGAATAACTGCATTGGACCTGAATGCCATCAGTGCTGCTGCTTTCGGTATGCTTCATAAGACTCCGGTAGCTCGCAGAGGCACTGAACATCATTAAGATA…
PUT-175a-Picea_glauca-26396	os_52307|LOC_Os09g30120.1|cslE	15-252	85-915	237	39.64	3.2e-33	CGAAAACAAAGGAGCTAACAACATACGTGCTTTTACTTCGGTTTTGATAACCGAAGAAAGCAGCCGATGGAGCCTAATGACTTTCCTCTGTATACCACACTGGAAAAGAAATCTTTCATATACAGAGTTTATGCCTGCGCTCACTTTTCTGCAATAGTTGGTCTCACATATTATCGCGTGATGTATATCCCAAGTACGGATTATTGGCCATGGATTCTGATATTTGTCGCAGAACTAGGGTTCGCCTACAGTTGGATTTTAGAGCAGGCTTTCAGGTGGTGGCCAGTTGAGCGAAAAGTCTTCCCAAAAAGACTTTCTCAGAGGTTTGAGAGTAATTTACCGCCTGTTGATATATTTATATGCACAGCCGATCCTATCAAAGAGCCTCCATTGACTGTT…
PUT-175a-Picea_glauca-2349262	os_52309|LOC_Os09g30130.1|cslE	605-716	563-219	111	47.83	2.9e-19	TTTTTTGGTGCACAAATCAGAAACTTATTATCCAATGATAAACTTACACAAGGATTTGCATATTTCTCAAGAAAAATAAAAACTATTACATATGTGAACTTCTAAGTGGGCTTGTAATGAGTTTTCAGGGGAGCTTTGTTCTTAATAACCTAGGAGCTTTCTTGCCACCGGGATGGAATGGCCATGTAAGCGACCGAACAAACAGAAACTGCAACTAAAATAGAGAAAATGGTAATGGAAGTAGGTATTCGCCCTTTGTCCTTCCTTATAAACATCGCCTCAAATATAGGACAACCATTGATGACTATGAAGCTGCACAGAAGTAACTGCAAAATCATAGACTCAAAAGCCGAATACCCTTCTCGCAGGATTCGTGCTAATCCACCCACCAACGATATC…
PUT-175a-Picea_glauca-4085	os_52309|LOC_Os09g30130.1|cslE	22-270	743-3	248	42.63	2.2e-45	CGCGAGACATATATAAGACCGGGTAGATCATTTCCTTGAATGTCCCTGTCCTCTCCCTTCTCTAGTAAAATCTGAACTATACTCGGATGTTCTCGCCTAGTGCTTCCAGAAACCCAGTCCTTGAATCCCTTGTGTTCTTTTTCTTTGTCTGCTGGAACACTGCCCATATCCACAGCGTTGTTGATTCGATCCTTCAATTCCAGATACATTTTATTTACATGCTTCCAGTCTCTTGCGAAGGGCAAATTTTTATTTTCAAGAGCATCGGCATTTGAGAAGCAAGCCTCTGGACATCTGACTTGAATGGAGTACTTATCACAAAATGGAAGCCAAATCTTTGCAAAACACGAAGCTTCCAAGAGGGCATAAAATGTAACCAGGGATCCTCCATCATCAGAA…
PUT-175a-Picea_glauca-27938	os_52309|LOC_Os09g30130.1|cslE	22-282	149-910	260	42.21	4e-46	AAGAATGCCCTGAATATTCATTAAGGTAACCAGAAAGCCAACAACATCATATGTGGTCTTACTCTGTCTTTGATAATTGAATATTATCAAGCTGCCGATGGAGCCTAACGACTTTCCTCTGTATTCTACACTGGAAAAGAAATCCCTCATATACAGAGTTTATGCCTGCGCCCACTTTTCTGCAATCATTGGCCTCATATACTATCGCGTGATGTATATCCCAAGTGAGGATTCTTGGCCCTGGATTGCGATATTCGTCGCAGAACTAGGCTTCGCCTACTCTTGGATTTTAGAGCAGGCCTACAGGTGGTGGCCAGTTGAGCGAAAAGTCTTCCCAAATAGACTTTCTCAAAGGTTTGAGAGCGAATTACCGCCTGTTGATATATTTATATGCACCGC…
PUT-175a-Picea_glauca-22007	os_52309|LOC_Os09g30130.1|cslE	22-716	122-2209	694	44.71	2e-146	TGCCCCCAGAAAGCAAAGAAGCCAAAAACATACTCTGTTTTTGATAATCGGTAATTGAAGCAAGCTGCCGATGGAGCCTAAGGACTTTCCTCTGTATATGACACTGGAAAATAAGTCCTTCATCTACAGAATTTATGCCTGCACTCACTTTTCTGCAATTATTGGTCTCATATATTATCGCATTCTGTATATCCCAAATGAGGATTATTGGCCATGGATTGTGATATCTGTAGCAGAACTAGGCTTCGCGTACAGTTGGATTTTAGAGCAGGCCTTCAGGTGGTGGCCTGTTGAGCGAAAAGTCTTTCCACAAAGACTTTCTGAGAGGTTTGAAAGCGATCTACCGCCTGTGGATATATTTATATGCACCGCTGATCCTATCAAAGAACCTGCACTGAC…
PUT-175a-Picea_glauca-15906	pp_9021|estExt_fgenesh2_pg.C_1120025|cesA	451-620	571-62	169	90.59	7.6e-70	TTTTTTTTAAGAAAGGAAAATGCAGTAGAGCATTGTTGGAATTGCATTTCAAGTGTATAAAGATTCATACATCGAAGAATACGGTGTTTCGATTAGCATAACGGTCATTGCGATCAATGCCATCGAATCTCTGAGGGAATTGGACATAGCAGACTTTTCTCCCAACCTGAGGATCCATCATGAAGCACATGGCTTCCCTGATTGCCTTGCTGTTGTTGATGTAGTGATCACAATCTAGATTCAGCATAAAAGGAGCGTTGGTGAGCACAGCAGAAACCCGAACCAAAGCATTCATGGCACCGGCCTTCTTGTGGTGCTGGAAACCAGGTCTCTTCTCACGAGAAACATATACTAGCCGAGGAAGCTCATTGCCATCTGTATCAAGGCCTCCGCTGTGAC…
PUT-175a-Picea_glauca-8284	pp_9021|estExt_fgenesh2_pg.C_1120025|cesA	478-676	1-603	198	47.26	1e-37	GTTCCAGCAGACAAACAGAAAGAACACAACGGACTCAAGGACTGGGTTTCTGGAAGCACTAAGCCAGATCATCCGAGTATAGTTCAGATTTTACTGGAGAAAGGAGAGGACCGGGACATTCAAGGAAATGATCTGTCCGATCTTATATATGTCTCGCGTGAGAAGCGACCTGGAATTCACCACCATTACAAGGCCGGTGCTCTTAATGTTCTGCTACGAGTCTCTCACGTAATGAGCAACGCTCCCTTCATTCTCACTCTTGATTGCGACATGTACACCAACCATTCCTAAGCGCTTCGTCAAGCGATGTGCTTTTTCTTGGACCCTAAAACAGGTGACCAGTTTGCCTACGTCCAATTTCCTCAAACCTTTCATGGCATCACGAACAATGATCTCTAT…
PUT-175a-Picea_glauca-40754	sm_19975|fgenesh1_pm.C_scaffold_36000006|cslD	542-1047	121-1644	505	36.2	1.6e-65	ACATTAGACTCGATTTGTCTGGATGGTGTTGATGGTTTCGCTCATGGAATCTCAGACGTTCGCAACCACTCCAGTGTAGTCAAGGTTATATATGAAAACAAAGGAGATAAGGACGATATTCTGCCTCATGTAGTGTATGTTTCTAGAGAAAAGCGGCCAAAGGTCAATCACCATTACAAAGCTGGAGCAATGAATGTCGTGGCCAGAGTGTCGGGAGTGATGACAAACGCACCTTTTATATTCAATCTTGACTGCGATATGTTTGTGAACAACTCCAAGGCCATACAACACGCTATGTGCTTTTTCCTTGACTGTAAGTCTGAAAGACAGTGCGGCTTTGTACAATTTCCACAATTATTCCATGGAGGCATCAAGGATGATCCCTTCGGCAACCAGATG…
PUT-175a-Picea_glauca-7158	sm_4796|estExt_Genewise1Plus.C_00235|cesA	940-1072	767-366	132	81.34	4.1e-48	AATTATATTTATATTTTAATTATTTCATTACATTCCATACATTCCACATTCATGTTCAGGTTGAACTCTCACAACTCTACGCTACACCACGCCCCCACCGACCTGAAACAATTGGCAAATCTAGACTTCCAATTTGATTCCAGTTGCTCATGATATCCGATGAAATCCGATGAAACATCTTATAGTACCGATGAAACATTTTATAGCACCGATTGAAACAAAATATAGTCATTCACAGGCTTTAAAAAATCAAATTCCACCAGTACAGAGAACAAATTATGATCTGAACACTCTTCTCTGGACATATCTTCATAAAAGTTCGATTCAGAACAAGTTCGATATTGCAATTAGTGACCTTGATCTCCGCAGTCAATTGCCATGCACTTCTGAAGATTAGGA…
PUT-175a-Picea_glauca-7159	sm_4796|estExt_Genewise1Plus.C_00235|cesA	915-1072	879-402	157	83.65	3.7e-58	ATATTAACCACTTCAAATCTTTAATTAAAAACATTAAAATAATAAAAAAATATAAAATTATATTTATATTTTAATTATTTCATTACATTCCACATTCATGTTCAGGTTGAACTCTCACAACTCTACGCTACACCACGCCCCCACCGACCTGAAACAATTGGCAAATCTAGACTTCCAATTTGATTCCAGTTGCTCATGATATCCGATGAAACATCTTATAGTACCGATGAAACATTTTATAGCACCGATTGAAACAAAATATAGGCATTCACAGGCTTTAAAAACATCAAATTCCACCAGTACAGAGAACAATTTATGATCTGAACACTCTTCTCTGGACATATCTTCATAAAACTTCGATTCAAACAAGTTCTATATTGCAATTAGTGACCTTGATCT…
PUT-175a-Picea_glauca-43654	sm_4796|estExt_Genewise1Plus.C_00235|cesA	270-461	343-918	191	50.52	2.6e-42	CTCTCGGCTCTCTGCTACCCCATTCTCCTCCACAGAAGTAAAATTTCAGATTCAGAATGAGTACGGAAGCATAGGAGATGATGCGGGATCAACAGGTTTATAGAAGAGTTCGAGTGATCCAAGTGGATTTTGGGCTATAGAAGAGTTCGAGTTGTTAAGAGTAAAATCTATCATTTCAATATATTTGCATATATATATATATATATATATATCCATACATTGGCCGGCTGGTTTCTGTACGCAACAGATAGGGTCAACAGTTTAGCTACGAGGATGGAGAACCAAATGAATGTCACTAATCCTCCTCCCCTGTATGAAAAAACTGTAGAGAAGTCTATTCTATATCGAGTTTATGCTTGCTTTCACTTGGTTCTTATGCTATCCTTCTTGGGCTATCGT…
PUT-175a-Picea_glauca-7236	sm_4796|estExt_Genewise1Plus.C_00235|cesA	762-982	1-666	220	80.18	1.2e-81	GAGGTCGGGTGGATCTATGGTTCTGTGACAGAAGACATTTTAACAGGTTTCAAGATGCACTGCCGTGGGTGGCACTCCATTTACTGCATGCCCAAGAGACCGGCGTTCAAGGGGTCTGCTCCTATCAATCTATCAGATCGTCTGCACCAAGTTCTCCGTTGGGCATTGGGTTCTATCGAAATCTTATTCAGCAGGCACTGTCCATTGTGGTATGGATTTGGAGCAGGTCGTCTCAAGTGGCTGGAAAGACTGGCCTACACTAACACCATCGTCTATCCCCTCACGTCTCTTCCTCTGCTTGCCTACTGTACTCTTCCTGCCATTTGTCTTCTCACGGGAGAATTCATTATTCCTACGCTGAGTAAACTTGCGAGCATCTATTTCATGCTCCTCTTCATT…
PUT-175a-Picea_glauca-38145	sm_4796|estExt_Genewise1Plus.C_00235|cesA	794-1072	2-838	278	83.15	3.1e-111	AAGGCCAGCATTCAAAGGCTCTGCTCCAATCAATCTCTCAGATCGTCTCCATCAAGTTTTGCGTTGGGCTCTTGGATCAGTTGAAATTTTCCTGAGCAGACACTGCCCTGTTTGGTATGGATACGGAGGGGGGCTGAAATGGTTGGAGAGGCTGTCCTATATAAACGCAACCATATACCCATGGACATCCATACCTCTGGTGGCATACTGTACCTTGCCAGCTATATGCTTGCTTACTGGAAAATTCATTATTCCAGAGCTCAGTAATATAGCGAGTCTTTGGTTTCTTGCACTCTTTATCTGTATCTTCACAACTGGCATCCTAGAGATGCGGTGGAGTGGTGTTGCAATCGATGACTGGTGGCGAAATGAACAATTTTGGGTGATTGGAGGTGTGTC…
PUT-175a-Picea_glauca-1204	sm_4796|estExt_Genewise1Plus.C_00235|cesA	763-1072	1798-869	309	82.26	1.9e-123	TTTTTTATGAGGGACTAATTAATCTTATTGCTAAAATTTCTAAGTTGCACATAGCTTAAACATATATAGACAACTATCTAGTTATGATGAATAAATCAATCTTATTTGGAGAATTTCTATGTTAAATAGCAAGATAGTTAGGTCCTCGCTTTAATAAATCAGGAGAATCCGAACCTGACCTGTAGCCATACGTTACAATCTGTGATTGCCCCAGATATCACAGCTCCCAGACACCCAAATTTAAGACACCAAGCAAGCACCATCTACTCCAAAAAGCTACACTAATCTAACAGCAGTAACGATACAGTCAGCCAAGTAATGGCCCCTCTTACTCCCTTGCATATATGAGAAAGGAAGGCAAAAATCTGCCCTTTATTGTAAAGAAATAAATGCCAGATC…
PUT-157a-Picea_engelmannii_x_Picea_glauca-7138	AT1G55850.1|AT1G55850.1|cslE	499-724	856-179	225	38.5	5.3e-48	GAACAAATTAGAGATTTATTATGCAATGATAAACTTACACAAGGATTTGCATATTTTTCAAGAAAAATATAAAACTGTTACATATGCGAACTTGCTATAATGAGTTTTCAGCGGAGCTTTGCTCCTAATAACTTAAGGAGCTTTCTTGCCACCGGGATGGAAAGGGCATGTAAGCGACCGAACAAACAGAAACCGCAACTAAAATAGAGAAAATGGTAATGGAAGTAGGTATTCGCCCTTTGTCCTTTCTCAGAAACATGGCCTCAAATATAGGATAACTAATTATTACTATAAAGCTGCACAGAAGTAACTGCAAAATCATAGACTCAAAAGCCGAATACCCTTCTCGCAGGATTCGTGCTAATCCACCAACCAACGATATAAAGTTTATTACTGCCA…
PUT-157a-Picea_engelmannii_x_Picea_glauca-8287	AT1G55850.1|AT1G55850.1|cslE	438-724	3-863	286	42.51	8.2e-69	ATGGCTGTGCAGTGGAGGATGTGTTGACAGGCTTTGTTATACAGTGCAAAGGATGGAAATCTATTTACTGCAATCCAAGGAGAAACGCATTTTTAGGGTGTGTTCCAAATAACTTGATTGATACACTAATTCAACAGAAGAGGTGGGCTGTCGGCGTCCTTGAATTGTGCGTGTGTAAGTTTTGCCCTTATGTGTATGGAATTCAGCGAACACCAATATCCCAGCGAATGTGTTATAGTTTCTTCTCCCTATGGTCTCTGTCTTCCATGTTTATACTTTTCTACGGTTTAATTCCTGGTCTTTGCATGCTCCGTGGTCTATCATTATTTCCAAAGGTATCAAGTTCATATTTCTTTCTCTTTGCGTCGCTAGCAGTATCTGCATATGGGTACAGTCTGA…
PUT-157a-Picea_engelmannii_x_Picea_glauca-9304	AT5G05170.1|AT5G05170.1|cesA	303-477	526-2	174	90.29	1.3e-87	TGTTATTGCCTGGCCATGGAGTCCCATCTTGCATGGTCCATCCCTCCTCAGGCACTTTTTGTGCTTTGGCCACAAGAGCATTGATTCGGATCTTATACTCTTCATATTCCCTCTTCATTGCTCTCCGTTCTTTAACAAACGAAGGCTGTACTTTATCCTTCAAATAATCAATCTTCTGGGCAAAGTAGGCTTCTGGAGCCCTGGGCTCGATACTGTACTTTTTGCAAAATGGCACCCACTTCCTTGCAAATTCTGAAGTTTCTGAAAGGGTTTCAAAAGTCAACATTGCTGCTCCATCATCAGAAACATAGCATGAAACTTTATCAACAGGATAATCCACAGCAAGGATAGACAGGACAGTATTTGCTGTGACAAGAGGAGGCTCCTTCAGAGGGTCCA…
PUT-157a-Picea_engelmannii_x_Picea_glauca-9849	os_29053|LOC_Os05g08370.1|cesA	928-1047	651-298	119	40.16	2.6e-15	GAGTGCGTAAATAGTTGAAGTTTTTCTAAAAGTAGCGGAAAATCGAAGGTTTACAATCTCCTTAAATTCTTTTCCATGTACATGCTTGAATTTGCCCAACAACCCAGTATATATAATCGATTTATGGGAGACGATCTCTCGCAGATTTTGTTCATTAATGTTTAATGTGCCCACTAACCTTCATAAGGTTTTGTCCATTCTTTAGGGCTATAACGCTTTCAAATAATTAGATTAAACATCAAAATACTGTTAATTCTGTCTCCAAGAACTACCGCACAAAAGCAGAGCTAATGCAGCTGATTTCATAAGTACGCTCCAAGGGATGCCGCGCTTCCCCTTTCTCACCAATCCTTTGACAAATGGCCACAGATTTATCACCACCCAAACACTGCAAAAGTA…
PUT-161a-Pseudotsuga_menziesii_var__menziesii-8070	os_52309|LOC_Os09g30130.1|cslE	590-722	4-411	132	45.59	1.3e-32	ACAAGGATGTGGATGATATTTGGCGTATCATCCTGTCTCTTCGCTGTACTCCAAGTTGCTTGCAAGATGATTGGCCTATCTGAGACAGGCTTCGAGGTGACGAGCAAAGTAGTGGACAGAGAAGCAACCAAAAGATACGAGGCAGAAATTTTTGAGTTTGGTGTGGCATCTCCTATGTTTGTTCCACCAGCAGTTTTGGCGTTGATAAATTTGATATCGTTGGTAGGTGGATTAGCACGAATTCTGCGAGAAGGATACCCGGCTTTTGACAGTATGATTTTGCAGTTCCTTTTATGCAGCTTCATAGTGATAATTAGTTATCCTATATTGGAGGCCATGTTCATTAGGAAGGACAGAGGGAGAATACCTACTTCCATTACCGTTGTCTCTATTTCTATT…
PUT-161a-Pseudotsuga_menziesii_var__menziesii-527	sm_2171|e_gw1.8.11.1|cesA	929-1056	542-156	127	35.11	1.8e-17	CAATCTCTTCAAATTCATTTTAAAGACAATGCCAAACAATTTGAATCACATCTGTGTTTAACCAATCTGCAATAGACACAGTTAATTATTCTTTTGACAGTCCACCGCTAAGATCTATGAGAAATATTCAGAACGCACCGTCACTGCTGTTAATTCTGTGTCCAACTAGTGCACAAAAGCAGAGCTAACGCTGCTGATTTTATGACAACACTCCAAGGGATGCCGCGCTTTCCATTTCTCACCAGTCCTTTGACAAATGGCAACAGATTTATCACCACCCAAACACTGCAGAAGTACTCTGCAAACATACGTTTATCATATTTACCTGCCATGGATCGTACAGATCCCGAAATAATGGCTACCAAGTTTATAAACAACACTGTTGTCGGTGGAATGAAC…
PUT-165a-Persea_americana-7316	AT1G02730.1|AT1G02730.1|cslD	962-1176	15-658	214	82.79	2.7e-86	GGAATCGCGGTGGGCCATTCACCTCAATTTTTCTTCTGGTTTACTGCATCCTTCCTGCGATGTCGCTCTTCACTGGGCAATTCATAGTACAATCACTAAGTGTAACATTCCTTATCTTCTTGCTGTCAATCACAATTACCTTGTGCTTGCTTTCCGTTCTTGAGATCAAGTGGTCTGGTATTACATTACACGACTGGTGGCGAAATGAGCAGTTCTGGCTCATCGGTGGAACCAGCGCCCATCCAGCTGCTGTCTTGCAAGGACTGCTGAAGGTGATTGCAGGTGTCGACATCTCGTTCACCTTGACATCCAAGTCTGCAGTGGATGAAAATGATGATGAATTTGCAGAGCTTTATGTGGTGAAGTGGAGCTTTTTGATGGTGCCTCCAATTACAATCA…
PUT-165a-Persea_americana-8877	AT4G18780.1|AT4G18780.1|cesA	846-986	2-424	140	74.47	1.1e-50	TGGATTTATGAAGATGGGTGGAGGTATAAACCCCAATTTCAAAGTAACAGCAAAAGCTTCTGATGATTCGGAGTTTGGTGAGCTCTATGTTACCAAATGGACAACACTTTTGATCCCTCCAACAACTCTGCTGGTTGTCAATTTGGTGGGGGTTGTTGCTGGATTCTCTGACGCGTTGAATGGTGGCTATGAAGCTTGGGGTTCCGTTTTTGGGAAGGTCTTTTTTGCAATTTGGGTGATCCTTCATCTATATCCGTTCCTCAAGGGTCTCATGGGGAGGCAGAACCGCACTCCAACAATGGTTGTCCTCTGGTCCATCCTGTTGGCGTCTGTATTCTCACTCCTTTGGATTCAGATCAATCCATTCTTGAGCGACACTGATGGTTCTGCTAGTAGACA…
PUT-165a-Persea_americana-1711146	AT4G18780.1|AT4G18780.1|cesA	638-931	12-893	293	89.46	1.7e-133	CGCGTGTGGGGGAGAATGGGGGTGTACCTGAGTCTGTAAATCCATCAACCCTGATTAAGGAAGCAATCCATGTCATTAGCTGTGGGTATGAGGAAAAAACTGAATGGGGAAAAGAGATTGGCTGGATATATGGGTCTGTAACAGAGGATATTTTGACTGGTTTTAAGATGCACTGCCGTGGGTGGAGATCAATTTATTGCATGCCCCTAAGGCCAGCATTCAAAGGATCAGCACCTATCAACCTCTCTGACCGGCTGCACCAGGTTCTTCGATGGGCTCTTGGATCAGTAGAGATCTTCCTTAGCAGACACTGTCCCCTGTGGTATGGTTTTGGGGCTGGCCGCCTAAAATGGCTACAAAGACTGGCATATATAAACACCATAGTGTACCCATTCACAT…
PUT-165a-Persea_americana-1238	AT4G24000.1|AT4G24000.1|cslG	441-659	2-659	218	39.55	1.7e-42	AGGGTTCCACATGCATTGTAAAGGTTGGAAGTCCATCTACTATGACCCTCTGCGGCCACAGTTCTTGGGTAGCTCCCCCATCAATCTGAATGACATTTTGGTTCAGTGGAAGCGATGGTCATCGGGTTTACTTGAAGTCGCCTTCTCTCGGTTTTGTCCTCTCACCTATGGGATCATCTCCAGGAATCCCATTCTTCATACCCTATGCTATGGATATGTTGCTTTCTTGCCGCTTTATTCAATTTTTGCCCTGTGTTATGCTACTGTCCCACCACTGTGTCTCTTGAATGGCATCTCCTTATATCCCAAGGTTTCAGACACATGGTTTCCCGTCTTTCCTGCCATCTTCGTATCATCCTTATGTCAACATCTATTTGAAGTCCTCTGCACTGGAGGATC…
PUT-165a-Persea_americana-3297	AT4G31590.1|AT4G31590.1|cslC	313-489	8-538	176	90.4	4.5e-85	TGTGGGTGACTATGTTAAGGATTATGAATTTGTTGCAATCTTTGATGCAGATTTCCAACCGAACCCAGATTTTCTTAAGCAGACAGTTCCACATTTTAAGGATAATCCTGAGTTGGGGTTGGTTCAGGCTCGGTGGTCTTTCGTGAACAATGATGAGAACTTGTTAACTCGCCTCCAAAACATCAATCTCTGCTTCCACTTTGAGGTGGAGCAGCAGGTGAATGGTGTCTTCTTGAACTTCTTTGGTTTTAATGGGACTGCTGGCGTTTGGAGAATCAAAGCTCTAGAGGAATCTGGAGGGTGGCTTGAGAGAACGACTGTAGAGGATATGGATATTGCAGTTCGTGCCCATCTCAATGGGTGGAAATTCATCTTCCTCAATGATGTTCAGGTCCTTTG…
PUT-165a-Persea_americana-1843	AT4G32410.1|AT4G32410.1|cesA	520-711	3-579	191	79.69	9.5e-81	CTCGACTTGTTTATGTTTCTCGTGAGAAACGACCAGGCTTCCAACATCATAAGAAGGCCGGAGCAATGAATGCACTGATCCGAGTGTCAGCTGTCCTAACCAATGGCGCATATCTTCTGAATGTCGACTGTGATCATTACTTCAACAACAGCAAAGCTCTTCGGGAAGCAATGTGTNTCATGATGGATCCAGCCTTGGGAAGGAAAACATGTTATGTGCAGTTCCCTCAGAGATTTGATGGCATTGATCTGCACGAACGATATGCCAATCGTAATATTGGCTTTTTCGATATCAACTTGAAAGGTCTGGACGGCATCCAGGGACCAGTATACGTGGGAACGGGATGTCGTTTTAACAGGCAAGCTTTATATGGGTATGATCCAGTCTTGACCGAGGCCG…
PUT-165a-Persea_americana-7315	AT5G03760.1|AT5G03760.1|cslA	169-498	3-993	329	83.08	3.8e-160	GAAACGGGTACAAAGCGGGTGCTCTGAAAGAAGGCATGAAGCACAGCTACGTCAAGCACTGCGATTATGTTGCCATCTTCGACGCGGATTTCCAACCCGAACCCGATTTCCTCTGGCGGACTATCCCCTTCCTCCTCCACAATCCTGAGATTGCCCTCGTCCAAGCTCGTTGGAAATTCGTGAATGCAGATGAGTGTCTGATGACAAGGATGCAGGAGATGTCCCTGGACTACCATTTCAAGGTGGAGCAAGAAGTGGGCTCAGCCACCTATGCTTTCTTCGGTTTTAACGGGACTGCTGGGGTGTGGAGAATTTCTGCCCTGAATGAGGCCGGAGGGTGGAAAGACCGCACCACAGTCGAGGACATGGACTTGGCGGTGCGCGCGAGCCTCAAAGGAT…
PUT-165a-Persea_americana-3711141	os_29053|LOC_Os05g08370.1|cesA	749-1077	3-986	328	92.4	3.9e-159	TCCATGTCATCAGCTGCGGTTATGAGGACAAGACCGAGTGGGGGAAAGAGATAGGGTGGATTTACGGTTCTGTGACAGAAGATATTCTGACTGGGTTTAAAATGCATGCCCGAGGATGGATATCAATTTATTGCATGCCTCCCCGCCCTGCATTTAAAGGATCTGCACCTATAAATCTTTCTGATCGTCTGAACCAAGTTCTTCGATGGGCTTTGGGATCTATTGAGATCCTGCTGAGTAGACATTGCCCCATTTGGTATGGTTACAATGGAAGGTTGAGGTTGTTGGAGAGGCTGGCTTACATCAACACCATAGTCTATCCCATCACCTCCATTCCTCTGATTGCCTATTGTATTCTTCCCGCAATCTGCCTTCTCACAGGAAAATTCATTATACCTG…
PUT-165a-Persea_americana-897	os_40304|LOC_Os07g10770.1|cesA	937-1082	3-440	145	96.58	3.4e-70	ATCTCTTTGCTGTTTTCCAAGGTCTGCTCAAAGTTCTCGCTGGCATCGACACTAATTTCACTGTCACATCCAAGGCATCGGACGAAGGCGGTGATTTTGCTGAACTATACATGTTCAAATGGACGACCCTCCTGATACCTCCAACTACGCTACTCATTATCAACCTGGTTGGAGTTGTTGCTGGGATCTCTTATGCCATCAACAGTGGATACCAGTCATGGGGCCCTCTTTTCGGAAAGCTCTTTTTTGCCTTCTGGGTGATCGTCCATCTATATCCCTTCCTCAAGGGTTTGATGGGACGTCAGAACCGGACACCAACCATTGTGGTTGTATGGTCAATCCTTCTGGCCTCAATCTTCTCCTTACTATGGGTTCGGATTGATCCATTCACGACCCGTG…
PUT-165a-Persea_americana-805	os_40304|LOC_Os07g10770.1|cesA	826-1069	2-733	243	91.8	6.6e-118	AGGTTCTGTTGAAATTCTCCTCAGTCGCCATTGCCCTATATGGTATGGTTATGGTGGAAGGCTAAAATGGCTGGAGAGATTTGCATACATCAACACCACCATTTACCCAATCACTGCAATTCCTCTTCTTGCATATTGTACACTGCCAGCTGTCTGTCTACTCACGGGGAAGTTTATTATTCCACAGATTAGCAATATCGCTAGTATTTGGTTTATTTCTCTCTTTCTTTCGATCTTTGCCACGGGCATATTGGAGATGAGGTGGAGTGGTGTTGGGATTGATGAGTGGTGGAGGAATGAACAGTTCTGGGTTATTGGAGGTGTGTCGGCCCATCTTTTTGCAGTTTTCCAAGGCCTGCTGAAAGTCCTTGCTGGTATCGACACAAACTTCACAGTCAC…
PUT-165a-Persea_americana-596	os_52309|LOC_Os09g30130.1|cslE	332-471	2-421	139	59.29	4.7e-43	AGAGATTGGTTTTGTGCAGTATCCACAGAGATTCATGAACATCACCAAGAATGATTTTTATGCCAACTCCTTCAGAGTAATCAGCAAGGTGGAACTCAGTGGAATGGATGGTTATGGAGGGCCTCTGTACATTGGCAGCGGATGCTTTTTCAGGAGAGAGAGTCTATCTGGTAAAAAGTACATTAAAGGCTACAAGACAGACTGGAAGAAAAGGGCCCAGAGACATGGAAGTGAAACAGTGGATGAATTGGAAGAGAGAGGAAAGGTCTTGGCAAGTTGTAGCTATGAGTTGGGTACTCAATGGGGAAAAGAGATGGGTTTGAAGTATGGATGTTTAGTAGAAGATGTGACAACTGGCTTAGCAATTCACTCTAGAGGATGGAAGTCCATAAATGATGA…
PUT-165a-Persea_americana-7788	os_52309|LOC_Os09g30130.1|cslE	451-662	1-636	211	57.55	9.1e-67	TTAGCAATTCACTCTAGAGGATGGAAGTCCATTTATTTTGAGCCAACAAGAGATGCATTTATGGGTTTGGCTCCGACAACACTACTGCAATCACTTGGACAACACAAGAGATGGGTAGAGGGCCACCTTCATATCTTTTTCTCACGCCATTGTTCCTTCATACAAGGGCATGGGAAGATTAAGTTACCTCTTCAAATGGCTTATTGTATCTACAACTTGTGGGCTCTCAATGCCCTCCCCACCCTATATTATGTTGTTATTTCTCCCCTCTGCCTTCTTCATGCCATTCCCTTGTTTCCTGAGATAACGAGTCCATGGTTCATACCCTTCTGCTATGTTATCACAGCCAAATACACTTACAGCCTAGCAGAACACCTTTGGCATGGAGAGACACTTAAG…
PUT-165a-Persea_americana-10410	sm_2171|e_gw1.8.11.1|cesA	916-1076	1-483	160	84.47	6.6e-73	GATTGGTGGAGAAACGAACAGTTTTGGGTCATTGGAGGTGTTTCTGCTCATCTCTTTGCAGTTGTTCAGGGGCTCTTGAAGGTTCTTGCTGGTATTGATACCAATTTCACTGTGACATCTAAGGCTGGGGATGATGATGATTTCTCAGAGTTATATGCATTTAAGTGGACCACATTGCTTATTCCTCCAACTACACTGCTGATAATAAACCTTATCGGTGTAGTTGCAGGCGTGTCAAATGCCATAAATAATGGATATGAATCATGGGGACCTTTGTTCGGGAAGCTCTTTTTCGCCTTCTGGGTGATTGTCCACCTCTATCCTTTCCTCAAAGGTCTGTTGGGCAGGCAAAACAGGACACCGACGATCATTATTGTCTGGTCAATTCTACTTGCATCA…
PUT-165a-Persea_americana-1711147	sm_2171|e_gw1.8.11.1|cesA	848-1061	1-642	213	79.44	6.4e-94	CTGGCATATATAAACACCATAGTGTACCCATTCACATCACTCCCCCTCGTTGCGTACTGCTCACTGCCTGCAATATGTCTTCTCACTGGAAAATTTATCATTCCTACGCTTTCAAACATTGCAAGTGTGTGGTTTCTCGGCCTCTTCATCTCCATTATCTTGACCAGTGTCTTGGAATTGCGATGGAGCGGTGTGGGCATTGAGGATTGGTGGCGTAATGAACAGTTCTGGGTGATAGGAGGTGTATCTGCCCATCTCTTTGCTGTATTTCAAGGATTCCTGAAGATGATTGCAGGTGTTGACACCAATTTCACAGTGACAGCAAAAGCTTCTGAAGATTCTGATTTTGGCGAGCTCTATATGATCAAGTGGACAACACTTTTGATCCCTCCAACAACT…
PUT-165a-Persea_americana-1482	sm_5174|e_gw1.0.20.1|cesA	900-1050	2-454	150	81.46	2.2e-64	CTTCGTCTCAATCATAGCCACATCAGTGCTTGAGCTCCGGTGGAGTGGGGTCAGCATCCAGGACTTGTGGCGCAATGAGCAATTTTGGGTGATTGGAGGGGTGTCTGCCCACCTCTTCGCCGTCTTCCAAGGCCTCCTCAAGGTGCTGGCAGGAGTCGACACAAACTTCACTGTAACAGCAAAGGCGGCCGATGATGCCGAATTCGGCGATCTCTACCTGTTCAAGTGGACCACCCTCCTCATCCCTCCCACCACATTGATCATAATCAACATGGTTGGGGTGGCGGCAGGCGTTGCTGATGCGGTCAACAACAGTTACAAATCATGGGGGCCCTTGTTTGGGAAGCTGTTTTTTGCCTTCTGGGTCATTTCTCACTTGTATCCTTTCCTCAAGGGATT…
PUT-157a-Saruma_henryi-2197	AT1G02730.1|AT1G02730.1|cslD	669-944	4-816	275	86.28	1.2e-123	GGCAATTCATTGGCTCTAAGAGAAGGCATGTGTTTCATGCTAGACAGAGGTGGTGATAGGATCTGTTATGTCCAATTCCCTCAGAGATTTGAAGGAATTGACCCGAACGATCGGTATGCCAATCACAATACCGTGTTCTTTGATGTTAGCATGAGGGCCCTAGATGGGTTGCAGGGTCCCATGTATGTTGGCACAGGCTGCATTTTTCGCAGAACTGCACTGTATGGATTTAGCCCCCCACGGGCGACTGAACACAGAGGTTGGTTTGGTAGACAGAAAATTAAGCTGTTACTGAGGAAACCCAAGCTGGCCAAGAAAGATTTGGATGAGGAAATGGCACTGAAGACTTTTGGGGAAGATGAGGATGGAGATATAGAGTCTTTGCTTCACCCCAAGAGG…
PUT-157a-Saruma_henryi-4541	AT2G24630.1|AT2G24630.1|cslC	275-527	5-868	252	78.47	2e-115	GGGTTTAATCAGAGCTGAGGTCAACAAGTGGAGCCAAAGAGGGGTCAATATTGTCTATCGGCACCGGTTGGTTAGAACTGGTTACAAAGCTGGGAATCTTAAATCGGCCATGAACTGTGACTATGTGAAAGGATATGAGTTTGTTGCAATCTTTGATGCTGATTTCCAACCAAATCCAGACTTCCTAAAGCAAACAGTTCCTCATTTTAAGGATAATCCTGAACTGGGCTTGGTTCAGGCTCGATGGGCATTTGTAAACAAGGACGAGAACTTGTTAACTCGCCTCCAAAATGTTAATTTGTGCTTCCATTTTGAGGTTGAGCAGCAGGTTAATGGGGTATTTTTGAACTTCTTTGGTTTTAATGGAACCGCCGGGGTATGGAGGATCAAAGCTTTGGA…
PUT-157a-Saruma_henryi-2931	AT5G05170.1|AT5G05170.1|cesA	895-1050	1-468	155	96.79	1e-81	ATGCGGTGGAGTGGTGTCGGCATCGACGAGTGGTGGAGAAATGAACAGTTTTGGGTCATTGGAGGTGTCTCAGCCCATCTCTTTGCCGTATTCCAGGGTCTCCTCAAAGTCCTCGCTGGTATTGATACCAACTTCACTGTCACCTCCAAGGCTTCAGATGAAGACGGTGACTTCACCGAGTTGTATCTCTTCAAGTGGACAACCCTTCTCATTCCACCCACCACTCTTCTCATAATCAATCTCGTGGGAGTGGTTGCCGGAATCTCTTATGCCATCAACAGTGGATACCAGTCATGGGGTCCCCTATTTGGAAAGCTCTTCTTTGCCTTTTGGGTGATCGTCCACCTTTATCCTTTCCTCAAGGGGCTGATGGGACGACAAAACCGAACCCCGACGATT…
PUT-157a-Saruma_henryi-4572	os_21595|LOC_Os03g62090.1|cesA	969-1093	1263-888	124	91.2	2.6e-53	CACAAGAAAAAGACAATCTCAATTTAAAAAGGCAAAAGTAATATTTCTGACATTGCACAAAAAGCCAATAAACATAGCATTCTGTTCCAGGAGCAGGACCTTGAACGGCAGCAATCAATCAAATGCTAATACCAATACCCGTACGCTCCAGCCCTTGGCATAACACAGCTAAAAACACCCACCCACCACCATCTTATTTCAGAAAATCCAAGCGTTTCAAAGGGATGGATGGATCCTTCCCGCTCATCCTACTACTACTACTACCCAGTTTACCTGCAAAAGAAAAGACCCTCCTCAAACAAGCCTCAGGTTTTTCCTTTTTATCTGATATTTTTGCTGGAGCAGCTTCTCAACCAAAAAGAACCAAGGAAAGCAGATTGAGAGAGAGATGAGAGTTGT…
PUT-157a-Saruma_henryi-1488	os_29053|LOC_Os05g08370.1|cesA	910-1077	832-332	167	89.29	3.8e-79	GGAACAATCACAAATGTGTTTATAGAGTAATGAAAACCAAGAATGTCTCTAAAGGTCCATAAAAATACACTTACAACAACATTCTAAGCACCCTTTCACAACAAAAAGATCCTTCACAACAAAAGAAATAAAATATTCTCATGAGAACTAGCAAATGAAAAATAAATAACATAATATGATAAGATCCAACTGTCCGAAATCTCCAATGCGTTGGACAGAATTTATGCTAACTGATTCTGAAATGGGCAGCCTCTTGCTTCTTAATCTATTTTGTTATTTACACAAGGAGAGAGGATATAATTTACCCTTTTATAATAAACAAACTTCTTGATTAGCAGTTGATACCACATTGACCTGCCGCCGCCTTTTGGGTGGATGAGGTGAAAGGATCAATCCGCA…
PUT-157a-Saruma_henryi-6277	os_29053|LOC_Os05g08370.1|cesA	803-1058	2-769	255	91.8	2.7e-128	GGCTCCCATCAATCTGTCAGACCGTCTGAACCAAGTGCTTAGGTGGGCCTTGGGATCGGTTGAGATTTTGTTGAGCAGGCATTGTCCCATATGGTATGGGTACAGTGGGAGGTTGAAGCTGTTGGAAAGGCTAGCCTACATCAACACTATAGTTTATCCTCTGACCTCCATTCCTCTTTTGGCGTACTGCATACTTCCAGCTGTTTGCCTCCTCACTGGAAAATTCATCATTCCCGAGATAAGCAACATTGCTAGCATGTGGTTCATTTTGCTCTTCGCATCCATTTTTGCGACCGGAATATTGGAGCTCAGGTGGAGTGGAGTTGGGATTGACGATTGGTGGAGGAATGAACAATTTTGGGTCATCGGCGGTACATCAGCCCATCTTTTTGCAGTGTT…
PUT-157a-Saruma_henryi-3533	os_29053|LOC_Os05g08370.1|cesA	406-665	3-782	259	94.23	2.9e-138	CTTCAGAGTTTGCAAGGAAGTGGGTACCCTTCTGTAAGAAGTATAATATCGAACCTAGAGCTCCCGAGTTCTATTTTGCCCAGAAAATTGATTACTTGAAGGACAAAATACAACCTTCCTTTGTAAAAGAGCGGAGAGCAATGAAAAGAGAATATGAAGAATTCAAAGTTCGAATCAATGCTCTCGTTTCCAAAGCTCAAAAAACCCCTGAGGAAGGCTGGACAATGCAAGATGGGACAGCCTGGCCTGGAAACAATCCTAGAGATCATCCTGGAATGATCCAGGTGTTCTTAGGCCACAGTGGAGGACTTGATGCTGATGGCAATGAGCTACCTAGACTTGTTTATGTTTCCCGTGAGAAACGCCCCGGCTTCCAACACCATAAGAAAGCCGGAGCGA…
PUT-157a-Saruma_henryi-2220	os_52309|LOC_Os09g30130.1|cslE	22-180	56-529	158	47.24	2e-34	GGAGAAGATGGAAGCTCCTCTCTCTCAAGTCCGAGTACAGCAGCCGCGAGCAACCATCAACAGACTACACGCTTTTGTACACGCTTCTGCTTTACTCGCCTTGCTCTACTACCGTGCTACAACAATCTTGGGCCTCCCGCCGGCGGTCACACTCGCGCGGGCCCTCGTCTCTGCCTCCGAAACTTTATTTGCCCTTTTGTGGCTCCTCGGCCAGGCCTACCGTTGGAGGCCCGTGATCCGGAAGGTGTTCCGGAGAGGCTGCCACCGGACGGGGAGCTGCCGGAAATCGACGTGTTCATATGCACTGCTGACCCAGAGAAGGAGTCGCCGGTTGATGTGATGAACACTGTTATATCGGCCATGGCGTTGGACTACCCGCCGGAGAAGTTGGCGGTGTAT…
PUT-175a-Pinus_contorta-9596	AT1G55850.1|AT1G55850.1|cslE	551-724	5-526	173	39.08	1.3e-35	GGGAAGTTCATGTTTCTTTATCTTTTCGTCCTTAGCAGTATCCGGATATGGGTACAGTCTGATTGAGTTTATATGGATCGGGGGCTCGTTTAAAAGTTGGTGGAACGAACAGAGAATGTGGTTGATTAAAGGCGTGTCAGCCTATCTCTATGCTTTAATCGAAGTCGCTGGCAAGATGTTTGGTGTATCAGAAGTAGGCTTCGAGGTCACGAGCAAAGTAGTGGATAGTGAAGCAGTCAAAAGATACGAGGCCGAAATATTTGAGTTTGGCGTGACATCTGCTCTGTTTATTCCACCAGCAACTTTGGCCGTTATAAACCTGATATCGTTGGTCAGTGGATTAGCAGGAATCCTGCGAGAAGGGTATTCGACTTTTGATAGTATGGTTTTGCAGTTACT…
PUT-175a-Pinus_contorta-13100	AT5G03760.1|AT5G03760.1|cslA	150-534	5-1156	384	81.3	7.4e-196	GGGGTGCCAGAGATGGGCTAGCAAGGGAATAAACATCAAATATGAGATCAGAGACAACAGGAATGGTTACAAGGCGGGTGCTCTGAAAGAAGGAATGAAACGCAGCTATGTGAAGGACTGTGACTATGTAGCCATCTTCGATGCAGATTTCCAGCCAGAACCAGACTACCTATGGCGAACGGTTCCATTCCTGGTGCACAACCCTGAACTGGCTCTTGTTCAGGCCCGTTGGAAATTCGTGAATTCGGATGAATGCTTGATGACAAGAATGCAGGAGATGTCCTTGGATTATCATTTCACTGTCGAACAAGAAGTGGGCTCTTCTACTCACGCCTTCTTTGGGTTCAACGGAACTGCTGGAGTTTGGCGAATCAATGCTCTAAATGAAGCTGGTGGCTG…
PUT-175a-Pinus_contorta-8111	AT5G16910.1|AT5G16910.1|cslD	848-1146	4-900	298	88.96	1.2e-145	GGGGATGTTGTCACTGGATATCGTATGCATATTAAGGGTTGGAGGTCTATTTACTGTGTAACGAAGAGGGATGCTTTCAGGGGCACAGCTCCGATTAATCTGACAGACAGATTGCATCAGGTTCTTCGATGGGCGACAGGTTCTGTGGAAATATTTTTCTCACGTAATAATGCACTTCTTGGAAGCTCCCGTTTGAAATTCCTACAGCGAGTAGCATATCTCAATGTTGGCATTTATCCTTTCACTTCCGTATTCCTTATTGTGTACTGCTTCCTTCCAGCACTGTCTCTTTTCTCTGGGCAATTTATTGTGCAGACACTCAGTGTCACTTTTTTGGTATATCTTCTTACTATTACGGTAACTCTTTCTCTGCTCGCAATTCTAGAGATTAAGTGGTCT…
PUT-165a-Liriodendron_tulipifera-1794	AT1G02730.1|AT1G02730.1|cslD	914-1132	1-657	218	84.09	5.2e-86	ATCAATCTAACAGATCGGCTGCACCAAGTCCTCCGATGGGCGACTGGGTCTGTTGAGATTTTCTTCTCCCGGAACAATGCACTCTTTGCCAGCCACCGGATGAAATTTCTGCAAAGGGTGGCCTACTTCAATGTCGGGATATACCCATTTACGTCGATCTTCCTACTAGTCTACTGCATTCTACCCGCTGTCTCTCTCTTCACGGGGCAGTTCATAGTACAGTCGCTCAGTGTGACGTTTCTCACCTTCTTGCTGGTAATCACAGTCACCTTATGCTTGCTTGCCATCCTTGAGATAAGGTGGTCCGGGATCACATTGCATGATTGGTGGCGAAATGAGCAATTCTGGCTGATTGGTGGGACCAGCGCCCATCCCACTGCTGTCTTGCAAGGACTGTTG…
PUT-165a-Liriodendron_tulipifera-14061	AT2G32540.1|AT2G32540.1|cslB	10-120	28-360	110	57.66	2.4e-29	CCACCAATGGCCAACCTTCTCTCTCTCCCTCTCCATGAGAAGATCCCTCGTCGGAATACTCTATCAAGAGCACTGAATCTGCTCATCCTCTTCCTCTTCCTCTCTCTCCTCTTTTACAGGGTCCGGCACCTTGGCAGCCATGGACCCGTTTGGCTCATCGCTTTCGTTTGTGAGTCATGGTTCACCTTCATTTGGGTCTTGAACACAAACATTAGATGGAACCCCGTCTATCAGAAAACGTATCCGGATCGGCTTTTAGAGAGGGTCCAAGACCTTCCTCCGGTAGACATGTTTGTCACTACGGCGNACCCTTTACTGGAACCGCCGATCATGACTGTAAACACCGGTCTCTCATTATTG
PUT-165a-Liriodendron_tulipifera-7413	os_29053|LOC_Os05g08370.1|cesA	735-874	1-420	139	93.57	5.4e-66	CCGCAGTCCACTAATCCAGCATCACTGCTGAAAGAAGCCATCCATGTCATCAGCTGCGGTTATGAGGATAAGACTGAGTGGGGAAAAGAGATTGGGTGGATTTATGGTTCTGTGACAGAAGATATTCTTACTGGTTTTAAAATGCATGCTCGGGGGTGGATATCAATTTACTGCATGCCTTCGCGCCCTGCATTCAAGGGATCTGCTCCAATCAATCTTTCTGATCGTTTGAATCAAGTCCTTCGATGGGCTTTGGGATCAATTGAGATCTTGCTGAGCAGGCATTGCCCCATTTGGTATGGTTACAGCGGAAGGTTGAAGCTGTTGGAGAGGCTTGCTTACATCAACACTATAGTTTATCCTCTCACCTCCATCCCACTGCTTGCATACTGCACGCTT…
PUT-165a-Liriodendron_tulipifera-12759	os_29053|LOC_Os05g08370.1|cesA	583-766	1-560	183	85.11	2.1e-75	AAGAAAACGTGCTAATTGTTCAGTTCCCTCAGCGATTTGACGGCATTGATCTACATGATCGTTATGCCAAACGTAACATTGTCTTTTTCGATATCAACTTGAAAGGCCTGGACGGCATCCAGGCTCCAGTGTACGTGGGTACAGGATGTTGTTTCAACAGGCAAGCATTGTATGGGTACGATCCGGTCCTAACTGAGGCTGACCTGGAACCCAACATCATTGTCAAGAGCTGTTGTGGTTCGAGAAAGAAGGGAAGGAACGGGAACAAGAAATATATTGATAAAAAGCGGGCAATGAGAAGAACTGAATCCACTGTTCCCATCTTCAATATGGAAGACATTGAGGAGGGGGTCGAAGGCTTTGAGGATGAGAGGTCGCTGCTTATGTCTCAGAAAAGTC…
PUT-165a-Liriodendron_tulipifera-13816	os_40304|LOC_Os07g10770.1|cesA	887-988	144-449	101	75.49	2e-37	GCTTAAAGGGTGACTTGAATTTTTCTTCTTCACTTACTATGCTGACCCCTGACACGTTGGCAAGCTGGTCAAGGTTTCTCTGAACCCATGGAGACTATTCTGAAGCCTTAGGCATCCCGGTGTTGCTTGAAGCCTCTCCTATGCAGATTAGCAACTATGCTAGCATCATCTTCATGGCGCTCTTCATGTCCATTGCTGCTACTGGTATTCTAGAGATGCAGTGGGGAGGCGTTGGGATAGATGACTGGTGGAGAAATGAGCAATTTTGGGTGATTGGCGGTGTCTCCTCGCATCTCTTTGCTCTCTTCCAGGGTCTTCTCAAGGTTTTCGCGGGAGTCAATACCAACTTCACTGTCACATCCAAAGGAGGAGATGATAATGGAGGGTTCGCTGAGCTTT…
PUT-165a-Liriodendron_tulipifera-12936	os_40304|LOC_Os07g10770.1|cesA	879-1068	179-748	189	73.68	7.9e-70	AGGTCACCCTGTGGGCTGATGAAAATCACTCCTGCACCTGCCCCTGTAGTCCTCGCAGCTCCATCGAAATATATCTGCCATGGTTCAGCAGGCTTGACCAGGAATACGTGTTGGTCTGACAAATTATCTGATATTTCCTCTTCCTCAGAGGTTGGATGTGCGGCTAAGAAATCAGCCACTGCCTGCTCGTTGACTGCCTTCGAAGATTAGCAACTATGCTAGCATCATCTTCATGGCGCTCTTCATGTCCATTGCTGCTACTGGTATTCTAGAGATGCAGTGGGGAGGCGTTGGGATAGATGACTGGTGGAGAAATGAGCAATTTTGGGTGATTGGCGGTGTCTCCTCGCATCTCTTTGCTCTCTTCCAGGGTCTTCTCAAGGTTTTCGCGGGAGTCAG…
PUT-165a-Liriodendron_tulipifera-13511	os_40304|LOC_Os07g10770.1|cesA	882-1082	3-602	200	55.72	1.5e-56	GGAAATTCATCCTTCCGGCGGTTAGTAATCTCACAAACTTCTGGCTTCCGGTTCTCTTCCTCTCGTTCATAGCAACCTGGTTTCTTGAAATAAGGTGGAGCAAGGTTCAGAACGAAGAACGGTGGAGGAATCAGCAGTTTTGGGTCATTGCTGGAGTTTCTTCCCATCTATTTGCTGTTTTTCAAGGGCTGATCAAAGCTGTGTTAGGTATGAATACGACTACCACTGTCATCACCAAGAAATTTCACAATGATGAATTTGTGGAGCTGTATGCGTTCAAATGGACATCGCTACTGATCGTCCCAACAACATTAATCCTCGTCAATGTATGGGCCATGGTTGCTGGCACTTATTTTGCTTTCAGCAGTGGTTACGGGACCCTGGGGCTGCTTTTTGCTA…
PUT-165a-Liriodendron_tulipifera-782	os_40304|LOC_Os07g10770.1|cesA	815-1018	3-614	203	94.12	2.8e-98	CAGATCGTCTGAACCAAGTGCTTCGATGGGCTTTGGGCTCTGTTGAAATTCTTCTCAGTCGGCATTGCCCTATATGGTACGGTTACGGTGGAAGGTTGAAATGGCTGGAGAGATTTGCATACATCAACACCACCATTTACCCAATTACTGCAATTCCTCTTCTTGCATATTGTACATTGCCAGCTGTCTGTCTACTCACTGGGAAGTTCATTATTCCACAGATCAGCAACTTCGCCAGTATCTGGTTCATTTCTCTCTTCCTTTCCATCTTTGCCACTGGCATATTGGAGATGAGGTGGAGCGGAGTTGGGATTGATGAGTGGTGGAGGAATGAACAGTTTTGGGTCATCGGAGGCGTGTCAGCCCATCTCTTCGCTGTTTTCCAAGGCTTGCTGAAAG…
PUT-165a-Liriodendron_tulipifera-11518	os_40304|LOC_Os07g10770.1|cesA	459-669	3-636	210	90.05	2e-98	GAGAATATGAAGAGTTTAAAGTTCGCGTCAATGGGCTTGTTGCTAAGGCACAGAAAGTTCCTGACGAGGGATGGATCATGCAAGATGGCACACCATGGCCTGGAAATAACACTAGAGATCATCCGGGAATGATTCAGGTCTTTTTGGGCCACAGTGGTGGGCTCGACAGTGAAGGCAATGAGCTACCACGGTTAGTCTACGTTTCTCGTGAGAAACGCCCAGGCTTCCAACATCACAAGAAGGCTGGTGCAATGAATGCACTTGTCCGTGTATCAGCAGTCCTTACCAATGGATCCTACCTGCTGAATCTTGACTGTGATCACTACATAAACAATAGCAAGGCATTGCGGGAAGCAATGTGTTTCCTCATGGACCCAAACCTTGGCAAACATGTTTGTT…
PUT-165a-Liriodendron_tulipifera-14013	os_51759|LOC_Os09g25490.1|cesA	246-436	659-3	190	73.52	1.9e-43	AAGACCTTGTCCTTTAGATAATCAATCTTTTGAGCAAAATAAAACTCTGGCGCCCGTGGCTCAATATTGAATTTCTTGCAGAACGGGACCCATTTCCTTGCAAACTCAGATGTTTCCGATAATGCTTCAAATGTCAGCATGGCAGCACCATCATCCGAAACATAGCATGACACTTTGTCAACAGGGTAGTCCACAGCAAGAATGGAAAGAACTGTGTTTGCTGTGACCAGCGGGGGTTCCTTTAGTGGATCTACCGTACTCACGAATATATCGACCGAAGAGAGTAGAGAAGGCCGCCCTTCCTTCTCATACCTGAATGGACCAATAGTTAGAGCAGTAGTTCAATCAAACTGGACAAGTATGTAAAACACAAACACTTAAATTGGAAACACTGACCTC…
PUT-165a-Liriodendron_tulipifera-4243	os_54948|LOC_Os10g20090.1|cslH	394-602	64-693	208	51.18	6.4e-50	GATTGTAAAGGGACTAAACTCTCAATTTTCAATTCAATCAATGGTAAATTACTTGAAAATGCATTGGATAAAGGATTTGGCAACTCAACGAAATTCTCAAAATCAGTTGCTTCAATAATGTCCGGAAAATATGAAGAATCATCTAGTCCGTCCGATATTTCGTCAACTCTTGAGGCCGCCAAGGAGGTTGCAGATTGTGAGTACGAGTTCAACACTCGCTGGGGTAAACAGGTGGGTTGGGTGTACGGGTCTACGACCGAGGACGTCCTCACGGGTATGAAGATCCACTCTATGGGCTGGGGTTCGGTCTATTGTACGCCGGAGCCACCAGCATTTCTTGGGTGCGCACCCATGGGTGGGCCCGCTACCCTGTCGCAGATGAAAAGGTGGGTCACGGGC…
PUT-165a-Nuphar_advena-7134	AT1G02730.1|AT1G02730.1|cslD	992-1182	2-574	190	81.25	7.6e-75	CACCTTTCTTGTCTATCTTCTTCTCATAACTGTTACACTCTGCCTCCTGGCAATTCTTGAGATAAAGTGGTCTGGGATCACCCTTCATGACTGGTGGAGAAATGAGCAGTTCTGGTTGATTGGTGGAACCAGTGCTCACCCTGCTGCAGTCTTGCAAGGTCTGCTTAAGGTGATTGCTGGTGTGGATATATCATTCACACTGACTTCAAAATCTGCAGCAGACGATTGCGAGGATGAATTTGCAGAGCTCTATGTGGTGAAGTGGAGCTTCTTGATGGTTCCTCCTATCACCATCATGATGGTCAACATGATTGCCATAGCCGTCGGTGCAGCAAGGACAATGTACAGTGAGTACCCACAGTGGAGTAAGCTTCTTGGTGGCGTGTTCTTCAGTTCATG…
PUT-165a-Nuphar_advena-10555	AT5G03760.1|AT5G03760.1|cslA	193-396	4-615	203	84.31	8.3e-107	GTCATCTTTGACGCCGATTTCCAACCGGAACCCAATTTCTTATGGAAAACCATTCCTTTTCTCATGCACAACCCAGAGATTGCTCTCGTTCAGGCTCGATGGAAATTTGTGAATGCCGACGAGTGCCTCATGACAAGGATGCAGGAGATGTCATTGGACTACCATTTCACAGTGGAGCAAGAAGTGGGATCTTCTACTTATGCCTTCTTTGGTTTCAATGGAACGGCTGGGGTGTGGAGGATTTCTGCGATTAACGAGGCAGGTGGCTGGAAGGATCGGACCACTGTGGAGGACATGGATCTTGCGGTTCGGGCTAGCCTCAAGGGCTGGAAATTCGTATACGTCGGTGACCTCATGGTGAAGAATGAACTGCCTAGCACATTCAAGGCATACCGCTAC…
PUT-165a-Nuphar_advena-2714250	os_25268|LOC_Os04g35020.1|cslH	584-760	25-525	176	38.2	4.3e-18	TCACAGATATATGAACCACGTCGGTTGCCGGTCGCAATTTTCATCATCCACAATCTATATACCCTCACTGAATACCGCATTTGCCGCCTCTCACTGAGGGAATGGTGGAACAATCAGAGAATGGAAAGGATAATAACTTTTACATCTTGGTTGTTCAGCCTATTCGGTGTGATCATGAAAGTTTTTGGCATTTCGGAGATGGAGTTTGTGGTGACACGGAAAGATGTGAAGCAAGACACCTCAAGAGAAGAAGACACAGGGAAATTTACGTTTGATTTGTTGCCTATTTTCCTTTCGGCAAATACACTGCTATTGGTGAACTTGGGGGCCATGATAGTAGGAGTAGCAAGTGTGATAGTTAAAGGAACTGTGATGCATGCCATAGAGTTGGTTTGTTGT…
PUT-165a-Nuphar_advena-2428	os_29053|LOC_Os05g08370.1|cesA	599-780	9-554	181	86.89	8.2e-80	CGAGCAGGCTTCACGATCGATATGCTAATCGCAACATTGTCTTCTTCGATATTAACTTGAAAGGGTTGGATGGCATCCAGGGTCCAGTTTATGTGGGAACAGGATGTTGTTTCAATAGGCAAGCTTTATATGGTTATGATCCAGTCTTAAGTGAAGCTGACTTGGAGCCAAACATTATTATCAAGAGTTGTTGTGGTGGATCAAGAAAGAAGAAGAATAAGAAGTACATCGATAAGAAGCGAGCGATGAAAAGAACTGAATCTACTGTTCCGATCTTCAACATGGAAGACATTGAAGAAGGGGTTGAAGGTTATGATGATGAAAAATCACTACTTATGTCCCAGAAGAGCTTGGAAAAGAGATTTGGTCAATCCCCCGTGTTTATTTCATCAACCTTTA…
PUT-165a-Nuphar_advena-7018	os_40304|LOC_Os07g10770.1|cesA	770-911	3-428	141	90.85	1.4e-70	CTGAGATTGGATGGATCTATGGGTCTGTCACTGAAGATATTCTTACAGGATTCAAGATGCATGCCCGTGGTTGGAAATCAATCTACTGCATGCCTCACCCTCCAGCTTTCAAAGGTTCTGCTCCCATTAATCTTTCAGATCGTCTGAACCAAGTGCTGCGGTGGGCTTTGGGTTCAGTAGAAATTCTTTTCAGTCGGCACTGCCCCATATGGTATGGATATGGAGGAAGATTAAAATGGCTGGAGAGATTTGCATATGTCAACACTACAATCTACCCTGTCACCGCAATTCCTCTTCTTGCTTATTGTACGCTACCAGCAGTGTGTCTCCTGACAGGAAAGTTCATTATTCCACAGATCAGTAATTTTGCAAGTATTTGGTTCATTGCCCTCTTCTTGT…
PUT-165a-Nuphar_advena-7977	os_40304|LOC_Os07g10770.1|cesA	683-1074	2-1178	391	93.37	6.1e-204	CAAGCATGTTGATTCAACAGTGCCTATCTTCAATCTTGAAGATATAGAAGAAGGGGTTGAAGGTGCTGGGTTTGATGATGAGAAGACGCTACTCATGTCCCAGATGAGCTTGGAGAAAAGGTTTGGCCAGTCGACTGTCTTTGTTGCATCCACATTAATGGAAAATGGGGGTGTACCACAGTCTGCAACTCCTGAGTCTCTTCTCAAGGAAGCTATTCATGTTATAAGCTGCGGCTATGAGGACAAGACAGAATGGGGAAGTGAGATTGGATGGATATACGGCTCAGTCACTGAAGATATCCTTACAGGATTCAAGATGCATGCTCGTGGTTGGAAGTCAATATACTGCATGCCTCACCGTCCAGCTTTCAAGGGTTCTGCTCCGATTAACCTTTCAGA…
PUT-165a-Nuphar_advena-2514246	os_54948|LOC_Os10g20090.1|cslH	437-748	3-917	311	41.72	5.5e-68	GTTGTACTTATGAGTCCAACACCTCTTGGGGTAGCAAGGTTGGCTGGTTGTATGGATCCACTGTGGAAGATGTGCTGACTGGGTTGAAGATTCATGCAATGGGATGGAAAACAGTTGGGTGCTGGCCAGAACCCCCTGCCTTCATGGGCTGTGCACCCTCAAGTGGGCCAGACTCCTTGGTCCAGCAGAAGAGATGGTCGACCGGTCTTCTCGAAATACTAATCAGTCACCGGAGTCCGGTGCGTGCCTTCCTAACAGAGAAGCTTGAGTTTAGGCAGTCCTTGGCTTACTTGAGTTTGTGCATCTGGTCACTCCGGTCTGTTCCTGAGTTCTGCTATTCCCTTCTGCCTGCCCTTTGCATCTTCACAGGCAACTCAATCTTTCCTGAGGCTTCACAGA…
PUT-165a-Nuphar_advena-7080	sm_19975|fgenesh1_pm.C_scaffold_36000006|cslD	795-1067	1-819	272	80.95	5.5e-117	GGAACTGCACCCATCAATCTTACTGATAGGCTTCACCAGGTCCTTCGATGGGCGACCGGATCCGTTGAGATCTTCTTCTCTCGGAACAATGCACTGTTCGCGAGTAGCAGAATGAAGTTCTTGCAGAGGGTGGCTTACTTCAATGTTGGCATCTATCCATTCACATCAATTTTTCTTCTTGTGTACTGCATCCTGCCTGCAGTTTCTCTGTTCACAGGACAATTCATAGTCCAGGCACTCAGTGTCACCTTTCTTGTCTATCTTCTTCTCATAACTGTTACACTCTGCCTCCTGGCAATTCTTGAGATAAAGTGGTCTGGGATCACCCTTCATGACTGGTGGAGAAATGAGCAGTTCTGGTTGATTGGTGGAACCAGTGCTCACCCTGCTGCAGTTTTG…
PUT-165a-Nuphar_advena-87	sm_6907|estExt_Genewise1.C_600296|cesA	934-1072	1-417	138	83.45	9.9e-60	CAAGGTTTGCTGAAGGTCCTCGCTGGAGTTGACACCAATTTTACTGTTACATCAAAGGCTGGTGATGATGAAGAGTTCTCAGAGCTCTACGCTTTCAAGTGGACCACGTTACTGATCCCTCCGACTACCCTGCTCATCATAAACTTGATTGGTGTTGTTGCCGGCATCTCAAATGCTATTAATAATGGATACGAGTCATGGGGACCACTGTTTGGCAAGCTCTTCTTTTCCTTCTGGGTGATTGTTCATCTCTACCCTTTCCTCAAAGGTTTACTTGGGCGCCAAAACCGGACGCCCACTATCATAATCGTGTGGTCCATTCTTCTTGCTTCCATATTCTCTCTCTTGTGAGTTCGGATAGACCCGTTCCTTGCTAAATCAAATGGACCTGTACTAGAA…
PUT-157a-Pinus_taeda-102182549	AT1G55850.1|AT1G55850.1|cslE	496-724	2-806	228	32.46	1.6e-29	GAGGTTTTGCCCATATATATATGGGATTCATCGAATACAAATAGCCCATTTAATGTGTTACAGTTACAGCCCGCTATGGTCTCTGTCTTCCATGCATAAACTTTGCTACGGATTAATTCCTGGTCTTTGCATGCTCCGTGGTATTTCATTATTTCCCATGGTATTTTTCTCAAATGCAGAACCTTTGCAAATCCTTTTTTATTTTGAGGAATCGTTTCACATTGTATTTTTGGCCTGTTAATTTTCATTACTAATTATTTATTTTTTGTTACGCGCAGTTATCTAGTTCATGTTTCTTTCTCTTCGCTGTTTTAGCAATATCTGCATATGGTTACAGTCTGTTTGAGTATATATGGATCGTGGGTTCGCTTAATCGTTGGTGGAACGAACAGAGAATGT…
PUT-157a-Pinus_taeda-2823	AT1G55850.1|AT1G55850.1|cslE	447-724	1-834	277	41.37	1.2e-55	GGCTTTGTTATACAGTGCAAAGGGTGGAGATCTATTTACTGCAATCCAAGACGAAGCGCATTTTTGGGGTGCGCTCCAAATAATTTAATTGATACACTAACACAGCATAAAAGGTGGGCTGTCGGTCACCTGCAATTGTTTGTGAGCAAGTTTTGCCCATATATATATGGGATTCATCGAATACAAATAGCCCAGCGAATGTGTTACAGTTGCTACCCGCTATGGTCTCTGTCTTCCATGCATAAACTTTGCTACGGATTAATTCCTGGTCTTTGCATGCTGCGTGGTATTTCATTATTTCCCAAGTTATCTAGTTCATGTTTCTTTCTCTTCGCTGTGTTAGCAATATCTGCATATGGTTACAGTCTGTTTGAGTATATATGGATCGTGGGTTCGCTT…
PUT-157a-Pinus_taeda-38482553	AT2G21770.1|AT2G21770.1|cesA	34-1086	43-2976	1052	61.34	0	CTTCACAGGTTGGAGCACTGTGTCATGGCTTCCAACGGGACTATGAACTCTCAAGTTTGTCAAGTTTGCGGGGATAACGTTGGGGTTGATGCAAACGGTGAGCCCTTCGTTGCCTGCCATGACTGTGGCTTTCCTGTTTGTCGTCCCTGCCAGCAGTACGAGAGAGACGAAGCAAGTCAGTGCTGCCTGCATTGCAAAGCTCCGTATCGGCGCTACGAAGGCGGCCCTGCTGATGAGGTTGAAGAGAACGGAGATCCCAACTTTGAAAAAGTAGAAGCAACTGACTATGAAGGGGAAGGCTATCGTGTTGATTCATTTAATGATAGTGAGATTAATAATGTTGAAACAAAGGATGGCAACAGCAAGGGCGTGGCATGGAAGGAAAGAGTTGAGAGCTGG…
PUT-157a-Pinus_taeda-44831	AT2G21770.1|AT2G21770.1|cesA	1-1086	159-3410	1085	11.06	0	TTCGCACCTTGAGGGTCATCGATGAATTTCTGTATATGGATCTGATCTGATAGAAATTCAGTGTCTGAATCTTGTCTTTTTGGATCACAGGGGCGAAGCTTTCATGCAGGACTTTTTAGCTTAAATTTTTTGAATTTGGCAGAGAATTGAACTTAACAATGGAAGCCAGCGCCGGCTTGGTTGCCGGTTCTCATAACAGAAACGAGTTCGTGGTCATCCATGGACATGAGGAGCCGAAGCCTTTGAACACGTTGAGTGGCCACGTCTGCCAGATTTGTGGCGAGGACGTCGGGCTTAACACGGACGGCGAGCTGTTCGTTGCCTGTAATGAGTGCGGGTTTCCTGTCTGTCGGCCGTGCTATGAGTATGAGAGACGAGAAGGAAATCAGTCGTGCCCGC…
PUT-157a-Pinus_taeda-49300	AT2G21770.1|AT2G21770.1|cesA	1-1086	58-3228	1085	64.29	0	GGAAAAAGCAACCATATAAAACTATTGCCATTCGCGCAGGAACAGGACGAAGAGATCATGGAGGCCAAGGCGGGACTTGTTGCAGGTTCCTATAAGCGGAACGAGCTTATGGTAGTCCCTGGACACGATGGGCCCAAGCCCATCAGGCGATCCACCCTCCAGGATTGCCAAGTCTGCGGAGATAAAATCGGCCACAACCCCAATGGGGAACTATTCGTGGCCTGCAACGAGTGTGGATTCCCTGTGTGTCGTCCCTGTTATGAGTACGAGAGAAAGGATGGGAACCGGTGCTGCCCTCAGTGCAAGACTCGGTACAGGCGTCACAAAGGGAGTCCCCGGGTTGAAGGCGATGATGAAGAAGATGGCATGGACGACTTAGAACAAGAATTCAACATGGAA…
PUT-157a-Pinus_taeda-72373	AT2G21770.1|AT2G21770.1|cesA	775-896	3-368	121	86.89	5.1e-47	GGGGAAAAGANNTTGGGTGGATATATGGTTCAGTCACAGAGGATATTTTGACTGGTTTCAAAATGCACTGCCATGGATGGCGTTCTATTTACTGTATCCCTTTAAGACCAGCATTCAAGGGATCTGCTCCAATTAATCTCTCAGATCGGCTCCATCAAGTGTTGCGTTGGGCTCTTGGATCAGTAGAAATTTTCCTGAGTAAGCATTGCCCCATTTGGTATGGATATGGAGGCGGGTTGAAATGGCTGGAAAGACTGTCTTATATAAACGCAACTGTGTATCCATTGACATCCTTACCCTTGTTAGCTTATTGTACCTTGCCTGCTGTATGTTTGCTCACTGGAAAATTTNNAATTCCAGAGATTAGCNNNNATGCNNGNTTNNNGNTT
PUT-157a-Pinus_taeda-33229	AT2G24630.1|AT2G24630.1|cslC	286-400	1-345	114	83.48	1.1e-42	AAAGGCGTCAACATTCTTTACCGGCATCGGTTGATTAGGACTGGTTATAAAGCTGGCAATCTGAAGGCTGCAATGAGTTGTGATTATGTCAAAGACTATGAGTTTGTTGCAATTTTTGATGCAGACTTCCAGCCAAACCCTGATTTCCTGAAACAGACTGTTCCACATTTCAAGGATAATCCTGAACTCGGCTTGGTCCAGGCTCGGTGGTCTTTTGTAAATAGAGATGAAAATTTGTTAACACGNNNGCAGNACATCAATCTTTCTTTCCACTTTGAGNNNNNNNAGCAGGTGAATGGAGTCTTTCTCAATTTCTTTGGANNCAACGGGACAGCTGGTGTCTGG
PUT-157a-Pinus_taeda-49355	AT4G18780.1|AT4G18780.1|cesA	632-742	1-333	110	85.59	8.8e-40	ATTACATCCACGCTTATGGAAAATGGTGGTGTTCCAGAGTCTGTAAACTCACCTGCTCTGATAAAGGAAGCCATTCACGTCATAAGCATCGGATACGAGGAGAAAACTGAATGGGGAAAGGAGATCGGATGGATATATGGTTCAGTGACAGAGGATATCCTGACAGGCTTCAAAATGCACTGCCGTGGTTGGCGANNGGTATACTGCATGCCTCCCAGGCCGGCATTCAAAGGATCAGCTCCTATTAATTTATCAGANNGTTTGCACCNNNTTCTTCGTTGGGCCTTGGGTTCCATAGAAATTTTCCTCAGTNNNCATTGTCCTCTCTGGTATGCCTATGGA
PUT-157a-Pinus_taeda-24993	AT4G18780.1|AT4G18780.1|cesA	719-834	3-350	115	79.31	1.7e-31	GTCTGCACCAATTCTTCGTTGGGCATTGGGNNNCTATTGAAATCTTATTCAGCAGGCACTGCCCGTTGTGGTATGGATTTGGAGCAGGCCGTCTCNNNGTGGCTGGAAAGACTGGCCTACACTAACACCATCGTCTATCCCCTCACGTCTCTTCCTCTGATTGCCTACTGTACTCTTCCTGCCATATGTCTTCTCACGGGAGAATTCATTATTCCTACGCTGAGTAATCTTGCAAGCATCTATTTCATGCTCCTCTTCATCTCCATTATCGTGACGGGCGTTCTGGAACTGNNNTGGAGTGGAGTGAGCATCGANNNNGGTGGAGGAACGAACAGTTTTGGGTGATTGGAG
PUT-157a-Pinus_taeda-38782553	AT4G18780.1|AT4G18780.1|cesA	643-763	1-363	120	83.47	1.1e-43	CCAGAGTCGACCAATCCAGCTTCACTCATCAAAGAAGCTATACATGTGATCAGCTGTGGCTACGAAGAGAAAACCGAATGGGGGAAAGAGGTCGGATGGATCTATGGTTCTGTGACAGAAGACATTCTAACAGGTTTCAAGATGCACTGCCGAGGGTGGCGCTCCATTTACTGCATGCCCAAGAGACCAGCATTCAAGGGGTCTGCTCCTATCAATCTATCAGATCGTCTGCACCAAGTTCTTCGTTGGGCATTGGGTTCTATTGAAATCTTATTCANNNNNCACTGCCCGTTGTGGTATGGATTTGGANNNNNNNGTCTCAAGNGGCTGGAAAGACTGGCATACACTAACACCATCGTCTAT
PUT-157a-Pinus_taeda-38782550	AT4G18780.1|AT4G18780.1|cesA	614-771	3-476	157	77.22	2.5e-52	AGCTTTTAGTCTCTCAGAGAAGCTTTGAGAAGTCGTTTGGCCAGTCCTCGGTGTTCATTGCGTCAACTCTCATGGACAATGGTGGTGTTCCAGAGTCGACCAATCCAGCTTCACTCATCAAAGAAGCTATACATGTGATCAGCTGTGGCTACGAAGAGAAAACCGAATGGGGGAAAGAGGTCGGATGGATCTATGGTTCTGTGACAGAAGACATTCTAACAGGTTTCAAGATGCACTGCCGAGGGTGGCGCTCCATTTACTGCATGCCCAAGNNACCAGCATTCAAGGGGTCTGCTCCTATCAATCTATCAGATCGTCTGCACCAAGTTCTTCGTTGGGCATTGGGTTCTATTGAAATCTTATTCNNNANNCACTNNNCGTTGTGGTATGGATTTGGAG…
PUT-157a-Pinus_taeda-56782555	AT4G23990.1|AT4G23990.1|cslG	344-731	1255-63	387	39.85	5.7e-73	GCTGGAATGGTCATGGAAGCGACCGAACAAACAGAAACTGCAACTGAAATAGAGAAAATGGTAATGGAAGCAGGTATTCTCCCTGCGTCCTTCCTCATAAGCATGGCCTCCAATATAGGATAACTAATTATCACTATGAAGCTGCACAAAACTAACTGCAAAATCATACACTCAAAGCCGAATACCCTTCTCGCAGTATTTGAACTAACCCACCCATCAGAGATATCAAGTTTATTACTGCCAAGGTTGCTGGTGGAATAAACAAACCGGATGCCACACCAAACTCAAAAATTTCCTCCTCATATCTTTTGGCCGCTTCACTATCCACTACTTTGTTCGTCACCTCAAAGCCTACCTCTGATACACCAATAAGCTTGCCAGCAATTTCAATCAAACCAA…
PUT-157a-Pinus_taeda-41692	AT4G39350.1|AT4G39350.1|cesA	623-829	622-2	206	72.86	4.3e-65	ATCCAAGAGCCCAACGCAAAACTTGGTGTAGACGATCTGAGAGATTAATTGGAGCAGACCCTTTGAATGCTGGCCTTGGAGGAATACAATAAATAGACCGCCATCCATGGCAATGCATTTTGAAGCCTGTCAATATATCCTCTGTAACCGAACCATAAATCCATCCAACCTCCTTTCCCCAGTCTGTTTTATCTTCATAGCCACAGCTAATAACATGAATGGCTTCTTTTAGAAGTGAAGCAGGACTAGCATTTTGTGGTACACCACCATTCTCAAGAAGAGTAGAGGCAACAAAGACAGGGGACTGTCCAAATTTCTTTTCCAATTTAATCTGAGATATGAATGCTAATTTTTCACTGTCAACTCCTTCTACTGCTTCTATGTCCTCTGAATTGAATA…
PUT-157a-Pinus_taeda-50536	AT5G03760.1|AT5G03760.1|cslA	70-534	9-1400	464	81.51	4.2e-208	TTCCTGGTGAACTGTTTGGGAAGAGGCCTGAGAAGAGATACAAATGGGAGCCTATAAGAGATGACATAGAGCTTGGAAACAGTGCATATCCAATGGTTCTGGTGCAGATTCCCATGTACAATGAAAAAGAGGTTTATCAGCTTTCCATTGGAGCAGCTTGTGGGCTTTCTTGGCCTTCAGACAGGATTATCATTCAAGTTCTTGATGATTCTACTGACCCAGCTATCAAGGAATTGGTAACAATGGAGTGCCAGAGATGGGCTAGCAAGGGAATAAACATCAAATATGAGATCAGAGACAACAGGAATGGTTACAAGGCGGGTGCTTTGAAAGAAGGAATGAAACGCAGCTATGTGAAGGACTGTGACTATGTAGCCATCTTCGATGCAGATTTCCAGC…
PUT-157a-Pinus_taeda-43272	AT5G05170.1|AT5G05170.1|cesA	667-790	14-386	123	77.42	3.8e-38	TGANNCGAGATTGAAACAAACTGACAACACGATTCCTATCTTCAATCTGGAAGATATAGAAGAAGGCGTTGAAGGTGCAGGATTTGATGATGAGAAATCTCTGCTCATGTCTCANAAGAGCTTAGAGAAAAGATTTGGTCAATCATCCGTATTTGTTGCATCCACCCTCATGGAGAATGGTGGTGTTCATCAGTCTGCTAGTCCTGCTGAATTATTAAAAAGAAGCTATCCATGTTATTANCTGTGGGTATGAAGACAAGACAGACTGGGGACGTGAGATTGGTTGGATTTATGGGTCANTGACGGGAGATATTTTAACTGGATTTAAAATGCATGCTCNTGGCTGGAGATNCAATTACTGNATGGCTCCTCNCCCTGCAATCAAA
PUT-157a-Pinus_taeda-42783	AT5G05170.1|AT5G05170.1|cesA	908-1045	2-415	137	84.06	5.7e-49	GAATGAGCAGTTCTGGGTGATTGGAGGTGTGTCTGCTCATCTCTTTGCAGTCATTCAAGGATTACTAAAGGTCCTTGCTGGCGTTGACACAAACTTCACTGTTACCTCAAAAGCTTCAGATGAAGGTGGTGATTTTGCAGAGTTGTATATAATCAAATGGACTGCTCTCCTTATCCCCCCAACCACTTTGCTTATAATTAACATTGTNNGTGTGGTGGCGGGCATCTCATATGCTATCAGTACCGGTTATAGANNATGGGGTNNNCTGTTTGGGAAACTCTTTTTTGCTTTTTGGGTGATTGTTCACCTTTATCCTTTCCTCAAGGNTTTGATGGGTCGCCAGAACCGCACTCCAACTATTGTTATTGTTTGGTCAATTCTTCTGGCATCTATTTTCTC…
PUT-157a-Pinus_taeda-36951	AT5G05170.1|AT5G05170.1|cesA	922-1066	1-435	144	83.45	1.1e-52	TTTGCAGTCGTCCAGGGGTTGCTGAAAGTCCTTGCCGGTATTGACACAAACTTCACTGTCACATCGAAAGCTTCAGATGAAGACGGAGATTTTGCAGAGTTGTATCTGTTCAAATGGACTGCCCTCTTGATCCCTCCAACCACTTTACTTGTTATAAACATTGTAGNTGTAGTGGCAGGTATCTCACAAGCTATCAGTAGTGGTTATGCAGCATGGGGTCCCCTGTTCGGAAAACTCTTTTTTGCGTTTTGGGTGATTGTCCATCTTTACCCTTTCCTGAAAGNNTTGATGGGACGACAGAACANGACACCCACAATTNNNNNNNNCTGGTCTGTTCTTCTCGCGTCTATCTTCTCTTTGCTCTGGGTCCGAATAGATCCCTTCACAACACAGATTAAA…
PUT-157a-Pinus_taeda-19121	AT5G05170.1|AT5G05170.1|cesA	891-1066	3-534	175	66.1	3.1e-47	CTGGCATACTATAAATGCCATGGAGCGGGGTTGGCATTGATGAATGGTGGAGGAATGAGCAGTTCTGGGTGATTGGAGGTGTGTCTGCTCATCTCTCTGCAGACATTCAANNATTACTAAACGTCCTTGCTGGCGTTGACACAAACTTCACTGATACCTCAAAAGCTTCAGATGAAGGTGGTGATGCTGCACNNGTTGAATATAACCAATTGGACTGCTCTNCTTATCCCCCCAACCACTTTTCTTATCATTAACATCCCCCGTGTCGTGCGCAAGACTTCTCATATGCTCTCNNTCACCAGATATTAATCATGGGGCCCCCTCTTAGAGAAACTCTTTAATGCTTTCTGAGCAATGGCCCACCTTTCTTCTCNNCTCAATGGTTTGATGGGTCGCCAG…
PUT-157a-Pinus_taeda-18176	AT5G16910.1|AT5G16910.1|cslD	223-488	5-786	265	77.07	6.7e-93	AGGGAGCCAAACTGGGGACTTTGATCATAATCGTTGGCTTTTTGAGACCAAGGGGACTTATGGGTACGGCAACGCCTTTTGGCCTCAAGAAGAGGCTTACGCCAACGGTGGGACTGATGGAATAGAAGGAAATATATCAGATATAACTGATAAACCATGGAAACCTCTGACGCGCAAGCTCAAAATTCCTGCTGCCGTTCTCAGCCCCTACAGGCTTCTTATCTTCCTGAGAATGGGTGTTCTGGCACTATTTCTCACTTGGCGAGTCAAGAACCCTAATACCGACGCATATTGGTTATGGGGCATGTCTATTGTATGTGAATTATGGTTTGCTTTCTCATGGCTACTGGATCAGTTGCCAAAATTGTGTCCTATTAATCGCTCCACTGATCTTGCTGT…
PUT-157a-Pinus_taeda-47595	AT5G16910.1|AT5G16910.1|cslD	854-1146	5-883	292	88.4	9.2e-117	CGGCCGGGTGCATATTAAGGGTTGGAGGTCTATTTACTGTGTAACGAAGAGGGATGCTTTCAGGGGCACAGCTCCGATTAATCTGACAGACAGATTGCATCAGGTTCTTCGATGGGCAACAGGTTCTGTGGAAATATTTTTCTCACGTAATAATGCACTTCTTGGAAGCTCCCGTTTGAAATTCCTACAGCGAGTAGCATATCTCAATGTTGGCATTTATCCTTTCACTTCCGTATTCCTTATTGTGTACTGCTTCCTTCCAGCACTGTCTCTTTTCTCTGGGCAATTTATTGTGCAGACACTCAGTGTCACTTTTTTGGTATATCTTCTTACTATTACGGTAACTCTTTCTCTCCTGGCAATTCTAGAGATTAAGTGGTCTGGTATTGAATTAGAAGA…
PUT-157a-Pinus_taeda-26520	AT5G16910.1|AT5G16910.1|cslD	850-1146	2-892	296	89.9	7.7e-120	GGTCACCGGATACCGGATGCACAACAGGGGATGGAAGTCTGTATATTGTGTGACCACGAGGGATGCTTTCAGAGGGACAGCTCCAATAAACTTGACAGACAGATTACACCAGGTCCTGAGATGGGCAACTGGCTCTGTGGAAATCTTTTTCTCTCGTAACAACGCATTGTTCGCAACCTCAAGAATGAAAATTCTACAGCGCGTAGCTTATCTGAATGTGGGGATCTATCCCTTCACATCTGTGTTCCTCATAGTGTACTGCTTCCTTCCAGCACTTTCCCTTTTCTCTGGTCAATTCATTGTGCAGACCCTCTCGATATCTTTCCTGGTATACCTTCTTATAATTACCATAACACTTGCTCTCCTAGCCGTTCTGGAGGTCAAGTGGTCTGGTATTGA…
PUT-157a-Pinus_taeda-17206	AT5G17420.1|AT5G17420.1|cesA	725-972	13-863	247	32.06	3.5e-16	TTGGACGAGCACGAAGATCTGTTGACAGGATTAGAGATGCACTGTCTGGGTTGGAGATCTATTTACTTCTGGCCTACTCGACCTGCATTTAAAGGGGTGGCACCTGCTATTGCTTTGGATCGTTTAGGACAAAGGAAGCGGATATCTTGTGGACTGGTCAGCGTTTTACTCTGTCGATCCTCGCCTCTGTTGTATGGTTTCCCAAGGCTCATGTTTTTGCAAAGAATCGCTTATCTTTATGATTGCATGTTTTATGCGGGAATTTCAGTGTTAGTAGTGTTGTATGCGATATTGCATGCTGCTTGTTTATTGTCTGCCAAATCACTTACTCCTAAGGTATGTTATTTCATGCTCATGTTTTAGCTCTTTGAGATTCACTGCACCACCATTGTCGGAGTT…
PUT-157a-Pinus_taeda-31293	AT5G64740.1|AT5G64740.1|cesA	519-659	3-425	140	82.98	6.6e-53	AACTACCTCGCTTGGTCTATGTTTCTAGAGAAAAGAGACCTGGATTCAATCATCATAAGAAAGCAGGCGCAATGAATTCTTTGGTTCGAGTCTCGGCTGTTCTTACAAATGCTCCTTATATGCTGAACTTGGATTGTGATCATTATATAAACAATAGTAAGGCAATTCGTGAATCCATGTGTTTCATGATGGATCCTACTGTTGGAAAGAAAGTCTGTTATGTGCAGTTTCCACAGAGATTTGATGGTATTGATAGGCACGATCGTTATGCCAATCGCAACGTGGTTTTCTTCGATATCAATATGAAAGNNTTGGATGGCATTCNNNGACCCATATATGTTGGTACTGGATGTGTTTTCAGNNNNCAAGCACTTTATGGATTTGATGCTCCTAAAGCTG…
PUT-157a-Pinus_taeda-9772	os_21258|LOC_Os03g59340.1|cesA	637-783	1-432	146	66.89	5.7e-34	GGTTATGAGCCTCCTCACAAAGNNAAGATCCATTTTTCAAGCTGTTGTGGACCTAGAAAGAAGAGCAGAAAATCAAACAAGAAGTACAACGACACAAAAAAATTAGACAGGCCAACTGATTCAACTGTCCCCATATTCAGTAGTCTGGAAGACATAGAAGGAGGTGTGGAAGGATTTGATGATGAAAAATCCCCGTTGGTGTTCCAAAAAAGCTTAGAGAAAAAATTTGGTCAATCCCTTGTCTTTGTGGCATCCACTCAAATGGAGAATGGCGGTGTGCCACAATCTGCAACTCCTGCTGATTTANNAAAAGAAGCAATCCATGNNNTCAGCTGTNNNNATGAAGACAAGTCAGANNNGGGAAAAGAGATTGNNNGGATATATGGTTCTGTGACAGAA…
PUT-157a-Pinus_taeda-9773	os_21258|LOC_Os03g59340.1|cesA	637-783	1-432	146	66.89	5.7e-34	GGTTATGAGCCTCCTCACAAAGNNAAGATCCATTTTTCAAGCTGTTGTGGACCTAGAAAGAAGAGCAGAAAATCAAACAAGAAGTACAACGACACAAAAAAATTAGACAGGCCAACTGATTCAACTGTCCCCATATTCAGTAGTCTGGAAGACATAGAAGGAGGTGTGGAAGGATTTGATGATGAAAAATCCCCGTTGGTGTTCCAAAAAAGCTTAGAGAAAAAATTTGGTCAATCCCTTGTCTTTGTGGCATCCACTCAAATGGAGAATGGCGGTGTGCCACAATCTGCAACTCCTGCTGATTTANNAAAAGAAGCAATCCATGNNNTCAGCTGTNNNNATGAAGACAAGTCAGANNNGGGAAAAGAGATTGNNNGGATATATGGTTCTGTGACAGAA…
PUT-157a-Pinus_taeda-18486	os_21258|LOC_Os03g59340.1|cesA	756-903	3-446	147	86.49	1.1e-55	ACAAGTCAGATTGGGGTAAAGAGATTGGTTGGATATATGGTTCTGTGACAGAAGATATTTTGACTGGCTTTAAAATGCATGCTCGTGGTTGGCGATCAATATACTGTATGCCTCCTCGCCCTGCATTCAAGGGATCTGCTCCAATTAATCTTTCTGATCGTCTGAACCAAGTTCTGCGATGGGCTTTGGGCTCTGTGGAAATTCTTCTTAGCAGGCATTGTCCAATTTGGTATGGTTATACTGGAAGGCTCAAATGGTTGGAGAGGCTGGCATATATAAACACCACCGTTTATCCTATCACTTCTATTCCTCTGCTTGCATATTGTACATTGCCGGCAATATGTCTTCTTACTGGGAAATTCATTANNNNNGAGATTAGCACTCTTGCAAGTTTATGGT…
PUT-157a-Pinus_taeda-55636	os_21258|LOC_Os03g59340.1|cesA	401-585	1-555	184	61.08	1.7e-44	GAAATTTTAGAATTTGTAAGGAAGTGGGTGTTATTTTGTAAAAAATATAGTATTGAGTTTAGGGGTTTAGAATTTTATTTTGTTTAGAAGATTGATTATTTGAAGGATAAAGTATAGTTTTTTTTTGTTAAAGAATGGAGAGTAATGAAGAGGGAATATGAAGAGTATAAGATTTGGATTAATGTTTTTGTGGTTAAAGTGTAAAAAGTGTTAGAAGAGGGATGGATTATGTAAGATGGAATTTTATGGTTAGGTAATAATATTTGAGATTATTTGGGGATGATTTAGGTATTTTTAGGTTATAGTGGGGGAGTTGATAATGATGGTAATGAATTGTTATGGTTAGTTTATGTATTTTGTGAAAAGAGGTTTGGTTTTTAATATTATAAGAAAGTTGGT…
PUT-157a-Pinus_taeda-69145	os_29053|LOC_Os05g08370.1|cesA	974-1077	2-313	103	68.27	3e-22	TGTCGTCCCTCCAACTACTTTGCTTGTGGTAAATTTTGTGGGTGTAGTAGCAGGTGTTTCCCAAGGTATTAATAGTGGTTATCAATTTGGGGTCCATTGTTTGGAAAACTTTTTTTCTCTCTGTGGGTGATTGGGCATCTTTATCCGCTTCGTNAAGGGATGAATGGGTGGCCAGAGGGGGACACCAAGNNGGGTTAGNGGTTGGTCAAGTCTNGTTGCGTCCATATTCTCCCCTGCTTTGGGTGAGGATAGATCCTTTCACAGCAAGCACAGGTCATGATCAAGCACACAGCAATGTGGTGTAAATTTCTAAAACCCCCCGGAAGTGTTCCTTAGCAGCAAATAAGCGAGGAACTAAAAACACATCTGAAGGGCCAAGAGATATCTCAAATTTGTTTG…
PUT-157a-Pinus_taeda-64707	os_29053|LOC_Os05g08370.1|cesA	256-503	746-3	247	85.48	1.2e-98	TGACCTAAGAATACCTGGATCATCCCCGGATGGTCTCGAGTGTTGTTGCCTGGCCATGGAGTTCCATCTTGCATGGTCCATCCCTCTTCTGGCACTTTNTGCGCTTTGGCCACAAGAGCATTAATCCGGATCTTGTACTCTTCATATTCCCTCTTCATTGCTCTCCGTTCTTTAACAAAGGAAGGCTGTACTTTATCCTTCAAATAATCAATCTTCTGGGCAAAGTAGAATTCTGGAGCCCTGGGCTCGATACTGTATTTTTTGCAAAATGGCACCCACTTCCTTGCGAATTCTGAAGTTTCTGAAAGGGTTTCAAAAGTCAACATTGCCGCTCCATCATCAGAAACATAGCATGAAACTTTATCGACAGGATAATCCACGGCAAGGATAGACAGAACA…
PUT-157a-Pinus_taeda-482549	os_29053|LOC_Os05g08370.1|cesA	581-1077	4-1500	496	82.2	1.4e-194	GTTCTTGGGAAGAAAACTTGCTATGTACAGTTTCCTCAGAGATTTGATGGCATTGATCGACACGATCGATATGCTAATCGTAACACTGTGTTCTTTGATATCACCTTGAGAGGTTTCGATGGTATCCAAGGGCCTGTTTATGTGGGTACAGGTTGTTGCTTTAATAGACAAGCACTCTATGGTTATGATCCTGTTCTCACTGAGAAGGATCTTGAACCAGCATGTTTTCTGAGATGTTGCTGGGGATCTAGAAAGAAGAGCAGAAAAGCAAACAAACGGTATGATGACGATAAGAAGAGAACCAAGCGAACTGAATCTACTATACCCATCTTTAGTTTGGAAGACATAGAAGAGGGTGTTGAAGGATTTGATGATGAGAAATCATTGCTCATGTCCCAA…
PUT-157a-Pinus_taeda-44887	os_40304|LOC_Os07g10770.1|cesA	690-809	12-365	119	76.67	8.8e-38	GAATCCCAGCTCCCGCCTACAATCTGGACGGGATTGAGGAAGGAGTAGANGGTTATGATGACGAAAGAGCATTGTTGATGAGCCAACTAGACTTCGAGAAGAAGTTTGGCCAGTCTTCAGCTTTTGTTCAATCCACTCTGATGGAGAATGGTGGTGTTCCGCAAACAGCAAATCCAGCTGAATTGTTGAAGGAGGCTATTCATGTCATCAGCTGTGGATATGAAGACAAAACGGAATGGGGAAAAGAGCTTGGATGGATCTATGGATCAGTCACAGNNNACATTCTGACTGGATTCAAGATGCACACTCGANNCTGGCGGTCCATTTACTGTATGCCCAAACGAGCAGCATTCAAAGGGTCTGCTCNNGNTACTGGCAGNCATTGATANNNATTTCACA…
PUT-157a-Pinus_taeda-36312	os_40304|LOC_Os07g10770.1|cesA	932-1082	809-342	150	76.28	3.8e-51	GAATAAATCTTTCGAGAAAAGCATTCCTCAATATCAAACCACATATATCCATTGCCCACTATTCTGTGGCTTCAGATCAGTTCTATATTTGGCATGACTCTGAGTAAATTTCCGCTGTCTTAGTTGAAATAGAAAGCCAACTGCACTGTACAAACTTAACTATCAATCAATAACAGTACGAGGTTTAGCTGGAACTAGCTAGAAAGCAATAAGCTTAAAGTTCCTCCCTCTGAATATTTATTATCTTGAGCTGATACGAACAAATTTGAGACATTCTTGGCCCTCAAATGTGTTTTTAGTTCCTCCTTATTTGCTGCTAATGAACACTCTCAACGGGTGTTTTAGCAATTTACACCACATTGTTGTTTGTTTGATGATGGTGTGTTTGAATATTGTGTG…
PUT-157a-Pinus_taeda-44898	os_40304|LOC_Os07g10770.1|cesA	707-884	2-535	177	78.09	6.7e-62	TGATGACGAAAGAGCATTGTTGATGAGCCAACTAGACTTCGAGAAGAAGTTTGGCCAGTCTTCAGCTTTTGTTCAATCCACTCTGATGGAGAATGGTGGTGTTCCGCAAACAGCAAATCCAGCTGAATTGTTGAAGGAGGCTATTCATGTCATCAGCTGTGGATATGAAGACAAAACGGAATGGGGAAAAGAGCTTGGATGGATCTATGGATCAGTCACAGAGGACATTCTGACTGGATTCAAGATGCACACTCGAGNNTGGCGGTCCATTTACTGTATGNNNAAACGAGCAGCATTCAAAGGGTCTGCTCCAATCAATCTATCAGACCGTTTGAACCAGGTGTTGCGTTGGGCTTTGGGATCAGTNNNAATTTNCATGAGCAGACATTGCCCAATCTG…
PUT-157a-Pinus_taeda-36950	os_40304|LOC_Os07g10770.1|cesA	862-1082	65-717	220	64.71	4.2e-56	TTCTTTTGAGCCCTTACCTGTACAGGTAAAAATGTACCTCCAGTGGTTTTGAGTTGTGTGTATTTTAACAAGGCACACTCTGCTCTATGTGTATGTTTGGAACAAAATATGTTCTTTTAGAGGGCTTTTTTTGTTTTGTTTCGTTTCTGAAACTGTCACAAAAATTTTGGTAGCTATTTTATGTATGTTTATTGACTTGCGGGGCTTAATTCTTAAAAGTATAAATTGAATTACAAAAAAAAAAAAAAAAAAAAAAAAAAAAAAAAAAAAAAAGCTCATCTCTTTGCAGTCGTCCAGGGGTTGCTGAAAGTCCTTGCCGGTATTGACACAAACTTCACTGTCACATCGAAAGCTTCAAATGAAGACGGAAATTTTGCAAAGTTGTATCTGTTCAAATGG…
PUT-157a-Pinus_taeda-46679	os_40304|LOC_Os07g10770.1|cesA	339-577	33-861	238	78.62	2.2e-85	GAGCTTTTGTGAAACTTTGAATTTACTGTATATTGGTTTACAGATATGACCGAGAAGGTGAACCATCACAGTTGGCTGCTATTGACATTTTTGTCAGTACAGTTGACCCTTTAAAGGAGCCTCCTCTTGTTACTGCAAACACTGTTCTGTCGATTCTGTCTGTGGATTATCCTGTTGACAAGGTTTCCTGCTATGTTTCTGACGATGGAGCAGCCATGTTGACTTTCGAATCCCTTTCAGAAACTTCAGAATTTGCAAGGAAATGGGTGCCATTTTGCAAAAAGTTTAACATTGAACCCAGAGCTCCAGAGTGGTACTTTTCACTGAAAATGGATTACTTGAAGGACAAAGTACAGCCTACTTTTGTAAAAGAGCGGAGGGCAATGAAGAGAGAATATG…
PUT-157a-Pinus_taeda-40382553	os_40304|LOC_Os07g10770.1|cesA	770-1082	1-939	312	89.14	4.7e-132	GAGATTGGTTGGATTTATGGTTCTTTGACGGAAGATATTTTAACTGGATTTAAAATGCATGCTCGTGGCTGGAGATCCATTTACTGCATGCCTCCTCGCCCTGCATTCAAAGGGTCTGCTCCTATAAATCTTTCTGATCGTTTGAACCAAGTACTTCGATGGGCATTGGGTTCTGTTGAAATTCTTCTCAGCCGTCATTGTCCAATTTGGTATGGTTATGGTGGAAGGCTGAAATGGCTGGAGAGGCTAGCATACATAAACACTACAGTTTATCCCATCACTTCTATCCCTTTGGTGGTTTATTGCACATTGCCAGCTATTTGTCTTCTCACTGGGAAGTTTATTATACCACAGATTAGCACATTCGCAAGTCTCTTTTTTATTGCACTCTTTCTTTCC…
PUT-157a-Pinus_taeda-24986	os_51759|LOC_Os09g25490.1|cesA	527-636	3-332	109	83.64	3.9e-39	ACCATAAGAAGGCCGGTGCCATGAATGCATTGGTTCGAGTCTCTGCCGTACTGACGAACGCCCCATACCTGCTGAACTTGGATTGTGATCACTACGTTAATAACAGCAAGGCCGTTCGCGAAGCAATGTGCTTTATGATGGATCCTGAGGTTGGAAGGAACGTGTGCTACGTGCAGTTCCCACAGAGGTTCGATGGTATCGATCGCAGCGATCGATATGCCAATCGAAACACTGTGTTCTTCGATATCAACATGAAGGGATTGGATGGCATCCNNNNNNNAGNGTATGTNGGTACTGGATGTTGTTTTANCAGACAAGCCCTCTATNGCTAC
PUT-157a-Pinus_taeda-27611	os_54948|LOC_Os10g20090.1|cslH	547-739	777-220	192	38.34	9.2e-28	TATCCTTCACAATAAAATACAACCCTTCCCTTCAAATTTGATTCCCAATGAACTCTATATAAAATATTAAGAATATATCCCTAATGCTATTGTCTGTCTCCCACCCAAATGAGCTATATTGGAAATATTAAGAATACATCCTCAATGCTGTTGTCCATCTCCCAGTACAGCACAAAAGCAACGCTAATTCTGTCCCCAAATGCAACACAAACCCAGAGCTAGTACAGCTGATTTTATGACTACAGACCAAGGGATGCCGCGCTTCCCATTTCTCACCAGTCCTTTTACAAATGGCAACAGACTTATCACCACCCACACGCTGCAGAAGTACTCTGTAAATAGCTTTCCTCTCAATATATCATATTTACCTGTCATGGAAAGTACAGTCCCCGAAAAAAT…
PUT-157a-Pinus_taeda-17174	os_54964|LOC_Os10g20260.1|cslF	366-747	1-1019	381	33.76	2.8e-28	CTGGACTGCGATATGTACATTAATGATTCCAAGGCTCTCAGACATGTTATGTGTTTTTTCATGGATCCAAACCTTGGAAAAACCGTGGCCTTTGTTCAATTTCCACAAGTATTCGGCAATGTTGATAAAGGCGATCTTTACGGAAATAGGATCGTTTTTTTATACGATGTACTACTCAAAGGCTTGGATGGGATTCAAGGTCCTTATTACTGTGGAACAGGGTGTGTCCATCGAAGAGCTGCTCTGTGGGGTTATAAACCAGGATTAGTAGAGAGTTTCGAAGGTAATAGTTCAGAACTAGGTTTTTCTCCTTTACCTCAAAAATCTGCCCTGTCAGGGTTAGGAAGACAAATTCGGCTCAACAGTTCTACTGTTAAAGCAGCTCTAGATTTATGCACG…
PUT-157a-Pinus_taeda-24994	os_5702|LOC_Os01g54620.1|cesA	459-615	3-473	156	72.39	2.9e-45	TTCGAGTCTCTGCCGTACTTACGAACGCCCCATACCTGCTGAACTTGGATTGTGATCACTACGTTAATAACAGCAAGGCCGTTCGCGAAGCAATGTGCTTTATGATGGATCCTGAGGTTGGAAGGAACGTGTGCTACGTGCAGTTCCCACAGAGGTTCGATGGTATCGATCGCAGCGATCGATATGCCAATCGAAACACTGTGTTCTTCGATATCAACATGAAGGGATTGGATGGCATCCAAGGGCCAGTGTATGTGGGTACTGGATGTTGTTTTAACAGACAAGCCCTCTATGGCTATGGCCCTCCAGCTGCGGCCAGACCTAAGNCGAGCCGCGGTTGCTTGCCATCACTGTGCTGTTGCTGCTGTTGTTGTCCAAAGTCCAAGACTATCGANNNTA…
PUT-157a-Pinus_taeda-68082551	pp_12902|estExt_gwp_gw1.C_1620104|cslC	213-387	3-527	174	75.43	1.8e-61	CTGATTTGGAGCAGGGAGACAATGCAGCTTATCCGATGGTCCTTGTCCAGATGCCGATGTGCAACGAAAGAGAGGTTTATCAACAATCTATTGCTGCAGTCTGTAATCTCGATTGGCCAAAAGACCATATGCTTGTGCAAGTTCTTGATGATTCGGACGACGTGGAGGTGCAATTTCTGATTGCGGCAGAAGTTCAAAAATGGCAACAGAAAGGTGTTCATATTGTCTATCGACATCGAGTAGTGCGCACTGGCTATAAGGCTGGCAATCTTAAGTCGGCAATGAATTGTGATTATGTGAAGGACTATGAATTTGTTGCCATTTTCGATGCAGACTTTCGGCCTGACCCAGATTTCTTGAAAAGAACAGTTCCACATTTTAAGGACAATGATGAGTTAG…
PUT-157a-Pinus_taeda-44897	pp_5113|estExt_Genewise1.C_900171|cesA	345-459	1-345	114	80.87	6.4e-38	CTTGATCGACTGTCATTAAGGTACGAACGAGAAGGCGAACCATCAATGCTTGCACCTGTTGACCTCTTTGTGAGTACTGTGGATCCACTGAAGGAGCCTCCTTTGGTTACTGCCAATACAGTATTATCAATCCTTTCAGTAGACTACCCTGTAGACAATGTGTCCTGTTATGTCTCTGATGACGGAGCGTNNATGCTTACTTTTGAATCTCTCTCTGAGACCTCAGAATTTGCCAGAAAATGGGTACCATTCTGCAAGAAATTNNACATTGANNCTCGCGCTCCCGAAATCTATTTCTCTCNNNAAATTGACTATCTGAAGNACAAATTTCAACCCNNNTTTGTC
PUT-157a-Pinus_taeda-44888	pp_5113|estExt_Genewise1.C_900171|cesA	357-521	3-488	164	78.18	7.6e-50	GCGAACCATCAATGCTTGCACCTGTTGACCTCTTTGTGAGTACTGTGGATCCACTGAAGGAGCCTCCTTTGGTTACTGCCAATACAGTATTATCAATCCTTTCAGTAGACTACCCTGTAGACAATGTGTCCTGTTATGTCTCTGATGACGGAGCGTCNATGCTTACTTTTGAATCTCTCTCTGAGACCTCAGAATTTGCCAGAAAATGGGTACCATTCTGCAAGAAATTCGACATTGAGCCTCGCGCTCCCGAAATCTATTTCTCTCAGAAAATTGACTATCTGAAGGACAAATTTCAACCCACCTTTGTCAAAGANCGCCGGGCCATGAAGANANAATATGAAGAATTCAAGGTGCCATCAATCGGTTGGTTGCAAAGGCTCTAAAATTGCCCAAGGA…
PUT-157a-Pinus_taeda-49346	sm_18364|estExt_Genewise1Plus.C_490155|cesA	600-736	2-418	136	62.41	1.4e-32	CTATGTTCAGTTCCCTCAGNNATTCGATGGTATTGATCGCCATGATCGATATGCAAACAGAAACACTGTTTTCTTCGATATCAACATGAAGGGTCTAGATGGCATCCAGGGGCCAGTGTATGTGGGGACTGGATGCGTTTTCAACAGGCAAGCTCTGTATGGGTATGATCCTCCAGTTTCGCAGAAGAAACCTAAGATGACCTGCGATTGCTGGCCATCATGGTGTTGCTGTTGCTGCGGTTCTCGCAAAAAAACAAAGAAATCATCCAAAAAGTTCTTTGGTAGGAAGAAATCTTNNAAGCCCACTGAAATAGCCGCTCCCATCTTCAGCCTCGAAGAGATTGANNNNNNACTTGANNNTTACGAAGAACATGAGAAATCATGGTTAATGTCGCAGAA…
PUT-157a-Pinus_taeda-47023	sm_18364|estExt_Genewise1Plus.C_490155|cesA	583-772	2-577	189	74.74	7.3e-62	TCGTGAATCAATGTGTTTCATGATGGATCACACATTGGGAAAGAAGGTCTGCTATGTGCAGTTCCCTCAGAGGTTTGATGGTATTGATTGGCATGATAGATATGCCAATCGCAATACTGTGTTCTTTGATATAAACATGAAAGGTCTGGATGGAATACAGGGACCTATATATGTTGGTACAGGTTGTGTTTTCCGAAGACAAGCTCTCTATGGATATGATGCACCCAAAAAGGAGAAGGCCCCTGGAAATACATGCAACTGCTGTCCAAAATGGTGCTGCTGTGGGTGTTGTCTGTCACGGAAGAAAAACAGGAAAACAAAACCAAAGCAAGAGAAGAAAAAGAAGAAATCAAAGCGCAATGATACCTCTTCACCTATTTTTAATTTAGAGGACATAGA…
PUT-157a-Pinus_taeda-44891	sm_4796|estExt_Genewise1Plus.C_00235|cesA	910-1017	4-327	107	84.26	2.6e-38	AGCATTGAAGAATGGTGGCGAAATGAACAGTTCTGGGTTATTGGAGGGGTTTCTGCACATTTTTTTGCAGTTATTCAAGGTCTGCTCAAGGTACTGGCAGGCATTGATACAAATTTCACAGTCACTGCCAAGGCATCAGATGACGGTGAGTTTGGGGAACTGTATGCATTCAAATGGACCACACTCCTCATTCCTCCTACAACCCTGCTTGTCATCAACCTTGTGGGGGTGGTTGTTGGCGTNNNAGATGCAATCAACNNTGGATTTCAGTCATGGGGTCCTCTCTTGGGTAAGCTTTTCTTTGCATTCTGGGTCATTGTNNNNCTG
PUT-157a-Pinus_taeda-44892	sm_4796|estExt_Genewise1Plus.C_00235|cesA	910-1017	4-327	107	84.26	2.6e-38	AGCATTGAAGAATGGTGGCGAAATGAACAGTTCTGGGTTATTGGAGGGGTTTCTGCACATTTTTTTGCAGTTATTCAAGGTCTGCTCAAGGTACTGGCAGGCATTGATACAAATTTCACAGTCACTGCCAAGGCATCAGATGACGGTGAGTTTGGGGAACTGTATGCATTCAAATGGACCACACTCCTCATTCCTCCTACAACCCTGCTTGTCATCAACCTTGTGGGGGTGGTTGTTGGCGTNNNAGATGCAATCAACNNTGGATTTCAGTCATGGGGTCCTCTCTTGGGTAAGCTTTTCTTTGCATTCTGGGTCATTGTNNNNCTG
PUT-157a-Pinus_taeda-24996	sm_4796|estExt_Genewise1Plus.C_00235|cesA	958-1073	5-354	115	76.92	7.5e-37	CAATGAGTTCGGANNGCTGTACGCATTCAAATGGACGACCCTGCTCATTCCCCCCACGACGCNGTTGGNNNNNNNNNTGTTGGAATTGTGGCCGGTTTCTCTGATGCCCTTAACAATGGGTACCAGTCATGGGGACCTCTGTTTGGGAAGTTGTTTTTCTCAGTATGGGTGATTCTCCATTTGTATCCCTTCCTCAAAGGTCTCATGGGTCGGCAAAACCGCACGCCTACCATCGCTGTATTGTGGTCTATCCTGCTGGCGTCTATTTTCTCTCTGCTGTGGGTTAAAATCGATCCATTCTTGGGCCCAGCCGAAACTCCGACTCTTCAGAAATGCATGGCAATTGACTGCTAACTTCAAGGTCGCTAATTGCAGTATATAACTTGTTTGAAACGAAGT…
PUT-157a-Pinus_taeda-24990	sm_4796|estExt_Genewise1Plus.C_00235|cesA	945-1073	1-390	128	76.92	3.1e-42	ACCAACTTTACTGTCACAGCAAAGGCTTCAGACGACAATGAGTTCGGAGAGCTGTACGCATTCAAATGGACGACCCTGCTCATTCCCCCCACGACGCTGTTGGTGATCAACCTTGTTGGAATTGTGGCCGGTTTCTCTGATGCCCTTAACAATGGGTACCAGTCATGGGGACCTCTGTTTGGGAAGTTGTTTTTCTCAGTATGGGTGATTCTCCATTTGTATCCCTTCCTCAAAGGTCTCATGGGTCGGCAAAACCGCACGCCTACCATCGCTGTATTGTGGTCTATCCTGCTGGCGTCTATTTTCTCTCTGCTGTGGGTTANAATCNANNNATNNNNGGGNNNANCCGNNNCTCCGACTCTTCAGAAATGCATGGCAATTGACTGCTAACTTCAAGNT…
PUT-157a-Pinus_taeda-38482552	sm_4796|estExt_Genewise1Plus.C_00235|cesA	945-1073	1-390	128	80	4.6e-45	ACCAACTTTACTGTCACAGCAAAGGCTTCAGACGACAATGAGTTCGGAGAGCTGTACGCATTCAAATGGACGACCCTGCTCATTCCCCCCACGACGCTGTTGGTGATCAACCTTGTTGGAATTGTGGCCGGTTTCTCTGATGCCCTTAACAATGGGTACCAGTCATGGGGACCTCTGTTTGGGAAGTTGTTTTTCTCAGTATGGGTGATTCTCCATTTGTATCCCTTCCTCAAAGGTCTCATGGGTCGGCAAAACCGCACGCCTACCATCGCTGTATTGTGGTCTATCCTGCTGGCGTCTATTTTCTCTCTGCTGTGGGTTAAAATCGATCCATTCTTGGGCCCAGCCGAAACTCCGACTCTTCAGAAATGCATGGCAATTGACTGCTAACTTCAAGGT…
PUT-157a-Pinus_taeda-30389	sm_4796|estExt_Genewise1Plus.C_00235|cesA	942-1072	6-398	130	80.15	3.2e-46	TTCCTGGTGTTGACACAAATTTCACTGTAACATCTAAAGGAGGAGATGATGGAGAGTTTTCAGAACTCTATTTATTCAAGTGGACAAATCTTTTGATCCCCCCAACAACATTACTTGTAATTAATATTATTGGTGTGGTTGCTGGGGTATCTGATGCTATTAACAATGGTTATGCTTCATGGGGTCCTTTGTTTGGGAAAATGTTCTTTGCATTCTGGGTGATTGTACATCTATATCCTTTCCTGAAAGGTTTGATGGGGAAGCAGAATCGCACACCTACAATTGTAATTGTGTGGTCTGTTCTTCTTGCTTCTCTTTTCTCACTAATCTGGGTTCGGATTAATCCATTCATTAGTAGGGGAGATGGACCCGTGCTGGAAGAATGTGGCTTAGACTGCA…
PUT-157a-Pinus_taeda-24665	sm_4796|estExt_Genewise1Plus.C_00235|cesA	928-1071	2-436	143	69.66	3.2e-44	GCATCTTTTTGCTGTTTTTCAAGGCCTGCTCAAGGTGTTGGGAGGTGTGGACACCAATTTCACAGTCACAGCCAAGGGTAGCGATGAACAAGACCAATTCGGGGAGTTATACATGTTCAAATGGACGACCCTGCCCATTCCTCCCACTACCTTGCTCATAATAAATCTGGTGAGCTTGGTANNNGGTGTTTCGGCCGCAGTAAATAAGAACTACCAGTCATGGGGACCGCTTTTTGGAAAGCTACTCTTCGCCTGCTGGGTGATATTGCATCTGTATCCCTTCCTCNNNNGTCTTCTGGGAAGGCAGAACAGAACGCCCACTATANNGATATTGTGGTCTATTCTGNNGGCCGCCATTTTCTCTCGTGTGTGGGTGANNATNNACCCATTCCTGCCCAA…
PUT-157a-Pinus_taeda-38984	sm_4796|estExt_Genewise1Plus.C_00235|cesA	919-1073	2-469	154	69.87	6.2e-46	ATTATGGACGGGGANTGGAGGTGTGTCTGCACATTTGTTTGCTGTTTTCCAAGGGTTGTTGAAAGTTCTTGCTGGGGTTGATACAAATTTTACTGTGACATCAAAAGCTGGGGATGATGATGATTTTTCAGAGCTATATGCATTTAAGTGGACAACCCTGTTGATTCCCCCCACAACACTACTTATAGTGAACCTAATTGGGGTTGTTGCTGGGGTATCNAATGCCATTAATAATGGATATGAGTCATGGGGCCCTCTGTTCGGAAAACTTTTTTTTGCCTTCCGGGTGATTGNGCAATTGTATCCTTTCCTAAAAGGNTTGATGGGAANGNANAACCGGACACCCACAATTGTTATTGCGTGGNCNAATCNACTCNCATCCAATTTTTCTCNCCTAAN…
PUT-157a-Pinus_taeda-25000	sm_4796|estExt_Genewise1Plus.C_00235|cesA	882-1050	2-508	168	81.07	9.3e-62	TAATCTTGCAAGCATCTATTTCATGCTCCTCTTCATCTCCATTATCGTGACGGGCGTTCTGGAACTGAGATGGAGTGGAGTGAGCATCGAAGAATGGTGGAGGAACGAACAGTTTTGGGTGATTGGAGGAGTCTCTGCTCATTTTTTTGCAGTTTTTCAAGGTCTTCTCAAGGTATTGGCGGGCATCGACACCAACTTTACTGTCACAGCAAAGGCTTCAGACGACAATGAGTTCGGAGAGCTGTACGCATTCAAATGGACGACCCTGCTCATTCCCCCCACGACGCTGTTGGTGATCAACCTTGTTGGAATTGTGGCCGGTTTCTCTGATGCCCTTAACAATGGGTACCAGTCATGGGGACCTCTGTTTGGGAAGTTGTTTTTCTCAGTATGGGTGAT…
PUT-157a-Pinus_taeda-24995	sm_4796|estExt_Genewise1Plus.C_00235|cesA	817-1036	2-664	219	74.21	6.3e-74	ATTGGGTTCTATTGAAATCTTATTCAGCAGGCACTGCCCGTTGTGGTATGGATTTGGAGCAGGCCGTCTCAAGTGGCTGGAAAGACTGGCCTACACTAACACCATCGTCTATCCCCTCACGTCTCTTCCTCTGATTGCCTACTGTACTCTTCCTGCCATATGTCTTCTCACGGGAGAATTCATTATTCCTACGCTGAGTAATCTTGCAAGCATCTATTTCATGCTCCTCTTCATCTCCATTATCGTGACGGGCGTTCTGGAACTGAGATGGAGTGGAGTGAGCATCGAAGAATGGTGGAGGAACGAACAGTTTTGGGTGATTGGAGGAGTCTCTGCTCATTTTTTTGCAGTTTTTCAAGGTCTTCTCAAGGTATTGGCGGGCATCGACACCAACTTTAC…
PUT-157a-Pinus_taeda-80354	sm_4796|estExt_Genewise1Plus.C_00235|cesA	836-1072	8-718	236	81.01	1.1e-89	CGGCCGGGGGGGTCTGAAATGGTTGGAGAGGCTGTCTTATATAAATGCAACCGTATACCCATGGACATCCATACCTCTGGTGGCATACTGTACCTTGCCAGCTATATGTTTGCTTACAGGAAAATTCATTATTCCAGAGCTCAGTAATATAGCGAGTCTTTGGTTTCTTGCCCTCTTTATCTGTATCTTCACAACTGGCATCCTAGAGATGCGGTGGAGTGGTGTTCCAATTGATGACAGGTGGAGAAACGAACAATTTTGGGTGATTGGAGGTGTGTCTGCACATTTGTTTGCTGTTTTCCAAGGGTTGTTGAAAGTTCTTGCTGGTGTTGATACAAATTTTACTGTGACATCAAAAGCTGGGGATGATGATGATTTTTCAGAGCTATATGCATTTAA…
PUT-157a-Pinus_taeda-26882	sm_6993|e_gw1.60.7.1|cesA	780-889	1-330	109	81.82	1.3e-39	GAGATCGGATGGATATATGGTTCAGTGACAGAGGATATCCTGACAGGCTTCAAAATGCACTGCCGTGGTTGGCGATCGGTATACTGCATGCCTCCCANGCCGGCATTCAAAGGATCAGCTCCTATTAATTTATCAGATCGTTTGCACCNNGTTCTTCGTTGGGCGTTGGGTTCCATAGAAATTTTCCTCAGTAGGCATTGTCCTCTCTGGTATGCCTATGGAGGTAATCTAAAATGGCNTGNNAGATNNNCCTATATCAACACAATCGTGTACCCATTCACCTCAATCCCTCTCGTCGCNNACTGCACGCTCCCCGNNATATGTCTTCTCAC
PUT-157a-Pinus_taeda-49356	sm_6993|e_gw1.60.7.1|cesA	819-951	2-400	132	74.44	3.2e-43	AGCTCCTATTAATTTATCAGATCGTTTGCACCAGGTTCTTCGTTGGGCCTTGGGTTCCATAGAAATTTTCCTCAGTAGGCATTGTCCTCTCTGGTATGCCTATGGAGGTAATCTAAAATGGCTTGAAAGATTGGCCTATATCAACACAATCGTGTACCCATTCACCTCAATCCCTCTCGTCGCTTACTGCACGCTCCCCGCCATATGTCTTCTCACNNGAAAATTCATCACTCCAACGCTTACAAGCCTTGCTAGCGNNNGGTTCATGGGACTTTTCATATCCATCATAGCCACTGGAGTTCTNNAGCTCNNATGGAGCGGAGTGAGCATTGAAGAGTTCTGGAGAAACGAACAGTTCTGGGTCATTGNAGGGGTNNCTGCTCATCTTTTTGCTGTTTT…
PUT-157a-Pinus_taeda-49299	sm_6993|e_gw1.60.7.1|cesA	780-955	1-528	175	78.41	2.6e-63	GAGATCGGATGGATATATGGTTCAGTGACAGAGGATATCCTGACAGGCTTCAAAATGCACTGCCGTGGTTGGCGATCGGTATACTGCATGCCTCCCAGGCCGGCATTCAAAGGATCAGCTCCTATTAATTTATCAGATCGTTTGCACCAGGTTCTTCGTTGGGCGTTGGGTTCCATAGAAATTTTCCTCAGTAGGCATTGTCCTCTCTGGTATGCCTATGGAGGTAATCTAAAATGGCTTGAAAGATTGGCCTATATCAACACAATCGTGTACCCATTCACCTCAATCCCTCTCGTCGCTTACTGCACGCTCCCCGCCATATGTCTTCTCACAGGAAAATTCATCACTCCAACGCTTACAAGCCTTGCTAGCGTCTGGTTCATGGGACTTTTCATATCC…
PUT-157a-Pinus_taeda-45722	sm_6993|e_gw1.60.7.1|cesA	734-971	43-756	237	83.19	1.7e-88	GGCCATTATGGCCGGGGTCCCAANNAGCTTNNNNAAANNNNTGGTCAATCACCAGTGTTTATTCAATCTACCCTCATGGAAAATGGTGGTCTTCCACAATCTGCGAATCCTGCTTCTTTATTGAAAGAAGCCATTCATGTTATCAGCTGTGGATATGAAGACAAGTCAGAATGGGGAAAAGAGATTGGGTGGATTTATGGTTCTGTCACAGAAGATATTTTGACTGGGTTTAAAATGCATGCTCGAGGCTGGATTTCAATATACTGCATGCCTGCACGTCCTGCATTCAAGGGATCTGCACCAATCAATCTTTCAGATCGTTTGAATCAAGTGTTTCGATGGGCCCTTGGTTCTGTTGAAATTTTACTGAGCAGGCATTGTCCAATTTGGTATGGCTAC…
PUT-157a-Pinus_taeda-41646	sm_8054|e_gw1.7.782.1|cslD	731-996	1-807	265	79.93	1.8e-98	CGGCCGGGGTCCAAAGAGGATTCTGATGCATCTTCGCTCAACGGTTCAGGCAATGGGGATGAGGATATAGAGCTTCAGCTTCTACCCAGAAAGTTTGGTAACTCCGTGACTCTTTCTGCATCTATTCCTATTGCAGAATATCAAGGTAGACCTCTTGGAGATCAGCAGGGAGTCAAGAATGGTAGGCCTCCAGGTGCTCTGGCTATTCCCAGAGAACCCCTGGATGCAGCTACTGTTGCCGAAGCCATCAATGTTATCTCTTGCTGGTATGAGGATAAGACTGAATGGGGCCAAAGAGTAGGTTGGATTTATGGATCTGTAACAGAAGATGTAGTTACCGGCTACAGAATGCACAACAGAGGATGGAGATCAATCTACTGTGTAACAAAGAGAGATGCA…
PUT-157a-Marchantia_polymorpha-7811349	pp_28846|estExt_gwp_gw1.C_650128|cslA	149-536	2-1159	387	72.16	2.6e-187	GGGAATCAACATCAAGTATGAGGTGAGGCCGAACAGGGTGGGGTACAAGGCTGGAGCTCTTCGCGAGGGGATGAAGCGCAGCTACGTGCGATTGTGCGACTATGTTGCCATTTTCGATGCCGATTTCCAACCCGAGTCGGACTTCCTCAACCGAACCATCCCATATCTTGTGCACAATGCGGACGTCGGCCTCGTGCAGGCGCGCTGGAAGTTCGTGAACGGAGATGAGTGCCTGATGACCAAGATGCAAGAGATGTCTTTGAACTTTCACTTCTCAGTCGAGCAAACCGTGGGAGCTTGCGCTTACGCTTTCTTCGGATTCAATGGAACGGCTGGTGTGTGGAGAATTCACGCCTTGAACGAGGCAGGAGGATGGAAGGACAGAACCACTGTCGAGGA…
PUT-157a-Marchantia_polymorpha-7611346	pp_9410|estExt_fgenesh2_pg.C_1110020|cslD	433-911	3-1436	478	81.5	5.8e-210	CTTTCTGTAGGAAGCATATCATTGAGCCCCGCAACCCCGAAACCTATTTCATGATTCGTGGTGACCCAACCAAGGGTAAGGTGCGCACTGATTTTGTCAAAGACCGAAGACGAGTCAAACGAGAGTACGACGAGTTCAAAGTGCGAATTAATGGGCTTCCAGATTCTATTCGACGAAGATCCGATGCCTACAATGCGCACGAAGAAATTCGCGCCAAAAGAAATCAAATCGAGTCCGGCGCTGATCCATCTATTCCTCTGAATGTACCGAAGGCGACTTGGATGGCAGATGGTACACACTGGCCTGGAACTTGGGTCATATCCGGGAAGGAGCATAGTCGCGGTGACCACGCGGGAATTATACAGGTCATGTTAGCTCCACCCACCTGTGAGCCCATTA…
PUT-157a-Marchantia_polymorpha-6240	sm_2171|e_gw1.8.11.1|cesA	251-661	7-1239	410	87.83	0	GGGCCTGATCTGCCAATCATGGATGAGTCTCGTCAGCCCTTGTCGAGGAAGGTGCCCATCGCCTCGAGCAAGATCAATCCCTACCGCATGCTCATCGTCATCCGTCTCGTCGTGCTGGGATTCTTTTTCCGATACCGTATTCTGAACCCGGTGGAATCCGCCTACGGGCTGTGGCTCACATCCGTCGTCTGCGAAATCTGGTTTGCGGTTTCGTGGATTCTCGATCAGTTTCCCAAGTGGCTGCCCATCAACCGAGAAACATATTTGGACAGACTGTCTCTGAGGTACGAGAAGGAGGGAGAGCCCTCGCAATTGGCGTCGGTCGACATCTACGTGAGTACAGTGGATCCGCTGAAGGAGCCACCCATCGTCACGGCGAACACGGTGCTGTCCATCCTG…
PUT-165a-Zamia_vazquezii-437976	AT5G16910.1|AT5G16910.1|cslD	958-1146	3-569	188	85.71	3.3e-93	TCCTTGTATACCTTCTCACAATTACAGTAACACTCTCTCTCTTAGCAGTGCTTGAGGTCAAGTGGTCTGGTATTGAATTGGAAGAATGGTGGAGAAATGAACAGTTCTGGTTGATAGGAGGCACTAGTGCTCACTTGGCTGCTGTCTTGCAAGGTTTGCTAAAGGTTGTTGCTGGAATAGAAATATCCTTCACTTTGACCTCTAAGTCTGGGGGAGATGACATGGAAGATGAGTTTGCCGACCTTTACCTAGTGAAGTGGACTTCGCTTATGATCCCACCAATTACTATCATGATGACCAACCTCATAGCAATAGCTGTTGGAATTTCACGGACAATTTACAGTGAGAATCCACAATGGAGCAAGCTTCTGGGTGGAGTCTTCTTCAGCTTCTGGGTGC…
PUT-165a-Zamia_vazquezii-3845	sm_9098|estExt_Genewise1.C_30146|cesA	652-877	1-690	225	76.72	7e-97	TATGGATATGACGCTCCTGTGGGAGAGAAGATGCCTAGAAGAACAGGCAACTGCTGGCAGAAGTGGTGTTGTGGGTGCTGTGCATCTCGGAAGAAGAATAGGAAAACCAAACCTAAGCATGAGAAGAAGAAAAAGAAATCCAAGCGGAATGAAAGGAATGATGCTTCGGTTCCTATATTTAACTTGGAGGACATAGAAGAGGGTGTGGAAGGAGTGGATAGTGAAAAGTCATCATTGATGTCACAAAAAAACTTTGAAAAGAGATTTGGTCAATCTCCTGTGTTTATTGCCTCTACCCTTCTTGAGAATGGTGGGGTGCCCCAAAATGCCAGTCCTGCCTCACTTTTGAAAGAAGCTATTCATGTTATTAGCTGCGGTTATGAAGATAAAACAGAGTGG…
PUT-183a-Picea_sitchensis-15286	AT1G55850.1|AT1G55850.1|cslE	545-724	4-543	179	43.33	2.5e-35	TCATTATTTCCAAAGGTATCAAGTTCATATTTCTTTCTCTTTGCGTCGTTAGCAGTATCTGCATATGGGTACAGTCTGATTGAGTTTCTGTGGATCGGGGGTTCGTTTAAAAGTTGGTGGAACGAACAGAGGATGTGGATGATAAAAGGCGTGTCAGCCTATCTCTTTGCTTTAATCGAAGTCGCTGGCAAGATGATTGGTGTATCGAAGGTAGGCTTCGAGGTGACCAGCAAAGTAGTGGACAGTGAAGCAGCCAAAAGATACGAGGCGGAAATGTTTGAGTTTGGTGTGGCATCTGCTCTGTTTGTTCCACCAGCAACTTTGGCACTGATAAACTTGATATCGTTGGTGGGTGGATTAGCACGAATCCTGCGAGAAGGGTATTCGACTTCTGAGAGT…
PUT-183a-Picea_sitchensis-29278	AT1G55850.1|AT1G55850.1|cslE	515-724	6-635	209	41.9	6.5e-41	TGTGTTATAGTTACTACTCCCTATGGTGTCTGTCTTCCATGCATATGCTTTGCTACGGTTTAATTCCTGGTCTTTGCATGCTCCGTGGTCTATCATTATTTCCAAAGGTATCAAGTTCATATTTCTTTCTCTTTACGTCGTTAGCAGTATCTGCATATGGATACAGTCTAATTGAATCTATATATATCGGGGATTCGTTTAAAAATTGGTGGAACGAACAGAGAATGTGGATGATAAAAGGCGTGTCTGCCTATCTCTTTGCTCTAATCGAAGTCGCTGGCAAGATGATTGGTGTATCGGAGGTAGGCTTCGAGGTGACGAGCAAAGTAGTGGACAGTGAAGCAGCCAAAAGATACGACGCAGAAATTTTTGAGTTTGGTGTGGCATCTGCTCTGTTTG…
PUT-183a-Picea_sitchensis-5373	AT2G21770.1|AT2G21770.1|cesA	30-1086	62-2998	1056	60.23	0	TTAATTAAATTAATCCCCCCCCCCCCTGGTAATTCACAGGTTGGAGCACTGTGTCATGGCTTCCAACGGGAATATGAACTCTCAAGTCTGTCAAGTTTGCGGGGATAACGTTGGACTCGATGCAAATGGCGAGCCCTTCGTTGCCTGCCATGACTGTGGCTTTCCTGTTTGTCGTCCCTGCCATCAGTACGAGAAAGACGAAGGAAGTCAGTGCTGCCTGCATTGCAAGGCTCCGTATCAGCGCCACGAAGGCGGCCCAGCTGATGAGGTTGAAGAGAACGGAGATCCCAACTTTGAAAAAGTAGAAGCAAACAGCTATGGAGAGGAATCCAACCGTGATGATGCATTCAATGATCATGAGATCAATAATGCTGAAACAAAGGACAGCAACAGCAAGGG…
PUT-183a-Picea_sitchensis-16803	AT2G21770.1|AT2G21770.1|cesA	1-686	359-2425	685	15.42	0	TTAATTAAATTAATCCCCCCCCCCCCCGAAAGGTACCAGCTAGTCCTTGAGCTTTCGGGACTCTGCCTACCCAGCTCCTGAGGCCAACTCTGGCCTGAACATGTGATTCTGGGTCCATTTTGGCGTCTGCCCACAAGTTTCCTTGTGGGGAAAACACTAGGGAACTTGATAAAATTCATGTTTTTTCGATTGCAGAAGTACCCCAAAATGGATTTTGAGCTGAAAAGGGATGAAGATTAGACAAGGACGAGTTTGTTGGGTTGTGCTGAAAAGCAAAGCGGATCTGCTGTGCAATCTGAAATTCAGTTTATATCCAGTCTGCAATCAGGATTCCACTTTTTTCTGAAGACTGATAGCAATGGAGGCCAATGCTGGACTGGTTGCTGGTTCTCACAACAG…
PUT-183a-Picea_sitchensis-9905	AT2G25540.1|AT2G25540.1|cesA	236-1038	87-2372	802	38.22	7.6e-78	TTAATTAAATTAATCCCCCCCCCCCCCAAAAATCTGCTCTCTCAATTTCTATGCTGTCTGTAGATAGAAATCTAACTCTGAGAATGGAGAAACAAATGATTGCTATTAATTCTCCTCCTCTGTATGAAAAAATTGTAGAGAAGCCAAAACTATATCGAGCTTATGCTTTCCTTCACTTTGTGCTTACTCTATCCTTCTTGGGCTATCGTCTATTGAATCCCCTTGATGAATCTTATAGGATTTGGATTCTAGCCTTCGCCTGCGAGATTTGGTTTGCTTTCCAGTGGATTCTTGAATGGAACATGAGATGGCTGTTTGTTGACTATAAAACATACCCAGAGAGATTTGCACAAAGATATAGTGGAGAATCTTCTTCAAAGCTTCCTCCGGTAGACATAA…
PUT-183a-Picea_sitchensis-5393	AT4G18780.1|AT4G18780.1|cesA	417-570	810-349	153	81.82	3e-58	AATAAAAAAATATAAAATTAAATTTATATTTTAATTATTTCATTACATTCCATACATTCCCAATTCATGTTCAGGTTGAACTCTCACAACTCTACGCTACACCACGGCCCCACCGACCTGAAACAATTGGCAAATCTAGACTTCCAATTTGATTCCAGTTGCTCATGATATCCGATGAAACATCTTATAGTACCGATGAAACATTTTATAGCACCGATTGAAACAAAATATAGGCATTCACAGGCTTTAAAAACATCAAATTCCACCAGTACAGAAAAAAATTTATGATCTGAACACTCTTCTCTGGACATATCTTCATAAAACTTCGATTCAAACAAGTTCTATATTGCAATTAGTGACCTTGATCTCCGCCTTAGGTCTGGGCGCGGATGGAGGGCC…
PUT-183a-Picea_sitchensis-7183	AT5G03760.1|AT5G03760.1|cslA	140-534	5-1186	394	79.75	5.5e-175	CCATCCAGCTATCAAGGAGTTGGTAACAATGGAGTGCCAGAGATGGGCTAGCAAGGGAATAAACATCAAATATGAGATCAGAGACAACAGGAATGGTTACAAGGCGGGTGCTCTGAAAGAAGGAATGAAACGCGGCTATGTGAAGGAATGTGACTATGTAGCCATCTTCGATGCAGATTTCCAGCCAGAACCAGACTACCTATGGCGAACGATTCCATTCCTGATGCACAATCCTGAAGTGGCTCTTGTTCAGGCCCGTTGGAAATTCGTGAATTCGGATGAATGCTTGATGACAAGAATGCAGGAGATGTCCTTGGATTATCATTTCACTGTGGAACAGGAAGTGGGCTCTTCTACCCACGCCTTCTTTGGTTTCAATGGAACTGCCGGAGTTTGGAG…
PUT-183a-Picea_sitchensis-19460	AT5G05170.1|AT5G05170.1|cesA	960-1066	10-330	106	87.85	2.3e-43	GCACGAGGATGGACTGCTCTACTCATTCCCCCAACCACCTTGCTTATAATTAACATTGTAGGTGTGGTGGCGGGCATCTCATATGCTATCAACACCGGTTATCAATCATGGGGTCCCCTGTTTGGGAAACTCTTTTTTGCTTTTTGGGTGATCATCCACCTTTATCCTTTCCTCAAGGGTTTGATGGGTCGCCAGAACCGCACTCCAACTATTGTTGTTGTCTGGTCAATTCTCCTGGCATCTATTTTCTCTTTGTTATGGGTTCGTATAGATCCCTTCACAACCAGTATCAGAGGACCTGACATACAACAGTGTGGCATCAATTGCTAAGTGGCTCATAAACATCCATTTGCTGGCCAACCACGTCTATTCTGAAATTAATTTGCGATTCAGAAAGGC…
PUT-183a-Picea_sitchensis-20582	AT5G05170.1|AT5G05170.1|cesA	587-764	539-2	177	74.16	5.8e-50	TTTCTGTCTCTGAGCCATAAATCCAACCAATCTCACGTCCCCTATCTGTCTTGTCTTCGTACCCGCAGCTAATAACATGTGATAGCTTCCTTTAATATGTTCAACAGGACTGGCAGACATGATGAACACCACCATTCTCCATGAGGGTGGATGCGACAAATACAGATGACTGACCAAATCTCTTCTCTAACCTCTTCTGAGACATGAGCAGTGATTTCTCATCATCGAAATCCTGCACCTTCGACGCCCTCTTCTATATCATCCACATTGAAGATGGGAATTGTAGAGTCAGTTTGCTTCATGTGTTTTTGCATTATCAACAATTTTTTTGTCCACTTTCTTGTTCTTTCTAGTTCCACCACAACAGATAGAGAAACAGTTAGGCACGTGAAACTTCTT…
PUT-183a-Picea_sitchensis-24710	AT5G05170.1|AT5G05170.1|cesA	567-776	635-6	209	78.57	1.8e-76	GCCCCCCCTCCAGAATGCATTTTAAAACCAGTTAAAATATCTTCTGTCACTGAACCATAAATCCAACCAATCTCACGTCCCCAATCTGTCTTGTCTTCATACCCACAGCTAATAACATGGATAGCTTCTTTTAATAATTCAGCAGGACTGGCAGACTGATGAACACCACCATTCTCCATGAGGGTGGATGCAACAAATACAGATGACTGACCAAATCTTTTCTCTAAGCTCTTCTGAGACATGAGCAGTGATTTCTCATCATCGAATCCTGCACCTTCAACACCCTCTTCTATATCTTCCAGATTGAAGATGGGAATTGTAGAGTCAGTTTGCTTCATTGTTTTTGCATTATCAACATTTTTTTTGTCCACTTTCTTGTTCTTTCTAGTTCCACCACAG…
PUT-183a-Picea_sitchensis-7388	AT5G05170.1|AT5G05170.1|cesA	803-1042	5-730	239	32.24	3.8e-24	AGCACAAAGGAAACGGATAGCTTGTGGACTGGTTAACATTTTACTCTCTCGATCCTCGCCTCTGTTTTATGGTTTCCAAAGGCTCATGTTTTTGCAAAGAATCGCATATCTTTACGATTGCATGTTTTATGCGGGCATTTCAGTGTTGGTAGTGTTGTATGCGATATTGCATGCTGCTTGTTTGTTGTCTGCCAAATCACTTACTCCTAAGATTTCAGACCCAGAGAGTATTTGGTTTCTATCAGCAATGTGTTTCCAGCATGGAATGAGCTTTCTAGAGTTTTGGTGGGCTAGTCATGGAAGTTTTCAACAATGGTGGAATGACGAGCGGTTTTGGTGGATATCAAACGCATCCTGTTTCCTATTGGGCACTCTGGAAGCATTCTTCATATCTATTGG…
PUT-183a-Picea_sitchensis-11998	os_29053|LOC_Os05g08370.1|cesA	575-783	2-634	208	73.46	8.3e-76	CCTTTTAGTGGATCCTGCTCTCGGGAAGAAAACTTGCTATGTACAGTTCCCTCAGAGATTTGATGGCATTGATCGACACGATAGATATGCTAATCGCAACACTGTGTTCTTTGATATCACCTTGAGAGGTTTTGATGGTATCCAAGGGCCTGTCTATGTGGGTACAGGGTGCTGTTTTAATAGACAAGCACTCTATGGTTATGACCCTGTTCTCAGTGAGAAGGATCTTGAACCAGCATGTTTTCTGAGATGTTGCTGGGGATCTAGAAAGAAGAGCAAAAAGGCAAACAAAAGGTTTGATGATGATAAGAAGAGAGTCAAGCGAACTGAATCCACTGTACCCATCTTTAGTTTGGAAGACATAGAAGAGGGTGTTGAAGGATTTGATGATGACAAATC…
PUT-183a-Picea_sitchensis-25560	os_29053|LOC_Os05g08370.1|cesA	276-490	646-2	214	87.44	2.8e-90	TGTTATTGCCTGGCCATGGAGTCCCATCTTGCATGGTCCATCCCTCCTCAGGCACTTTTTGTGCTTTGGCCACAAGAGCATTGATTCGGATCTTGTACTCTTCATATTCCCTCTTCATTGCTCTCCGTTCTTTAACAAATGAAGGCTGTACTTTATCCTTCAAATAATCAATCTTCTGGGCAAAGTAGGCTTCTGGAGCCCTGGGCTCGATACTGTACTTTTTGCAAAATGGCACCCACTTCCTTGCAAATTCTGAAGTTTCTGAAAGGGTTTCAAAAGTCAACATTGCTGCTCCATCGTCAGAAACATAGCATGAAACTTTATCAACAGGATAATCCACGGCAAGGATAGACAGAACAGTATTTGCTGTGACGAGAGGAGGCTCCTTTAGAGGGTCCA…
PUT-183a-Picea_sitchensis-493	os_29053|LOC_Os05g08370.1|cesA	857-1077	2-661	220	84.16	8.1e-88	TACATCCCTCCCATTGGTTGCATATTGTACCCTGCCAGCTGTTTGTCTTCTTACAGGGAAGTTTATCATTCCTGAGATTAGCAACTTTGCGAGTGTGTTCTTTATATTATATTTTATTTCCATTTTTACAACTGCTATTCTAGAGCTACGCTGGAGTACGGTTGGCATTGATGAATGGTGGAGGAATGAGCAATTTTGGGTGATTGGAGGTGTATCGGCACATCTGTTTGCTGTCTTTCAAGGGTTACTGAAAGTTCTAGCAGGGATTGACACAAACTTTACTGTCACGTCAAAGTCTTCAGATGAGGATGGTGAATTTGCTGAGCTATATGTTTTCAAGTGGACCAGTCTTCTCATCCCTCCGACTACTTTGCTTGTGGTAAATCTTGTTGGTGTGGT…
PUT-183a-Picea_sitchensis-10047	os_40304|LOC_Os07g10770.1|cesA	551-679	379-2	128	79.84	3e-45	TTTTCGTGTCATTGTACTTCTTGTTTGATTTTCTGCTCTTCTTTCTAGGTCCACAACAGCTCGATATATGGATCTTACCTCTGTGAGGAGGCTCATAACCATAGAGGGCTTTCCTGTTGAAAACACACCCTGTACCCACATAAACAGGCCCCTGGATCCCATCCAAACCCTTCAAGTTGATATCAAAAAAAACTGTATTGTGATTGGCATATCGATCATTTCTGTCAATGCCATCAAACCTCTGAGGGAACTGAACATAACAGACTTTCTTCCCAAGAGTAGGATCCATCATAAAACACATGGCCTCGCGAAGGGCCTTGCTGTTGTTTATATAATGGTCACAATCAAGATTGAGCATATAAGGGCCATTGGTAAGAACCCTCGTGC
PUT-183a-Picea_sitchensis-28828	os_40304|LOC_Os07g10770.1|cesA	794-1082	1635-768	288	86.85	7.3e-120	GGTGGAATACGCTCCTTATCTTATTGGCAAGCATGGAAGAATTTAAAAGTACCAATCACAAGATATTTATCAAAGAATCTTCCAGAGATCAAAAAAAAAAAATGATCCAGCTAATCCAACTACTCCACTATCTGTATACTGCATACATATATCCTTGTGGAATGACAGTTGGTCACAGGTGGGTCAATCATAGAGTAAAATGGACAAATAGCTGACAACTAACAAATCATACAATGAATTCTTCTCTTTTAATACCAACAGTTCCAACAACCTAATAACTTGCATAAACAATACTTATGACTCTCCACCTGCACACAGAGAGGATCCTTATCACTAAGAACAATAGATATGTTGATCTTCATCCCAGTAGAAATTCGGTAGAAACATTGATTAAATAAT…
PUT-183a-Picea_sitchensis-4323	os_52307|LOC_Os09g30120.1|cslE	15-145	54-437	130	44.27	1.8e-22	GCAAAAACATACTCTGTAATTGAAGCAAGCTGCAGATGGAGCCAAAGGACTTTCCTCTGTATATGACACTGGAAAATAATTCCTTCATCTACAGAATTTATGCCTGCACCCACTTTTCTGCAATGATTGGTCTCATATATTATCGCATTGTGTATATCCCAAATGAGCATTATTGGCCATGGATTGTGATATCTGTAGCAGAATTAGGCTTCGCGTACGGTTGGATTTTAGAGCAGGCCTGCAGGTGGCGGCCTGTTGAGCGAAAAGTCTTCCCACAAAGACTTTCTGAGAGGTTTGAAAGCGATCTACCGCCTGTGGATATATTTATATGCACCGCTGATCCTATCAAAGAACCTGCACTGACTGTTATAAACACAGTACTGTCCGCTTTGGCTTTAG…
PUT-183a-Picea_sitchensis-22595	os_52307|LOC_Os09g30120.1|cslE	15-725	77-2224	710	44.12	2.9e-154	GAGGAGCCAACAACATATGTGATCTTACTCTGTCTTCAATAATTGAAGCAAGCTGCCGATGGAGCCTAACGACTTTCCTCTGTATACTACAGTTGAAAAGAAATCTTCCTTATATAGAGTTTATGCGTGCACCCGCTTTTCTGCAATAATTGGCCTCATATATTATCGGTTGATGTATATCCCAAGTGAGGATTCTTGGCCCTGGATTGCGATATTTGTCGCAGAACTAGGCTTCGCCTACTGTTGGATTTTAGAACAGGCCTACAGGTGGTGGCCAGTTGAGCGAAAAGTTTTCCCAAAAAGACTTTCTCAGAGGTTTGGGAGCGATTTACCGCCTGTGGATATATTTATATGCACCGCTGATCCTACCAAAGAACCTCCACTGACTGTTATAAACAC…
PUT-183a-Picea_sitchensis-29227	sm_18364|estExt_Genewise1Plus.C_490155|cesA	594-802	5-611	208	71.77	4.7e-64	TCAGGTTGGGAGAAAAGTCTGCTATGTCCTTATTCCCTCAGAGATTCGATGGCATTGATCGCAATGACCGTTATGCTAATCGAAACACCGTATTCTTCGATATCAACATGAAAGGTCTGGATGGAATTCAAGGGCCAGTATATGTGGGAACTGGATGCATGTTCAGAAGACAAGCTCTATATGGGTATGGGCCTCCCAAAGGCCCAAAACGCCCCAAGATGGTGACCTGTGATTGTCTCCCTTGTTGCGGTCCTCGTAAGAAGCTGAATAAGTCTCCGAAGAAAACCAGTGGCAAGAAAAGTGCAGGAATCCCAGCTCCTGCCTTCAATTTGGACGGGATTGAGGAAGGAGTAGAAGGTTATGATGACGAGAGAGCATTGTTGATGAGCCAACTAGACT…
PUT-183a-Picea_sitchensis-29290	sm_18364|estExt_Genewise1Plus.C_490155|cesA	228-690	3-1403	462	83.58	6.2e-187	GGAAGAGGAGGCAGGATAAAATGCAGGTTATGAGGACTGACGGAGGAATGCTACCGGGAGGGAAGGATGGGGATCCCGATGGCAATGGACCAGATGGACCTGATCTACCGCTGATGGATGAAGCAAGACAGCCTTTGTCAAGAAAGATGCCAATCCCTTCGAGCAGGATAAATCCATACAGATTGATTATCATTGTTCGGCTTGTAGTTCTGGGCTTCTTTTTCCAATATCGAATTCTTCATCCGGTCAAAGATGCATATGGGTTATGGTTGACTTCAGTCATCTGTGAAGTATGGTTTGCACTCTCCTGGGTCCTTGACCAGTTTCCAAAATGGCTCCCCATTGAACGGGAAACGTATCTAGACAGATTATCATTAAGATATGAAAAGGAGGGTCAGC…
PUT-157a-Ceratopteris_richardii-1614	os_21595|LOC_Os03g62090.1|cesA	934-1093	13-491	159	83.12	7e-75	CCACGCGTCCGGAGAAATGAGCAGTTTTGGGTGATTGGAGGTGTTTCAGCCCATCTCTTCGCTCTTTTCCAGGGCTTCTGAAAGTATTGGCAGGTATTGACACCAGCTTCACAGTGACGTCAAAGCAGGCCGATGATGAGGAATTTGCAGAGCTTTATCAATTTAAATGGAGTACTCTTCTGATCCCTCCTACAACACTCCTAATTTTGAACATTGTTGGTGTGATTGCGGGAATATCTGATGCCATCAACAATGGGTACCAGTCATGGGGTCCTCTCTTTGGAAAGCTCTTTTTCGCCATTTGGGTTATTATGCATTTGTACCCGTTCTTGAAGGGACTGTTAGGAAGACAGAATCGGACTCCGACGATTGTTATAGTGTGGTCGATTCTGTTGGCTT…
PUT-157a-Ceratopteris_richardii-3699	pp_5113|estExt_Genewise1.C_900171|cesA	884-1095	1-634	211	81.13	1.4e-96	CCCTTGCTGGCTTACTGTACTCTTCCTGCAGTTTGTCTTCTCACTGGNGAAATTCATCATACCCTCGATTAGCAACTTTGCCAGCCTCTGGTTTATCTCACTCTTTCTCTCCATCTTTATCACTGGAATACTGGAGATGAGGTGGAGTGGTGTCGGAATTGATGACTGGTGGAGAAATGAGCAATTCTGGGTCATTGGAGGTGTTTCTGCCCACCTATTTGCCATCTTTCAAGGTCTGCTCAAGGTGCTTGCAGGTATAGATACAAACTTCACTGTTACTGCCAAAGGTGGGGATGATGAGGACTTCGGTGAGCTCTATGTTTTCAAGTGGACCACTCTTTTGATCCCTCCAACGTCTCTGATTGTGATCAATTTAGTTGGTGTCGTTGCTGGAATCTC…
PUT-157a-Ceratopteris_richardii-142	pp_5113|estExt_Genewise1.C_900171|cesA	600-846	2-736	246	66.8	6.5e-94	CTATGTTCAGTTTCCTCAGAGATTTGATGGTATAGATCTCAATGATAGATATGCCAATCGCAACACTGTATTTTTTGACATTAACATGAAAGGCTTAGATGGAATCCAAGGTCCTGTTTATGTAGGGACAGGATGCTGTTTTAGAAGGCAAGCTCTGTATGGCTATGAGCCTCCTATTCAACCAAAGAAGAAGACTATGACGTGTGACTGCCTGCCTGGATGGTGTTGTGGAACTAGACAAACAAAAGTGAAGTCCCAGAAGTCTAAGAAAACTGAGAAGAATCATGATCCTAGTCAAACAGATTTGCCTGTGCCAACTTCCAATTTGGAGGACATAGAGGAAGGCATGGAAGGATATGAAGATAACAAATCCTTTACGATGTCAAAGAAAAATTTTGA…
PUT-157a-Ceratopteris_richardii-2699	pp_5113|estExt_Genewise1.C_900171|cesA	802-1058	1-759	256	78.21	6.1e-114	ATGCACTGCCGAGGCTGGAGATCTATCTATTGCATGCCCACACGCCCAGCCTTTAAAGGATCTGCTCCAATCAACCTTTCAGATCGTTTGCACCAAGTTCTTCGTTGGGCACTAGGGTCAGTTGAAATATTTCTCAGCAAGCATTGTCCCTTGTGGTATGGGTATGGAGGCAGGCTAAAATGGTTGCAGAGGTTGGCTTATGTCAATACTATTGTGTACCCAATCACATCTATACCCTTGCTGGCTTACTGTACTCTTCCTGCAGTTTGTCTTCTCACTGGGAAATTCATCATACCCTCGATTAGCAACTTTGCCAGCCTCTGGTTTATCTCACTCTTTCTCTCCATCTTTATCACTGGAATACTGGAGATGAGGTGGAGTGGTGTCGGAATTGATGAC…
PUT-169a-Ginkgo_biloba-8537	AT5G09870.1|AT5G09870.1|cesA	248-404	53-511	156	48.41	3.3e-37	ATTCATGGAAACCATGAGCCTTTGGGAGATCAATGAGACCGCAAACCATCTTCCTCTACATGGAAAAATCATGAAGTCGTCCAAAGCATACCCAGTCTATGCGTGCTTTCACCTGTTACTTTTGCTATCATTTTTATATTATCGCTTACTACACCCACTTGATGAATTGTATGGGGTTTGGATGATTGCACTTGGGTGCGAAATTTGGTTTGGTTTTGAGTGGATTCTTGACCATAATATGAGATGGCGCCTTGTCCAACATAAAACATATCCAGAGAGGCTTGCACTCAGGTACAGTGGAGAATCTGCTTCGAAGCTTCCAGCAGTGGACATATTTGTGACTACCACAGATCCTTTGAAGGAGTCTCCTATCATGACTCTCAACACTGTTATTTCAGC…
PUT-169a-Ginkgo_biloba-942	os_13603|LOC_Os02g49332.1|cslE	523-739	7-654	216	41.01	9.4e-43	ATTCCAAGAATAGCCCACAGAATGGGTTATAGTCGGTACAGTTTCTGGGCTCTTTTACCTTTTCCTACATTCTGCTATGCCTTACTTCCACGGTTGTGCTTGATCAATGGACTATCCTTGTTCCCCAAGGTTTCAGATACATGGTTCCCTCTCTTTGCATTTCTGCTAATAGGTGCATATAGCCACAGTATGATTGAATTGATGTGGGTTGGTGCTTCGTTTAAAAGTTGGTTGAACGAACAAAGGATGTGGCAGATAAAGATAGTTTCTTCGTACTTGTTCGGTTTTATTCAAGTTTTTTGCAAAATAATTGGTATATCAGAGGTGGGATTTGAGGTGACTAGCAAAGTAGTCGACATGGAAGCCATCCAAAGATACGAAGCTGAAATTTATGAGTTA…
PUT-169a-Ginkgo_biloba-1999	os_29053|LOC_Os05g08370.1|cesA	630-1077	2-1348	447	82	2.7e-211	GGGGTGCTGTTTCAATAGACAAGCACTCTATGGTTATGACCCTGTTCTCAGCGAAAAGGATGTTGAACCAAACTGTTTCTTCAGATGCTGCTGTGGACCAAGAAAGAAGAACACGAAAATGAATAAGTATGCTGATAAGAAGAGAACAACCAAGCGAACTGAATCCACCATCCCCATCTTCAATTTGGAGGACATAGAAGAGGGTGTGGAAGGATTTGATGATGAGAAATCACTGCTCATGTCCCAAAAGAGCTTAGAAAAAAGATTTGGTCAATCCCCGGTGTTTATTGCATCTACTTTAATGGAAAACGGTGGGGTTCCACAGTCTGCAAATCCAGCTTCTTTGTTGAAAGAAGCTATTCATGTTATCAGCTGCGGATATGAAGACAAGTCAGAATG…
PUT-169a-Ginkgo_biloba-5315	os_54948|LOC_Os10g20090.1|cslH	457-653	7-585	196	45.69	7e-39	GCTACCACAGAAGATGTTCTCACTGGCCTAAAACTCCATATAATGGGCTGGCACTCTATCTACTGCACACCTGAAAACCCAGCTTTCTTGGGCTCTGCACCAGGGAACGGACCAGACACCCTTGTGCAGCAGAAGAGATGGGCTACTGGATTGTTGGAAATCTTTGTAAGCAAATTATCTCCTTTGTTGGGTATCAAGCGAAGCATCATGGTACGCCAGAGAATGATATATGCTTATTTCAGTCTGTGGGCAGTCTGGTCAGTGCCAACATTGTGCTATGCAGTCTTGCCTGCTTACAGTTTGCTCAGTGGCAAATCATTCCTGCCCAAGATATCAGAGCCCGCATTTGGAACTGCAGCTGCACTGTTTGTATCAGTATATGGATTTAAGCTATTGGAA…
PUT-169a-Ginkgo_biloba-5229	sm_4796|estExt_Genewise1Plus.C_00235|cesA	949-1073	1-375	124	79.2	9.5e-53	GTCACTGCAAAGGCTTCGGAAGACGCTGATTTTGGAGAGTTATATGTATTCAAATGGACAACTCTCCTCATTCCTCCAACAACAATTCTGGTGGTGAACCTGGTCGGTGTCGTAGCGGGAGTATCTGATGCCTTGAACAGTGGCTACCAATCATGGGGACCTCTCTTCGGAAAGGTATTCTTTGCAATGTGGGTGATACTGCATTTGTATCCATTCCTCAAAGGTCTGATGGGCCGCCAGAACCGCACTCCCACCATTGTGGTATTGTGGTCTATCCTGTTGGCCTCTATCTTCTCTCTTCTGTGGGTCAGAATCGATCCATTCCTGGGCAAAGCCGAGGCTCCTGCTCTTCAAAAATGCACCATCGACTGCTGAACCATTATCACAGTATCGATAATT…
PUT-171a-Adiantum_capillus_veneris-12814	AT3G07330.1|AT3G07330.1|cslC	160-345	4-565	185	64.71	7.9e-48	GAATACATTGCTCCCCTCCTACACGTCCCTTTCCAATGCTTGCATACTTCTGTTCCTCATTCAATCTCTGGATCGGATTGCTCAATGTCTTGTATGTGCGTGAATTAAAATTAAAAAGATTAAGCCTGTTCCAAAAGTTGAGTCACTATACACAGGCTATCTGGAGCAGGCATTTTGCAAGCTATCCAATGGTGCTGATTCAGATACCCATGTGTAATGAGAAAGAGGTTTACCAGCAGTCTATTGGGGCAGTTGCAACAGATGAACTGGCCACGGTATACAACGTTGGAGCAAATTTTGGATGATTCGGACGACAAAGAAACACAATCATTGATAAGGGCGGAGGTGCAGAAGTGGCATCAAATAGGGCTCAGGATTTTGTACAGGCATCGTACCCTT…
PUT-171a-Adiantum_capillus_veneris-6083	AT5G03760.1|AT5G03760.1|cslA	39-215	531-1	176	75.14	1.8e-76	ATTGTACATGAGGAAGGGAACAGTTCTCCACAGATACTCCGGGTCGGGCTGAAAGTCCGCATCGAATATTGCGACGTAGTCACATTCCTTAACATAGCTTCGCCTCATGCCCTCTTTCAACGCACCTGCTTTGTAGCCATTTCTGTTGTCTCTCACCTCATACTTGATGTTGATCCCCTTACTTGCCCACCTTTGGCATTCCATTTGCACCATTTCCTTAATTGAGTTGTCGGTGGAATCATCCAAGACCTGCACGATAATCCTGTCGGAGGGCCATGACAGCCCACAAGCAGCACCAATGGAGAGCTGGTACACCTCTCTCTCGTTGAACATTGGGATCTGCACCAACACCTTGGGATAGGAGGAGTTTGCAAGCTCCACATCATCCTTGATGGACTC…
PUT-171a-Adiantum_capillus_veneris-717086	os_21258|LOC_Os03g59340.1|cesA	684-908	2-670	224	85.78	1.1e-92	CTTCAACTTAGAAGACATAGAAGAAGGCATGGAAGGATATGATGATGACAAATCGCTTTTAATGTCAAAGAAGAATTTTGAGAAGAGGTTTGGTCAGTCTCCTGTCTTTGTGGCTTCTACCTTATTGGAAGAGGGAGGGGTTCCTCAATCTGCAAGTCCAGCTGGATTGCTAAAGGAGGCAATTCATGTCATCAGCTGTGGATATGAAGATAAGACTGACTGGGGACTTGAGATTGGATGGATCTACGGGTCCGTTACAGAAGATATTCTTACAGGGTTCAAGATGCATGCTCGTGGCTGGCGGTCTATCTATTGTATGCCTCCCCTGGCAGCCTTCAAGGGTTCTGCTCCCATTAATCTTTCTGACCGTTTGAATCAGGTGCTTCGGTGGGCTCTTGG…
PUT-171a-Adiantum_capillus_veneris-3673	pp_5113|estExt_Genewise1.C_900171|cesA	262-444	21-569	182	80.33	6.3e-74	GACAAAATGGAGAGGCACAAATGATTGGTGATGCAAGAGGGCCGCTGTCGAGGGTGGTGCCATTACCGTCTTCCAGGATTACTCCTTACAGAATTATTATAATAGTTCGGCTGATAATTCTTGCATTTTTCTTGAGATACCGAATATTCAACCCAGTGAACGATGCTTATGGATTGTGGCTCGTATCTGTAATCTGTGAAATCTGGTTTGCAATTTCCTGGATTCTTGACCAGTTCCCAAAGTGGTTTCCTATTAACAGGGAAACATTTTTGGACAGACTCTCCCTCAGGTTTGAACCTGAGGGCAAACCATCCCAGCTTGCTGCAGTTGATGTATATGTGAGTACAGTGGATCCTCTGAAGGAGCCCCCCCTCGTTACAGCAAATACCGTGCTGTCCA…
PUT-171a-Adiantum_capillus_veneris-11943	pp_5113|estExt_Genewise1.C_900171|cesA	910-1100	6-578	190	84.29	3.7e-79	GCTATGCTAGTTTGTGGTTCTTGTCCCTCTTCCTTTCAATCTTTGCTACTGGTATTTTAGAAATACGATGGAGCGGTATCGGCATCGATGAGTGGTGGAGGAATGAACAATTTTGGGTTATTGGGGGTGTCTCAGCTCACCTTTTTGCTCTCTTCCAAGGCTTGCTTAAAGTGCTGGCTGGCATTGACACAAGCTTCACTGTGACATCCAAGCAGGCAGACGGCGACGAGTATGCGGAGCTATATCTGTTCAAATGGACAACGCTACTGATTCCGCCAACGACGCTTCTTGTACTGAACATTGTGGGTGTGGTTGCAGGCATATCTGATGCCATCAACAACGGGTATCAGTCATGGGGTCCTCTCTTTGGAAAGCTTTTCTTCGCCATTTGGGTGATCA…
PUT-171a-Adiantum_capillus_veneris-717087	pp_5273|estExt_gwp_gw1.C_1890065|cesA	70-251	2-541	181	70.33	1.5e-62	CTACATCAACAATAGCAAAGCTCTAAGGGAGGCTATGTGCTTCATGATGGACCCAACTGTGGGTCGTAAAGTTTGTTATGTGCAATTTCCTCAAAGATTTGATGGCATTGACCTTAATGATCGATATGCCAATCGCAACACTGTTTTCTTTGATATCAACATGAAAGGTTTGGATGGAATTCAAGGTCCTGTTTATGTCGGGACTGGATGTTGTTTTAGAAGGCAGGCATTGTATGGCTATGAACCTCCAATCCAGCCTAACAAGAAAACAATGGCCTGCGATTGCCTACCTGGATGGTGCTGTGGGCCACGCCAGGGGAAGATTAAGTCTGGGAAGTCTAAGAAGGCTGAAAAGAAGAAGCCTCCTGTTAGAACAGATTCTACCGTCCCTATCTTCAA…
PUT-171a-Adiantum_capillus_veneris-1257	pp_5273|estExt_gwp_gw1.C_1890065|cesA	189-403	42-674	214	78.14	4e-81	GCAAAAAATCCAAATTAAGCTTAAGACCTAAATTTTGGAAAAAGAAAAAGGGTGGTAAGAAGAGCAGCACTGATTCACCCATGCATAAGCTGGAAGGCATTGAGGAAGGTGTCGAGGGTATCGAGAGTGAGAGGAGCGCTTTGATGTCGCAGAAGAATTTTGAGAAGAAATTTGGTCAGTCACCAGTCTTCATTGCCTCTACTCTCCTAGAGAAGGGAGGGGTTCCTCCAAATGCTAGCCCATCTTCTTTGCTGAAAGAAGCAATACATGTGATTAGCTGTGGTTACGAGGACAAAAGTGAGTGGGGCAAAGAGATCGGATGGATATATGGGTCAGTCACAGAGGATATCTTGACTGGCTTCAAAATGCACGTGCGAGGATGGCGATCAGTTTATTGCA…
PUT-171a-Adiantum_capillus_veneris-8779	pp_8706|estExt_fgenesh1_pm.C_300004|cesA	413-619	2-622	206	94.69	2.9e-97	CAGAAAATGGGTGCCTTTTTGCAAAAAATTCAGCATCGAGCCCAGGGCCCCAGAAATGTACTTTGCTCAGAAAATTGATTATTTGAAAGACAAAGTTCAACCTACATTTGTGAAGGAGCGCCGGGCCATGAAGAGAGAGTATGAAGAGTTCAAGGTAAGAATAAATGCTCTGGTTGCCAAGGCACAGAAGGTCCCTGAGGAAGGTTGGACAATGCAGGATGGCAGCCCATGGCCCGGGAACAACACTCGTGATCATCCTGGAATGATTCAGGTTTTCCTCGGTCATAGTGGAGGACATGATACTGATGGCAATGAACTCCCGCGATTGGTATATGTCTCCCGTGAGAAGCGCCCAGGATTCAATCACCACAAGAAGGCTGGTGCAATGAATGCTCTGGT…
PUT-171a-Adiantum_capillus_veneris-300	pp_9663|estExt_gwp_gw1.C_680137|cslD	494-667	1-522	173	82.18	2.3e-71	GTGAAGAGGGAATACGATGAGTTTAAGGTACGAATCAATGGCTTACCAGAGTCAATAAGGAGGAGATCAGATGCCTACAATGCTCATGAAGACATTAAAGCCAAGAGGCACCAAGTGGAGAATGGTTTGGATCCTAGTGAGCCACTGAATGTGCTAAAAGCAACATGGATGGCAGATGGTACCCATTGGCCAGCGACATGGACTACACCGAGCTTGGAGCATGGCAAAGGAGACCATGCTGGTATCATTCAGGTTATGCTTGCTCCTCCCAGCTATGAACCCCTCTTTGGCAGTGAAAATGAGGAGAACCTAATTGACACCACTGAGGTTGACATTCGGTTGCCCATGTTGGTATATGTGTCCCGTGAGAAGCGACCAGGTTATGATCACAACAAAAAG…
PUT-171a-Adiantum_capillus_veneris-14174	sm_2171|e_gw1.8.11.1|cesA	729-907	3-539	178	89.39	4.1e-77	CAACATTCCTTGAGAATGGTGGTGTTCCTGAAAATGCAAGCCCTGCTTCTTTACTGAAAGAAGCTATTCATGTCATTAGCTGTGGTTATGAAGACAAGACTGATTGGGGAAAAGAGGTTGGCTGGATTTATGGTTCTGTCACAGAGGATATTCTCACAGGCTTTAAGATGCATGTACGTGGATGGAGGTCAATTTACTGTATGCCAAAACGGCCTGCCTTTAAAGGGTCTGCCCCTATTAATCTTTCAGACCGTCTGAATCAAGTGCTTCGGTGGGCATTGGGATCTGTCGAAATTTTGTTCAGTCGGCATTGCCCAATCTGGTATGGCTATGGTGGGGGCTTGAAATGGCTGGAGAGATTTGCATACATTAACACCATTGTGTACCCCCTCACTTCGA…
PUT-171a-Adiantum_capillus_veneris-1329	sm_2171|e_gw1.8.11.1|cesA	271-489	3-658	218	82.19	2.2e-86	CAGCTCGGATCAATCCATATCGCATGATCATTGTGCTTCGGTTGGCAGTGCTGGCACTTTTCCTTCGGTATCGAGTGCTGAATCCTGTTCCAGATGCTTTTGTTCTGTGGCTTGTATCTGTTATCTGTGAGATCTGGTTTGCCCTCTCGTGGATATTGGATCAGTTTCCAAAGTGGCTTCCCATTACTCGAGAAACTTACCTGGATCGATTGTCATTAAGATATGAAAAAGAGGGTCAACAATCGGGCCTTGCTGCTTTGATCTTTTTGTGAGTACTGTTGACCCTTTGAAGGAGCCTCCCCTGGTGACAGGCAATACCGTCTTGTCCATCTTAGCAGCTGATTATCCTGTGGATAAGGTGACTTGCTATGTGTCTGATGATGGAGCTGCCATGCTCAC…
PUT-171a-Adiantum_capillus_veneris-6457	sm_4713|e_gw1.0.15.1|cesA	807-993	2-562	186	88.24	1.6e-79	ATTCAAAGGGTCAGCCCCAATCAATCTTTCTGATCGTCTGCATCAAGTCCTCCGATGGGCTCTTGGGTCGGTAGAAATCATGCTGAGCAAGCATTGTCCCTTGTGGTATGGGTACGGAGGCCGGCTAAAGTGGTTACAGAGGCTGGCTTATGTAAATACTATTGTTTATCCTATCACCTCTTTACCGCTGCTGGCCTACTGTACGCTTCCTGCAGTTTGTCTGCTCACAGGAAAATTTATCATTCCCTCGATTAGTAACTTCGCCAGTCTTTGGTTTATCTCTCTCTTTTTGTCCATTTTCATCACTGGAATCCTGGAAATGAGGTGGAGTGGAGTTGGGATTGATGACTGGTGGAGAAATGAGCAATTCTGGGTTATTGGGGGCGTCTCTGCCCATTT…
PUT-171a-Adiantum_capillus_veneris-11889	sm_4713|e_gw1.0.15.1|cesA	153-380	3-683	227	69.26	5.8e-69	CACCTTTGTATACAAGCGGTCCTCAGGGGCCTATTGATTCTCAACCCATCTCACCTGATAACAGCATCCTTGGTGGTGCAAACAGTATTAGTGATAGCAAGAGGGTCTACCCGTTCCCGTATTCAGATCCTGGAACCCCAGGTATAAGCAAGTCTACTGATCTTTCTAGAGACTATGGCTATGGAAGTGTTGCTTGGAAAGAGAGGGTTGATAGCTGGAAGTCGAAGCAAGAGAAGTTGCAGATGACTACAACAGAGGGTGTGCTTCCAAGCAGTGGTAGCAAAGGAGATAGTGTGGACGAAAATGGAATGGATGGATCTGATGCGCCAATGATGGATGAGGCAAGGCAACCCCTTTCTAGGAAAGTGAACATTGCTTCCAGCCTAATCAATCCATACC…
PUT-171a-Adiantum_capillus_veneris-13305	sm_6907|estExt_Genewise1.C_600296|cesA	877-1069	3-578	192	84.97	4.2e-78	GCATACCAGCGATAAGTAACTTTGCGAGTTTATGGTTCATTTCTCTTTTCTTGTCCATTTTTGCCACTGGCATATTGGAAATGCGCTGGGGTGGTGTAGGGATCGATGACTGGTGGAGAAATGAGCAATTTTGGGTGATTGGAGGTGTCTCTGCTCATCTTTTTGCGGTTTTCCAAGGGCTTCTCAAGGTTCTTGCAGGTATCGACACAAATTTCACAGTCACTGCGAAGGCAGCGGATGATACAGAATTCGGGGAGCTCTACATCTTCAAGTGGACAACCCTTCTTATCCCTCCTACTACTTTAATTGTTGTAAATTTGGTAGGTGTAGTGGCAGGCATTTCCGATGCATTAAACAGCGGATATCAGTCTTGGGGCCCCTTGTTTGGGAAGCTGTTCT…
PUT-177a-Pinus_pinaster-2390	AT1G55850.1|AT1G55850.1|cslE	337-522	14-589	185	45.83	2e-38	AATTCGGCACGAGGCCTACGTCCAATTTCCTCAAGGGTTTCATGGCGTCACAAAGAACGATCCATATGCAAACCATCACTTGAGGGCTTTCTATATTCAATTTAAAGGAATGGATGGTCTTGAAGGTCCACTATACGCAGGCACTGGATGCATTCACCGCCGGGATGCTTTATGCGGAAGTGAACGAAGGCATACGTTCTCCAAATCGCTCAAAAGCTATCCAACTTCTAAACCTCAAAGAAGCCCATCCAAGATGCTGAAAGATGCAAGGGATCTTGCCAATTGCGCCTGCGAGGAGAACACCCTGTGGGGCAAAGAGGTTGGCATGATTTATGGCTGTGCTGTGGAAGATGGATTGACAGGTTTCGTTATACAGTGCAGAGGATGGAAATCAATTTA…
PUT-177a-Pinus_pinaster-6706	AT4G18780.1|AT4G18780.1|cesA	541-775	1-708	234	71.37	1.5e-81	ACTGGATGTTGTTTTAACAGACAAGCCCTCTATGGCTACGGCCCTCCAGCTGTGGTCAGACCTAAGGCAAGCCGCGGTTGCTTGCCATCACTGTGCTGTTGCTGCTGTTGTTGTCCAAAGTCCAAGACTATCGATCCTAAGAAATCCGCTCCACAGGAAGATTTAAATGCTGCAATCTTCAATCTGCAAGAAATGCGAAGTTACGATGATTACGAGAGACAGCTCTTAGTCTCTCAGAGAAGCTTTGAGAAATCGTTTGGCCAGTCCTCGGTGTTCATTGCATCGACTCTCATGGACAACGGTGGTGTTCCAGAGTCGACCAATCCAGCTTCACTCATCAAAGAAGCTATACATGTGATCAGCTGTGGCTACGAAGAGAAAACCGAATGGGGGAAAGAG…
PUT-177a-Pinus_pinaster-7824	AT4G31590.1|AT4G31590.1|cslC	234-450	15-665	216	86.18	1.2e-101	AATTCGGCACGAGGCCCATGTGCAATGAGAAGGAGGTGTACGCACAATCCATTTCTGCTGTTTGTCAGCTTGATTGGCCAAAGGATCGTCTGTTAATTCAAGTACTAGATGATTCATATGAAGATGATGTTCAAGAACTTATCAGAACAGAAGTTCTCAAGTGGAACCAGAAAGGCGTCAACATTCTTTACCGGCATCGGTTGATTAGGACTGGTTATAAAGCTGGCAATCTGAAGGCTGCAATGAGTTGTGATTATGTCAAAGACTATGAGTTTGTTGCAATTTTTGATGCAGACTTCCAGCCAAACCCTGATTTCCTGAAACAGACTGTTCCACATTTCAAGGATAATCCTGAACTCGGCTTGGTCCAGGCTCGGTGGTCTTTTGTAAATAGAGATG…
PUT-177a-Pinus_pinaster-1015999	AT4G32410.1|AT4G32410.1|cesA	548-1078	14-1606	530	78.38	0	AATTCGGCACGAGGCTGCTGTCCTCACAAATGGCCTCTTTCTGTTGAACCTTGATTGTGATCATTATATAAACAACAGCAAAGCTATTCGTGAGGCAATGTGTTTTCTAATGGATCCAGCTCTTGGGAAGAAAACATGCTATGTACAGTTTCCTCAGAGATTTGATGGCATTGATCGACACGATCGATATGCTAATCGTAACACCGTGTTCTTTGATATCACCTTGAGAGGTTTCGATGGTATCCAAGGGCCTGTTTATGTGGGTACAGGGTGTTGTTTTAATAGACAAGCACTCTATGGTTATGATCCTGTTCTCACTGAGAAGGATCTTGAACCAGCATGTTTTCTGAGATGTTGCTGGGGATCTAGAAAGAAGAGCAGAAAAGCAAACAAAAGGTA…
PUT-177a-Pinus_pinaster-1326	AT5G03760.1|AT5G03760.1|cslA	62-365	1-912	303	85.53	6.4e-160	ATGGCTGTTGTTATAGTGCTGGTGAAGCTGTTTGGGAAGAGGCCTGAGAAGAGATACAAATGGGAGCCTATAAGAGATGACATAGAGCTTGGAAACAGTGCATATCCAATGGTTCTGGTGCAGATTCCCATGTACAATGAAAAAGAGGTTTATCAGCTTTCCATTGGAGCAGCTTGTGGGCTTTCATGGCCTTCAGACAGGATTATCATTCAAGTTCTTGATGATTCTACTGACCCAGCTATCAAGGAGTTGATAACAATGGAGTGCCAGAGATGGGCTAGCAAGGGAATAAACATCAAATATGAGATCAGAGACAACAGGAATGGTTACAAGGCGGGTGCTCTGAAAGAAGGAATGAAACGCAGCTATGTGAAGGAATGTGACTATGTAGCCATCTTC…
PUT-177a-Pinus_pinaster-8345	AT5G05170.1|AT5G05170.1|cesA	866-1066	3-605	200	87.56	1.1e-87	GGAAGTTTATTATACCACAGATTAGCACATTCGCAAGTCTCTTTTTTATTGCACTCTTTCTTTCCATTTTTGCAACCGGTATTCTGGAAATGCGATGGAGTGGAGTTGGTATTGATGAATGGTGGAGAAATGAACAATTCTGGGTCATTGGAGGCGTGTCAGCTCATCTCTTTGCAGTCGTCCAGGGGTTGCTGAAAGTCCTTGCCGGTATTGACACAAACTTCACTGTCACATCGAAAGCTTCAGATGAAGACGGAGATTTTGCAGAGTTGTATCTGTTCAAATGGACTGCCCTCTTGATCCCTCCAACCACTTTACTTGTTATAAACATTGTAGGTGTAGTGGCAGGTATCTCACAAGCTATCAGCAGTGGTTATGCAGCATGGGGTCCCCTGTTCG…
PUT-177a-Pinus_pinaster-427	AT5G16910.1|AT5G16910.1|cslD	837-1053	18-668	216	85.25	3.7e-94	AATTCGGCACGAGGCAAAGAGTAGGTTGGATTTATGGATCTGTAACAGAAGATGTGGTTACCGGCTACAGAATGCACAACAGAGGATGGAGATCAATCTACTGTGTAACAAAAAGAGATGCATTCAGAGGCACTGCCCCAATAAATTTGACCGATCGTCTGCATCAAGTGCTCAGATGGGCTACTGGGTCAGTGGAGATATTCTTCTCTCGTAACAATGCTTTGTTTGCAAGCCCCCGGATGAAGTTCTTACAGAGAATATCCTATATAAATGTTGGTATCTACCCTTTCACTTCCATATTTCTCATGGTCTACTGTTTCCTACCAGCATTGTCCCTTTTTACTGGACAGTTCATTGTACAGAAACTAAGTGTTGCATTCCTAGTTTTCCTGTTGACAA…
PUT-177a-Pinus_pinaster-2876	os_29053|LOC_Os05g08370.1|cesA	337-457	2-364	120	86.78	8.4e-50	AATTCGGCACGAGGGAGAAGGGGAGCCATCTCAGTTGGCCGGTGTTGATATTTTTGTCAGTACAGTGGATCCTCTAAAGGAACCTCCTCTTGTCACAGCAAATACTGTTCTATCTATCCTTGCCGTGGATTATCCTGTCGATAAAGTTTCATGCTATGTTTCTGATGATGGAGCAGCCATGTTGACTTTTGAAACCCTTTCAGAAACTTCAGAATTCGCAAGGAAGTGGGTGCCATTTTGCAAAAAATACAGTATCGAGCCCAGGGCTCCAGAATTCTACTTTGCCCAGAAAATTGATTATTTGAAGGATAAAGTACAGCCTTCCTTTGTTAAAGAACGGAAAACAATGAAAAGGGAATATGAAG
PUT-177a-Pinus_pinaster-1116001	os_29053|LOC_Os05g08370.1|cesA	766-904	2-418	138	86.33	4.3e-57	TGGGTGGATTTATGGCTCTGTCACAGAAGATATTTTGACTGGGTTTAAAATGCATGCTCGAGGCTGGATTTCAATATACTGCATGCCTGCACGTCCTGCATTCAAGGGTTCTGCACCAATCAATCTTTCAGATCGTTTGAATCAAGTGCTCCGATGGGCCCTTGGCTCTGTTGAAATTTTACTGAGCAGGCATTGTCCAATTTGGTATGGCTACACTGGAAGATTGAAACCATTGCAGAGGCTGGCGTACATCAATACCATAGTGTATCCTCTCACATCCCTCCCACTGGNTGCATATTGTACCCTGCCAGCTGTTTGTCTTCTTACAGGGAAGTTTATCATTCCTGAGATTAGCAACTTTGCAAGGGNGTCCTTCATATTATATTTTATTTCCATTTT…
PUT-177a-Pinus_pinaster-9716	pp_5273|estExt_gwp_gw1.C_1890065|cesA	96-594	1-1493	498	73.77	3.3e-186	GTTCAGTTCCCTCAGAGATTCGATGGTATTGATCGCCATGATCGATATGCAAACAGAAACACTGTTTTCTTCGATATCAACATGAAGGGTCTAGATGGCATCCAGGGGCCAGTGTATGTGGGGACTGGATGCGTTTTCAACAGGCAAGCTCTGTATGGGTATGATCCTCCAGTTTCGCAGAAGAAACCTAAGATGACCTGCGATTGCTGGCCATCATGGTGTTGCTGTTGCTGCGGTTCTCGCAAAAAAACAAAGAAATCATCCAAAAAGTTCTTTGGTAGGAAGAAATCTTCCAAGCCCACTGAAATAACCGCTCCCATCTTCAGCCTCGAAGAGATTGAAGAAGGACTTGAAGGTTACGAAGAACATGAGAAATCATGGTTAATGTCGCAGAAGAGC…
PUT-177a-Pinus_pinaster-12443	pp_8706|estExt_fgenesh1_pm.C_300004|cesA	935-1081	1-450	146	72	1.4e-46	TCAGCCCATCTTTTTGCTCTCTTTCAAGGTAGCTGAAGGTACTTGCTGGTGTTGACACAAATTTCACTGTAACATCTAAAGGAGGAGATGACGGAGAGTTTTCAGAACTCTATTTATTCAAGTGGACAAATCTCTTGATCCCCCCAACAACATTACTTGTAATTAATATTATTGGTGTGGTTGCTGGGGTATCTGATGCTATTAACAATGGTTATGCTTCATGGGGTCCTTTGTTTGGGAAAATGTTCTTTGCATTCTGGGTGATTGTACATTTATATCCTTTCCTGAAAGGGTTTGATGGGGAAGCCAGAATCGCCACACCTACAATTGGTAACTTGTGGTGGGTCTGGTCTTCTTGGCTTCCTCTTTTCTCAACTTATCTGGGTTCGGGTTAATCCA…
PUT-177a-Pinus_pinaster-10898	pp_8706|estExt_fgenesh1_pm.C_300004|cesA	898-1077	1-540	179	79.44	5.5e-73	ATTGCTCTCTTTGTGTGTATCATTACAACTGGTGTTTTGGAGATGCGATGGAGTGGGGTTGGTATTGATGATTGGTGGAGAAATGAGCAGTTTTGGGTGATTGGTGGTGTGTCAGCCCATCTTTTTGCTCTCTTTCAAGGATTGCTGAAGGTACTTGCTGGTGTTGACACAAATTTCACTGTAACATCTAAAGGAGGAGATGACGGAGAGTTTTCAGAACTCTATTTATTCAAGTGGACAAATCTCTTGATCCCCCCAACAACATTACTTGTAATTAATATTATTGGTGTGGTTGCTGGGGTATCTGATGCTATTAACAATGGTTATGCTTCATGGGGTCCTTTGTTTGGGAAAATGTTCTTTGCATTCTGGGTGATTGTACATTTATATCCTTTCCTG…
PUT-177a-Pinus_pinaster-12470	sm_4796|estExt_Genewise1Plus.C_00235|cesA	928-1073	483-82	145	53.74	4.5e-11	CCTCCAATAAATAATTTCGAATGTCGAATTAGGACAATGCCCAGATAAATCATTTTCATAGCCAATGAATATAGCTTTAGCTTAACAATTCATGCTATACTATTGCAGACCTGGTCCTTTAATTTTTGTTGTGAAGGGATTTTTCAGACCCATAGCAAAGGGAAGATAGAAGCAAGAACAACAGACTAGACAACAATAATTGTGGGTGTCATGTTCTGTCGTTGCATCAAACCTTTCAGGAAATAATTGTGGGTGTCATGTTCTGTCGTCGCATCAAACCTTTCAGGAAAGGGTAAATATGGAAAATTGTGAGATATCTACAATGTTTATAACAAGTGGTTGGAGGGATCAAAAATGCAATTCATTTGAACAGATACAATTCTGAAAAATCTTGTCTTT…
PUT-177a-Pinus_pinaster-7415	sm_4796|estExt_Genewise1Plus.C_00235|cesA	463-626	3-494	163	90.24	1.5e-76	ATGCTTTGGTAGCTAAAGCACAGAAGGTTCCAGATGAAGGCTGGACGATGCAGGATGGAACTCCTTGGCCTGGAAACAATGTGCGGGACCATCCAGGAATGATTCAGGTATTTTTGGGTCATAGTGGTGGGCACGACACTGATGGGAATGAACTGCCTCGCCTGGTCTATGTTTCACGTGAAAAGAGGCCTGGATTCAATCACCATAAGAAGGCTGGTGCAATGAATTCTTTGGTGCGGGTGTCAGCAGTTTTGACAAATGCTCCATATCTTTTAAATGTGGATTGCGATCATTATATAAACAACAGTAAAGCAATTCGTGAATCAATGTGTTTCATGATGGATCCCACATTGGGAAAGAAGGTCTGCTATGTGCAGTTCCCTCAGAGGTTTGATGGTA…
PUT-177a-Pinus_pinaster-14754	sm_4796|estExt_Genewise1Plus.C_00235|cesA	817-1073	1-777	256	79.15	1e-104	TTGGGTTCTATTGAAATCTTATTCAGCAGGCACTGCCCATTGTGGTATGGATTTGGAGCAGGACGTCTCAAGTGGCTGGAAAGACTGGCCTACACGAACACCATCGTCTATCCCCTCACGTCTCTTCCTCTGATTGCCTACTGTACTCTTCCTGCGATATGTCTTCTCACGGGAGAATTCATTATTCCTACGCTGAGTAATCTTGCAAGCATCTATTTCATGCTCCTCTTCATCTCCATTATCGTGACGGGTGTTCTGGAACTGAGATGGAGTGGAGTAAGCATCGAAGAATGGTGGAGGAACGAACAGTTTTGGGTGATTGGAGGAGTCTCTGCTCATTTTTTTGCAGTTTTTCAAGGTCTTCTCAAGGTATTGGCGGGCATCGACACCAACTTTACT…
PUT-177a-Pinus_pinaster-3516000	sm_4796|estExt_Genewise1Plus.C_00235|cesA	621-1073	3-1350	452	78.56	2.3e-179	ANGGGCCTGTATATGTGGGAACTGGGATGCATGTTCAGAAGACAAGCTCTATATGGGTATGGGCCTCCCAAAGGCCAAAACGTCCCAAGATGGTGACCTGTGATTGTCTCCCTTGTTGCGGTCCTCGTAAGAAGTCCCAGAAGAAAAATAGTAGCAAGAAAAGTGCAGGAATCCCAGCTCCTGCCTACAATCTGGACGGGATTGAGGAAGGAGTAGAAGGTTATGATGACGAAAGAGCATTGTTGATGAGCCAACTAGACTTTGAGAAGAAGTTTGGCCAGTCTTCAGCTTTTGTTCAATCCACTCTGATGGAGAATGGTGGTGTTCCGCAAACAGACAAATCCAGCTGAATTGTTGAAGGAGGCTATTCATGTCATCAGCTGTGGATATGAAGACAAA…
