# Supplementary material for: A survey of plant and algal genomes and transcriptomes reveals new insights into the evolution and function of the cellulose synthase superfamily
Source: BMC Genomics. 2014 Apr 4;15:260. doi: 10.1186/1471-2164-15-260 (PMC4023592; doi:10.1186/1471-2164-15-260)
Supplement: Additional file 11 — Csl homologs of 44 plant and algal genomes. [file 1471-2164-15-260-S11.xls]

## Sheet: af11
Csl (or GT2 to be more precisely) gene repertoires of 44 plants and algae
Csl family	Protein ID	Species and version
unclassified	jgi|Astpho1|38167|fgenesh1_pg.00058_#_16	Astpho1_filtered_proteins.fasta
unclassified	jgi|Astpho1|38026|fgenesh1_pg.00054_#_45	Astpho1_filtered_proteins.fasta
unclassified	jgi|Astpho1|37215|fgenesh1_pg.00038_#_120	Astpho1_filtered_proteins.fasta
unclassified	jgi|Astpho1|36559|fgenesh1_pg.00016_#_85	Astpho1_filtered_proteins.fasta
unclassified	jgi|Astpho1|39344|fgenesh1_pg.00079_#_73	Astpho1_filtered_proteins.fasta
unclassified	jgi|Astpho1|25475|e_gw1.00052.64.1	Astpho1_filtered_proteins.fasta
unclassified	jgi|Astpho1|40540|fgenesh1_pg.00115_#_59	Astpho1_filtered_proteins.fasta
unclassified	jgi|Astpho1|30326|e_gw1.00113.72.1	Astpho1_filtered_proteins.fasta
unclassified	jgi|Astpho1|28011|e_gw1.00075.70.1	Astpho1_filtered_proteins.fasta
CslK	jgi|Astpho1|33644|e_gw1.00149.81.1	Astpho1_filtered_proteins.fasta
unclassified	jgi|Astpho1|41819|fgenesh1_pg.00149_#_97	Astpho1_filtered_proteins.fasta
unclassified	jgi|Astpho1|38512|fgenesh1_pg.00064_#_23	Astpho1_filtered_proteins.fasta
unclassified	jgi|Astpho1|38518|fgenesh1_pg.00064_#_29	Astpho1_filtered_proteins.fasta
unclassified	jgi|Astpho1|40603|fgenesh1_pg.00116_#_26	Astpho1_filtered_proteins.fasta
unclassified	jgi|ChlNC64A_1|27604|e_gw1.26.128.1	Chlorella_NC64A.best_proteins.fasta
unclassified	jgi|ChlNC64A_1|133847|IGS.gm_10_00138	Chlorella_NC64A.best_proteins.fasta
unclassified	jgi|ChlNC64A_1|137666|IGS.gm_2_00133	Chlorella_NC64A.best_proteins.fasta
unclassified	jgi|ChlNC64A_1|57362|estExt_fgenesh3_pg.C_60025	Chlorella_NC64A.best_proteins.fasta
unclassified	jgi|ChlNC64A_1|145574|IGS.gm_9_00381	Chlorella_NC64A.best_proteins.fasta
CslK	jgi|ChlNC64A_1|139598|IGS.gm_25_00149	Chlorella_NC64A.best_proteins.fasta
unclassified	jgi|Coc_C169_1|66267|estExt_Genemark1.C_90002	Coccomyxa_C169_v2_filtered_proteins.fasta
unclassified	jgi|Coc_C169_1|41950|fgenesh1_pg.7_#_354	Coccomyxa_C169_v2_filtered_proteins.fasta
CslK	jgi|Coc_C169_1|2833|gw1.7.154.1	Coccomyxa_C169_v2_filtered_proteins.fasta
CslK	jgi|Coc_C169_1|66059|estExt_Genemark1.C_70365	Coccomyxa_C169_v2_filtered_proteins.fasta
unclassified	jgi|Coc_C169_1|44181|fgenesh1_pg.16_#_160	Coccomyxa_C169_v2_filtered_proteins.fasta
unclassified	jgi|Coc_C169_1|42571|fgenesh1_pg.10_#_74	Coccomyxa_C169_v2_filtered_proteins.fasta
unclassified	jgi|Coc_C169_1|21431|estExt_Genewise1.C_10454	Coccomyxa_C169_v2_filtered_proteins.fasta
unclassified	jgi|Coc_C169_1|41138|fgenesh1_pg.5_#_341	Coccomyxa_C169_v2_filtered_proteins.fasta
unclassified	jgi|Coc_C169_1|65070|estExt_Genemark1.C_40050	Coccomyxa_C169_v2_filtered_proteins.fasta
unclassified	jgi|Coc_C169_1|21059|e_gw1.29.13.1	Coccomyxa_C169_v2_filtered_proteins.fasta
unclassified	jgi|Coc_C169_1|45597|fgenesh1_pg.26_#_47	Coccomyxa_C169_v2_filtered_proteins.fasta
unclassified	jgi|Coc_C169_1|49274|estExt_fgenesh1_pg.C_230117	Coccomyxa_C169_v2_filtered_proteins.fasta
unclassified	jgi|Coc_C169_1|31457|estExt_Genewise1Plus.C_210036	Coccomyxa_C169_v2_filtered_proteins.fasta
unclassified	gnl|CMER|CME113C	Cyanidioschyzon_merolae.cds.fasta
unclassified	gnl|CMER|CMK197C	Cyanidioschyzon_merolae.cds.fasta
unclassified	gnl|CMER|CMO241C	Cyanidioschyzon_merolae.cds.fasta
unclassified	gnl|CMER|CMQ442C	Cyanidioschyzon_merolae.cds.fasta
unclassified	gnl|CMER|CMS169C	Cyanidioschyzon_merolae.cds.fasta
unclassified	gnl|CMER|CMT231C	Cyanidioschyzon_merolae.cds.fasta
unclassified	gnl|CMER|CMT267C	Cyanidioschyzon_merolae.cds.fasta
unclassified	ConsensusfromContig37575-snap_masked-ConsensusfromContig37575-abinit-gene-0.2-mRNA-1-cds-7119/2753-2927-0-+	Cyanophora_paradoxa_MAKER_gene_predictions-022111-aa.fasta
unclassified	ConsensusfromContig41109-snap_masked-ConsensusfromContig41109-abinit-gene-0.0-mRNA-1-cds-9333/257-284-0-+	Cyanophora_paradoxa_MAKER_gene_predictions-022111-aa.fasta
unclassified	ConsensusfromContig6737-snap_masked-ConsensusfromContig6737-abinit-gene-0.1-mRNA-1-cds-156/837-944-0-+	Cyanophora_paradoxa_MAKER_gene_predictions-022111-aa.fasta
unclassified	ConsensusfromContig11620-snap_masked-ConsensusfromContig11620-abinit-gene-0.0-mRNA-1-cds-4102/75-298-1--	Cyanophora_paradoxa_MAKER_gene_predictions-022111-aa.fasta
unclassified	ConsensusfromContig11925-snap_masked-ConsensusfromContig11925-abinit-gene-0.1-mRNA-1-cds-2989/47-131-0--	Cyanophora_paradoxa_MAKER_gene_predictions-022111-aa.fasta
unclassified	ConsensusfromContig54651-snap_masked-ConsensusfromContig54651-abinit-gene-0.1-mRNA-1-cds-11408/16-76-0--	Cyanophora_paradoxa_MAKER_gene_predictions-022111-aa.fasta
unclassified	jgi|MicpuC3|54944|MicpuC2.EuGene.0000190124	MicpuC3_GeneCatalog_proteins_20110615.aa.fasta
unclassified	jgi|MicpuC3|49491|MicpuC2.estExt_fgenesh1_kg.C_20077	MicpuC3_GeneCatalog_proteins_20110615.aa.fasta
unclassified	jgi|MicpuC3|70793|MicpuC2.AZW_EuGene.0000190022	MicpuC3_GeneCatalog_proteins_20110615.aa.fasta
CslK	jgi|MicpuC3|23128|MicpuC2.e_gw1.16.71.1	MicpuC3_GeneCatalog_proteins_20110615.aa.fasta
unclassified	jgi|MicpuC3|53277|MicpuC2.EuGene.0000140372	MicpuC3_GeneCatalog_proteins_20110615.aa.fasta
unclassified	jgi|MicpuC3|49578|MicpuC2.estExt_fgenesh1_kg.C_40048	MicpuC3_GeneCatalog_proteins_20110615.aa.fasta
unclassified	jgi|MicpuC3|54974|MicpuC2.EuGene.0000020003	MicpuC3_GeneCatalog_proteins_20110615.aa.fasta
unclassified	jgi|MicpuN3|51621|est_orfs.Chr_01_1492_3201209-1	MicromonasRCC299v3.FrozenGeneCatalog_20090404.proteins.fasta
unclassified	jgi|MicpuN3|72071|gw2.09.441.1	MicromonasRCC299v3.FrozenGeneCatalog_20090404.proteins.fasta
unclassified	jgi|MicpuN3|57182|EuGene.0300010610	MicromonasRCC299v3.FrozenGeneCatalog_20090404.proteins.fasta
unclassified	jgi|MicpuN3|55231|EuGene.0100010458	MicromonasRCC299v3.FrozenGeneCatalog_20090404.proteins.fasta
CslK	jgi|MicpuN3|97997|fgenesh2_pm.C_Chr_10000079	MicromonasRCC299v3.FrozenGeneCatalog_20090404.proteins.fasta
unclassified	jgi|MicpuN3|97002|fgenesh2_pm.C_Chr_02000095	MicromonasRCC299v3.FrozenGeneCatalog_20090404.proteins.fasta
unclassified	jgi|MicpuN3|63004|EuGene.1200010176	MicromonasRCC299v3.FrozenGeneCatalog_20090404.proteins.fasta
unclassified	jgi|MicpuN3|79533|e_gw2.03.582.1	MicromonasRCC299v3.FrozenGeneCatalog_20090404.proteins.fasta
unclassified	jgi|MicpuN3|50172|est_orfs.Chr_05_43_3202102-1	MicromonasRCC299v3.FrozenGeneCatalog_20090404.proteins.fasta
unclassified	jgi|Ost9901_3|7195|gwEuk.3.551.1	O.lucimarinus.FM.aa.fasta
CslK	jgi|Ost9901_3|18489|fgenesh1_pg.C_Chr_16000054	O.lucimarinus.FM.aa.fasta
unclassified	jgi|Ost9901_3|25890|estExt_fgenesh1_pg.C_Chr_200213	O.lucimarinus.FM.aa.fasta
unclassified	jgi|Ost9901_3|26292|eugene.1000010326	O.lucimarinus.FM.aa.fasta
unclassified	jgi|Ost9901_3|32856|eugene.0700010453	O.lucimarinus.FM.aa.fasta
unclassified	jgi|Ost9901_3|36001|e_gwEuk.2.367.1	O.lucimarinus.FM.aa.fasta
unclassified	jgi|OstRCC809_2|29178|e_gw1.2.67.1	OstreococcusRCC809v2.FilteredModels3.proteins.fasta
unclassified	jgi|OstRCC809_2|90641|EuGene.0300010148	OstreococcusRCC809v2.FilteredModels3.proteins.fasta
unclassified	jgi|OstRCC809_2|93125|EuGene.0700010493	OstreococcusRCC809v2.FilteredModels3.proteins.fasta
unclassified	jgi|OstRCC809_2|37498|e_gw1.9.1155.1	OstreococcusRCC809v2.FilteredModels3.proteins.fasta
unclassified	jgi|OstRCC809_2|15261|gw1.12.258.1	OstreococcusRCC809v2.FilteredModels3.proteins.fasta
CslK	jgi|OstRCC809_2|60557|fgenesh1_pm.chr_16_#_137	OstreococcusRCC809v2.FilteredModels3.proteins.fasta
unclassified	jgi|OstRCC809_2|61153|fgenesh1_pm.chr_20_#_228	OstreococcusRCC809v2.FilteredModels3.proteins.fasta
CslK	jgi|Ostta4|9161|fgenesh1_pm.C_Chr_17.0001000010	O.tauri.FM.aa.fasta
unclassified	jgi|Ostta4|18159|e_gw1.07.00.325.1	O.tauri.FM.aa.fasta
unclassified	jgi|Ostta4|19628|e_gw1.10.00.328.1	O.tauri.FM.aa.fasta
unclassified	jgi|Ostta4|31238|0200010569	O.tauri.FM.aa.fasta
unclassified	jgi|Ostta4|31603|0300010157	O.tauri.FM.aa.fasta
unclassified	jgi|Ostta4|35215|1000010235	O.tauri.FM.aa.fasta
CesA	Lus10029245|PACid-23139968	Lusitatissimum_200_peptide.fa.gz
CslD	Lus10030455|PACid-23140547	Lusitatissimum_200_peptide.fa.gz
CslD	Lus10030453|PACid-23140699	Lusitatissimum_200_peptide.fa.gz
unclassified	Lus10005164|PACid-23141930	Lusitatissimum_200_peptide.fa.gz
CslC	Lus10020120|PACid-23141950	Lusitatissimum_200_peptide.fa.gz
CesA	Lus10007296|PACid-23142471	Lusitatissimum_200_peptide.fa.gz
CslA	Lus10009387|PACid-23142611	Lusitatissimum_200_peptide.fa.gz
CslC	Lus10026923|PACid-23142967	Lusitatissimum_200_peptide.fa.gz
CslE	Lus10016625|PACid-23143978	Lusitatissimum_200_peptide.fa.gz
CesA	Lus10018902|PACid-23144681	Lusitatissimum_200_peptide.fa.gz
CslD	Lus10022982|PACid-23146150	Lusitatissimum_200_peptide.fa.gz
CslA	Lus10035580|PACid-23147608	Lusitatissimum_200_peptide.fa.gz
CesA	Lus10007538|PACid-23148109	Lusitatissimum_200_peptide.fa.gz
CslD	Lus10025046|PACid-23148426	Lusitatissimum_200_peptide.fa.gz
CesA	Lus10006161|PACid-23148548	Lusitatissimum_200_peptide.fa.gz
CslD	Lus10000755|PACid-23148783	Lusitatissimum_200_peptide.fa.gz
CslC	Lus10007715|PACid-23149236	Lusitatissimum_200_peptide.fa.gz
CesA	Lus10012198|PACid-23154932	Lusitatissimum_200_peptide.fa.gz
CslD	Lus10012119|PACid-23154936	Lusitatissimum_200_peptide.fa.gz
unclassified	Lus10030748|PACid-23155184	Lusitatissimum_200_peptide.fa.gz
CslG	Lus10003196|PACid-23155742	Lusitatissimum_200_peptide.fa.gz
CesA	Lus10003526|PACid-23157269	Lusitatissimum_200_peptide.fa.gz
CslC	Lus10038217|PACid-23158426	Lusitatissimum_200_peptide.fa.gz
CslD	Lus10013851|PACid-23159455	Lusitatissimum_200_peptide.fa.gz
CslB	Lus10030035|PACid-23159655	Lusitatissimum_200_peptide.fa.gz
CslD	Lus10009248|PACid-23160157	Lusitatissimum_200_peptide.fa.gz
unclassified	Lus10023414|PACid-23160491	Lusitatissimum_200_peptide.fa.gz
CslD	Lus10038008|PACid-23163900	Lusitatissimum_200_peptide.fa.gz
CslD	Lus10026609|PACid-23164262	Lusitatissimum_200_peptide.fa.gz
CslD	Lus10026568|PACid-23164405	Lusitatissimum_200_peptide.fa.gz
CslD	Lus10026610|PACid-23164417	Lusitatissimum_200_peptide.fa.gz
CesA	Lus10028597|PACid-23164506	Lusitatissimum_200_peptide.fa.gz
CesA	Lus10008226|PACid-23164907	Lusitatissimum_200_peptide.fa.gz
CesA	Lus10002940|PACid-23164965	Lusitatissimum_200_peptide.fa.gz
CesA	Lus10002939|PACid-23164966	Lusitatissimum_200_peptide.fa.gz
CesA	Lus10039607|PACid-23165167	Lusitatissimum_200_peptide.fa.gz
CslD	Lus10011736|PACid-23165914	Lusitatissimum_200_peptide.fa.gz
unclassified	Lus10013228|PACid-23166637	Lusitatissimum_200_peptide.fa.gz
CslG	Lus10032415|PACid-23168528	Lusitatissimum_200_peptide.fa.gz
CslG	Lus10023056|PACid-23170291	Lusitatissimum_200_peptide.fa.gz
CslG	Lus10023057|PACid-23170300	Lusitatissimum_200_peptide.fa.gz
CesA	Lus10022449|PACid-23171687	Lusitatissimum_200_peptide.fa.gz
unclassified	Lus10001691|PACid-23171912	Lusitatissimum_200_peptide.fa.gz
CslA	Lus10020539|PACid-23172305	Lusitatissimum_200_peptide.fa.gz
unclassified	Lus10040296|PACid-23173833	Lusitatissimum_200_peptide.fa.gz
CslD	Lus10001619|PACid-23175437	Lusitatissimum_200_peptide.fa.gz
CslC	Lus10039475|PACid-23175622	Lusitatissimum_200_peptide.fa.gz
CslC	Lus10039440|PACid-23175642	Lusitatissimum_200_peptide.fa.gz
CslC	Lus10018651|PACid-23176222	Lusitatissimum_200_peptide.fa.gz
CslD	Lus10010024|PACid-23176698	Lusitatissimum_200_peptide.fa.gz
CslC	Lus10025886|PACid-23177441	Lusitatissimum_200_peptide.fa.gz
CesA	Lus10041063|PACid-23179678	Lusitatissimum_200_peptide.fa.gz
CslA	Lus10008646|PACid-23180083	Lusitatissimum_200_peptide.fa.gz
CslD	Lus10002134|PACid-23181300	Lusitatissimum_200_peptide.fa.gz
CslA	Eucgr.K02080.1	Egrandis_201_lowConf_peptide.fa.gz
CesA	Eucgr.A01324.1|PACid-23563090	Egrandis_201_peptide.fa.gz
CslA	Eucgr.A01558.1|PACid-23563347	Egrandis_201_peptide.fa.gz
CslA	Eucgr.A01558.2|PACid-23563348	Egrandis_201_peptide.fa.gz
CslA	Eucgr.A01558.3|PACid-23563349	Egrandis_201_peptide.fa.gz
CesA	Eucgr.A02372.1|PACid-23564272	Egrandis_201_peptide.fa.gz
CesA	Eucgr.B01532.1|PACid-23566684	Egrandis_201_peptide.fa.gz
CesA	Eucgr.B01562.1|PACid-23566718	Egrandis_201_peptide.fa.gz
unclassified	Eucgr.B02513.1|PACid-23567679	Egrandis_201_peptide.fa.gz
CesA	Eucgr.B03971.1|PACid-23569423	Egrandis_201_peptide.fa.gz
CesA	Eucgr.C00246.1|PACid-23569760	Egrandis_201_peptide.fa.gz
CesA	Eucgr.C00246.2|PACid-23569761	Egrandis_201_peptide.fa.gz
CesA	Eucgr.C00246.3|PACid-23569762	Egrandis_201_peptide.fa.gz
CesA	Eucgr.C00246.4|PACid-23569763	Egrandis_201_peptide.fa.gz
CesA	Eucgr.C01769.1|PACid-23571294	Egrandis_201_peptide.fa.gz
CslC	Eucgr.C02007.1|PACid-23571502	Egrandis_201_peptide.fa.gz
CesA	Eucgr.C02801.1|PACid-23572258	Egrandis_201_peptide.fa.gz
CesA	Eucgr.C02801.2|PACid-23572259	Egrandis_201_peptide.fa.gz
CesA	Eucgr.D00476.1|PACid-23574242	Egrandis_201_peptide.fa.gz
CslG	Eucgr.D01765.1|PACid-23575525	Egrandis_201_peptide.fa.gz
CslG	Eucgr.D01765.2|PACid-23575526	Egrandis_201_peptide.fa.gz
CslG	Eucgr.D01766.1|PACid-23575527	Egrandis_201_peptide.fa.gz
CslG	Eucgr.D01768.1|PACid-23575528	Egrandis_201_peptide.fa.gz
CslD	Eucgr.D02228.1|PACid-23576082	Egrandis_201_peptide.fa.gz
CslD	Eucgr.E00226.1|PACid-23576901	Egrandis_201_peptide.fa.gz
CslJ	Eucgr.E00819.1|PACid-23577540	Egrandis_201_peptide.fa.gz
CslJ	Eucgr.E00820.1|PACid-23577541	Egrandis_201_peptide.fa.gz
CslJ	Eucgr.E00820.2|PACid-23577542	Egrandis_201_peptide.fa.gz
CslJ	Eucgr.E00821.1|PACid-23577543	Egrandis_201_peptide.fa.gz
CslJ	Eucgr.E00821.2|PACid-23577544	Egrandis_201_peptide.fa.gz
CslE	Eucgr.E03846.1|PACid-23580126	Egrandis_201_peptide.fa.gz
CslE	Eucgr.E03846.2|PACid-23580127	Egrandis_201_peptide.fa.gz
CslE	Eucgr.E03849.1|PACid-23580134	Egrandis_201_peptide.fa.gz
CslE	Eucgr.E03851.1|PACid-23580138	Egrandis_201_peptide.fa.gz
CslC	Eucgr.F00101.1|PACid-23580758	Egrandis_201_peptide.fa.gz
unclassified	Eucgr.F01769.1|PACid-23582502	Egrandis_201_peptide.fa.gz
CslC	Eucgr.F02219.1|PACid-23583017	Egrandis_201_peptide.fa.gz
CesA	Eucgr.F03635.1|PACid-23584766	Egrandis_201_peptide.fa.gz
CesA	Eucgr.F03635.2|PACid-23584767	Egrandis_201_peptide.fa.gz
CslE	Eucgr.F03681.1|PACid-23584831	Egrandis_201_peptide.fa.gz
CslC	Eucgr.F04010.1|PACid-23585242	Egrandis_201_peptide.fa.gz
CesA	Eucgr.F04212.1|PACid-23585470	Egrandis_201_peptide.fa.gz
CesA	Eucgr.F04216.1|PACid-23585473	Egrandis_201_peptide.fa.gz
CslA	Eucgr.G02715.1|PACid-23588410	Egrandis_201_peptide.fa.gz
unclassified	Eucgr.G02933.1|PACid-23588704	Egrandis_201_peptide.fa.gz
unclassified	Eucgr.G02933.2|PACid-23588705	Egrandis_201_peptide.fa.gz
unclassified	Eucgr.G02933.3|PACid-23588706	Egrandis_201_peptide.fa.gz
CesA	Eucgr.G03380.1|PACid-23589263	Egrandis_201_peptide.fa.gz
CesA	Eucgr.G03380.2|PACid-23589264	Egrandis_201_peptide.fa.gz
CslD	Eucgr.H00079.1|PACid-23589407	Egrandis_201_peptide.fa.gz
CslJ	Eucgr.H00186.1|PACid-23589529	Egrandis_201_peptide.fa.gz
CslJ	Eucgr.H00188.1|PACid-23589531	Egrandis_201_peptide.fa.gz
CslJ	Eucgr.H00189.1|PACid-23589532	Egrandis_201_peptide.fa.gz
CslC	Eucgr.H00749.1|PACid-23590129	Egrandis_201_peptide.fa.gz
CesA	Eucgr.H00939.1|PACid-23590343	Egrandis_201_peptide.fa.gz
CesA	Eucgr.H02200.1|PACid-23591514	Egrandis_201_peptide.fa.gz
unclassified	Eucgr.H04989.1|PACid-23594358	Egrandis_201_peptide.fa.gz
unclassified	Eucgr.H04989.2|PACid-23594359	Egrandis_201_peptide.fa.gz
unclassified	Eucgr.H04989.3|PACid-23594360	Egrandis_201_peptide.fa.gz
unclassified	Eucgr.H04989.4|PACid-23594361	Egrandis_201_peptide.fa.gz
CslD	Eucgr.H05010.1|PACid-23594381	Egrandis_201_peptide.fa.gz
CslE	Eucgr.H05074.1|PACid-23594442	Egrandis_201_peptide.fa.gz
CesA	Eucgr.I00286.1|PACid-23594822	Egrandis_201_peptide.fa.gz
CslC	Eucgr.I01833.1|PACid-23596535	Egrandis_201_peptide.fa.gz
CslA	Eucgr.J00420.1|PACid-23598184	Egrandis_201_peptide.fa.gz
CesA	Eucgr.J01278.1|PACid-23599250	Egrandis_201_peptide.fa.gz
CesA	Eucgr.J01639.1|PACid-23599628	Egrandis_201_peptide.fa.gz
CslD	Eucgr.K00085.1|PACid-23601466	Egrandis_201_peptide.fa.gz
CslB	Eucgr.K00778.1|PACid-23602241	Egrandis_201_peptide.fa.gz
CslB	Eucgr.K00779.1|PACid-23602242	Egrandis_201_peptide.fa.gz
CslB	Eucgr.K00781.1|PACid-23602244	Egrandis_201_peptide.fa.gz
CslB	Eucgr.K00782.1|PACid-23602245	Egrandis_201_peptide.fa.gz
CslE	Eucgr.L01392.1|PACid-23606367	Egrandis_201_peptide.fa.gz
CesA	Eucgr.L02402.1|PACid-23607112	Egrandis_201_peptide.fa.gz
CslE	Eucgr.L03518.1|PACid-23607899	Egrandis_201_peptide.fa.gz
CslC	GSVIVT01002010001|PACid-17817960	Vvinifera_145_peptide.fa.gz
CslE	GSVIVT01004458001|PACid-17819035	Vvinifera_145_peptide.fa.gz
CslE	GSVIVT01006760001|PACid-17820059	Vvinifera_145_peptide.fa.gz
CslE	GSVIVT01006761001|PACid-17820060	Vvinifera_145_peptide.fa.gz
CslE	GSVIVT01006763001|PACid-17820061	Vvinifera_145_peptide.fa.gz
CslE	GSVIVT01006764001|PACid-17820062	Vvinifera_145_peptide.fa.gz
CslE	GSVIVT01006766001|PACid-17820063	Vvinifera_145_peptide.fa.gz
CslE	GSVIVT01007038001|PACid-17820142	Vvinifera_145_peptide.fa.gz
CslE	GSVIVT01007039001|PACid-17820143	Vvinifera_145_peptide.fa.gz
CslE	GSVIVT01007043001|PACid-17820147	Vvinifera_145_peptide.fa.gz
unclassified	GSVIVT01008672001|PACid-17821240	Vvinifera_145_peptide.fa.gz
CslC	GSVIVT01009290001|PACid-17821733	Vvinifera_145_peptide.fa.gz
CslD	GSVIVT01013057001|PACid-17824426	Vvinifera_145_peptide.fa.gz
CesA	GSVIVT01013471001|PACid-17824733	Vvinifera_145_peptide.fa.gz
CslE	GSVIVT01014703001|PACid-17825630	Vvinifera_145_peptide.fa.gz
CslE	GSVIVT01014705001|PACid-17825632	Vvinifera_145_peptide.fa.gz
CslC	GSVIVT01016135001|PACid-17826641	Vvinifera_145_peptide.fa.gz
unclassified	GSVIVT01016551001|PACid-17826955	Vvinifera_145_peptide.fa.gz
CslJ	GSVIVT01018143001|PACid-17828190	Vvinifera_145_peptide.fa.gz
CslG	GSVIVT01019568001|PACid-17829164	Vvinifera_145_peptide.fa.gz
CslG	GSVIVT01019570001|PACid-17829166	Vvinifera_145_peptide.fa.gz
CslG	GSVIVT01019572001|PACid-17829167	Vvinifera_145_peptide.fa.gz
CslG	GSVIVT01019575001|PACid-17829170	Vvinifera_145_peptide.fa.gz
CslG	GSVIVT01019580001|PACid-17829173	Vvinifera_145_peptide.fa.gz
CslG	GSVIVT01019581001|PACid-17829174	Vvinifera_145_peptide.fa.gz
CslG	GSVIVT01019582001|PACid-17829175	Vvinifera_145_peptide.fa.gz
CslG	GSVIVT01019583001|PACid-17829176	Vvinifera_145_peptide.fa.gz
CslG	GSVIVT01019584001|PACid-17829177	Vvinifera_145_peptide.fa.gz
CslG	GSVIVT01019586001|PACid-17829179	Vvinifera_145_peptide.fa.gz
CslG	GSVIVT01019587001|PACid-17829180	Vvinifera_145_peptide.fa.gz
CslG	GSVIVT01019589001|PACid-17829182	Vvinifera_145_peptide.fa.gz
CslG	GSVIVT01019591001|PACid-17829184	Vvinifera_145_peptide.fa.gz
CesA	GSVIVT01021248001|PACid-17830397	Vvinifera_145_peptide.fa.gz
CslD	GSVIVT01021798001|PACid-17830797	Vvinifera_145_peptide.fa.gz
CesA	GSVIVT01022285001|PACid-17831169	Vvinifera_145_peptide.fa.gz
CesA	GSVIVT01023643001|PACid-17832023	Vvinifera_145_peptide.fa.gz
CesA	GSVIVT01023837001|PACid-17832151	Vvinifera_145_peptide.fa.gz
CslD	GSVIVT01024398001|PACid-17832608	Vvinifera_145_peptide.fa.gz
CslA	GSVIVT01025737001|PACid-17833671	Vvinifera_145_peptide.fa.gz
CslJ	GSVIVT01027717001|PACid-17835035	Vvinifera_145_peptide.fa.gz
CslD	GSVIVT01028071001|PACid-17835299	Vvinifera_145_peptide.fa.gz
CesA	GSVIVT01028234001|PACid-17835429	Vvinifera_145_peptide.fa.gz
CesA	GSVIVT01028402001|PACid-17835557	Vvinifera_145_peptide.fa.gz
CslB	GSVIVT01030456001|PACid-17836955	Vvinifera_145_peptide.fa.gz
CslB	GSVIVT01030458001|PACid-17836957	Vvinifera_145_peptide.fa.gz
CslB	GSVIVT01030462001|PACid-17836960	Vvinifera_145_peptide.fa.gz
CslB	GSVIVT01030467001|PACid-17836963	Vvinifera_145_peptide.fa.gz
CslB	GSVIVT01030468001|PACid-17836964	Vvinifera_145_peptide.fa.gz
CslA	GSVIVT01031405001|PACid-17837608	Vvinifera_145_peptide.fa.gz
CesA	GSVIVT01032096001|PACid-17838125	Vvinifera_145_peptide.fa.gz
CslC	GSVIVT01032523001|PACid-17838436	Vvinifera_145_peptide.fa.gz
CslC	GSVIVT01033168001|PACid-17838947	Vvinifera_145_peptide.fa.gz
CesA	GSVIVT01033297001|PACid-17839038	Vvinifera_145_peptide.fa.gz
CslA	GSVIVT01033767001|PACid-17839420	Vvinifera_145_peptide.fa.gz
CesA	GSVIVT01034552001|PACid-17839985	Vvinifera_145_peptide.fa.gz
CslA	GSVIVT01034719001|PACid-17840102	Vvinifera_145_peptide.fa.gz
CesA	GSVIVT01035830001|PACid-17840919	Vvinifera_145_peptide.fa.gz
CesA	Si000179m|PACid-19673449	Sitalica_164_peptide.fa.gz
CslC	Si000541m|PACid-19674945	Sitalica_164_peptide.fa.gz
CesA	Si000133m|PACid-19675161	Sitalica_164_peptide.fa.gz
unclassified	Si039247m|PACid-19679268	Sitalica_164_peptide.fa.gz
CslC	Si034503m|PACid-19680093	Sitalica_164_peptide.fa.gz
CslC	Si035399m|PACid-19680094	Sitalica_164_peptide.fa.gz
CesA	Si034009m|PACid-19681507	Sitalica_164_peptide.fa.gz
unclassified	Si036396m|PACid-19681761	Sitalica_164_peptide.fa.gz
CslA	Si035204m|PACid-19682687	Sitalica_164_peptide.fa.gz
CesA	Si034016m|PACid-19684139	Sitalica_164_peptide.fa.gz
unclassified	Si037228m|PACid-19684201	Sitalica_164_peptide.fa.gz
CslD	Si033974m|PACid-19684682	Sitalica_164_peptide.fa.gz
CslF	Si034259m|PACid-19684786	Sitalica_164_peptide.fa.gz
CesA	Si034020m|PACid-19684828	Sitalica_164_peptide.fa.gz
CslA	Si034919m|PACid-19685335	Sitalica_164_peptide.fa.gz
CslA	Si035101m|PACid-19685336	Sitalica_164_peptide.fa.gz
CslH	Si016419m|PACid-19688344	Sitalica_164_peptide.fa.gz
CslA	Si016839m|PACid-19688505	Sitalica_164_peptide.fa.gz
CslA	Si016912m|PACid-19690140	Sitalica_164_peptide.fa.gz
CslC	Si013296m|PACid-19690721	Sitalica_164_peptide.fa.gz
CslA	Si015800m|PACid-19691099	Sitalica_164_peptide.fa.gz
CslF	Si013204m|PACid-19692561	Sitalica_164_peptide.fa.gz
CslD	Si015820m|PACid-19692605	Sitalica_164_peptide.fa.gz
CslH	Si009413m|PACid-19694354	Sitalica_164_peptide.fa.gz
CslJ	Si024965m|PACid-19697857	Sitalica_164_peptide.fa.gz
CslJ	Si021430m|PACid-19698621	Sitalica_164_peptide.fa.gz
CslC	Si021376m|PACid-19699142	Sitalica_164_peptide.fa.gz
CesA	Si021050m|PACid-19701141	Sitalica_164_peptide.fa.gz
CslD	Si021011m|PACid-19701764	Sitalica_164_peptide.fa.gz
CslA	Si008033m|PACid-19703066	Sitalica_164_peptide.fa.gz
CesA	Si005779m|PACid-19703316	Sitalica_164_peptide.fa.gz
CslA	Si006161m|PACid-19703351	Sitalica_164_peptide.fa.gz
CesA	Si005742m|PACid-19703587	Sitalica_164_peptide.fa.gz
CslD	Si008500m|PACid-19704525	Sitalica_164_peptide.fa.gz
CesA	Si007846m|PACid-19704983	Sitalica_164_peptide.fa.gz
CslD	Si005721m|PACid-19705282	Sitalica_164_peptide.fa.gz
CslA	Si032179m|PACid-19709218	Sitalica_164_peptide.fa.gz
CslF	Si028885m|PACid-19709353	Sitalica_164_peptide.fa.gz
CesA	Si028762m|PACid-19709968	Sitalica_164_peptide.fa.gz
CslE	Si029066m|PACid-19709991	Sitalica_164_peptide.fa.gz
CslE	Si029554m|PACid-19709992	Sitalica_164_peptide.fa.gz
CesA	Si028764m|PACid-19712135	Sitalica_164_peptide.fa.gz
CesA	Si028766m|PACid-19712136	Sitalica_164_peptide.fa.gz
CesA	Si028761m|PACid-19712445	Sitalica_164_peptide.fa.gz
CslF	Si028860m|PACid-19712632	Sitalica_164_peptide.fa.gz
CslC	Si032804m|PACid-19712649	Sitalica_164_peptide.fa.gz
CslA	Si029676m|PACid-19712670	Sitalica_164_peptide.fa.gz
CesA	Si028770m|PACid-19713140	Sitalica_164_peptide.fa.gz
CslF	Si031960m|PACid-19713193	Sitalica_164_peptide.fa.gz
CslF	Si032230m|PACid-19713204	Sitalica_164_peptide.fa.gz
CslF	Si028873m|PACid-19713217	Sitalica_164_peptide.fa.gz
CslC	Si029148m|PACid-19713669	Sitalica_164_peptide.fa.gz
CslE	Si029057m|PACid-19714155	Sitalica_164_peptide.fa.gz
CslC	cassava4.1_002818m|PACid-17959796	Mesculenta_147_peptide.fa.gz
CslA	cassava4.1_005319m|PACid-17961064	Mesculenta_147_peptide.fa.gz
CslC	cassava4.1_002727m|PACid-17962876	Mesculenta_147_peptide.fa.gz
CslC	cassava4.1_003168m|PACid-17964121	Mesculenta_147_peptide.fa.gz
CslD	cassava4.1_000529m|PACid-17965535	Mesculenta_147_peptide.fa.gz
CslD	cassava4.1_027647m|PACid-17967548	Mesculenta_147_peptide.fa.gz
CesA	cassava4.1_001280m|PACid-17967866	Mesculenta_147_peptide.fa.gz
CesA	cassava4.1_000770m|PACid-17968400	Mesculenta_147_peptide.fa.gz
CslC	cassava4.1_002707m|PACid-17968518	Mesculenta_147_peptide.fa.gz
CesA	cassava4.1_000906m|PACid-17968816	Mesculenta_147_peptide.fa.gz
CesA	cassava4.1_000652m|PACid-17969839	Mesculenta_147_peptide.fa.gz
CesA	cassava4.1_000667m|PACid-17969840	Mesculenta_147_peptide.fa.gz
CesA	cassava4.1_000712m|PACid-17969841	Mesculenta_147_peptide.fa.gz
CslG	cassava4.1_002393m|PACid-17970730	Mesculenta_147_peptide.fa.gz
CslG	cassava4.1_002353m|PACid-17970732	Mesculenta_147_peptide.fa.gz
CslG	cassava4.1_032257m|PACid-17970760	Mesculenta_147_peptide.fa.gz
CslG	cassava4.1_002329m|PACid-17970786	Mesculenta_147_peptide.fa.gz
CesA	cassava4.1_034092m|PACid-17970921	Mesculenta_147_peptide.fa.gz
CesA	cassava4.1_022108m|PACid-17970922	Mesculenta_147_peptide.fa.gz
CslE	cassava4.1_028777m|PACid-17971366	Mesculenta_147_peptide.fa.gz
CslE	cassava4.1_002406m|PACid-17971367	Mesculenta_147_peptide.fa.gz
CslC	cassava4.1_003038m|PACid-17971576	Mesculenta_147_peptide.fa.gz
CslD	cassava4.1_021390m|PACid-17971979	Mesculenta_147_peptide.fa.gz
unclassified	cassava4.1_014960m|PACid-17972518	Mesculenta_147_peptide.fa.gz
unclassified	cassava4.1_014955m|PACid-17972519	Mesculenta_147_peptide.fa.gz
CslA	cassava4.1_005126m|PACid-17973532	Mesculenta_147_peptide.fa.gz
CesA	cassava4.1_000673m|PACid-17974315	Mesculenta_147_peptide.fa.gz
CesA	cassava4.1_001799m|PACid-17974316	Mesculenta_147_peptide.fa.gz
CesA	cassava4.1_000992m|PACid-17975850	Mesculenta_147_peptide.fa.gz
CslA	cassava4.1_025352m|PACid-17978340	Mesculenta_147_peptide.fa.gz
CslD	cassava4.1_001504m|PACid-17979067	Mesculenta_147_peptide.fa.gz
CesA	cassava4.1_002218m|PACid-17980604	Mesculenta_147_peptide.fa.gz
CslE	cassava4.1_002412m|PACid-17982390	Mesculenta_147_peptide.fa.gz
CslE	cassava4.1_005333m|PACid-17982439	Mesculenta_147_peptide.fa.gz
CslE	cassava4.1_005334m|PACid-17982440	Mesculenta_147_peptide.fa.gz
CesA	cassava4.1_000660m|PACid-17983646	Mesculenta_147_peptide.fa.gz
CesA	cassava4.1_000659m|PACid-17985898	Mesculenta_147_peptide.fa.gz
CesA	cassava4.1_002007m|PACid-17985899	Mesculenta_147_peptide.fa.gz
CslC	cassava4.1_003026m|PACid-17987031	Mesculenta_147_peptide.fa.gz
CesA	cassava4.1_028650m|PACid-17987867	Mesculenta_147_peptide.fa.gz
unclassified	cassava4.1_011328m|PACid-17988888	Mesculenta_147_peptide.fa.gz
unclassified	cassava4.1_024083m|PACid-17989485	Mesculenta_147_peptide.fa.gz
CslC	cassava4.1_003164m|PACid-17989554	Mesculenta_147_peptide.fa.gz
CslD	cassava4.1_000512m|PACid-17990360	Mesculenta_147_peptide.fa.gz
CesA	cassava4.1_000695m|PACid-17991063	Mesculenta_147_peptide.fa.gz
CesA	cassava4.1_002212m|PACid-17991064	Mesculenta_147_peptide.fa.gz
CslA	cassava4.1_005132m|PACid-17991782	Mesculenta_147_peptide.fa.gz
CslJ	cassava4.1_021514m|PACid-17993360	Mesculenta_147_peptide.fa.gz
CslJ	cassava4.1_002542m|PACid-17993424	Mesculenta_147_peptide.fa.gz
unclassified	AC233683_2.1|PACid-17433650	Mtruncatula_135_peptide.fa.gz
CslD	Medtr1g047090.1|PACid-17437120	Mtruncatula_135_peptide.fa.gz
CslD	Medtr1g047100.1|PACid-17437121	Mtruncatula_135_peptide.fa.gz
CslA	Medtr1g073500.1|PACid-17437573	Mtruncatula_135_peptide.fa.gz
CesA	Medtr1g124990.1|PACid-17439681	Mtruncatula_135_peptide.fa.gz
CslJ	Medtr2g042560.1|PACid-17442916	Mtruncatula_135_peptide.fa.gz
CslB	Medtr2g104420.1|PACid-17444996	Mtruncatula_135_peptide.fa.gz
CslB	Medtr2g104440.1|PACid-17444998	Mtruncatula_135_peptide.fa.gz
CslB	Medtr2g104470.1|PACid-17445001	Mtruncatula_135_peptide.fa.gz
CslB	Medtr2g104490.1|PACid-17445003	Mtruncatula_135_peptide.fa.gz
unclassified	Medtr2g116710.1|PACid-17445447	Mtruncatula_135_peptide.fa.gz
CesA	Medtr3g009020.1|PACid-17446551	Mtruncatula_135_peptide.fa.gz
CslJ	Medtr3g013090.1|PACid-17446772	Mtruncatula_135_peptide.fa.gz
CslJ	Medtr3g013090.2|PACid-17446773	Mtruncatula_135_peptide.fa.gz
CslJ	Medtr3g013090.3|PACid-17446774	Mtruncatula_135_peptide.fa.gz
CesA	Medtr3g029130.1|PACid-17447603	Mtruncatula_135_peptide.fa.gz
CslE	Medtr3g079520.1|PACid-17449086	Mtruncatula_135_peptide.fa.gz
CslE	Medtr3g079520.2|PACid-17449087	Mtruncatula_135_peptide.fa.gz
CslE	Medtr3g079530.1|PACid-17449088	Mtruncatula_135_peptide.fa.gz
CslE	Medtr3g079580.1|PACid-17449093	Mtruncatula_135_peptide.fa.gz
CslE	Medtr3g079580.2|PACid-17449094	Mtruncatula_135_peptide.fa.gz
CslC	Medtr3g133150.1|PACid-17451835	Mtruncatula_135_peptide.fa.gz
CesA	Medtr3g136720.1|PACid-17452003	Mtruncatula_135_peptide.fa.gz
unclassified	Medtr3g164080.1|PACid-17453655	Mtruncatula_135_peptide.fa.gz
CslC	Medtr4g023110.1|PACid-17454669	Mtruncatula_135_peptide.fa.gz
CslA	Medtr4g073490.1|PACid-17456156	Mtruncatula_135_peptide.fa.gz
CslA	Medtr4g073490.2|PACid-17456157	Mtruncatula_135_peptide.fa.gz
CslA	Medtr4g073490.3|PACid-17456158	Mtruncatula_135_peptide.fa.gz
CesA	Medtr4g089800.1|PACid-17456820	Mtruncatula_135_peptide.fa.gz
CslD	Medtr4g107300.1|PACid-17457621	Mtruncatula_135_peptide.fa.gz
CesA	Medtr4g134990.1|PACid-17459268	Mtruncatula_135_peptide.fa.gz
CesA	Medtr4g141680.1|PACid-17459765	Mtruncatula_135_peptide.fa.gz
CslD	Medtr5g029050.1|PACid-17463674	Mtruncatula_135_peptide.fa.gz
unclassified	Medtr7g027050.1|PACid-17474023	Mtruncatula_135_peptide.fa.gz
CslD	Medtr7g132520.1|PACid-17477987	Mtruncatula_135_peptide.fa.gz
CslD	Medtr7g132620.1|PACid-17477998	Mtruncatula_135_peptide.fa.gz
CslC	Medtr8g012660.1|PACid-17479236	Mtruncatula_135_peptide.fa.gz
CesA	Medtr8g073590.1|PACid-17481015	Mtruncatula_135_peptide.fa.gz
CesA	Medtr8g073590.2|PACid-17481016	Mtruncatula_135_peptide.fa.gz
CesA	Medtr8g145000.1|PACid-17484563	Mtruncatula_135_peptide.fa.gz
CesA	Medtr8g145000.2|PACid-17484564	Mtruncatula_135_peptide.fa.gz
CesA	Aquca_023_00159.1|PACid-22023212	Acoerulea_195_peptide.fa.gz
CslD	Aquca_005_00576.1|PACid-22023817	Acoerulea_195_peptide.fa.gz
CslD	Aquca_005_00576.2|PACid-22023818	Acoerulea_195_peptide.fa.gz
CesA	Aquca_014_00774.1|PACid-22027983	Acoerulea_195_peptide.fa.gz
CesA	Aquca_014_00774.2|PACid-22027984	Acoerulea_195_peptide.fa.gz
CesA	Aquca_014_00774.3|PACid-22027985	Acoerulea_195_peptide.fa.gz
CesA	Aquca_014_00774.4|PACid-22027986	Acoerulea_195_peptide.fa.gz
CslC	Aquca_004_00030.2|PACid-22029924	Acoerulea_195_peptide.fa.gz
CslC	Aquca_004_00030.1|PACid-22029925	Acoerulea_195_peptide.fa.gz
CesA	Aquca_017_00791.1|PACid-22031532	Acoerulea_195_peptide.fa.gz
CesA	Aquca_017_00791.2|PACid-22031533	Acoerulea_195_peptide.fa.gz
CslJ	Aquca_017_00672.1|PACid-22031701	Acoerulea_195_peptide.fa.gz
CslJ	Aquca_017_00670.1|PACid-22031940	Acoerulea_195_peptide.fa.gz
CslJ	Aquca_017_00670.2|PACid-22031941	Acoerulea_195_peptide.fa.gz
CslC	Aquca_017_00107.1|PACid-22032411	Acoerulea_195_peptide.fa.gz
CesA	Aquca_017_00003.2|PACid-22032562	Acoerulea_195_peptide.fa.gz
CesA	Aquca_017_00003.3|PACid-22032563	Acoerulea_195_peptide.fa.gz
CesA	Aquca_017_00003.1|PACid-22032564	Acoerulea_195_peptide.fa.gz
CslE	Aquca_168_00005.1|PACid-22033179	Acoerulea_195_peptide.fa.gz
CslE	Aquca_168_00005.2|PACid-22033180	Acoerulea_195_peptide.fa.gz
CslA	Aquca_009_00991.1|PACid-22035033	Acoerulea_195_peptide.fa.gz
CslA	Aquca_009_00991.2|PACid-22035034	Acoerulea_195_peptide.fa.gz
CslA	Aquca_009_00991.3|PACid-22035035	Acoerulea_195_peptide.fa.gz
CslA	Aquca_009_00991.4|PACid-22035036	Acoerulea_195_peptide.fa.gz
CslA	Aquca_030_00077.1|PACid-22035941	Acoerulea_195_peptide.fa.gz
CslA	Aquca_030_00077.2|PACid-22035942	Acoerulea_195_peptide.fa.gz
CslE	Aquca_012_00081.1|PACid-22037264	Acoerulea_195_peptide.fa.gz
CslE	Aquca_012_00081.2|PACid-22037265	Acoerulea_195_peptide.fa.gz
unclassified	Aquca_011_00165.1|PACid-22037908	Acoerulea_195_peptide.fa.gz
unclassified	Aquca_011_00165.2|PACid-22037909	Acoerulea_195_peptide.fa.gz
unclassified	Aquca_011_00165.3|PACid-22037910	Acoerulea_195_peptide.fa.gz
unclassified	Aquca_011_00165.4|PACid-22037911	Acoerulea_195_peptide.fa.gz
CslB	Aquca_011_00013.1|PACid-22038293	Acoerulea_195_peptide.fa.gz
CslB	Aquca_011_00013.2|PACid-22038294	Acoerulea_195_peptide.fa.gz
CslB	Aquca_070_00023.1|PACid-22039334	Acoerulea_195_peptide.fa.gz
CslG	Aquca_037_00086.1|PACid-22040648	Acoerulea_195_peptide.fa.gz
CslG	Aquca_037_00085.1|PACid-22040741	Acoerulea_195_peptide.fa.gz
CslE	Aquca_118_00010.1|PACid-22042515	Acoerulea_195_peptide.fa.gz
CslE	Aquca_118_00010.2|PACid-22042516	Acoerulea_195_peptide.fa.gz
CslE	Aquca_118_00010.3|PACid-22042517	Acoerulea_195_peptide.fa.gz
CslE	Aquca_118_00010.4|PACid-22042518	Acoerulea_195_peptide.fa.gz
CslE	Aquca_001_00717.1|PACid-22044013	Acoerulea_195_peptide.fa.gz
CesA	Aquca_001_00824.1|PACid-22044053	Acoerulea_195_peptide.fa.gz
CesA	Aquca_001_00824.2|PACid-22044054	Acoerulea_195_peptide.fa.gz
CslD	Aquca_007_00954.1|PACid-22048375	Acoerulea_195_peptide.fa.gz
unclassified	Aquca_007_00839.1|PACid-22048520	Acoerulea_195_peptide.fa.gz
unclassified	Aquca_007_00839.2|PACid-22048521	Acoerulea_195_peptide.fa.gz
CesA	Aquca_003_00244.1|PACid-22049421	Acoerulea_195_peptide.fa.gz
CslD	Aquca_003_00613.1|PACid-22050338	Acoerulea_195_peptide.fa.gz
CslD	Aquca_003_00613.2|PACid-22050339	Acoerulea_195_peptide.fa.gz
CslC	Aquca_058_00217.1|PACid-22050908	Acoerulea_195_peptide.fa.gz
CslC	Aquca_058_00217.2|PACid-22050909	Acoerulea_195_peptide.fa.gz
CslC	Aquca_058_00217.3|PACid-22050910	Acoerulea_195_peptide.fa.gz
CslC	Aquca_002_00287.1|PACid-22052927	Acoerulea_195_peptide.fa.gz
CslA	Aquca_019_00047.1|PACid-22055484	Acoerulea_195_peptide.fa.gz
CslA	Aquca_019_00047.2|PACid-22055485	Acoerulea_195_peptide.fa.gz
CslA	Aquca_019_00048.1|PACid-22055657	Acoerulea_195_peptide.fa.gz
CslD	Aquca_026_00396.1|PACid-22055883	Acoerulea_195_peptide.fa.gz
CesA	Aquca_048_00031.1|PACid-22057150	Acoerulea_195_peptide.fa.gz
CesA	Aquca_048_00031.2|PACid-22057151	Acoerulea_195_peptide.fa.gz
CslE	Aquca_093_00038.1|PACid-22058084	Acoerulea_195_peptide.fa.gz
CslE	Aquca_093_00036.1|PACid-22058098	Acoerulea_195_peptide.fa.gz
CslE	Aquca_093_00061.1|PACid-22058114	Acoerulea_195_peptide.fa.gz
CslC	Aquca_083_00103.1|PACid-22058332	Acoerulea_195_peptide.fa.gz
CslC	Aquca_083_00103.2|PACid-22058333	Acoerulea_195_peptide.fa.gz
CslE	Aquca_112_00031.1|PACid-22060299	Acoerulea_195_peptide.fa.gz
CesA	Aquca_039_00062.1|PACid-22062134	Acoerulea_195_peptide.fa.gz
CslC	GRMZM2G074792_T01|PACid-20820186	Zmays_181_peptide.fa.gz
CslC	GRMZM2G074792_T02|PACid-20820187	Zmays_181_peptide.fa.gz
CesA	GRMZM2G027723_T01|PACid-20820470	Zmays_181_peptide.fa.gz
CesA	GRMZM2G349834_T01|PACid-20821551	Zmays_181_peptide.fa.gz
CslA	GRMZM2G020742_T03|PACid-20824944	Zmays_181_peptide.fa.gz
CslA	GRMZM2G020742_T01|PACid-20824946	Zmays_181_peptide.fa.gz
CslJ	GRMZM2G122431_T01|PACid-20827220	Zmays_181_peptide.fa.gz
CesA	GRMZM2G055795_T03|PACid-20827536	Zmays_181_peptide.fa.gz
CesA	GRMZM2G055795_T01|PACid-20827537	Zmays_181_peptide.fa.gz
CesA	GRMZM2G039454_T01|PACid-20828352	Zmays_181_peptide.fa.gz
CesA	GRMZM2G039454_T02|PACid-20828353	Zmays_181_peptide.fa.gz
CslC	GRMZM2G454081_T04|PACid-20830590	Zmays_181_peptide.fa.gz
CslC	GRMZM2G454081_T01|PACid-20830591	Zmays_181_peptide.fa.gz
CslA	GRMZM2G107754_T02|PACid-20831052	Zmays_181_peptide.fa.gz
CslF	GRMZM2G339645_T01|PACid-20832126	Zmays_181_peptide.fa.gz
CslA	GRMZM2G010142_T02|PACid-20832514	Zmays_181_peptide.fa.gz
CslC	GRMZM2G173759_T01|PACid-20832536	Zmays_181_peptide.fa.gz
CslC	GRMZM2G173759_T03|PACid-20832537	Zmays_181_peptide.fa.gz
CesA	GRMZM2G025231_T02|PACid-20833167	Zmays_181_peptide.fa.gz
CesA	GRMZM2G025231_T01|PACid-20833168	Zmays_181_peptide.fa.gz
CesA	GRMZM2G142898_T01|PACid-20833339	Zmays_181_peptide.fa.gz
CesA	GRMZM2G142898_T02|PACid-20833340	Zmays_181_peptide.fa.gz
CesA	GRMZM2G424832_T01|PACid-20833375	Zmays_181_peptide.fa.gz
CesA	GRMZM2G424832_T02|PACid-20833376	Zmays_181_peptide.fa.gz
CslE	GRMZM2G014558_T01|PACid-20833958	Zmays_181_peptide.fa.gz
CesA	GRMZM2G177631_T01|PACid-20834252	Zmays_181_peptide.fa.gz
CslF	GRMZM2G113432_T01|PACid-20835585	Zmays_181_peptide.fa.gz
CslF	GRMZM2G103972_T01|PACid-20835820	Zmays_181_peptide.fa.gz
CesA	GRMZM2G104092_T01|PACid-20837267	Zmays_181_peptide.fa.gz
CslD	GRMZM2G061764_T01|PACid-20838128	Zmays_181_peptide.fa.gz
CslA	GRMZM2G178880_T01|PACid-20838253	Zmays_181_peptide.fa.gz
CslA	GRMZM2G178880_T03|PACid-20838256	Zmays_181_peptide.fa.gz
CslA	GRMZM2G443715_T01|PACid-20838363	Zmays_181_peptide.fa.gz
CslD	GRMZM5G870176_T01|PACid-20838767	Zmays_181_peptide.fa.gz
CesA	GRMZM2G150404_T01|PACid-20841904	Zmays_181_peptide.fa.gz
CslH	GRMZM2G074546_T02|PACid-20842081	Zmays_181_peptide.fa.gz
CslH	GRMZM2G074546_T01|PACid-20842083	Zmays_181_peptide.fa.gz
CslF	GRMZM2G367267_T01|PACid-20842392	Zmays_181_peptide.fa.gz
CesA	GRMZM2G002523_T01|PACid-20842656	Zmays_181_peptide.fa.gz
CesA	GRMZM2G028353_T01|PACid-20843175	Zmays_181_peptide.fa.gz
CesA	GRMZM2G028353_T02|PACid-20843176	Zmays_181_peptide.fa.gz
CesA	GRMZM2G018241_T01|PACid-20846131	Zmays_181_peptide.fa.gz
CesA	GRMZM2G037413_T03|PACid-20848083	Zmays_181_peptide.fa.gz
CesA	GRMZM2G037413_T01|PACid-20848084	Zmays_181_peptide.fa.gz
CesA	GRMZM2G082580_T01|PACid-20848244	Zmays_181_peptide.fa.gz
CslC	GRMZM2G027794_T01|PACid-20849549	Zmays_181_peptide.fa.gz
CslC	GRMZM2G027794_T02|PACid-20849550	Zmays_181_peptide.fa.gz
CesA	GRMZM2G112336_T01|PACid-20854403	Zmays_181_peptide.fa.gz
CesA	GRMZM2G112336_T02|PACid-20854404	Zmays_181_peptide.fa.gz
CslA	GRMZM2G105631_T01|PACid-20858164	Zmays_181_peptide.fa.gz
CslA	GRMZM2G105631_T02|PACid-20858165	Zmays_181_peptide.fa.gz
CslA	GRMZM2G105631_T03|PACid-20858166	Zmays_181_peptide.fa.gz
CslF	GRMZM2G122277_T01|PACid-20858716	Zmays_181_peptide.fa.gz
CslF	GRMZM2G122277_T02|PACid-20858717	Zmays_181_peptide.fa.gz
CslA	GRMZM2G099088_T01|PACid-20859377	Zmays_181_peptide.fa.gz
CslC	GRMZM2G142685_T01|PACid-20860415	Zmays_181_peptide.fa.gz
CesA	GRMZM2G445905_T03|PACid-20864002	Zmays_181_peptide.fa.gz
CslD	GRMZM2G044269_T01|PACid-20865312	Zmays_181_peptide.fa.gz
CesA	GRMZM2G111642_T01|PACid-20865657	Zmays_181_peptide.fa.gz
CesA	GRMZM2G111642_T03|PACid-20865658	Zmays_181_peptide.fa.gz
CesA	GRMZM2G111642_T02|PACid-20865659	Zmays_181_peptide.fa.gz
CslD	GRMZM2G436299_T01|PACid-20866582	Zmays_181_peptide.fa.gz
CesA	GRMZM2G113137_T01|PACid-20866804	Zmays_181_peptide.fa.gz
CslA	GRMZM2G108600_T03|PACid-20868414	Zmays_181_peptide.fa.gz
CslF	GRMZM2G164761_T01|PACid-20868564	Zmays_181_peptide.fa.gz
CslC	GRMZM2G028286_T01|PACid-20868651	Zmays_181_peptide.fa.gz
CslC	GRMZM2G028286_T02|PACid-20868652	Zmays_181_peptide.fa.gz
CslC	GRMZM2G028286_T04|PACid-20868653	Zmays_181_peptide.fa.gz
CslA	GRMZM2G115772_T01|PACid-20870962	Zmays_181_peptide.fa.gz
unclassified	GRMZM2G129620_T01|PACid-20871568	Zmays_181_peptide.fa.gz
unclassified	GRMZM2G129620_T02|PACid-20871569	Zmays_181_peptide.fa.gz
CslF	GRMZM2G110145_T01|PACid-20871965	Zmays_181_peptide.fa.gz
CslF	GRMZM2G110145_T03|PACid-20871966	Zmays_181_peptide.fa.gz
CslF	GRMZM2G110145_T02|PACid-20871967	Zmays_181_peptide.fa.gz
CslC	GRMZM2G135286_T01|PACid-20872451	Zmays_181_peptide.fa.gz
CslD	GRMZM2G015886_T01|PACid-20873987	Zmays_181_peptide.fa.gz
CslC	AC183932.3_FGT007|PACid-20878035	Zmays_181_peptide.fa.gz
CslA	GRMZM2G334142_T01|PACid-20878051	Zmays_181_peptide.fa.gz
CslE	GRMZM2G012044_T01|PACid-20880914	Zmays_181_peptide.fa.gz
CslA	GRMZM2G405567_T02|PACid-20882310	Zmays_181_peptide.fa.gz
CslA	GRMZM2G405567_T03|PACid-20882311	Zmays_181_peptide.fa.gz
CslA	GRMZM2G405567_T01|PACid-20882312	Zmays_181_peptide.fa.gz
CesA	GRMZM2G011651_T01|PACid-20883108	Zmays_181_peptide.fa.gz
CslA	LOC_Os10g26630.1|PACid-21882652	Osativa_193_peptide.fa.gz
CesA	LOC_Os10g32980.1|PACid-21883015	Osativa_193_peptide.fa.gz
CslD	LOC_Os10g42750.1|PACid-21884166	Osativa_193_peptide.fa.gz
CslH	LOC_Os10g20090.1|PACid-21885067	Osativa_193_peptide.fa.gz
CslH	LOC_Os10g20090.2|PACid-21885068	Osativa_193_peptide.fa.gz
CslH	LOC_Os10g20090.3|PACid-21885069	Osativa_193_peptide.fa.gz
CslF	LOC_Os10g20260.1|PACid-21885374	Osativa_193_peptide.fa.gz
CslD	LOC_Os08g25710.1|PACid-21886660	Osativa_193_peptide.fa.gz
CslC	LOC_Os08g15420.1|PACid-21888437	Osativa_193_peptide.fa.gz
CslA	LOC_Os08g33740.1|PACid-21888939	Osativa_193_peptide.fa.gz
CslF	LOC_Os08g06380.1|PACid-21891431	Osativa_193_peptide.fa.gz
CslF	LOC_Os08g06380.2|PACid-21891432	Osativa_193_peptide.fa.gz
CslH	LOC_Os04g35020.1|PACid-21894489	Osativa_193_peptide.fa.gz
CslF	LOC_Os07g36690.1|PACid-21897945	Osativa_193_peptide.fa.gz
CslF	LOC_Os07g36610.1|PACid-21898553	Osativa_193_peptide.fa.gz
CesA	LOC_Os07g14850.1|PACid-21898997	Osativa_193_peptide.fa.gz
CslC	LOC_Os07g03260.1|PACid-21899603	Osativa_193_peptide.fa.gz
CslF	LOC_Os07g36700.1|PACid-21899798	Osativa_193_peptide.fa.gz
CesA	LOC_Os07g24190.1|PACid-21900735	Osativa_193_peptide.fa.gz
CesA	LOC_Os07g24190.3|PACid-21900736	Osativa_193_peptide.fa.gz
CesA	LOC_Os07g24190.2|PACid-21900737	Osativa_193_peptide.fa.gz
CslA	LOC_Os07g43710.1|PACid-21901112	Osativa_193_peptide.fa.gz
CesA	LOC_Os07g10770.1|PACid-21901798	Osativa_193_peptide.fa.gz
CslF	LOC_Os07g36740.1|PACid-21901983	Osativa_193_peptide.fa.gz
CslF	LOC_Os07g36630.1|PACid-21902132	Osativa_193_peptide.fa.gz
CslF	LOC_Os07g36750.1|PACid-21902587	Osativa_193_peptide.fa.gz
CslC	LOC_Os01g56130.1|PACid-21908220	Osativa_193_peptide.fa.gz
CesA	LOC_Os01g54620.1|PACid-21910795	Osativa_193_peptide.fa.gz
CslA	LOC_Os03g07350.1|PACid-21911250	Osativa_193_peptide.fa.gz
CslC	LOC_Os03g56060.1|PACid-21911464	Osativa_193_peptide.fa.gz
CesA	LOC_Os03g59340.1|PACid-21912267	Osativa_193_peptide.fa.gz
CesA	LOC_Os03g62090.1|PACid-21913358	Osativa_193_peptide.fa.gz
unclassified	LOC_Os03g60700.1|PACid-21914128	Osativa_193_peptide.fa.gz
unclassified	LOC_Os03g60700.2|PACid-21914129	Osativa_193_peptide.fa.gz
CslA	LOC_Os03g26044.1|PACid-21914244	Osativa_193_peptide.fa.gz
unclassified	LOC_Os03g60939.1|PACid-21915514	Osativa_193_peptide.fa.gz
CslE	LOC_Os02g49332.1|PACid-21919404	Osativa_193_peptide.fa.gz
CslE	LOC_Os02g49332.2|PACid-21919405	Osativa_193_peptide.fa.gz
CslE	LOC_Os02g49332.3|PACid-21919406	Osativa_193_peptide.fa.gz
CslE	LOC_Os02g49332.4|PACid-21919407	Osativa_193_peptide.fa.gz
CslA	LOC_Os02g09930.1|PACid-21919891	Osativa_193_peptide.fa.gz
CslA	LOC_Os02g09930.2|PACid-21919892	Osativa_193_peptide.fa.gz
CslA	LOC_Os02g51060.1|PACid-21924463	Osativa_193_peptide.fa.gz
CslE	LOC_Os09g30130.1|PACid-21924827	Osativa_193_peptide.fa.gz
CslE	LOC_Os09g30130.2|PACid-21924828	Osativa_193_peptide.fa.gz
CslA	LOC_Os09g39920.1|PACid-21925118	Osativa_193_peptide.fa.gz
CslE	LOC_Os09g30120.1|PACid-21926561	Osativa_193_peptide.fa.gz
CslE	LOC_Os09g30120.2|PACid-21926562	Osativa_193_peptide.fa.gz
CslC	LOC_Os09g25900.1|PACid-21926657	Osativa_193_peptide.fa.gz
CslA	LOC_Os09g26770.2|PACid-21927293	Osativa_193_peptide.fa.gz
CslA	LOC_Os09g26770.3|PACid-21927294	Osativa_193_peptide.fa.gz
CesA	LOC_Os09g25490.1|PACid-21927314	Osativa_193_peptide.fa.gz
CesA	LOC_Os06g39970.1|PACid-21928832	Osativa_193_peptide.fa.gz
CslA	LOC_Os06g12460.1|PACid-21930248	Osativa_193_peptide.fa.gz
CslD	LOC_Os06g22980.1|PACid-21932069	Osativa_193_peptide.fa.gz
CslD	LOC_Os06g02180.1|PACid-21932422	Osativa_193_peptide.fa.gz
CslA	LOC_Os06g42020.1|PACid-21932621	Osativa_193_peptide.fa.gz
CslD	LOC_Os12g36890.1|PACid-21934395	Osativa_193_peptide.fa.gz
CesA	LOC_Os05g08370.1|PACid-21938740	Osativa_193_peptide.fa.gz
CslC	LOC_Os05g43530.1|PACid-21939856	Osativa_193_peptide.fa.gz
CslC	CslC8|AT2G24630.1|PACid-19638556	Athaliana_167_peptide.fa.gz
CslB	CslB2|AT2G32540.1|PACid-19638663	Athaliana_167_peptide.fa.gz
CslD	CslD1|AT2G33100.1|PACid-19639015	Athaliana_167_peptide.fa.gz
CslA	CslA7|AT2G35650.1|PACid-19639665	Athaliana_167_peptide.fa.gz
CslB	CslB1|AT2G32530.1|PACid-19640123	Athaliana_167_peptide.fa.gz
unclassified	AT2G39630.1|PACid-19640705	Athaliana_167_peptide.fa.gz
unclassified	AT2G39630.2|PACid-19640706	Athaliana_167_peptide.fa.gz
CesA	CesA9|AT2G21770.1|PACid-19641958	Athaliana_167_peptide.fa.gz
CslB	CslB3|AT2G32610.1|PACid-19642174	Athaliana_167_peptide.fa.gz
CesA	CesA10|AT2G25540.1|PACid-19643087	Athaliana_167_peptide.fa.gz
CslB	CslB4|AT2G32620.1|PACid-19643457	Athaliana_167_peptide.fa.gz
CslA	CslA1|AT4G16590.1|PACid-19644242	Athaliana_167_peptide.fa.gz
CslC	CslC12|AT4G07960.1|PACid-19644865	Athaliana_167_peptide.fa.gz
CesA	CesA8|AT4G18780.1|PACid-19644979	Athaliana_167_peptide.fa.gz
CslG	CslG1|AT4G23990.1|PACid-19645027	Athaliana_167_peptide.fa.gz
CslG	CslG3|AT4G24010.1|PACid-19645248	Athaliana_167_peptide.fa.gz
CslG	CslG2|AT4G24000.1|PACid-19645262	Athaliana_167_peptide.fa.gz
CslA	CslA15|AT4G13410.1|PACid-19645825	Athaliana_167_peptide.fa.gz
CslB	CslB5|AT4G15290.1|PACid-19646443	Athaliana_167_peptide.fa.gz
CslC	CslC5|AT4G31590.1|PACid-19646979	Athaliana_167_peptide.fa.gz
CesA	CesA1|AT4G32410.1|PACid-19647304	Athaliana_167_peptide.fa.gz
CesA	CesA2|AT4G39350.1|PACid-19648673	Athaliana_167_peptide.fa.gz
CslD	CslD4|AT4G38190.1|PACid-19648892	Athaliana_167_peptide.fa.gz
CslE	CslE1|AT1G55850.1|PACid-19652964	Athaliana_167_peptide.fa.gz
CslD	CslD6|AT1G32180.1|PACid-19653365	Athaliana_167_peptide.fa.gz
CslA	CslA3|AT1G23480.1|PACid-19653790	Athaliana_167_peptide.fa.gz
CslA	CslA3|AT1G23480.2|PACid-19653791	Athaliana_167_peptide.fa.gz
CslA	CslA3|AT1G23480.3|PACid-19653792	Athaliana_167_peptide.fa.gz
CslD	CslD5|AT1G02730.1|PACid-19653796	Athaliana_167_peptide.fa.gz
unclassified	AT1G20575.1|PACid-19654449	Athaliana_167_peptide.fa.gz
CslA	CslA10|AT1G24070.1|PACid-19656371	Athaliana_167_peptide.fa.gz
CslD	CslD3|AT3G03050.1|PACid-19659927	Athaliana_167_peptide.fa.gz
CslC	CslC4|AT3G28180.1|PACid-19662684	Athaliana_167_peptide.fa.gz
CslC	CslC6|AT3G07330.1|PACid-19663909	Athaliana_167_peptide.fa.gz
CslA	CslA14|AT3G56000.1|PACid-19665013	Athaliana_167_peptide.fa.gz
CslA	CslA11|AT5G16190.1|PACid-19666574	Athaliana_167_peptide.fa.gz
CesA	CesA5|AT5G09870.1|PACid-19669914	Athaliana_167_peptide.fa.gz
CslA	CslA9|AT5G03760.1|PACid-19669977	Athaliana_167_peptide.fa.gz
CesA	CesA6|AT5G64740.1|PACid-19670275	Athaliana_167_peptide.fa.gz
CslD	AT5G16910.1|PACid-19670332	Athaliana_167_peptide.fa.gz
CesA	CesA3|AT5G05170.1|PACid-19670881	Athaliana_167_peptide.fa.gz
CesA	CesA7|AT5G17420.1|PACid-19671508	Athaliana_167_peptide.fa.gz
CslA	CslA2|AT5G22740.1|PACid-19673036	Athaliana_167_peptide.fa.gz
CesA	CesA4|AT5G44030.1|PACid-19673096	Athaliana_167_peptide.fa.gz
unclassified	432432|PACid-15403470	Smoellendorffii_91_peptide.fa.gz
unclassified	432624|PACid-15404999	Smoellendorffii_91_peptide.fa.gz
CslC	140200|PACid-15405032	Smoellendorffii_91_peptide.fa.gz
unclassified	73379|PACid-15406212	Smoellendorffii_91_peptide.fa.gz
unclassified	448592|PACid-15406836	Smoellendorffii_91_peptide.fa.gz
unclassified	101926|PACid-15406904	Smoellendorffii_91_peptide.fa.gz
CesA	163575|PACid-15408356	Smoellendorffii_91_peptide.fa.gz
CesA	73698|PACid-15408531	Smoellendorffii_91_peptide.fa.gz
unclassified	448970|PACid-15409911	Smoellendorffii_91_peptide.fa.gz
unclassified	412258|PACid-15410055	Smoellendorffii_91_peptide.fa.gz
CesA	141535|PACid-15410469	Smoellendorffii_91_peptide.fa.gz
CslA	230176|PACid-15411642	Smoellendorffii_91_peptide.fa.gz
unclassified	98270|PACid-15412184	Smoellendorffii_91_peptide.fa.gz
CslC	442658|PACid-15412386	Smoellendorffii_91_peptide.fa.gz
CslD	230382|PACid-15413227	Smoellendorffii_91_peptide.fa.gz
CesA	231191|PACid-15414700	Smoellendorffii_91_peptide.fa.gz
CesA	75715|PACid-15415055	Smoellendorffii_91_peptide.fa.gz
CslD	83878|PACid-15417268	Smoellendorffii_91_peptide.fa.gz
CslD	85326|PACid-15419181	Smoellendorffii_91_peptide.fa.gz
unclassified	431149|PACid-15420698	Smoellendorffii_91_peptide.fa.gz
unclassified	414988|PACid-15421208	Smoellendorffii_91_peptide.fa.gz
CesA	496689|PACid-16033972	Alyrata_107_peptide.fa.gz
CslD	488554|PACid-16034508	Alyrata_107_peptide.fa.gz
CslC	489694|PACid-16034717	Alyrata_107_peptide.fa.gz
CesA	487306|PACid-16035802	Alyrata_107_peptide.fa.gz
CslA	874206|PACid-16036308	Alyrata_107_peptide.fa.gz
CslA	883535|PACid-16038842	Alyrata_107_peptide.fa.gz
CslD	490578|PACid-16039238	Alyrata_107_peptide.fa.gz
CslD	477551|PACid-16039291	Alyrata_107_peptide.fa.gz
CslA	313253|PACid-16040096	Alyrata_107_peptide.fa.gz
CesA	900606|PACid-16041004	Alyrata_107_peptide.fa.gz
CslB	482180|PACid-16041147	Alyrata_107_peptide.fa.gz
CslC	478055|PACid-16041465	Alyrata_107_peptide.fa.gz
CslD	473399|PACid-16041703	Alyrata_107_peptide.fa.gz
CslA	889889|PACid-16041899	Alyrata_107_peptide.fa.gz
CesA	494593|PACid-16042807	Alyrata_107_peptide.fa.gz
CslB	320998|PACid-16043123	Alyrata_107_peptide.fa.gz
unclassified	889509|PACid-16043875	Alyrata_107_peptide.fa.gz
CslC	901017|PACid-16044045	Alyrata_107_peptide.fa.gz
CesA	481405|PACid-16044492	Alyrata_107_peptide.fa.gz
CslG	858249|PACid-16044744	Alyrata_107_peptide.fa.gz
CslG	492463|PACid-16045765	Alyrata_107_peptide.fa.gz
CslE	337666|PACid-16047101	Alyrata_107_peptide.fa.gz
CesA	909737|PACid-16048730	Alyrata_107_peptide.fa.gz
CslB	902308|PACid-16048737	Alyrata_107_peptide.fa.gz
CslA	489123|PACid-16050150	Alyrata_107_peptide.fa.gz
CslA	915064|PACid-16050749	Alyrata_107_peptide.fa.gz
unclassified	482983|PACid-16051119	Alyrata_107_peptide.fa.gz
CslD	482247|PACid-16052198	Alyrata_107_peptide.fa.gz
CslD	887416|PACid-16053079	Alyrata_107_peptide.fa.gz
CesA	908936|PACid-16054385	Alyrata_107_peptide.fa.gz
CesA	856039|PACid-16054749	Alyrata_107_peptide.fa.gz
CslB	329979|PACid-16054774	Alyrata_107_peptide.fa.gz
CslC	484602|PACid-16055058	Alyrata_107_peptide.fa.gz
CesA	491486|PACid-16056086	Alyrata_107_peptide.fa.gz
CslA	488470|PACid-16057836	Alyrata_107_peptide.fa.gz
CslC	491580|PACid-16058033	Alyrata_107_peptide.fa.gz
CslA	487155|PACid-16060950	Alyrata_107_peptide.fa.gz
CslA	482526|PACid-16060994	Alyrata_107_peptide.fa.gz
CslA	907034|PACid-16061617	Alyrata_107_peptide.fa.gz
CslG	329260|PACid-16062360	Alyrata_107_peptide.fa.gz
CesA	492981|PACid-16064052	Alyrata_107_peptide.fa.gz
CesA	490712|PACid-16065780	Alyrata_107_peptide.fa.gz
unclassified	evm.model.supercontig_1.403|PACid-16404348	Cpapaya_113_peptide.fa.gz
CslB	evm.model.supercontig_10.104|PACid-16404454	Cpapaya_113_peptide.fa.gz
CslD	evm.model.supercontig_1145.1|PACid-16406169	Cpapaya_113_peptide.fa.gz
CesA	evm.model.supercontig_115.8|PACid-16406240	Cpapaya_113_peptide.fa.gz
CslE	evm.model.supercontig_12.121|PACid-16406661	Cpapaya_113_peptide.fa.gz
CslG	evm.model.supercontig_15.5|PACid-16409406	Cpapaya_113_peptide.fa.gz
CslD	evm.model.supercontig_151.45|PACid-16409564	Cpapaya_113_peptide.fa.gz
CslC	evm.model.supercontig_160.31|PACid-16410163	Cpapaya_113_peptide.fa.gz
CesA	evm.model.supercontig_165.53|PACid-16410396	Cpapaya_113_peptide.fa.gz
CslC	evm.model.supercontig_23.38|PACid-16414247	Cpapaya_113_peptide.fa.gz
CslE	evm.model.supercontig_27.221|PACid-16415603	Cpapaya_113_peptide.fa.gz
CslE	evm.model.supercontig_27.222|PACid-16415604	Cpapaya_113_peptide.fa.gz
CslC	evm.model.supercontig_286.3|PACid-16416085	Cpapaya_113_peptide.fa.gz
CslD	evm.model.supercontig_3.299|PACid-16416589	Cpapaya_113_peptide.fa.gz
CesA	evm.model.supercontig_36.82|PACid-16418471	Cpapaya_113_peptide.fa.gz
CslD	evm.model.supercontig_426.3|PACid-16419890	Cpapaya_113_peptide.fa.gz
CesA	evm.model.supercontig_46.179|PACid-16420465	Cpapaya_113_peptide.fa.gz
CslA	evm.model.supercontig_47.50|PACid-16420655	Cpapaya_113_peptide.fa.gz
CesA	evm.model.supercontig_49.102|PACid-16421012	Cpapaya_113_peptide.fa.gz
CslA	evm.model.supercontig_5.88|PACid-16421541	Cpapaya_113_peptide.fa.gz
CesA	evm.model.supercontig_7.99|PACid-16425265	Cpapaya_113_peptide.fa.gz
CesA	evm.model.supercontig_72.37|PACid-16425537	Cpapaya_113_peptide.fa.gz
CslA	evm.model.supercontig_720.2|PACid-16425575	Cpapaya_113_peptide.fa.gz
CslC	evm.model.supercontig_8.105|PACid-16426381	Cpapaya_113_peptide.fa.gz
CesA	evm.TU.contig_29394.1|PACid-16429696	Cpapaya_113_peptide.fa.gz
unclassified	evm.TU.contig_43717.1|PACid-16431909	Cpapaya_113_peptide.fa.gz
CslD	evm.TU.contig_43728.1|PACid-16431910	Cpapaya_113_peptide.fa.gz
CslC	Phvul.010G024700.1|PACid-27140109	Pvulgaris_v1.0_218_peptide.fa.gz
CesA	Phvul.003G154600.1|PACid-27142177	Pvulgaris_v1.0_218_peptide.fa.gz
unclassified	Phvul.003G057700.1|PACid-27142451	Pvulgaris_v1.0_218_peptide.fa.gz
CslD	Phvul.003G023000.1|PACid-27143100	Pvulgaris_v1.0_218_peptide.fa.gz
CslD	Phvul.003G023000.2|PACid-27143101	Pvulgaris_v1.0_218_peptide.fa.gz
CslD	Phvul.003G023000.3|PACid-27143102	Pvulgaris_v1.0_218_peptide.fa.gz
CslJ	Phvul.003G290600.1|PACid-27144756	Pvulgaris_v1.0_218_peptide.fa.gz
CslJ	Phvul.003G290600.2|PACid-27144757	Pvulgaris_v1.0_218_peptide.fa.gz
CslB	Phvul.L009400.1|PACid-27145196	Pvulgaris_v1.0_218_peptide.fa.gz
CslC	Phvul.009G074400.1|PACid-27145224	Pvulgaris_v1.0_218_peptide.fa.gz
CesA	Phvul.009G094200.1|PACid-27146961	Pvulgaris_v1.0_218_peptide.fa.gz
unclassified	Phvul.009G115600.1|PACid-27147031	Pvulgaris_v1.0_218_peptide.fa.gz
CesA	Phvul.009G242700.1|PACid-27147248	Pvulgaris_v1.0_218_peptide.fa.gz
CesA	Phvul.009G090100.1|PACid-27147289	Pvulgaris_v1.0_218_peptide.fa.gz
CesA	Phvul.009G205200.1|PACid-27147620	Pvulgaris_v1.0_218_peptide.fa.gz
CslJ	Phvul.009G226000.1|PACid-27147994	Pvulgaris_v1.0_218_peptide.fa.gz
CslC	Phvul.009G102200.1|PACid-27148094	Pvulgaris_v1.0_218_peptide.fa.gz
CesA	Phvul.009G205100.1|PACid-27148188	Pvulgaris_v1.0_218_peptide.fa.gz
CslB	Phvul.005G116700.1|PACid-27148528	Pvulgaris_v1.0_218_peptide.fa.gz
CesA	Phvul.005G022100.1|PACid-27148587	Pvulgaris_v1.0_218_peptide.fa.gz
CslJ	Phvul.005G001000.1|PACid-27148952	Pvulgaris_v1.0_218_peptide.fa.gz
CslB	Phvul.005G116400.1|PACid-27149219	Pvulgaris_v1.0_218_peptide.fa.gz
CslB	Phvul.005G116300.1|PACid-27149373	Pvulgaris_v1.0_218_peptide.fa.gz
CesA	Phvul.005G010400.1|PACid-27149508	Pvulgaris_v1.0_218_peptide.fa.gz
CesA	Phvul.005G010400.3|PACid-27149509	Pvulgaris_v1.0_218_peptide.fa.gz
CesA	Phvul.005G010400.2|PACid-27149510	Pvulgaris_v1.0_218_peptide.fa.gz
CslB	Phvul.005G116200.1|PACid-27149972	Pvulgaris_v1.0_218_peptide.fa.gz
CslB	Phvul.005G116500.1|PACid-27150142	Pvulgaris_v1.0_218_peptide.fa.gz
CesA	Phvul.011G211500.1|PACid-27150664	Pvulgaris_v1.0_218_peptide.fa.gz
CslD	Phvul.011G020100.2|PACid-27151450	Pvulgaris_v1.0_218_peptide.fa.gz
CslD	Phvul.011G020100.1|PACid-27151451	Pvulgaris_v1.0_218_peptide.fa.gz
CslB	Phvul.011G101500.1|PACid-27151661	Pvulgaris_v1.0_218_peptide.fa.gz
CslA	Phvul.011G089900.1|PACid-27152668	Pvulgaris_v1.0_218_peptide.fa.gz
CslC	Phvul.008G255800.1|PACid-27153172	Pvulgaris_v1.0_218_peptide.fa.gz
CslE	Phvul.008G279800.1|PACid-27154556	Pvulgaris_v1.0_218_peptide.fa.gz
CslE	Phvul.008G279700.1|PACid-27155098	Pvulgaris_v1.0_218_peptide.fa.gz
CslE	Phvul.008G279700.2|PACid-27155099	Pvulgaris_v1.0_218_peptide.fa.gz
CslE	Phvul.008G279700.4|PACid-27155100	Pvulgaris_v1.0_218_peptide.fa.gz
CslE	Phvul.008G279700.3|PACid-27155101	Pvulgaris_v1.0_218_peptide.fa.gz
CslE	Phvul.008G279600.1|PACid-27155126	Pvulgaris_v1.0_218_peptide.fa.gz
unclassified	Phvul.008G010800.1|PACid-27155736	Pvulgaris_v1.0_218_peptide.fa.gz
unclassified	Phvul.008G010800.2|PACid-27155737	Pvulgaris_v1.0_218_peptide.fa.gz
CslD	Phvul.008G193000.1|PACid-27156127	Pvulgaris_v1.0_218_peptide.fa.gz
CslC	Phvul.004G019600.1|PACid-27157219	Pvulgaris_v1.0_218_peptide.fa.gz
CesA	Phvul.004G093300.1|PACid-27158419	Pvulgaris_v1.0_218_peptide.fa.gz
CslA	Phvul.007G105400.1|PACid-27159105	Pvulgaris_v1.0_218_peptide.fa.gz
CslA	Phvul.007G223800.1|PACid-27159479	Pvulgaris_v1.0_218_peptide.fa.gz
CesA	Phvul.007G081700.1|PACid-27159511	Pvulgaris_v1.0_218_peptide.fa.gz
CslJ	Phvul.007G130400.1|PACid-27161055	Pvulgaris_v1.0_218_peptide.fa.gz
CesA	Phvul.007G190300.1|PACid-27161335	Pvulgaris_v1.0_218_peptide.fa.gz
CslA	Phvul.001G185800.1|PACid-27163062	Pvulgaris_v1.0_218_peptide.fa.gz
CslD	Phvul.001G211000.1|PACid-27163679	Pvulgaris_v1.0_218_peptide.fa.gz
CslE	Phvul.006G058600.1|PACid-27166871	Pvulgaris_v1.0_218_peptide.fa.gz
CslE	Phvul.006G058400.1|PACid-27166882	Pvulgaris_v1.0_218_peptide.fa.gz
CslE	Phvul.006G058700.1|PACid-27166961	Pvulgaris_v1.0_218_peptide.fa.gz
CslE	Phvul.L008300.1|PACid-27167505	Pvulgaris_v1.0_218_peptide.fa.gz
CesA	Phvul.002G188600.1|PACid-27167983	Pvulgaris_v1.0_218_peptide.fa.gz
CesA	Phvul.002G240200.1|PACid-27168428	Pvulgaris_v1.0_218_peptide.fa.gz
CslD	Phvul.002G136300.1|PACid-27168909	Pvulgaris_v1.0_218_peptide.fa.gz
CslD	Phvul.002G040200.1|PACid-27169489	Pvulgaris_v1.0_218_peptide.fa.gz
CesA	Phvul.002G268200.1|PACid-27171070	Pvulgaris_v1.0_218_peptide.fa.gz
CslC	Pavirv00052315m|PACid-23756112	Pvirgatum_202_peptide.fa.gz
CslD	Pavirv00057331m|PACid-23756242	Pvirgatum_202_peptide.fa.gz
CesA	Pavirv00026124m|PACid-23757666	Pvirgatum_202_peptide.fa.gz
CesA	Pavirv00060924m|PACid-23757906	Pvirgatum_202_peptide.fa.gz
CslE	Pavirv00044649m|PACid-23758147	Pvirgatum_202_peptide.fa.gz
CslF	Pavirv00043607m|PACid-23758737	Pvirgatum_202_peptide.fa.gz
CslD	Pavirv00068745m|PACid-23758974	Pvirgatum_202_peptide.fa.gz
CesA	Pavirv00061316m|PACid-23759240	Pvirgatum_202_peptide.fa.gz
CesA	Pavirv00061317m|PACid-23759241	Pvirgatum_202_peptide.fa.gz
CslF	Pavirv00002273m|PACid-23759928	Pvirgatum_202_peptide.fa.gz
CslH	Pavirv00010853m|PACid-23760282	Pvirgatum_202_peptide.fa.gz
CslA	Pavirv00049796m|PACid-23765544	Pvirgatum_202_peptide.fa.gz
CslA	Pavirv00049797m|PACid-23765545	Pvirgatum_202_peptide.fa.gz
CslA	Pavirv00001702m|PACid-23765901	Pvirgatum_202_peptide.fa.gz
CslC	Pavirv00058702m|PACid-23766056	Pvirgatum_202_peptide.fa.gz
CslC	Pavirv00014001m|PACid-23766386	Pvirgatum_202_peptide.fa.gz
CesA	Pavirv00023694m|PACid-23768137	Pvirgatum_202_peptide.fa.gz
CslA	Pavirv00060323m|PACid-23768163	Pvirgatum_202_peptide.fa.gz
CslD	Pavirv00019402m|PACid-23769036	Pvirgatum_202_peptide.fa.gz
CslF	Pavirv00026014m|PACid-23769725	Pvirgatum_202_peptide.fa.gz
CesA	Pavirv00028762m|PACid-23771204	Pvirgatum_202_peptide.fa.gz
CslF	Pavirv00028319m|PACid-23771678	Pvirgatum_202_peptide.fa.gz
CesA	Pavirv00056276m|PACid-23772763	Pvirgatum_202_peptide.fa.gz
CslC	Pavirv00017495m|PACid-23776052	Pvirgatum_202_peptide.fa.gz
CslF	Pavirv00017468m|PACid-23778212	Pvirgatum_202_peptide.fa.gz
CslD	Pavirv00025967m|PACid-23778596	Pvirgatum_202_peptide.fa.gz
CesA	Pavirv00007240m|PACid-23779053	Pvirgatum_202_peptide.fa.gz
unclassified	Pavirv00010356m|PACid-23779763	Pvirgatum_202_peptide.fa.gz
unclassified	Pavirv00010357m|PACid-23779764	Pvirgatum_202_peptide.fa.gz
unclassified	Pavirv00010359m|PACid-23779766	Pvirgatum_202_peptide.fa.gz
CslC	Pavirv00057615m|PACid-23779921	Pvirgatum_202_peptide.fa.gz
CesA	Pavirv00020475m|PACid-23780385	Pvirgatum_202_peptide.fa.gz
CslA	Pavirv00059726m|PACid-23780831	Pvirgatum_202_peptide.fa.gz
CslA	Pavirv00035687m|PACid-23781047	Pvirgatum_202_peptide.fa.gz
CesA	Pavirv00027996m|PACid-23781209	Pvirgatum_202_peptide.fa.gz
CslA	Pavirv00013640m|PACid-23781402	Pvirgatum_202_peptide.fa.gz
CslA	Pavirv00037606m|PACid-23781718	Pvirgatum_202_peptide.fa.gz
CesA	Pavirv00006406m|PACid-23782681	Pvirgatum_202_peptide.fa.gz
unclassified	Pavirv00020030m|PACid-23783082	Pvirgatum_202_peptide.fa.gz
CesA	Pavirv00021060m|PACid-23785442	Pvirgatum_202_peptide.fa.gz
CesA	Pavirv00021059m|PACid-23785443	Pvirgatum_202_peptide.fa.gz
CslC	Pavirv00058766m|PACid-23786035	Pvirgatum_202_peptide.fa.gz
CslD	Pavirv00069816m|PACid-23786402	Pvirgatum_202_peptide.fa.gz
unclassified	Pavirv00063183m|PACid-23786624	Pvirgatum_202_peptide.fa.gz
CesA	Pavirv00059727m|PACid-23787363	Pvirgatum_202_peptide.fa.gz
CslA	Pavirv00036002m|PACid-23787969	Pvirgatum_202_peptide.fa.gz
CesA	Pavirv00064020m|PACid-23788456	Pvirgatum_202_peptide.fa.gz
CesA	Pavirv00064021m|PACid-23788457	Pvirgatum_202_peptide.fa.gz
CesA	Pavirv00028888m|PACid-23788967	Pvirgatum_202_peptide.fa.gz
CslF	Pavirv00041484m|PACid-23788998	Pvirgatum_202_peptide.fa.gz
CslA	Pavirv00029891m|PACid-23789792	Pvirgatum_202_peptide.fa.gz
CslF	Pavirv00056136m|PACid-23790187	Pvirgatum_202_peptide.fa.gz
CslC	Pavirv00046697m|PACid-23790387	Pvirgatum_202_peptide.fa.gz
CesA	Pavirv00051406m|PACid-23790522	Pvirgatum_202_peptide.fa.gz
CslD	Pavirv00016741m|PACid-23790638	Pvirgatum_202_peptide.fa.gz
unclassified	Pavirv00006084m|PACid-23791160	Pvirgatum_202_peptide.fa.gz
CslH	Pavirv00052400m|PACid-23791653	Pvirgatum_202_peptide.fa.gz
CslC	Pavirv00035780m|PACid-23792246	Pvirgatum_202_peptide.fa.gz
unclassified	Pavirv00041144m|PACid-23792915	Pvirgatum_202_peptide.fa.gz
CslG	Pavirv00027268m|PACid-23793337	Pvirgatum_202_peptide.fa.gz
CslG	Pavirv00027269m|PACid-23793338	Pvirgatum_202_peptide.fa.gz
CesA	Pavirv00060195m|PACid-23794742	Pvirgatum_202_peptide.fa.gz
CesA	Pavirv00028570m|PACid-23797487	Pvirgatum_202_peptide.fa.gz
CslF	Pavirv00026088m|PACid-23798559	Pvirgatum_202_peptide.fa.gz
CslE	Pavirv00061790m|PACid-23800333	Pvirgatum_202_peptide.fa.gz
CslA	Pavirv00022626m|PACid-23800447	Pvirgatum_202_peptide.fa.gz
CslF	Pavirv00045946m|PACid-23800529	Pvirgatum_202_peptide.fa.gz
CslF	Pavirv00045947m|PACid-23800530	Pvirgatum_202_peptide.fa.gz
CesA	Pavirv00062858m|PACid-23800831	Pvirgatum_202_peptide.fa.gz
CslC	Pavirv00060038m|PACid-23801029	Pvirgatum_202_peptide.fa.gz
CslE	Pavirv00069986m|PACid-23802018	Pvirgatum_202_peptide.fa.gz
CslC	Pavirv00029970m|PACid-23803058	Pvirgatum_202_peptide.fa.gz
CesA	Pavirv00003220m|PACid-23804315	Pvirgatum_202_peptide.fa.gz
CesA	Pavirv00003221m|PACid-23804316	Pvirgatum_202_peptide.fa.gz
CslA	Pavirv00036247m|PACid-23805855	Pvirgatum_202_peptide.fa.gz
CslA	Pavirv00054691m|PACid-23806161	Pvirgatum_202_peptide.fa.gz
CslA	Pavirv00050984m|PACid-23806548	Pvirgatum_202_peptide.fa.gz
CslA	Pavirv00050985m|PACid-23806549	Pvirgatum_202_peptide.fa.gz
CesA	Pavirv00006264m|PACid-23808821	Pvirgatum_202_peptide.fa.gz
CslD	Pavirv00024156m|PACid-23810387	Pvirgatum_202_peptide.fa.gz
CslA	Pavirv00009713m|PACid-23812021	Pvirgatum_202_peptide.fa.gz
CslF	Pavirv00000730m|PACid-23813130	Pvirgatum_202_peptide.fa.gz
CesA	Pavirv00017389m|PACid-23813224	Pvirgatum_202_peptide.fa.gz
CslA	Pavirv00017665m|PACid-23813539	Pvirgatum_202_peptide.fa.gz
CslD	Pavirv00049926m|PACid-23814089	Pvirgatum_202_peptide.fa.gz
unclassified	Pavirv00060983m|PACid-23814134	Pvirgatum_202_peptide.fa.gz
CslA	Pavirv00039936m|PACid-23814284	Pvirgatum_202_peptide.fa.gz
CslE	Pavirv00011955m|PACid-23814520	Pvirgatum_202_peptide.fa.gz
CslD	Pavirv00061799m|PACid-23814527	Pvirgatum_202_peptide.fa.gz
unclassified	Pavirv00011250m|PACid-23815800	Pvirgatum_202_peptide.fa.gz
CesA	Pavirv00052776m|PACid-23816152	Pvirgatum_202_peptide.fa.gz
CslF	Pavirv00027309m|PACid-23816240	Pvirgatum_202_peptide.fa.gz
CesA	Pavirv00045266m|PACid-23819482	Pvirgatum_202_peptide.fa.gz
CslF	Pavirv00052026m|PACid-23819758	Pvirgatum_202_peptide.fa.gz
CslD	Pavirv00033900m|PACid-23822605	Pvirgatum_202_peptide.fa.gz
CesA	Pavirv00064416m|PACid-23822980	Pvirgatum_202_peptide.fa.gz
CesA	Pavirv00064417m|PACid-23822981	Pvirgatum_202_peptide.fa.gz
CslE	Pavirv00066162m|PACid-23823842	Pvirgatum_202_peptide.fa.gz
CslJ	Pavirv00025152m|PACid-23823870	Pvirgatum_202_peptide.fa.gz
CslF	Pavirv00056088m|PACid-23825509	Pvirgatum_202_peptide.fa.gz
CesA	Pavirv00021584m|PACid-23825849	Pvirgatum_202_peptide.fa.gz
CslJ	Potri.010G074800.1|PACid-26979015	Ptrichocarpa_v3.0_210_peptide.fa.gz
CslJ	Potri.010G074800.2|PACid-26979016	Ptrichocarpa_v3.0_210_peptide.fa.gz
CslJ	Potri.010G074800.6|PACid-26979017	Ptrichocarpa_v3.0_210_peptide.fa.gz
CslJ	Potri.010G074800.7|PACid-26979018	Ptrichocarpa_v3.0_210_peptide.fa.gz
CslJ	Potri.010G074800.3|PACid-26979019	Ptrichocarpa_v3.0_210_peptide.fa.gz
CslJ	Potri.010G074800.5|PACid-26979020	Ptrichocarpa_v3.0_210_peptide.fa.gz
CslJ	Potri.010G074800.4|PACid-26979021	Ptrichocarpa_v3.0_210_peptide.fa.gz
CslJ	Potri.010G074700.1|PACid-26980712	Ptrichocarpa_v3.0_210_peptide.fa.gz
CslJ	Potri.010G074700.2|PACid-26980713	Ptrichocarpa_v3.0_210_peptide.fa.gz
unclassified	Potri.010G204000.1|PACid-26981044	Ptrichocarpa_v3.0_210_peptide.fa.gz
unclassified	Potri.010G204000.3|PACid-26981045	Ptrichocarpa_v3.0_210_peptide.fa.gz
unclassified	Potri.010G204000.4|PACid-26981046	Ptrichocarpa_v3.0_210_peptide.fa.gz
unclassified	Potri.010G204000.2|PACid-26981047	Ptrichocarpa_v3.0_210_peptide.fa.gz
CslA	Potri.010G234100.1|PACid-26981383	Ptrichocarpa_v3.0_210_peptide.fa.gz
CslD	Potri.009G170000.1|PACid-26986064	Ptrichocarpa_v3.0_210_peptide.fa.gz
CesA	Potri.009G060800.1|PACid-26988070	Ptrichocarpa_v3.0_210_peptide.fa.gz
CesA	Potri.009G060800.2|PACid-26988071	Ptrichocarpa_v3.0_210_peptide.fa.gz
CesA	Potri.009G060800.3|PACid-26988072	Ptrichocarpa_v3.0_210_peptide.fa.gz
CesA	Potri.009G060800.5|PACid-26988073	Ptrichocarpa_v3.0_210_peptide.fa.gz
CesA	Potri.009G060800.6|PACid-26988074	Ptrichocarpa_v3.0_210_peptide.fa.gz
CesA	Potri.009G060800.4|PACid-26988075	Ptrichocarpa_v3.0_210_peptide.fa.gz
CslA	Potri.009G149700.1|PACid-26988732	Ptrichocarpa_v3.0_210_peptide.fa.gz
CslA	Potri.009G149700.5|PACid-26988733	Ptrichocarpa_v3.0_210_peptide.fa.gz
CslA	Potri.009G149700.2|PACid-26988734	Ptrichocarpa_v3.0_210_peptide.fa.gz
CslA	Potri.009G149700.3|PACid-26988735	Ptrichocarpa_v3.0_210_peptide.fa.gz
CslA	Potri.009G149700.4|PACid-26988736	Ptrichocarpa_v3.0_210_peptide.fa.gz
unclassified	Potri.004G206900.1|PACid-26989546	Ptrichocarpa_v3.0_210_peptide.fa.gz
unclassified	Potri.004G206900.2|PACid-26989547	Ptrichocarpa_v3.0_210_peptide.fa.gz
unclassified	Potri.004G206900.3|PACid-26989548	Ptrichocarpa_v3.0_210_peptide.fa.gz
CslA	Potri.004G189000.1|PACid-26989907	Ptrichocarpa_v3.0_210_peptide.fa.gz
CesA	Potri.004G059600.1|PACid-26989923	Ptrichocarpa_v3.0_210_peptide.fa.gz
CesA	Potri.004G059600.2|PACid-26989924	Ptrichocarpa_v3.0_210_peptide.fa.gz
CslD	Potri.004G208800.1|PACid-26990688	Ptrichocarpa_v3.0_210_peptide.fa.gz
CslD	Potri.013G082200.1|PACid-26995195	Ptrichocarpa_v3.0_210_peptide.fa.gz
CesA	Potri.013G019800.3|PACid-26995424	Ptrichocarpa_v3.0_210_peptide.fa.gz
CesA	Potri.013G019800.2|PACid-26995425	Ptrichocarpa_v3.0_210_peptide.fa.gz
CesA	Potri.013G019800.1|PACid-26995426	Ptrichocarpa_v3.0_210_peptide.fa.gz
CesA	Potri.013G019800.5|PACid-26995427	Ptrichocarpa_v3.0_210_peptide.fa.gz
CesA	Potri.013G019800.4|PACid-26995428	Ptrichocarpa_v3.0_210_peptide.fa.gz
CslD	Potri.003G177800.1|PACid-26996543	Ptrichocarpa_v3.0_210_peptide.fa.gz
CslG	Potri.003G142400.1|PACid-26997731	Ptrichocarpa_v3.0_210_peptide.fa.gz
CslG	Potri.003G142500.1|PACid-26998061	Ptrichocarpa_v3.0_210_peptide.fa.gz
CslG	Potri.003G142500.2|PACid-26998062	Ptrichocarpa_v3.0_210_peptide.fa.gz
CslD	Potri.003G097100.1|PACid-26998288	Ptrichocarpa_v3.0_210_peptide.fa.gz
CslG	Potri.003G142300.1|PACid-27000021	Ptrichocarpa_v3.0_210_peptide.fa.gz
CslG	Potri.003G142300.3|PACid-27000022	Ptrichocarpa_v3.0_210_peptide.fa.gz
CslG	Potri.003G142300.2|PACid-27000023	Ptrichocarpa_v3.0_210_peptide.fa.gz
unclassified	Potri.T063300.1|PACid-27000302	Ptrichocarpa_v3.0_210_peptide.fa.gz
CesA	Potri.011G069600.1|PACid-27002586	Ptrichocarpa_v3.0_210_peptide.fa.gz
unclassified	Potri.T181800.1|PACid-27003366	Ptrichocarpa_v3.0_210_peptide.fa.gz
CslE	Potri.006G004300.1|PACid-27003471	Ptrichocarpa_v3.0_210_peptide.fa.gz
CslE	Potri.006G004300.9|PACid-27003472	Ptrichocarpa_v3.0_210_peptide.fa.gz
CslE	Potri.006G004300.2|PACid-27003473	Ptrichocarpa_v3.0_210_peptide.fa.gz
CslE	Potri.006G004300.8|PACid-27003474	Ptrichocarpa_v3.0_210_peptide.fa.gz
CslE	Potri.006G004300.3|PACid-27003475	Ptrichocarpa_v3.0_210_peptide.fa.gz
CslE	Potri.006G004300.4|PACid-27003476	Ptrichocarpa_v3.0_210_peptide.fa.gz
CslE	Potri.006G004300.10|PACid-27003477	Ptrichocarpa_v3.0_210_peptide.fa.gz
CslE	Potri.006G004300.5|PACid-27003478	Ptrichocarpa_v3.0_210_peptide.fa.gz
CslE	Potri.006G004300.6|PACid-27003479	Ptrichocarpa_v3.0_210_peptide.fa.gz
CslE	Potri.006G004300.7|PACid-27003480	Ptrichocarpa_v3.0_210_peptide.fa.gz
CslC	Potri.006G270900.1|PACid-27003547	Ptrichocarpa_v3.0_210_peptide.fa.gz
CslE	Potri.006G004200.1|PACid-27003879	Ptrichocarpa_v3.0_210_peptide.fa.gz
CesA	Potri.006G181900.1|PACid-27005942	Ptrichocarpa_v3.0_210_peptide.fa.gz
CesA	Potri.006G181900.2|PACid-27005943	Ptrichocarpa_v3.0_210_peptide.fa.gz
CesA	Potri.006G251900.3|PACid-27006286	Ptrichocarpa_v3.0_210_peptide.fa.gz
CesA	Potri.006G251900.1|PACid-27006287	Ptrichocarpa_v3.0_210_peptide.fa.gz
CesA	Potri.006G251900.2|PACid-27006288	Ptrichocarpa_v3.0_210_peptide.fa.gz
CesA	Potri.006G251900.4|PACid-27006289	Ptrichocarpa_v3.0_210_peptide.fa.gz
CesA	Potri.006G251900.6|PACid-27006290	Ptrichocarpa_v3.0_210_peptide.fa.gz
CesA	Potri.006G251900.5|PACid-27006291	Ptrichocarpa_v3.0_210_peptide.fa.gz
CesA	Potri.006G052600.1|PACid-27007396	Ptrichocarpa_v3.0_210_peptide.fa.gz
CesA	Potri.006G052600.2|PACid-27007397	Ptrichocarpa_v3.0_210_peptide.fa.gz
CslA	Potri.006G116900.1|PACid-27008721	Ptrichocarpa_v3.0_210_peptide.fa.gz
CslA	Potri.006G116900.2|PACid-27008722	Ptrichocarpa_v3.0_210_peptide.fa.gz
CslA	Potri.006G116900.3|PACid-27008723	Ptrichocarpa_v3.0_210_peptide.fa.gz
CslA	Potri.006G116900.4|PACid-27008724	Ptrichocarpa_v3.0_210_peptide.fa.gz
CslA	Potri.006G116900.5|PACid-27008725	Ptrichocarpa_v3.0_210_peptide.fa.gz
CesA	Potri.018G029400.1|PACid-27008869	Ptrichocarpa_v3.0_210_peptide.fa.gz
CesA	Potri.018G029400.2|PACid-27008870	Ptrichocarpa_v3.0_210_peptide.fa.gz
CesA	Potri.018G029400.3|PACid-27008871	Ptrichocarpa_v3.0_210_peptide.fa.gz
CesA	Potri.018G103900.1|PACid-27009497	Ptrichocarpa_v3.0_210_peptide.fa.gz
CslC	Potri.018G009300.1|PACid-27011289	Ptrichocarpa_v3.0_210_peptide.fa.gz
CesA	Potri.016G054900.1|PACid-27013782	Ptrichocarpa_v3.0_210_peptide.fa.gz
CesA	Potri.016G054900.4|PACid-27013783	Ptrichocarpa_v3.0_210_peptide.fa.gz
CesA	Potri.016G054900.3|PACid-27013784	Ptrichocarpa_v3.0_210_peptide.fa.gz
CesA	Potri.016G054900.2|PACid-27013785	Ptrichocarpa_v3.0_210_peptide.fa.gz
CesA	Potri.007G076500.1|PACid-27014858	Ptrichocarpa_v3.0_210_peptide.fa.gz
CesA	Potri.007G076500.5|PACid-27014859	Ptrichocarpa_v3.0_210_peptide.fa.gz
CesA	Potri.007G076500.4|PACid-27014860	Ptrichocarpa_v3.0_210_peptide.fa.gz
CesA	Potri.007G076500.6|PACid-27014861	Ptrichocarpa_v3.0_210_peptide.fa.gz
CesA	Potri.007G076500.2|PACid-27014862	Ptrichocarpa_v3.0_210_peptide.fa.gz
CesA	Potri.007G076500.3|PACid-27014863	Ptrichocarpa_v3.0_210_peptide.fa.gz
CslC	Potri.002G248400.1|PACid-27020046	Ptrichocarpa_v3.0_210_peptide.fa.gz
CslC	Potri.002G248400.2|PACid-27020047	Ptrichocarpa_v3.0_210_peptide.fa.gz
CesA	Potri.002G066600.1|PACid-27021505	Ptrichocarpa_v3.0_210_peptide.fa.gz
unclassified	Potri.002G010300.1|PACid-27021603	Ptrichocarpa_v3.0_210_peptide.fa.gz
CslD	Potri.002G200300.1|PACid-27022217	Ptrichocarpa_v3.0_210_peptide.fa.gz
CesA	Potri.002G257900.1|PACid-27023699	Ptrichocarpa_v3.0_210_peptide.fa.gz
CslC	Potri.002G114200.1|PACid-27024217	Ptrichocarpa_v3.0_210_peptide.fa.gz
CslB	Potri.002G227300.1|PACid-27024427	Ptrichocarpa_v3.0_210_peptide.fa.gz
CslB	Potri.002G227300.2|PACid-27024428	Ptrichocarpa_v3.0_210_peptide.fa.gz
CslB	Potri.002G227300.3|PACid-27024429	Ptrichocarpa_v3.0_210_peptide.fa.gz
CslB	Potri.002G227300.4|PACid-27024430	Ptrichocarpa_v3.0_210_peptide.fa.gz
CslD	Potri.019G049700.2|PACid-27026544	Ptrichocarpa_v3.0_210_peptide.fa.gz
CslD	Potri.019G049700.1|PACid-27026545	Ptrichocarpa_v3.0_210_peptide.fa.gz
unclassified	Potri.005G250900.1|PACid-27028424	Ptrichocarpa_v3.0_210_peptide.fa.gz
unclassified	Potri.005G250900.2|PACid-27028425	Ptrichocarpa_v3.0_210_peptide.fa.gz
CesA	Potri.005G087500.1|PACid-27029263	Ptrichocarpa_v3.0_210_peptide.fa.gz
CesA	Potri.005G087500.3|PACid-27029264	Ptrichocarpa_v3.0_210_peptide.fa.gz
CesA	Potri.005G087500.2|PACid-27029265	Ptrichocarpa_v3.0_210_peptide.fa.gz
CesA	Potri.005G027600.1|PACid-27029420	Ptrichocarpa_v3.0_210_peptide.fa.gz
CesA	Potri.005G027600.2|PACid-27029421	Ptrichocarpa_v3.0_210_peptide.fa.gz
CslC	Potri.005G146900.1|PACid-27030185	Ptrichocarpa_v3.0_210_peptide.fa.gz
CesA	Potri.005G194200.1|PACid-27031308	Ptrichocarpa_v3.0_210_peptide.fa.gz
CslD	Potri.014G125100.1|PACid-27033125	Ptrichocarpa_v3.0_210_peptide.fa.gz
CslB	Potri.014G155300.1|PACid-27033461	Ptrichocarpa_v3.0_210_peptide.fa.gz
CslC	Potri.014G190900.1|PACid-27033587	Ptrichocarpa_v3.0_210_peptide.fa.gz
CslC	Potri.014G190700.1|PACid-27034411	Ptrichocarpa_v3.0_210_peptide.fa.gz
CslA	Potri.008G026400.1|PACid-27037805	Ptrichocarpa_v3.0_210_peptide.fa.gz
unclassified	Potri.008G055700.1|PACid-27039223	Ptrichocarpa_v3.0_210_peptide.fa.gz
unclassified	Potri.008G055700.2|PACid-27039224	Ptrichocarpa_v3.0_210_peptide.fa.gz
CslE	Potri.001G369100.1|PACid-27040202	Ptrichocarpa_v3.0_210_peptide.fa.gz
CslE	Potri.001G369100.2|PACid-27040203	Ptrichocarpa_v3.0_210_peptide.fa.gz
CslD	Potri.001G050200.1|PACid-27043629	Ptrichocarpa_v3.0_210_peptide.fa.gz
CslD	Potri.001G136200.1|PACid-27045015	Ptrichocarpa_v3.0_210_peptide.fa.gz
CesA	Potri.001G266400.1|PACid-27045554	Ptrichocarpa_v3.0_210_peptide.fa.gz
CesA	Potri.001G266400.2|PACid-27045555	Ptrichocarpa_v3.0_210_peptide.fa.gz
CslD	Potri.001G449300.1|PACid-27047809	Ptrichocarpa_v3.0_210_peptide.fa.gz
CslE	Glyma14g01670.2|PACid-26284719	Gmax_v1.1_189_peptide.fa.gz
CslC	Glyma14g10230.1|PACid-26285011	Gmax_v1.1_189_peptide.fa.gz
CslD	Glyma14g03310.1|PACid-26285013	Gmax_v1.1_189_peptide.fa.gz
CslD	Glyma14g03310.2|PACid-26285014	Gmax_v1.1_189_peptide.fa.gz
CslE	Glyma14g01660.1|PACid-26285593	Gmax_v1.1_189_peptide.fa.gz
CslC	Glyma14g18140.1|PACid-26286276	Gmax_v1.1_189_peptide.fa.gz
CesA	Glyma02g36720.1|PACid-26289286	Gmax_v1.1_189_peptide.fa.gz
CslD	Glyma02g45560.1|PACid-26289620	Gmax_v1.1_189_peptide.fa.gz
CslE	Glyma02g47076.1|PACid-26289793	Gmax_v1.1_189_peptide.fa.gz
CslE	Glyma02g47076.2|PACid-26289794	Gmax_v1.1_189_peptide.fa.gz
unclassified	Glyma02g10150.3|PACid-26290310	Gmax_v1.1_189_peptide.fa.gz
unclassified	Glyma02g10150.1|PACid-26290311	Gmax_v1.1_189_peptide.fa.gz
unclassified	Glyma02g10150.2|PACid-26290312	Gmax_v1.1_189_peptide.fa.gz
CesA	Glyma02g08920.1|PACid-26291061	Gmax_v1.1_189_peptide.fa.gz
CslB	Glyma12g31780.1|PACid-26292068	Gmax_v1.1_189_peptide.fa.gz
CslB	Glyma12g31800.1|PACid-26292120	Gmax_v1.1_189_peptide.fa.gz
CslB	Glyma12g10300.2|PACid-26292121	Gmax_v1.1_189_peptide.fa.gz
CslB	Glyma12g10300.3|PACid-26292122	Gmax_v1.1_189_peptide.fa.gz
CslB	Glyma12g31830.1|PACid-26292333	Gmax_v1.1_189_peptide.fa.gz
CslD	Glyma12g02015.1|PACid-26292344	Gmax_v1.1_189_peptide.fa.gz
CslB	Glyma12g31810.1|PACid-26293078	Gmax_v1.1_189_peptide.fa.gz
CesA	Glyma12g36570.1|PACid-26293086	Gmax_v1.1_189_peptide.fa.gz
CslA	Glyma12g08990.1|PACid-26293310	Gmax_v1.1_189_peptide.fa.gz
CesA	Glyma12g17730.1|PACid-26293332	Gmax_v1.1_189_peptide.fa.gz
CslB	Glyma12g31840.1|PACid-26294034	Gmax_v1.1_189_peptide.fa.gz
unclassified	Glyma11g20461.1|PACid-26294728	Gmax_v1.1_189_peptide.fa.gz
unclassified	Glyma11g20461.2|PACid-26294729	Gmax_v1.1_189_peptide.fa.gz
unclassified	Glyma11g20461.3|PACid-26294730	Gmax_v1.1_189_peptide.fa.gz
CslJ	Glyma11g21190.1|PACid-26296701	Gmax_v1.1_189_peptide.fa.gz
CslJ	Glyma11g21190.3|PACid-26296703	Gmax_v1.1_189_peptide.fa.gz
CslD	Glyma11g01230.1|PACid-26297476	Gmax_v1.1_189_peptide.fa.gz
CslA	Glyma11g19490.1|PACid-26298165	Gmax_v1.1_189_peptide.fa.gz
CesA	Glyma06g06870.1|PACid-26298414	Gmax_v1.1_189_peptide.fa.gz
CesA	Glyma06g30860.1|PACid-26298458	Gmax_v1.1_189_peptide.fa.gz
unclassified	Glyma06g00230.1|PACid-26298913	Gmax_v1.1_189_peptide.fa.gz
CesA	Glyma06g47420.1|PACid-26299312	Gmax_v1.1_189_peptide.fa.gz
CslC	Glyma06g05190.1|PACid-26299513	Gmax_v1.1_189_peptide.fa.gz
CslB	Glyma06g46450.1|PACid-26301141	Gmax_v1.1_189_peptide.fa.gz
CslB	Glyma06g46450.2|PACid-26301142	Gmax_v1.1_189_peptide.fa.gz
CslB	Glyma06g46450.3|PACid-26301143	Gmax_v1.1_189_peptide.fa.gz
CslC	Glyma06g08180.1|PACid-26301519	Gmax_v1.1_189_peptide.fa.gz
CesA	Glyma06g30850.2|PACid-26301527	Gmax_v1.1_189_peptide.fa.gz
CesA	Glyma06g30850.1|PACid-26301528	Gmax_v1.1_189_peptide.fa.gz
CslJ	Glyma06g48260.1|PACid-26301784	Gmax_v1.1_189_peptide.fa.gz
CesA	Glyma06g07320.1|PACid-26302418	Gmax_v1.1_189_peptide.fa.gz
CesA	Glyma06g07320.2|PACid-26302419	Gmax_v1.1_189_peptide.fa.gz
CesA	Glyma04g07220.1|PACid-26302881	Gmax_v1.1_189_peptide.fa.gz
CslC	Glyma04g05100.1|PACid-26302892	Gmax_v1.1_189_peptide.fa.gz
unclassified	Glyma04g00200.1|PACid-26303131	Gmax_v1.1_189_peptide.fa.gz
CesA	Glyma04g06780.1|PACid-26303694	Gmax_v1.1_189_peptide.fa.gz
CesA	Glyma04g23530.2|PACid-26305163	Gmax_v1.1_189_peptide.fa.gz
CslC	Glyma04g08100.1|PACid-26305488	Gmax_v1.1_189_peptide.fa.gz
CslJ	Glyma04g43470.1|PACid-26305812	Gmax_v1.1_189_peptide.fa.gz
CslE	Glyma08g44310.1|PACid-26306740	Gmax_v1.1_189_peptide.fa.gz
CesA	Glyma08g15380.1|PACid-26306744	Gmax_v1.1_189_peptide.fa.gz
CesA	Glyma08g12400.1|PACid-26306927	Gmax_v1.1_189_peptide.fa.gz
CslC	Glyma08g23820.1|PACid-26307102	Gmax_v1.1_189_peptide.fa.gz
CslE	Glyma08g44320.1|PACid-26308151	Gmax_v1.1_189_peptide.fa.gz
CslE	Glyma08g44320.2|PACid-26308152	Gmax_v1.1_189_peptide.fa.gz
CesA	Glyma08g09350.1|PACid-26309614	Gmax_v1.1_189_peptide.fa.gz
CslA	Glyma17g05350.1|PACid-26311752	Gmax_v1.1_189_peptide.fa.gz
CesA	Glyma17g08000.1|PACid-26312553	Gmax_v1.1_189_peptide.fa.gz
CslC	Glyma17g29060.1|PACid-26313241	Gmax_v1.1_189_peptide.fa.gz
CslA	Glyma13g21440.1|PACid-26314692	Gmax_v1.1_189_peptide.fa.gz
CslB	Glyma13g38650.1|PACid-26315359	Gmax_v1.1_189_peptide.fa.gz
CesA	Glyma13g27250.3|PACid-26315615	Gmax_v1.1_189_peptide.fa.gz
CesA	Glyma13g27250.4|PACid-26315616	Gmax_v1.1_189_peptide.fa.gz
CesA	Glyma13g18780.1|PACid-26316086	Gmax_v1.1_189_peptide.fa.gz
unclassified	Glyma13g24040.1|PACid-26316142	Gmax_v1.1_189_peptide.fa.gz
unclassified	Glyma13g24040.2|PACid-26316143	Gmax_v1.1_189_peptide.fa.gz
CslJ	Glyma13g24270.1|PACid-26317421	Gmax_v1.1_189_peptide.fa.gz
CslJ	Glyma13g24270.2|PACid-26317422	Gmax_v1.1_189_peptide.fa.gz
CslC	Glyma13g04480.1|PACid-26317503	Gmax_v1.1_189_peptide.fa.gz
CesA	Glyma05g29240.2|PACid-26321124	Gmax_v1.1_189_peptide.fa.gz
CesA	Glyma05g32100.1|PACid-26322207	Gmax_v1.1_189_peptide.fa.gz
CslD	Glyma01g01780.2|PACid-26323274	Gmax_v1.1_189_peptide.fa.gz
CslD	Glyma01g01780.1|PACid-26323275	Gmax_v1.1_189_peptide.fa.gz
CslD	Glyma01g01780.3|PACid-26323276	Gmax_v1.1_189_peptide.fa.gz
CslD	Glyma01g44281.1|PACid-26323314	Gmax_v1.1_189_peptide.fa.gz
CslA	Glyma19g36810.1|PACid-26326252	Gmax_v1.1_189_peptide.fa.gz
CslD	Glyma19g40170.2|PACid-26327856	Gmax_v1.1_189_peptide.fa.gz
CslD	Glyma19g40170.1|PACid-26327857	Gmax_v1.1_189_peptide.fa.gz
CslA	Glyma19g37480.1|PACid-26328262	Gmax_v1.1_189_peptide.fa.gz
CslA	Glyma19g37480.2|PACid-26328263	Gmax_v1.1_189_peptide.fa.gz
CslC	Glyma19g01560.1|PACid-26328494	Gmax_v1.1_189_peptide.fa.gz
CesA	Glyma15g43040.1|PACid-26330733	Gmax_v1.1_189_peptide.fa.gz
CesA	Glyma15g16900.1|PACid-26332290	Gmax_v1.1_189_peptide.fa.gz
CslD	Glyma03g37550.1|PACid-26334320	Gmax_v1.1_189_peptide.fa.gz
CslC	Glyma03g21730.1|PACid-26335448	Gmax_v1.1_189_peptide.fa.gz
CslA	Glyma03g34800.1|PACid-26336056	Gmax_v1.1_189_peptide.fa.gz
CslA	Glyma03g34060.1|PACid-26336237	Gmax_v1.1_189_peptide.fa.gz
CslA	Glyma20g32990.1|PACid-26337627	Gmax_v1.1_189_peptide.fa.gz
CslD	Glyma09g21100.1|PACid-26341635	Gmax_v1.1_189_peptide.fa.gz
CesA	Glyma09g05630.1|PACid-26341752	Gmax_v1.1_189_peptide.fa.gz
CslD	Glyma09g34131.1|PACid-26343392	Gmax_v1.1_189_peptide.fa.gz
CslD	Glyma09g34131.2|PACid-26343393	Gmax_v1.1_189_peptide.fa.gz
CesA	Glyma09g15620.2|PACid-26343397	Gmax_v1.1_189_peptide.fa.gz
CesA	Glyma09g15620.3|PACid-26343398	Gmax_v1.1_189_peptide.fa.gz
CslA	Glyma10g07560.1|PACid-26344239	Gmax_v1.1_189_peptide.fa.gz
CslA	Glyma10g34550.1|PACid-26345823	Gmax_v1.1_189_peptide.fa.gz
CslA	Glyma10g34550.2|PACid-26345824	Gmax_v1.1_189_peptide.fa.gz
CslJ	Glyma10g33300.1|PACid-26345905	Gmax_v1.1_189_peptide.fa.gz
CesA	Glyma10g36790.1|PACid-26345920	Gmax_v1.1_189_peptide.fa.gz
CesA	Glyma10g36790.2|PACid-26345921	Gmax_v1.1_189_peptide.fa.gz
CslC	Glyma07g00590.1|PACid-26348383	Gmax_v1.1_189_peptide.fa.gz
unclassified	Glyma07g32560.3|PACid-26350693	Gmax_v1.1_189_peptide.fa.gz
unclassified	Glyma07g32560.4|PACid-26350694	Gmax_v1.1_189_peptide.fa.gz
unclassified	Glyma07g32560.1|PACid-26350695	Gmax_v1.1_189_peptide.fa.gz
CslC	Glyma16g10680.1|PACid-26351010	Gmax_v1.1_189_peptide.fa.gz
CesA	Glyma16g28080.2|PACid-26352186	Gmax_v1.1_189_peptide.fa.gz
CesA	Glyma16g28080.1|PACid-26352187	Gmax_v1.1_189_peptide.fa.gz
CesA	Glyma18g11381.1|PACid-26356922	Gmax_v1.1_189_peptide.fa.gz
unclassified	Glyma18g52810.2|PACid-26357108	Gmax_v1.1_189_peptide.fa.gz
unclassified	Glyma18g52810.1|PACid-26357109	Gmax_v1.1_189_peptide.fa.gz
CslC	Gorai.010G120900.1|PACid-26757426	Graimondii_221_peptide.fa.gz
CslC	Gorai.010G028300.1|PACid-26759425	Graimondii_221_peptide.fa.gz
CslC	Gorai.010G028300.2|PACid-26759426	Graimondii_221_peptide.fa.gz
CslC	Gorai.010G028300.3|PACid-26759427	Graimondii_221_peptide.fa.gz
CesA	Gorai.010G134500.1|PACid-26760363	Graimondii_221_peptide.fa.gz
CesA	Gorai.010G134500.2|PACid-26760364	Graimondii_221_peptide.fa.gz
unclassified	Gorai.009G319400.1|PACid-26762798	Graimondii_221_peptide.fa.gz
unclassified	Gorai.009G319400.2|PACid-26762799	Graimondii_221_peptide.fa.gz
unclassified	Gorai.009G319400.3|PACid-26762800	Graimondii_221_peptide.fa.gz
unclassified	Gorai.009G319400.4|PACid-26762801	Graimondii_221_peptide.fa.gz
CslC	Gorai.009G066500.1|PACid-26763789	Graimondii_221_peptide.fa.gz
CesA	Gorai.009G010200.1|PACid-26764261	Graimondii_221_peptide.fa.gz
CesA	Gorai.009G010200.2|PACid-26764262	Graimondii_221_peptide.fa.gz
CesA	Gorai.009G010200.3|PACid-26764263	Graimondii_221_peptide.fa.gz
CesA	Gorai.009G161200.1|PACid-26765035	Graimondii_221_peptide.fa.gz
CesA	Gorai.009G161200.2|PACid-26765036	Graimondii_221_peptide.fa.gz
CesA	Gorai.009G009700.1|PACid-26765873	Graimondii_221_peptide.fa.gz
CslA	Gorai.009G305600.1|PACid-26766229	Graimondii_221_peptide.fa.gz
CesA	Gorai.009G009500.1|PACid-26766373	Graimondii_221_peptide.fa.gz
CesA	Gorai.009G255100.1|PACid-26766795	Graimondii_221_peptide.fa.gz
CesA	Gorai.009G255100.2|PACid-26766796	Graimondii_221_peptide.fa.gz
CesA	Gorai.009G255100.3|PACid-26766797	Graimondii_221_peptide.fa.gz
CesA	Gorai.009G255100.4|PACid-26766798	Graimondii_221_peptide.fa.gz
CslC	Gorai.009G277600.1|PACid-26770152	Graimondii_221_peptide.fa.gz
CslC	Gorai.009G222300.1|PACid-26770328	Graimondii_221_peptide.fa.gz
CslD	Gorai.004G257300.1|PACid-26773442	Graimondii_221_peptide.fa.gz
CesA	Gorai.004G057400.1|PACid-26774204	Graimondii_221_peptide.fa.gz
CesA	Gorai.004G172400.5|PACid-26776259	Graimondii_221_peptide.fa.gz
CesA	Gorai.004G172400.1|PACid-26776260	Graimondii_221_peptide.fa.gz
CesA	Gorai.004G172400.2|PACid-26776261	Graimondii_221_peptide.fa.gz
CesA	Gorai.004G172400.4|PACid-26776262	Graimondii_221_peptide.fa.gz
CesA	Gorai.004G172400.3|PACid-26776263	Graimondii_221_peptide.fa.gz
unclassified	Gorai.004G230400.1|PACid-26776282	Graimondii_221_peptide.fa.gz
CesA	Gorai.004G065900.2|PACid-26776487	Graimondii_221_peptide.fa.gz
CesA	Gorai.004G065900.1|PACid-26776488	Graimondii_221_peptide.fa.gz
CesA	Gorai.004G065900.3|PACid-26776489	Graimondii_221_peptide.fa.gz
CslA	Gorai.004G008100.1|PACid-26777330	Graimondii_221_peptide.fa.gz
CslA	Gorai.004G008100.2|PACid-26777331	Graimondii_221_peptide.fa.gz
CslC	Gorai.N005100.1|PACid-26777957	Graimondii_221_peptide.fa.gz
CslC	Gorai.N005100.4|PACid-26777958	Graimondii_221_peptide.fa.gz
CslC	Gorai.N005100.6|PACid-26777959	Graimondii_221_peptide.fa.gz
CslC	Gorai.N005100.8|PACid-26777960	Graimondii_221_peptide.fa.gz
CslC	Gorai.N005100.5|PACid-26777961	Graimondii_221_peptide.fa.gz
CslC	Gorai.N005100.7|PACid-26777962	Graimondii_221_peptide.fa.gz
CslC	Gorai.N005100.9|PACid-26777965	Graimondii_221_peptide.fa.gz
CslE	Gorai.007G261700.1|PACid-26778265	Graimondii_221_peptide.fa.gz
CslB	Gorai.007G171800.1|PACid-26780132	Graimondii_221_peptide.fa.gz
CslE	Gorai.007G261300.1|PACid-26781738	Graimondii_221_peptide.fa.gz
CslE	Gorai.007G261800.1|PACid-26781792	Graimondii_221_peptide.fa.gz
CslE	Gorai.007G261800.2|PACid-26781793	Graimondii_221_peptide.fa.gz
CslE	Gorai.007G261500.1|PACid-26784450	Graimondii_221_peptide.fa.gz
CslE	Gorai.007G261500.2|PACid-26784451	Graimondii_221_peptide.fa.gz
CslE	Gorai.013G193400.1|PACid-26789634	Graimondii_221_peptide.fa.gz
CslE	Gorai.013G193400.3|PACid-26789636	Graimondii_221_peptide.fa.gz
CesA	Gorai.013G199500.1|PACid-26790255	Graimondii_221_peptide.fa.gz
CslE	Gorai.002G101600.1|PACid-26794827	Graimondii_221_peptide.fa.gz
unclassified	Gorai.002G116900.1|PACid-26795039	Graimondii_221_peptide.fa.gz
unclassified	Gorai.002G116900.2|PACid-26795040	Graimondii_221_peptide.fa.gz
CslE	Gorai.002G101400.1|PACid-26795609	Graimondii_221_peptide.fa.gz
CslE	Gorai.002G101400.2|PACid-26795610	Graimondii_221_peptide.fa.gz
CesA	Gorai.002G150300.2|PACid-26795738	Graimondii_221_peptide.fa.gz
CesA	Gorai.002G150300.1|PACid-26795739	Graimondii_221_peptide.fa.gz
CesA	Gorai.002G150300.3|PACid-26795740	Graimondii_221_peptide.fa.gz
CesA	Gorai.002G150300.4|PACid-26795741	Graimondii_221_peptide.fa.gz
CslA	Gorai.002G243400.2|PACid-26796283	Graimondii_221_peptide.fa.gz
CslA	Gorai.002G243400.1|PACid-26796284	Graimondii_221_peptide.fa.gz
CslD	Gorai.003G052200.1|PACid-26797700	Graimondii_221_peptide.fa.gz
CesA	Gorai.003G049300.1|PACid-26800285	Graimondii_221_peptide.fa.gz
CesA	Gorai.003G049300.2|PACid-26800286	Graimondii_221_peptide.fa.gz
CesA	Gorai.003G049300.3|PACid-26800287	Graimondii_221_peptide.fa.gz
CesA	Gorai.003G049300.4|PACid-26800288	Graimondii_221_peptide.fa.gz
CesA	Gorai.003G092600.1|PACid-26800961	Graimondii_221_peptide.fa.gz
CesA	Gorai.003G092600.2|PACid-26800962	Graimondii_221_peptide.fa.gz
CesA	Gorai.003G092600.3|PACid-26800963	Graimondii_221_peptide.fa.gz
CslJ	Gorai.005G047700.1|PACid-26802966	Graimondii_221_peptide.fa.gz
CslC	Gorai.005G098600.1|PACid-26803860	Graimondii_221_peptide.fa.gz
CslC	Gorai.005G098600.2|PACid-26803861	Graimondii_221_peptide.fa.gz
CslJ	Gorai.005G047100.1|PACid-26805802	Graimondii_221_peptide.fa.gz
unclassified	Gorai.005G113700.1|PACid-26806303	Graimondii_221_peptide.fa.gz
unclassified	Gorai.005G113700.2|PACid-26806304	Graimondii_221_peptide.fa.gz
unclassified	Gorai.005G113700.3|PACid-26806305	Graimondii_221_peptide.fa.gz
unclassified	Gorai.005G113700.4|PACid-26806306	Graimondii_221_peptide.fa.gz
unclassified	Gorai.005G113700.5|PACid-26806307	Graimondii_221_peptide.fa.gz
CslA	Gorai.011G232100.1|PACid-26808394	Graimondii_221_peptide.fa.gz
unclassified	Gorai.011G260700.1|PACid-26808947	Graimondii_221_peptide.fa.gz
unclassified	Gorai.011G260700.3|PACid-26808948	Graimondii_221_peptide.fa.gz
unclassified	Gorai.011G260700.2|PACid-26808949	Graimondii_221_peptide.fa.gz
CslJ	Gorai.011G167800.1|PACid-26809965	Graimondii_221_peptide.fa.gz
CesA	Gorai.011G037900.1|PACid-26810975	Graimondii_221_peptide.fa.gz
CesA	Gorai.011G037900.2|PACid-26810976	Graimondii_221_peptide.fa.gz
CslD	Gorai.008G223700.1|PACid-26813286	Graimondii_221_peptide.fa.gz
CslD	Gorai.008G223700.2|PACid-26813287	Graimondii_221_peptide.fa.gz
CslD	Gorai.008G142900.1|PACid-26813415	Graimondii_221_peptide.fa.gz
CesA	Gorai.008G100200.1|PACid-26814407	Graimondii_221_peptide.fa.gz
CesA	Gorai.008G100200.2|PACid-26814408	Graimondii_221_peptide.fa.gz
CslG	Gorai.008G256300.1|PACid-26818184	Graimondii_221_peptide.fa.gz
CesA	Gorai.001G044700.1|PACid-26819521	Graimondii_221_peptide.fa.gz
CesA	Gorai.001G044700.2|PACid-26819522	Graimondii_221_peptide.fa.gz
CesA	Gorai.001G044700.3|PACid-26819523	Graimondii_221_peptide.fa.gz
CslC	Gorai.001G040500.1|PACid-26820850	Graimondii_221_peptide.fa.gz
CesA	Gorai.001G238100.1|PACid-26821061	Graimondii_221_peptide.fa.gz
CesA	Gorai.001G238100.2|PACid-26821062	Graimondii_221_peptide.fa.gz
CslD	Gorai.012G137800.1|PACid-26827769	Graimondii_221_peptide.fa.gz
CslJ	Gorai.006G247400.1|PACid-26829009	Graimondii_221_peptide.fa.gz
CslD	Gorai.006G220600.1|PACid-26830077	Graimondii_221_peptide.fa.gz
CslG	Gorai.006G206600.1|PACid-26831078	Graimondii_221_peptide.fa.gz
CslC	Gorai.006G028400.1|PACid-26831350	Graimondii_221_peptide.fa.gz
CslC	Gorai.006G028400.2|PACid-26831351	Graimondii_221_peptide.fa.gz
CslC	Gorai.006G028400.3|PACid-26831352	Graimondii_221_peptide.fa.gz
CslJ	Gorai.006G247300.1|PACid-26832212	Graimondii_221_peptide.fa.gz
CslG	Gorai.006G206800.1|PACid-26832703	Graimondii_221_peptide.fa.gz
CslA	Gorai.006G109100.1|PACid-26832735	Graimondii_221_peptide.fa.gz
CslA	Gorai.006G109100.2|PACid-26832736	Graimondii_221_peptide.fa.gz
CslA	Gorai.006G109100.3|PACid-26832737	Graimondii_221_peptide.fa.gz
CslA	Gorai.006G109100.4|PACid-26832738	Graimondii_221_peptide.fa.gz
CslA	Gorai.006G109100.5|PACid-26832739	Graimondii_221_peptide.fa.gz
CslA	Gorai.006G109100.7|PACid-26832740	Graimondii_221_peptide.fa.gz
CslA	Gorai.006G109100.6|PACid-26832741	Graimondii_221_peptide.fa.gz
CslG	Gorai.006G206700.1|PACid-26834327	Graimondii_221_peptide.fa.gz
CslJ	Gorai.006G247500.1|PACid-26834662	Graimondii_221_peptide.fa.gz
unclassified	Cre16.g678450.t1.3|PACid-26891815	Creinhardtii_v5.3_223_peptide.fa.gz
unclassified	Cre16.g652850.t1.2|PACid-26892087	Creinhardtii_v5.3_223_peptide.fa.gz
CslK	g6025.t1|PACid-26893837	Creinhardtii_v5.3_223_peptide.fa.gz
CslK	g6025.t2|PACid-26893838	Creinhardtii_v5.3_223_peptide.fa.gz
unclassified	Cre03.g150950.t1.1|PACid-26901828	Creinhardtii_v5.3_223_peptide.fa.gz
unclassified	Cre01.g050900.t1.3|PACid-26903006	Creinhardtii_v5.3_223_peptide.fa.gz
CslD	clementine0.9_032790m|PACid-19251133	Cclementina_165_peptide.fa.gz
CslC	clementine0.9_003947m|PACid-19252022	Cclementina_165_peptide.fa.gz
CslC	clementine0.9_004425m|PACid-19252023	Cclementina_165_peptide.fa.gz
CslC	clementine0.9_003702m|PACid-19253479	Cclementina_165_peptide.fa.gz
CslD	clementine0.9_000965m|PACid-19254664	Cclementina_165_peptide.fa.gz
CslC	clementine0.9_004411m|PACid-19256005	Cclementina_165_peptide.fa.gz
CslD	clementine0.9_032436m|PACid-19256744	Cclementina_165_peptide.fa.gz
CesA	clementine0.9_001018m|PACid-19257025	Cclementina_165_peptide.fa.gz
CslJ	clementine0.9_003382m|PACid-19257413	Cclementina_165_peptide.fa.gz
CslJ	clementine0.9_003173m|PACid-19257630	Cclementina_165_peptide.fa.gz
CslJ	clementine0.9_034134m|PACid-19257787	Cclementina_165_peptide.fa.gz
CslA	clementine0.9_007942m|PACid-19261436	Cclementina_165_peptide.fa.gz
CesA	clementine0.9_032810m|PACid-19262428	Cclementina_165_peptide.fa.gz
CslE	clementine0.9_034426m|PACid-19262481	Cclementina_165_peptide.fa.gz
CslE	clementine0.9_035487m|PACid-19262720	Cclementina_165_peptide.fa.gz
CslE	clementine0.9_003496m|PACid-19262921	Cclementina_165_peptide.fa.gz
CslE	clementine0.9_007317m|PACid-19262922	Cclementina_165_peptide.fa.gz
CslE	clementine0.9_003499m|PACid-19262948	Cclementina_165_peptide.fa.gz
CslE	clementine0.9_003304m|PACid-19263069	Cclementina_165_peptide.fa.gz
CesA	clementine0.9_001159m|PACid-19263285	Cclementina_165_peptide.fa.gz
CesA	clementine0.9_001117m|PACid-19263864	Cclementina_165_peptide.fa.gz
CslD	clementine0.9_000791m|PACid-19264154	Cclementina_165_peptide.fa.gz
CesA	clementine0.9_001003m|PACid-19266192	Cclementina_165_peptide.fa.gz
CesA	clementine0.9_001799m|PACid-19266193	Cclementina_165_peptide.fa.gz
CslA	clementine0.9_007122m|PACid-19266838	Cclementina_165_peptide.fa.gz
CesA	clementine0.9_001152m|PACid-19269764	Cclementina_165_peptide.fa.gz
unclassified	clementine0.9_020084m|PACid-19269963	Cclementina_165_peptide.fa.gz
CslA	clementine0.9_028668m|PACid-19270465	Cclementina_165_peptide.fa.gz
CesA	clementine0.9_001466m|PACid-19271159	Cclementina_165_peptide.fa.gz
unclassified	clementine0.9_009951m|PACid-19271624	Cclementina_165_peptide.fa.gz
CslD	clementine0.9_033130m|PACid-19272015	Cclementina_165_peptide.fa.gz
CesA	clementine0.9_001006m|PACid-19272882	Cclementina_165_peptide.fa.gz
CesA	clementine0.9_002473m|PACid-19272883	Cclementina_165_peptide.fa.gz
CslG	clementine0.9_003582m|PACid-19276983	Cclementina_165_peptide.fa.gz
CslG	clementine0.9_003296m|PACid-19277124	Cclementina_165_peptide.fa.gz
CslG	clementine0.9_006330m|PACid-19277125	Cclementina_165_peptide.fa.gz
CslG	clementine0.9_006818m|PACid-19277126	Cclementina_165_peptide.fa.gz
CslC	clementine0.9_003952m|PACid-19279252	Cclementina_165_peptide.fa.gz
CslB	clementine0.9_004846m|PACid-19279296	Cclementina_165_peptide.fa.gz
CslB	clementine0.9_007822m|PACid-19279297	Cclementina_165_peptide.fa.gz
CslB	clementine0.9_010014m|PACid-19279298	Cclementina_165_peptide.fa.gz
CslA	clementine0.9_006980m|PACid-19282044	Cclementina_165_peptide.fa.gz
CesA	clementine0.9_001036m|PACid-19283500	Cclementina_165_peptide.fa.gz
CesA	clementine0.9_001037m|PACid-19283501	Cclementina_165_peptide.fa.gz
CesA	clementine0.9_002601m|PACid-19283502	Cclementina_165_peptide.fa.gz
CesA	clementine0.9_002960m|PACid-19283503	Cclementina_165_peptide.fa.gz
unclassified	clementine0.9_015219m|PACid-19284310	Cclementina_165_peptide.fa.gz
CslG	MDP0000185280|PACid-22621257	Mdomestica_196_peptide.fa.gz
CslG	MDP0000185281|PACid-22621259	Mdomestica_196_peptide.fa.gz
CslE	MDP0000131947|PACid-22623089	Mdomestica_196_peptide.fa.gz
CslC	MDP0000295826|PACid-22626761	Mdomestica_196_peptide.fa.gz
CslD	MDP0000127326|PACid-22628392	Mdomestica_196_peptide.fa.gz
CslB	MDP0000289339|PACid-22629729	Mdomestica_196_peptide.fa.gz
CslA	MDP0000712023|PACid-22631079	Mdomestica_196_peptide.fa.gz
CslJ	MDP0000223480|PACid-22631951	Mdomestica_196_peptide.fa.gz
CesA	MDP0000128267|PACid-22633048	Mdomestica_196_peptide.fa.gz
CslC	MDP0000183140|PACid-22633573	Mdomestica_196_peptide.fa.gz
CslD	MDP0000761391|PACid-22633724	Mdomestica_196_peptide.fa.gz
CslC	MDP0000174127|PACid-22634069	Mdomestica_196_peptide.fa.gz
CslB	MDP0000184309|PACid-22635548	Mdomestica_196_peptide.fa.gz
CesA	MDP0000758322|PACid-22636327	Mdomestica_196_peptide.fa.gz
CslA	MDP0000263736|PACid-22636416	Mdomestica_196_peptide.fa.gz
CesA	MDP0000292881|PACid-22636650	Mdomestica_196_peptide.fa.gz
CesA	MDP0000185368|PACid-22637133	Mdomestica_196_peptide.fa.gz
CesA	MDP0000279461|PACid-22639435	Mdomestica_196_peptide.fa.gz
CslD	MDP0000279573|PACid-22639695	Mdomestica_196_peptide.fa.gz
CslJ	MDP0000218882|PACid-22640475	Mdomestica_196_peptide.fa.gz
unclassified	MDP0000272852|PACid-22640648	Mdomestica_196_peptide.fa.gz
CesA	MDP0000322053|PACid-22643188	Mdomestica_196_peptide.fa.gz
CesA	MDP0000199638|PACid-22643360	Mdomestica_196_peptide.fa.gz
CslA	MDP0000210684|PACid-22644259	Mdomestica_196_peptide.fa.gz
CesA	MDP0000584458|PACid-22648917	Mdomestica_196_peptide.fa.gz
CesA	MDP0000214413|PACid-22649650	Mdomestica_196_peptide.fa.gz
CslE	MDP0000086296|PACid-22649663	Mdomestica_196_peptide.fa.gz
CslE	MDP0000203765|PACid-22649665	Mdomestica_196_peptide.fa.gz
CesA	MDP0000291954|PACid-22650762	Mdomestica_196_peptide.fa.gz
CslC	MDP0000215777|PACid-22651862	Mdomestica_196_peptide.fa.gz
CslD	MDP0000263817|PACid-22652535	Mdomestica_196_peptide.fa.gz
CesA	MDP0000792906|PACid-22655282	Mdomestica_196_peptide.fa.gz
CslA	MDP0000717000|PACid-22655960	Mdomestica_196_peptide.fa.gz
CslB	MDP0000295092|PACid-22656937	Mdomestica_196_peptide.fa.gz
unclassified	MDP0000274007|PACid-22659116	Mdomestica_196_peptide.fa.gz
CslD	MDP0000305783|PACid-22662262	Mdomestica_196_peptide.fa.gz
CslD	MDP0000202358|PACid-22663127	Mdomestica_196_peptide.fa.gz
CslC	MDP0000139721|PACid-22664662	Mdomestica_196_peptide.fa.gz
CesA	MDP0000470441|PACid-22664816	Mdomestica_196_peptide.fa.gz
CslA	MDP0000133719|PACid-22664852	Mdomestica_196_peptide.fa.gz
CesA	MDP0000269350|PACid-22664859	Mdomestica_196_peptide.fa.gz
CesA	MDP0000448752|PACid-22665778	Mdomestica_196_peptide.fa.gz
CslC	MDP0000270189|PACid-22666763	Mdomestica_196_peptide.fa.gz
CesA	MDP0000300098|PACid-22666945	Mdomestica_196_peptide.fa.gz
CslD	MDP0000216189|PACid-22668356	Mdomestica_196_peptide.fa.gz
CslC	MDP0000264823|PACid-22670632	Mdomestica_196_peptide.fa.gz
CslE	MDP0000196876|PACid-22670807	Mdomestica_196_peptide.fa.gz
CslC	MDP0000286908|PACid-22672288	Mdomestica_196_peptide.fa.gz
CslD	MDP0000129661|PACid-22672643	Mdomestica_196_peptide.fa.gz
CesA	MDP0000553959|PACid-22676829	Mdomestica_196_peptide.fa.gz
CesA	MDP0000320351|PACid-22677307	Mdomestica_196_peptide.fa.gz
CslA	MDP0000230967|PACid-22677373	Mdomestica_196_peptide.fa.gz
CslC	MDP0000572242|PACid-22677446	Mdomestica_196_peptide.fa.gz
CslC	MDP0000297462|PACid-22677600	Mdomestica_196_peptide.fa.gz
CslC	MDP0000201865|PACid-22678430	Mdomestica_196_peptide.fa.gz
CslA	MDP0000233405|PACid-22678948	Mdomestica_196_peptide.fa.gz
CesA	MDP0000313995|PACid-22679191	Mdomestica_196_peptide.fa.gz
CesA	MDP0000314103|PACid-22679432	Mdomestica_196_peptide.fa.gz
CslE	MDP0000214069|PACid-22680849	Mdomestica_196_peptide.fa.gz
CslC	MDP0000130989|PACid-22681950	Mdomestica_196_peptide.fa.gz
CesA	MDP0000480237|PACid-22682394	Mdomestica_196_peptide.fa.gz
CesA	MDP0000299896|PACid-22682508	Mdomestica_196_peptide.fa.gz
CslA	MDP0000307919|PACid-22682675	Mdomestica_196_peptide.fa.gz
unclassified	MDP0000284475|PACid-22682788	Mdomestica_196_peptide.fa.gz
CslC	MDP0000300397|PACid-22683504	Mdomestica_196_peptide.fa.gz
CesA	Sb01g002050.1|PACid-1949536	Sbicolor_79_peptide.fa.gz
unclassified	Sb01g002910.1|PACid-1949638	Sbicolor_79_peptide.fa.gz
unclassified	Sb01g003140.1|PACid-1949665	Sbicolor_79_peptide.fa.gz
CesA	Sb01g004210.1|PACid-1949795	Sbicolor_79_peptide.fa.gz
CslC	Sb01g006820.1|PACid-1950123	Sbicolor_79_peptide.fa.gz
CesA	Sb01g019720.1|PACid-1951696	Sbicolor_79_peptide.fa.gz
CslD	Sb01g027880.1|PACid-1952422	Sbicolor_79_peptide.fa.gz
CslA	Sb01g045850.1|PACid-1954634	Sbicolor_79_peptide.fa.gz
CslC	Sb02g002090.1|PACid-1955505	Sbicolor_79_peptide.fa.gz
CesA	Sb02g006290.1|PACid-1956064	Sbicolor_79_peptide.fa.gz
CesA	Sb02g007810.1|PACid-1956275	Sbicolor_79_peptide.fa.gz
CesA	Sb02g010110.1|PACid-1956560	Sbicolor_79_peptide.fa.gz
CesA	Sb02g010110.2|PACid-1956561	Sbicolor_79_peptide.fa.gz
CesA	Sb02g010110.3|PACid-1956562	Sbicolor_79_peptide.fa.gz
CslA	Sb02g012870.1|PACid-1956826	Sbicolor_79_peptide.fa.gz
CesA	Sb02g025020.1|PACid-1957616	Sbicolor_79_peptide.fa.gz
CslE	Sb02g027570.1|PACid-1957955	Sbicolor_79_peptide.fa.gz
CslE	Sb02g027610.1|PACid-1957959	Sbicolor_79_peptide.fa.gz
CslF	Sb02g035980.1|PACid-1958983	Sbicolor_79_peptide.fa.gz
CslF	Sb02g035990.1|PACid-1958984	Sbicolor_79_peptide.fa.gz
CslF	Sb02g036000.1|PACid-1958985	Sbicolor_79_peptide.fa.gz
CslF	Sb02g036010.1|PACid-1958986	Sbicolor_79_peptide.fa.gz
CslF	Sb02g036020.1|PACid-1958987	Sbicolor_79_peptide.fa.gz
CslF	Sb02g036023.1|PACid-1958988	Sbicolor_79_peptide.fa.gz
CslF	Sb02g036030.1|PACid-1958990	Sbicolor_79_peptide.fa.gz
CslA	Sb02g040200.1|PACid-1959519	Sbicolor_79_peptide.fa.gz
CesA	Sb03g004320.1|PACid-1960520	Sbicolor_79_peptide.fa.gz
CesA	Sb03g034680.1|PACid-1963299	Sbicolor_79_peptide.fa.gz
CslC	Sb03g035660.1|PACid-1963417	Sbicolor_79_peptide.fa.gz
CslJ	Sb03g047220.1|PACid-1964793	Sbicolor_79_peptide.fa.gz
CslA	Sb04g006260.1|PACid-1965642	Sbicolor_79_peptide.fa.gz
CslA	Sb04g028070.1|PACid-1967508	Sbicolor_79_peptide.fa.gz
CslE	Sb04g029420.1|PACid-1967681	Sbicolor_79_peptide.fa.gz
CslH	Sb06g016750.1|PACid-1972428	Sbicolor_79_peptide.fa.gz
CslH	Sb06g016760.1|PACid-1972429	Sbicolor_79_peptide.fa.gz
CslH	Sb06g016770.1|PACid-1972430	Sbicolor_79_peptide.fa.gz
CslH	Sb06g016770.2|PACid-1972431	Sbicolor_79_peptide.fa.gz
CslF	Sb07g004110.1|PACid-1975088	Sbicolor_79_peptide.fa.gz
CslC	Sb07g007890.1|PACid-1975523	Sbicolor_79_peptide.fa.gz
CslD	Sb07g011890.1|PACid-1975649	Sbicolor_79_peptide.fa.gz
CslA	Sb07g021300.1|PACid-1976121	Sbicolor_79_peptide.fa.gz
CslD	Sb08g017750.1|PACid-1978578	Sbicolor_79_peptide.fa.gz
CesA	Sb09g005280.1|PACid-1979961	Sbicolor_79_peptide.fa.gz
CslC	Sb09g025260.1|PACid-1981467	Sbicolor_79_peptide.fa.gz
CslD	Sb10g000980.1|PACid-1982254	Sbicolor_79_peptide.fa.gz
CslD	Sb10g019350.1|PACid-1983797	Sbicolor_79_peptide.fa.gz
CesA	Sb10g023430.1|PACid-1984243	Sbicolor_79_peptide.fa.gz
CslA	Sb10g024640.1|PACid-1984394	Sbicolor_79_peptide.fa.gz
unclassified	Vocar20009750m|PACid-23124859	Vcarteri_199_peptide.fa.gz
CslK	Vocar20003015m|PACid-23131228	Vcarteri_199_peptide.fa.gz
unclassified	Vocar20002730m|PACid-23131321	Vcarteri_199_peptide.fa.gz
unclassified	Vocar20000557m|PACid-23132686	Vcarteri_199_peptide.fa.gz
unclassified	Vocar20012273m|PACid-23133670	Vcarteri_199_peptide.fa.gz
unclassified	orange1.1g026146m|PACid-18091462	Csinensis_154_peptide.fa.gz
CesA	orange1.1g001373m|PACid-18091511	Csinensis_154_peptide.fa.gz
CesA	orange1.1g001382m|PACid-18091512	Csinensis_154_peptide.fa.gz
CesA	orange1.1g002117m|PACid-18091513	Csinensis_154_peptide.fa.gz
CesA	orange1.1g002120m|PACid-18091514	Csinensis_154_peptide.fa.gz
CesA	orange1.1g002425m|PACid-18091515	Csinensis_154_peptide.fa.gz
CesA	orange1.1g002480m|PACid-18091516	Csinensis_154_peptide.fa.gz
CesA	orange1.1g003921m|PACid-18091517	Csinensis_154_peptide.fa.gz
CesA	orange1.1g003929m|PACid-18091518	Csinensis_154_peptide.fa.gz
CesA	orange1.1g045222m|PACid-18092586	Csinensis_154_peptide.fa.gz
unclassified	orange1.1g019818m|PACid-18095508	Csinensis_154_peptide.fa.gz
unclassified	orange1.1g023346m|PACid-18095509	Csinensis_154_peptide.fa.gz
unclassified	orange1.1g027065m|PACid-18095510	Csinensis_154_peptide.fa.gz
CesA	orange1.1g001369m|PACid-18096186	Csinensis_154_peptide.fa.gz
CesA	orange1.1g003854m|PACid-18096187	Csinensis_154_peptide.fa.gz
CslA	orange1.1g044519m|PACid-18099158	Csinensis_154_peptide.fa.gz
CslD	orange1.1g042084m|PACid-18099698	Csinensis_154_peptide.fa.gz
unclassified	orange1.1g012912m|PACid-18099725	Csinensis_154_peptide.fa.gz
unclassified	orange1.1g012941m|PACid-18099726	Csinensis_154_peptide.fa.gz
CslA	orange1.1g041333m|PACid-18101006	Csinensis_154_peptide.fa.gz
CesA	orange1.1g001413m|PACid-18102030	Csinensis_154_peptide.fa.gz
CesA	orange1.1g001421m|PACid-18102031	Csinensis_154_peptide.fa.gz
CesA	orange1.1g001422m|PACid-18102032	Csinensis_154_peptide.fa.gz
CesA	orange1.1g001427m|PACid-18102033	Csinensis_154_peptide.fa.gz
CesA	orange1.1g001431m|PACid-18102034	Csinensis_154_peptide.fa.gz
CesA	orange1.1g001420m|PACid-18102035	Csinensis_154_peptide.fa.gz
CesA	orange1.1g001424m|PACid-18102036	Csinensis_154_peptide.fa.gz
CesA	orange1.1g001430m|PACid-18102037	Csinensis_154_peptide.fa.gz
CesA	orange1.1g002469m|PACid-18102038	Csinensis_154_peptide.fa.gz
CesA	orange1.1g003073m|PACid-18102039	Csinensis_154_peptide.fa.gz
CesA	orange1.1g003527m|PACid-18102040	Csinensis_154_peptide.fa.gz
CesA	orange1.1g003541m|PACid-18102041	Csinensis_154_peptide.fa.gz
CesA	orange1.1g004118m|PACid-18102042	Csinensis_154_peptide.fa.gz
CslC	orange1.1g041566m|PACid-18103544	Csinensis_154_peptide.fa.gz
CesA	orange1.1g039678m|PACid-18104070	Csinensis_154_peptide.fa.gz
CesA	orange1.1g039060m|PACid-18104197	Csinensis_154_peptide.fa.gz
CslJ	orange1.1g004562m|PACid-18106375	Csinensis_154_peptide.fa.gz
CslJ	orange1.1g004688m|PACid-18106376	Csinensis_154_peptide.fa.gz
CslJ	orange1.1g004692m|PACid-18106377	Csinensis_154_peptide.fa.gz
CslJ	orange1.1g004691m|PACid-18106378	Csinensis_154_peptide.fa.gz
CslJ	orange1.1g004695m|PACid-18106379	Csinensis_154_peptide.fa.gz
CslJ	orange1.1g004752m|PACid-18106380	Csinensis_154_peptide.fa.gz
CslJ	orange1.1g004779m|PACid-18106381	Csinensis_154_peptide.fa.gz
CslJ	orange1.1g006792m|PACid-18106382	Csinensis_154_peptide.fa.gz
CslJ	orange1.1g008144m|PACid-18106383	Csinensis_154_peptide.fa.gz
CslJ	orange1.1g009443m|PACid-18106384	Csinensis_154_peptide.fa.gz
CslJ	orange1.1g009677m|PACid-18106385	Csinensis_154_peptide.fa.gz
CslC	orange1.1g005700m|PACid-18108281	Csinensis_154_peptide.fa.gz
CslC	orange1.1g011596m|PACid-18108282	Csinensis_154_peptide.fa.gz
CslC	orange1.1g018646m|PACid-18108283	Csinensis_154_peptide.fa.gz
CslC	orange1.1g005507m|PACid-18109279	Csinensis_154_peptide.fa.gz
CesA	orange1.1g002020m|PACid-18112308	Csinensis_154_peptide.fa.gz
CesA	orange1.1g001399m|PACid-18113235	Csinensis_154_peptide.fa.gz
CesA	orange1.1g001529m|PACid-18113236	Csinensis_154_peptide.fa.gz
CslA	orange1.1g009761m|PACid-18113699	Csinensis_154_peptide.fa.gz
CesA	orange1.1g001574m|PACid-18113788	Csinensis_154_peptide.fa.gz
CesA	orange1.1g001576m|PACid-18113789	Csinensis_154_peptide.fa.gz
CslE	orange1.1g005037m|PACid-18114066	Csinensis_154_peptide.fa.gz
CslE	orange1.1g009753m|PACid-18114085	Csinensis_154_peptide.fa.gz
CslE	orange1.1g012538m|PACid-18114086	Csinensis_154_peptide.fa.gz
CslE	orange1.1g006553m|PACid-18114100	Csinensis_154_peptide.fa.gz
CslE	orange1.1g009524m|PACid-18114138	Csinensis_154_peptide.fa.gz
CslE	orange1.1g014296m|PACid-18114139	Csinensis_154_peptide.fa.gz
CslD	orange1.1g001213m|PACid-18116466	Csinensis_154_peptide.fa.gz
CslD	orange1.1g036064m|PACid-18117009	Csinensis_154_peptide.fa.gz
CslG	orange1.1g045732m|PACid-18118423	Csinensis_154_peptide.fa.gz
CslB	orange1.1g006639m|PACid-18119403	Csinensis_154_peptide.fa.gz
CslC	orange1.1g006104m|PACid-18122863	Csinensis_154_peptide.fa.gz
CslB	orange1.1g006357m|PACid-18126568	Csinensis_154_peptide.fa.gz
CslA	orange1.1g037406m|PACid-18128128	Csinensis_154_peptide.fa.gz
CslD	orange1.1g003243m|PACid-18134177	Csinensis_154_peptide.fa.gz
CslD	orange1.1g001071m|PACid-18136471	Csinensis_154_peptide.fa.gz
CslD	Pp1s269_16V6.1|PACid-18036875	Ppatens_152_peptide.fa.gz
CslC	Pp1s164_5V6.1|PACid-18038263	Ppatens_152_peptide.fa.gz
CesA	Pp1s30_48V6.1|PACid-18038693	Ppatens_152_peptide.fa.gz
unclassified	Pp1s219_98V6.1|PACid-18039168	Ppatens_152_peptide.fa.gz
unclassified	Pp1s37_48V6.1|PACid-18040188	Ppatens_152_peptide.fa.gz
unclassified	Pp1s49_46V6.1|PACid-18041352	Ppatens_152_peptide.fa.gz
CslD	Pp1s111_71V6.2|PACid-18041444	Ppatens_152_peptide.fa.gz
CslD	Pp1s111_71V6.1|PACid-18041445	Ppatens_152_peptide.fa.gz
CslD	Pp1s111_50V6.1|PACid-18041463	Ppatens_152_peptide.fa.gz
CslD	Pp1s310_10V6.1|PACid-18041614	Ppatens_152_peptide.fa.gz
CslC	Pp1s162_130V6.1|PACid-18043543	Ppatens_152_peptide.fa.gz
CesA	Pp1s90_244V6.1|PACid-18045484	Ppatens_152_peptide.fa.gz
CslC	Pp1s89_286V6.1|PACid-18046098	Ppatens_152_peptide.fa.gz
CesA	Pp1s213_4V6.1|PACid-18049342	Ppatens_152_peptide.fa.gz
CslC	Pp1s15_115V6.1|PACid-18050525	Ppatens_152_peptide.fa.gz
unclassified	Pp1s51_189V6.1|PACid-18051475	Ppatens_152_peptide.fa.gz
unclassified	Pp1s51_189V6.2|PACid-18051476	Ppatens_152_peptide.fa.gz
unclassified	Pp1s182_58V6.1|PACid-18052125	Ppatens_152_peptide.fa.gz
CslC	Pp1s224_44V6.1|PACid-18053335	Ppatens_152_peptide.fa.gz
CslA	Pp1s36_214V6.1|PACid-18053528	Ppatens_152_peptide.fa.gz
CslA	Pp1s36_62V6.1|PACid-18053619	Ppatens_152_peptide.fa.gz
unclassified	Pp1s372_55V6.1|PACid-18054601	Ppatens_152_peptide.fa.gz
unclassified	Pp1s7641_2V6.1|PACid-18055460	Ppatens_152_peptide.fa.gz
CesA	Pp1s189_96V6.1|PACid-18056766	Ppatens_152_peptide.fa.gz
CesA	Pp1s189_92V6.1|PACid-18056769	Ppatens_152_peptide.fa.gz
CslA	Pp1s65_194V6.1|PACid-18057777	Ppatens_152_peptide.fa.gz
unclassified	Pp1s194_131V6.1|PACid-18058654	Ppatens_152_peptide.fa.gz
CslC	Pp1s373_28V6.1|PACid-18059424	Ppatens_152_peptide.fa.gz
CesA	Pp1s59_308V6.1|PACid-18059931	Ppatens_152_peptide.fa.gz
CslD	Pp1s243_3V6.1|PACid-18061750	Ppatens_152_peptide.fa.gz
CslD	Pp1s243_3V6.2|PACid-18061751	Ppatens_152_peptide.fa.gz
CslD	Pp1s243_10V6.1|PACid-18061754	Ppatens_152_peptide.fa.gz
CslC	Pp1s19_258V6.1|PACid-18063508	Ppatens_152_peptide.fa.gz
CslD	Pp1s57_129V6.1|PACid-18063891	Ppatens_152_peptide.fa.gz
unclassified	Pp1s13_250V6.1|PACid-18064512	Ppatens_152_peptide.fa.gz
CesA	Pp1s112_75V6.1|PACid-18064813	Ppatens_152_peptide.fa.gz
CesA	Pp1s112_75V6.2|PACid-18064814	Ppatens_152_peptide.fa.gz
CesA	Pp1s29_241V6.1|PACid-18065982	Ppatens_152_peptide.fa.gz
unclassified	Pp1s14_205V6.2|PACid-18066566	Ppatens_152_peptide.fa.gz
unclassified	Pp1s14_205V6.1|PACid-18066567	Ppatens_152_peptide.fa.gz
unclassified	Pp1s96_201V6.1|PACid-18068617	Ppatens_152_peptide.fa.gz
unclassified	Pp1s1_831V6.1|PACid-18069698	Ppatens_152_peptide.fa.gz
CslD	Pp1s68_133V6.1|PACid-18072859	Ppatens_152_peptide.fa.gz
CesA	Pp1s8_137V6.1|PACid-18074100	Ppatens_152_peptide.fa.gz
unclassified	Pp1s25_144V6.1|PACid-18074555	Ppatens_152_peptide.fa.gz
CslC	Carubv10016783m|PACid-20886552	Crubella_183_peptide.fa.gz
CslA	Carubv10019203m|PACid-20887622	Crubella_183_peptide.fa.gz
CslE	Carubv10012240m|PACid-20889526	Crubella_183_peptide.fa.gz
CslD	Carubv10011620m|PACid-20891595	Crubella_183_peptide.fa.gz
unclassified	Carubv10010118m|PACid-20891716	Crubella_183_peptide.fa.gz
unclassified	Carubv10010457m|PACid-20891717	Crubella_183_peptide.fa.gz
CslA	Carubv10008757m|PACid-20892829	Crubella_183_peptide.fa.gz
CslD	Carubv10008123m|PACid-20892996	Crubella_183_peptide.fa.gz
CslA	Carubv10008745m|PACid-20893257	Crubella_183_peptide.fa.gz
CslG	Carubv10004202m|PACid-20893731	Crubella_183_peptide.fa.gz
CslA	Carubv10004546m|PACid-20895194	Crubella_183_peptide.fa.gz
CslD	Carubv10007301m|PACid-20895368	Crubella_183_peptide.fa.gz
CesA	Carubv10004131m|PACid-20895858	Crubella_183_peptide.fa.gz
CslC	Carubv10004278m|PACid-20895936	Crubella_183_peptide.fa.gz
CslG	Carubv10004236m|PACid-20896011	Crubella_183_peptide.fa.gz
CesA	Carubv10004034m|PACid-20896746	Crubella_183_peptide.fa.gz
CslB	Carubv10007426m|PACid-20896752	Crubella_183_peptide.fa.gz
CesA	Carubv10006999m|PACid-20896767	Crubella_183_peptide.fa.gz
CslA	Carubv10004510m|PACid-20896892	Crubella_183_peptide.fa.gz
CesA	Carubv10012872m|PACid-20897358	Crubella_183_peptide.fa.gz
CslD	Carubv10012847m|PACid-20898117	Crubella_183_peptide.fa.gz
CslC	Carubv10013120m|PACid-20899063	Crubella_183_peptide.fa.gz
CslB	Carubv10025516m|PACid-20901239	Crubella_183_peptide.fa.gz
CslD	Carubv10022555m|PACid-20902038	Crubella_183_peptide.fa.gz
CslD	Carubv10022717m|PACid-20902039	Crubella_183_peptide.fa.gz
CslC	Carubv10022768m|PACid-20902122	Crubella_183_peptide.fa.gz
unclassified	Carubv10023563m|PACid-20902340	Crubella_183_peptide.fa.gz
CslA	Carubv10025026m|PACid-20903226	Crubella_183_peptide.fa.gz
CslB	Carubv10022692m|PACid-20903623	Crubella_183_peptide.fa.gz
CslB	Carubv10022674m|PACid-20903728	Crubella_183_peptide.fa.gz
CesA	Carubv10022538m|PACid-20903908	Crubella_183_peptide.fa.gz
CslA	Carubv10000681m|PACid-20907534	Crubella_183_peptide.fa.gz
CslA	Carubv10000683m|PACid-20908024	Crubella_183_peptide.fa.gz
CesA	Carubv10000119m|PACid-20908372	Crubella_183_peptide.fa.gz
CesA	Carubv10002932m|PACid-20908826	Crubella_183_peptide.fa.gz
CslA	Carubv10000762m|PACid-20909765	Crubella_183_peptide.fa.gz
CslD	Carubv10000078m|PACid-20910818	Crubella_183_peptide.fa.gz
CslD	Carubv10000079m|PACid-20910819	Crubella_183_peptide.fa.gz
CesA	Carubv10000099m|PACid-20911119	Crubella_183_peptide.fa.gz
CslC	Carubv10000367m|PACid-20911133	Crubella_183_peptide.fa.gz
CesA	Carubv10027534m|PACid-20911802	Crubella_183_peptide.fa.gz
CesA	Carubv10027598m|PACid-20913311	Crubella_183_peptide.fa.gz
CslD	Bradi2g03380.1|PACid-21805435	Bdistachyon_192_peptide.fa.gz
unclassified	Bradi2g19800.1|PACid-21806099	Bdistachyon_192_peptide.fa.gz
CslC	Bradi2g20141.1|PACid-21806516	Bdistachyon_192_peptide.fa.gz
CslC	Bradi2g20141.2|PACid-21806517	Bdistachyon_192_peptide.fa.gz
CesA	Bradi2g34240.1|PACid-21807049	Bdistachyon_192_peptide.fa.gz
CslC	Bradi2g50967.1|PACid-21807086	Bdistachyon_192_peptide.fa.gz
CesA	Bradi2g49912.1|PACid-21808231	Bdistachyon_192_peptide.fa.gz
CslE	Bradi4g33080.1|PACid-21809896	Bdistachyon_192_peptide.fa.gz
CslA	Bradi4g38970.1|PACid-21809928	Bdistachyon_192_peptide.fa.gz
CesA	Bradi4g30540.1|PACid-21811390	Bdistachyon_192_peptide.fa.gz
CslD	Bradi4g05027.1|PACid-21813122	Bdistachyon_192_peptide.fa.gz
CslE	Bradi4g33090.1|PACid-21814067	Bdistachyon_192_peptide.fa.gz
CslF	Bradi1g25117.1|PACid-21815705	Bdistachyon_192_peptide.fa.gz
CslF	Bradi1g25157.1|PACid-21815881	Bdistachyon_192_peptide.fa.gz
CesA	Bradi1g53207.1|PACid-21815988	Bdistachyon_192_peptide.fa.gz
unclassified	Bradi1g03660.1|PACid-21816081	Bdistachyon_192_peptide.fa.gz
CslF	Bradi1g25107.1|PACid-21817867	Bdistachyon_192_peptide.fa.gz
CslA	Bradi1g35647.1|PACid-21819569	Bdistachyon_192_peptide.fa.gz
CslF	Bradi1g25130.1|PACid-21819988	Bdistachyon_192_peptide.fa.gz
CslA	Bradi1g20500.1|PACid-21820424	Bdistachyon_192_peptide.fa.gz
CslF	Bradi1g25150.1|PACid-21820719	Bdistachyon_192_peptide.fa.gz
CslF	Bradi1g25150.2|PACid-21820720	Bdistachyon_192_peptide.fa.gz
CslF	Bradi1g25150.4|PACid-21820721	Bdistachyon_192_peptide.fa.gz
CslF	Bradi1g25150.5|PACid-21820722	Bdistachyon_192_peptide.fa.gz
CslC	Bradi1g07277.1|PACid-21821131	Bdistachyon_192_peptide.fa.gz
CesA	Bradi1g29060.2|PACid-21821344	Bdistachyon_192_peptide.fa.gz
CesA	Bradi1g29060.1|PACid-21821345	Bdistachyon_192_peptide.fa.gz
CesA	Bradi1g04597.1|PACid-21822037	Bdistachyon_192_peptide.fa.gz
CesA	Bradi1g36740.1|PACid-21822378	Bdistachyon_192_peptide.fa.gz
CslD	Bradi1g50170.1|PACid-21822894	Bdistachyon_192_peptide.fa.gz
CslC	Bradi1g57552.1|PACid-21823022	Bdistachyon_192_peptide.fa.gz
CesA	Bradi1g54250.1|PACid-21823263	Bdistachyon_192_peptide.fa.gz
CesA	Bradi1g02510.1|PACid-21823750	Bdistachyon_192_peptide.fa.gz
CslH	Bradi5g10130.1|PACid-21825107	Bdistachyon_192_peptide.fa.gz
CslC	Bradi3g19087.1|PACid-21827045	Bdistachyon_192_peptide.fa.gz
CslA	Bradi3g36697.1|PACid-21827115	Bdistachyon_192_peptide.fa.gz
CslF	Bradi3g45515.1|PACid-21827651	Bdistachyon_192_peptide.fa.gz
CslA	Bradi3g59447.1|PACid-21827945	Bdistachyon_192_peptide.fa.gz
CslD	Bradi3g34490.1|PACid-21829020	Bdistachyon_192_peptide.fa.gz
CslA	Bradi3g25658.1|PACid-21829499	Bdistachyon_192_peptide.fa.gz
CslE	Bradi3g56440.1|PACid-21829600	Bdistachyon_192_peptide.fa.gz
CslA	Bradi3g06740.1|PACid-21831556	Bdistachyon_192_peptide.fa.gz
CslA	Bradi3g06740.2|PACid-21831557	Bdistachyon_192_peptide.fa.gz
CesA	Bradi3g28350.1|PACid-21832446	Bdistachyon_192_peptide.fa.gz
CslD	Bradi3g22345.1|PACid-21832620	Bdistachyon_192_peptide.fa.gz
CslF	Bradi3g16307.1|PACid-21833787	Bdistachyon_192_peptide.fa.gz
CesA	Bra029874|PACid-22683845	Brapa_197_peptide.fa.gz
unclassified	Bra005029|PACid-22683999	Brapa_197_peptide.fa.gz
CslE	Bra037098|PACid-22684145	Brapa_197_peptide.fa.gz
CslD	Bra005524|PACid-22685241	Brapa_197_peptide.fa.gz
CslD	Bra033849|PACid-22686972	Brapa_197_peptide.fa.gz
CesA	Bra031904|PACid-22688120	Brapa_197_peptide.fa.gz
CslD	Bra023588|PACid-22688695	Brapa_197_peptide.fa.gz
CslD	Bra032022|PACid-22689593	Brapa_197_peptide.fa.gz
CslA	Bra020212|PACid-22689917	Brapa_197_peptide.fa.gz
CesA	Bra028768|PACid-22690668	Brapa_197_peptide.fa.gz
CslA	Bra002426|PACid-22692332	Brapa_197_peptide.fa.gz
CslD	Bra033344|PACid-22692525	Brapa_197_peptide.fa.gz
CslA	Bra009512|PACid-22693006	Brapa_197_peptide.fa.gz
CslA	Bra008638|PACid-22694109	Brapa_197_peptide.fa.gz
CslD	Bra008583|PACid-22694520	Brapa_197_peptide.fa.gz
CslD	Bra033554|PACid-22694783	Brapa_197_peptide.fa.gz
unclassified	Bra025828|PACid-22695448	Brapa_197_peptide.fa.gz
CesA	Bra024324|PACid-22695910	Brapa_197_peptide.fa.gz
CesA	Bra033714|PACid-22697925	Brapa_197_peptide.fa.gz
CslC	Bra025323|PACid-22698099	Brapa_197_peptide.fa.gz
CslA	Bra012416|PACid-22700355	Brapa_197_peptide.fa.gz
unclassified	Bra012235|PACid-22701961	Brapa_197_peptide.fa.gz
CesA	Bra011345|PACid-22704341	Brapa_197_peptide.fa.gz
CslG	Bra013749|PACid-22704609	Brapa_197_peptide.fa.gz
CslG	Bra013750|PACid-22704761	Brapa_197_peptide.fa.gz
CslD	Bra011900|PACid-22704921	Brapa_197_peptide.fa.gz
CesA	Bra011865|PACid-22705178	Brapa_197_peptide.fa.gz
CslD	Bra021377|PACid-22705934	Brapa_197_peptide.fa.gz
CslC	Bra011284|PACid-22706283	Brapa_197_peptide.fa.gz
CslA	Bra023020|PACid-22707615	Brapa_197_peptide.fa.gz
CesA	Bra012578|PACid-22708090	Brapa_197_peptide.fa.gz
unclassified	Bra000139|PACid-22708214	Brapa_197_peptide.fa.gz
CesA	Bra006407|PACid-22709183	Brapa_197_peptide.fa.gz
CesA	Bra006036|PACid-22709200	Brapa_197_peptide.fa.gz
CesA	Bra005845|PACid-22709861	Brapa_197_peptide.fa.gz
CslA	Bra006633|PACid-22709925	Brapa_197_peptide.fa.gz
CslA	Bra012702|PACid-22710060	Brapa_197_peptide.fa.gz
CslC	Bra023993|PACid-22710140	Brapa_197_peptide.fa.gz
CslA	Bra005779|PACid-22710947	Brapa_197_peptide.fa.gz
CslG	Bra019253|PACid-22711851	Brapa_197_peptide.fa.gz
CslC	Bra000635|PACid-22711912	Brapa_197_peptide.fa.gz
CesA	Bra023952|PACid-22712063	Brapa_197_peptide.fa.gz
CslA	Bra006343|PACid-22712068	Brapa_197_peptide.fa.gz
CslC	Bra001246|PACid-22712166	Brapa_197_peptide.fa.gz
CesA	Bra037793|PACid-22712798	Brapa_197_peptide.fa.gz
CslA	Bra007207|PACid-22713579	Brapa_197_peptide.fa.gz
CslC	Bra007838|PACid-22714459	Brapa_197_peptide.fa.gz
CslA	Bra024603|PACid-22716529	Brapa_197_peptide.fa.gz
CslC	Bra039061|PACid-22716645	Brapa_197_peptide.fa.gz
CslB	Bra021797|PACid-22719837	Brapa_197_peptide.fa.gz
CslD	Bra021827|PACid-22720201	Brapa_197_peptide.fa.gz
CslA	Bra017305|PACid-22720868	Brapa_197_peptide.fa.gz
CslA	Bra032705|PACid-22721097	Brapa_197_peptide.fa.gz
CslE	Bra030830|PACid-22722284	Brapa_197_peptide.fa.gz
CslB	Bra034890|PACid-22724390	Brapa_197_peptide.fa.gz
CslB	Thhalv10016289m|PACid-20179606	Thalophila_173_peptide.fa.gz
CslA	Thhalv10016754m|PACid-20180296	Thalophila_173_peptide.fa.gz
unclassified	Thhalv10016901m|PACid-20180316	Thalophila_173_peptide.fa.gz
CslD	Thhalv10016169m|PACid-20181166	Thalophila_173_peptide.fa.gz
CslB	Thhalv10017940m|PACid-20181234	Thalophila_173_peptide.fa.gz
CslD	Thhalv10019935m|PACid-20181407	Thalophila_173_peptide.fa.gz
CslD	Thhalv10019936m|PACid-20181408	Thalophila_173_peptide.fa.gz
CslC	Thhalv10020204m|PACid-20182352	Thalophila_173_peptide.fa.gz
CslE	Thhalv10011262m|PACid-20184011	Thalophila_173_peptide.fa.gz
CslA	Thhalv10007269m|PACid-20186188	Thalophila_173_peptide.fa.gz
unclassified	Thhalv10008599m|PACid-20186221	Thalophila_173_peptide.fa.gz
CslD	Thhalv10006597m|PACid-20186615	Thalophila_173_peptide.fa.gz
CslD	Thhalv10006703m|PACid-20187012	Thalophila_173_peptide.fa.gz
CslA	Thhalv10007266m|PACid-20187399	Thalophila_173_peptide.fa.gz
CslA	Thhalv10005891m|PACid-20190551	Thalophila_173_peptide.fa.gz
CslA	Thhalv10024828m|PACid-20192904	Thalophila_173_peptide.fa.gz
CslA	Thhalv10025412m|PACid-20192905	Thalophila_173_peptide.fa.gz
CslC	Thhalv10024573m|PACid-20193534	Thalophila_173_peptide.fa.gz
CesA	Thhalv10024277m|PACid-20193647	Thalophila_173_peptide.fa.gz
CslG	Thhalv10024521m|PACid-20194264	Thalophila_173_peptide.fa.gz
CesA	Thhalv10024278m|PACid-20194471	Thalophila_173_peptide.fa.gz
CslD	Thhalv10024267m|PACid-20194647	Thalophila_173_peptide.fa.gz
CesA	Thhalv10024314m|PACid-20195011	Thalophila_173_peptide.fa.gz
CslC	Thhalv10028476m|PACid-20197173	Thalophila_173_peptide.fa.gz
CslC	Thhalv10028475m|PACid-20197174	Thalophila_173_peptide.fa.gz
CslC	Thhalv10028486m|PACid-20197175	Thalophila_173_peptide.fa.gz
CslC	Thhalv10003763m|PACid-20198892	Thalophila_173_peptide.fa.gz
CesA	Thhalv10003574m|PACid-20200014	Thalophila_173_peptide.fa.gz
CslB	Thhalv10001915m|PACid-20200478	Thalophila_173_peptide.fa.gz
CslD	Thhalv10012495m|PACid-20205053	Thalophila_173_peptide.fa.gz
CslA	Thhalv10013578m|PACid-20205431	Thalophila_173_peptide.fa.gz
CesA	Thhalv10012538m|PACid-20205623	Thalophila_173_peptide.fa.gz
CesA	Thhalv10012528m|PACid-20205707	Thalophila_173_peptide.fa.gz
CslA	Thhalv10013220m|PACid-20205718	Thalophila_173_peptide.fa.gz
CesA	Thhalv10012521m|PACid-20205902	Thalophila_173_peptide.fa.gz
CslA	Thhalv10013221m|PACid-20206491	Thalophila_173_peptide.fa.gz
CesA	Thhalv10003137m|PACid-20208129	Thalophila_173_peptide.fa.gz
CslC	Thhalv10000073m|PACid-20208309	Thalophila_173_peptide.fa.gz
CesA	Thhalv10000022m|PACid-20208791	Thalophila_173_peptide.fa.gz
CesA	ppa000593m|PACid-17641151	Ppersica_139_peptide.fa.gz
CesA	ppa000567m|PACid-17642363	Ppersica_139_peptide.fa.gz
CesA	ppa001329m|PACid-17642364	Ppersica_139_peptide.fa.gz
CesA	ppa000618m|PACid-17643020	Ppersica_139_peptide.fa.gz
CesA	ppa000559m|PACid-17643696	Ppersica_139_peptide.fa.gz
CslC	ppa002511m|PACid-17645000	Ppersica_139_peptide.fa.gz
CslD	ppa021772m|PACid-17645069	Ppersica_139_peptide.fa.gz
CslD	ppa000490m|PACid-17645215	Ppersica_139_peptide.fa.gz
CslG	ppa001971m|PACid-17645451	Ppersica_139_peptide.fa.gz
CslC	ppa002254m|PACid-17645883	Ppersica_139_peptide.fa.gz
CslC	ppa002275m|PACid-17645897	Ppersica_139_peptide.fa.gz
CesA	ppa000611m|PACid-17646135	Ppersica_139_peptide.fa.gz
CslE	ppa001952m|PACid-17646724	Ppersica_139_peptide.fa.gz
CslG	ppa001978m|PACid-17654124	Ppersica_139_peptide.fa.gz
CslA	ppa024741m|PACid-17654397	Ppersica_139_peptide.fa.gz
CesA	ppa024725m|PACid-17655889	Ppersica_139_peptide.fa.gz
CslJ	ppa001935m|PACid-17656413	Ppersica_139_peptide.fa.gz
CslB	ppa026099m|PACid-17656664	Ppersica_139_peptide.fa.gz
CslC	ppa002311m|PACid-17656676	Ppersica_139_peptide.fa.gz
CslE	ppa001936m|PACid-17657856	Ppersica_139_peptide.fa.gz
CslB	ppa001889m|PACid-17658806	Ppersica_139_peptide.fa.gz
CslA	ppa003918m|PACid-17660075	Ppersica_139_peptide.fa.gz
CslA	ppa004330m|PACid-17660076	Ppersica_139_peptide.fa.gz
CslD	ppa000644m|PACid-17660313	Ppersica_139_peptide.fa.gz
CesA	ppa000557m|PACid-17661255	Ppersica_139_peptide.fa.gz
CslA	ppa004315m|PACid-17662954	Ppersica_139_peptide.fa.gz
CslC	ppa002209m|PACid-17663827	Ppersica_139_peptide.fa.gz
CslB	ppa001909m|PACid-17663871	Ppersica_139_peptide.fa.gz
unclassified	ppa006221m|PACid-17663909	Ppersica_139_peptide.fa.gz
CslD	ppa000473m|PACid-17664385	Ppersica_139_peptide.fa.gz
CslD	ppa000493m|PACid-17665094	Ppersica_139_peptide.fa.gz
unclassified	ppa008313m|PACid-17666118	Ppersica_139_peptide.fa.gz
CslE	ppa001941m|PACid-17666152	Ppersica_139_peptide.fa.gz
unclassified	ppa010139m|PACid-17666556	Ppersica_139_peptide.fa.gz
CslJ	ppa001867m|PACid-17667539	Ppersica_139_peptide.fa.gz
CslA	ppa004037m|PACid-17668808	Ppersica_139_peptide.fa.gz
CslJ	ppa001861m|PACid-17668828	Ppersica_139_peptide.fa.gz
CesA	ppa000641m|PACid-17669034	Ppersica_139_peptide.fa.gz
unclassified	Cucsa.010820.1|PACid-16951330	Csativus_122_peptide.fa.gz
CslD	Cucsa.017530.1|PACid-16951735	Csativus_122_peptide.fa.gz
CslD	Cucsa.017540.1|PACid-16951736	Csativus_122_peptide.fa.gz
CslD	Cucsa.017540.2|PACid-16951737	Csativus_122_peptide.fa.gz
CslB	Cucsa.072550.1|PACid-16955503	Csativus_122_peptide.fa.gz
CslB	Cucsa.072580.1|PACid-16955506	Csativus_122_peptide.fa.gz
CslB	Cucsa.072580.2|PACid-16955507	Csativus_122_peptide.fa.gz
CslB	Cucsa.072590.1|PACid-16955508	Csativus_122_peptide.fa.gz
CslA	Cucsa.083070.1|PACid-16956360	Csativus_122_peptide.fa.gz
CslA	Cucsa.083080.1|PACid-16956361	Csativus_122_peptide.fa.gz
CslD	Cucsa.096870.1|PACid-16958107	Csativus_122_peptide.fa.gz
CslD	Cucsa.096880.1|PACid-16958108	Csativus_122_peptide.fa.gz
CslD	Cucsa.096890.1|PACid-16958109	Csativus_122_peptide.fa.gz
unclassified	Cucsa.099720.1|PACid-16958459	Csativus_122_peptide.fa.gz
unclassified	Cucsa.099720.2|PACid-16958460	Csativus_122_peptide.fa.gz
CslD	Cucsa.099960.1|PACid-16958499	Csativus_122_peptide.fa.gz
CslG	Cucsa.114770.1|PACid-16960433	Csativus_122_peptide.fa.gz
CslG	Cucsa.114810.1|PACid-16960437	Csativus_122_peptide.fa.gz
CslG	Cucsa.114820.1|PACid-16960438	Csativus_122_peptide.fa.gz
CslG	Cucsa.114830.1|PACid-16960439	Csativus_122_peptide.fa.gz
CesA	Cucsa.127880.1|PACid-16962088	Csativus_122_peptide.fa.gz
CesA	Cucsa.127880.2|PACid-16962089	Csativus_122_peptide.fa.gz
CesA	Cucsa.127880.3|PACid-16962090	Csativus_122_peptide.fa.gz
CesA	Cucsa.127880.4|PACid-16962091	Csativus_122_peptide.fa.gz
CesA	Cucsa.127880.5|PACid-16962092	Csativus_122_peptide.fa.gz
CslB	Cucsa.148670.1|PACid-16964179	Csativus_122_peptide.fa.gz
CslB	Cucsa.148680.1|PACid-16964180	Csativus_122_peptide.fa.gz
CslC	Cucsa.158900.1|PACid-16965185	Csativus_122_peptide.fa.gz
CslA	Cucsa.163310.1|PACid-16965811	Csativus_122_peptide.fa.gz
CslA	Cucsa.163310.2|PACid-16965812	Csativus_122_peptide.fa.gz
CesA	Cucsa.164240.1|PACid-16965857	Csativus_122_peptide.fa.gz
CesA	Cucsa.164240.2|PACid-16965858	Csativus_122_peptide.fa.gz
CesA	Cucsa.164240.3|PACid-16965859	Csativus_122_peptide.fa.gz
unclassified	Cucsa.165370.1|PACid-16966003	Csativus_122_peptide.fa.gz
unclassified	Cucsa.165370.2|PACid-16966004	Csativus_122_peptide.fa.gz
unclassified	Cucsa.165370.3|PACid-16966005	Csativus_122_peptide.fa.gz
CesA	Cucsa.178930.1|PACid-16967179	Csativus_122_peptide.fa.gz
CslE	Cucsa.210990.1|PACid-16969302	Csativus_122_peptide.fa.gz
CesA	Cucsa.212920.1|PACid-16969404	Csativus_122_peptide.fa.gz
CesA	Cucsa.229470.1|PACid-16970119	Csativus_122_peptide.fa.gz
CesA	Cucsa.229470.2|PACid-16970120	Csativus_122_peptide.fa.gz
CesA	Cucsa.229470.3|PACid-16970121	Csativus_122_peptide.fa.gz
CslE	Cucsa.247810.1|PACid-16971449	Csativus_122_peptide.fa.gz
CslE	Cucsa.247810.2|PACid-16971450	Csativus_122_peptide.fa.gz
CslE	Cucsa.247820.1|PACid-16971451	Csativus_122_peptide.fa.gz
CslE	Cucsa.247820.2|PACid-16971452	Csativus_122_peptide.fa.gz
CslJ	Cucsa.255110.1|PACid-16972354	Csativus_122_peptide.fa.gz
CslJ	Cucsa.255110.2|PACid-16972355	Csativus_122_peptide.fa.gz
CslD	Cucsa.256310.1|PACid-16972520	Csativus_122_peptide.fa.gz
unclassified	Cucsa.272070.1|PACid-16973652	Csativus_122_peptide.fa.gz
unclassified	Cucsa.272070.2|PACid-16973653	Csativus_122_peptide.fa.gz
unclassified	Cucsa.272070.3|PACid-16973654	Csativus_122_peptide.fa.gz
unclassified	Cucsa.272070.4|PACid-16973655	Csativus_122_peptide.fa.gz
CslB	Cucsa.309270.1|PACid-16976448	Csativus_122_peptide.fa.gz
CslB	Cucsa.309280.1|PACid-16976449	Csativus_122_peptide.fa.gz
CslB	Cucsa.309300.1|PACid-16976451	Csativus_122_peptide.fa.gz
CesA	Cucsa.310430.1|PACid-16976529	Csativus_122_peptide.fa.gz
CslC	Cucsa.311130.1|PACid-16976638	Csativus_122_peptide.fa.gz
CesA	Cucsa.325790.1|PACid-16977983	Csativus_122_peptide.fa.gz
CesA	Cucsa.325790.2|PACid-16977984	Csativus_122_peptide.fa.gz
CesA	Cucsa.325790.3|PACid-16977985	Csativus_122_peptide.fa.gz
CesA	Cucsa.325790.4|PACid-16977986	Csativus_122_peptide.fa.gz
CesA	Cucsa.325790.5|PACid-16977987	Csativus_122_peptide.fa.gz
CesA	Cucsa.325790.6|PACid-16977988	Csativus_122_peptide.fa.gz
CesA	Cucsa.348940.1|PACid-16979698	Csativus_122_peptide.fa.gz
CslC	Cucsa.353070.1|PACid-16980107	Csativus_122_peptide.fa.gz
CslA	Cucsa.378620.1|PACid-16982082	Csativus_122_peptide.fa.gz
CslA	Cucsa.385420.1|PACid-16982564	Csativus_122_peptide.fa.gz
CslA	Cucsa.385420.4|PACid-16982567	Csativus_122_peptide.fa.gz
CslA	Cucsa.385420.7|PACid-16982570	Csativus_122_peptide.fa.gz
CslC	Cucsa.387710.1|PACid-16982754	Csativus_122_peptide.fa.gz
CslC	Cucsa.395390.1|PACid-16983371	Csativus_122_peptide.fa.gz
CesA	28093.m000117|PACid-16799903	Rcommunis_119_peptide.fa.gz
unclassified	29062.m000032|PACid-16802226	Rcommunis_119_peptide.fa.gz
CslA	29092.m000444|PACid-16802265	Rcommunis_119_peptide.fa.gz
unclassified	29340.m000027|PACid-16802734	Rcommunis_119_peptide.fa.gz
CslA	29428.m000330|PACid-16802846	Rcommunis_119_peptide.fa.gz
CesA	29482.m000171|PACid-16802928	Rcommunis_119_peptide.fa.gz
CslJ	29603.m000538|PACid-16803570	Rcommunis_119_peptide.fa.gz
CslJ	29603.m000539|PACid-16803571	Rcommunis_119_peptide.fa.gz
CslJ	29603.m000541|PACid-16803573	Rcommunis_119_peptide.fa.gz
CesA	29606.m000101|PACid-16803577	Rcommunis_119_peptide.fa.gz
CslE	29629.m001409|PACid-16803989	Rcommunis_119_peptide.fa.gz
CslE	29629.m001410|PACid-16803990	Rcommunis_119_peptide.fa.gz
CslE	29629.m001411|PACid-16803991	Rcommunis_119_peptide.fa.gz
CesA	29637.m000754|PACid-16804405	Rcommunis_119_peptide.fa.gz
CesA	29761.m000416|PACid-16808103	Rcommunis_119_peptide.fa.gz
CslC	29822.m003385|PACid-16809755	Rcommunis_119_peptide.fa.gz
CslC	29848.m004477|PACid-16811134	Rcommunis_119_peptide.fa.gz
CesA	29848.m004649|PACid-16811304	Rcommunis_119_peptide.fa.gz
CesA	29863.m001055|PACid-16811677	Rcommunis_119_peptide.fa.gz
CslB	29901.m000405|PACid-16812509	Rcommunis_119_peptide.fa.gz
CslB	29901.m000406|PACid-16812510	Rcommunis_119_peptide.fa.gz
CslD	29904.m002970|PACid-16812615	Rcommunis_119_peptide.fa.gz
CslD	29986.m001674|PACid-16815172	Rcommunis_119_peptide.fa.gz
CslA	29991.m000638|PACid-16815256	Rcommunis_119_peptide.fa.gz
unclassified	30003.m000334|PACid-16815443	Rcommunis_119_peptide.fa.gz
CesA	30026.m001452|PACid-16815837	Rcommunis_119_peptide.fa.gz
CslG	30068.m002517|PACid-16816525	Rcommunis_119_peptide.fa.gz
CslG	30068.m002518|PACid-16816526	Rcommunis_119_peptide.fa.gz
CslG	30068.m002519|PACid-16816527	Rcommunis_119_peptide.fa.gz
CslD	30068.m002658|PACid-16816665	Rcommunis_119_peptide.fa.gz
CslD	30073.m002256|PACid-16816839	Rcommunis_119_peptide.fa.gz
CslD	30162.m001289|PACid-16820966	Rcommunis_119_peptide.fa.gz
CslC	30170.m013660|PACid-16821509	Rcommunis_119_peptide.fa.gz
unclassified	30170.m014358|PACid-16822191	Rcommunis_119_peptide.fa.gz
unclassified	30715.m000014|PACid-16824568	Rcommunis_119_peptide.fa.gz
unclassified	33749.m000031|PACid-16825974	Rcommunis_119_peptide.fa.gz
unclassified	33947.m000027|PACid-16826043	Rcommunis_119_peptide.fa.gz
unclassified	34783.m000031|PACid-16826345	Rcommunis_119_peptide.fa.gz
unclassified	35932.m000022|PACid-16826794	Rcommunis_119_peptide.fa.gz
unclassified	52734.m000017|PACid-16828553	Rcommunis_119_peptide.fa.gz
CslG	mgv1a001929m|PACid-17669930	Mguttatus_140_peptide.fa.gz
CesA	mgv1a000540m|PACid-17670156	Mguttatus_140_peptide.fa.gz
CslD	mgv1a000415m|PACid-17670404	Mguttatus_140_peptide.fa.gz
unclassified	mgv1a025143m|PACid-17670755	Mguttatus_140_peptide.fa.gz
CslC	mgv1a004672m|PACid-17672826	Mguttatus_140_peptide.fa.gz
CslA	mgv1a017694m|PACid-17672845	Mguttatus_140_peptide.fa.gz
unclassified	mgv1a012434m|PACid-17673185	Mguttatus_140_peptide.fa.gz
CslD	mgv1a017980m|PACid-17673548	Mguttatus_140_peptide.fa.gz
CslD	mgv1a020208m|PACid-17673812	Mguttatus_140_peptide.fa.gz
CesA	mgv1a000527m|PACid-17674390	Mguttatus_140_peptide.fa.gz
CesA	mgv1a000934m|PACid-17674391	Mguttatus_140_peptide.fa.gz
CslA	mgv1a004346m|PACid-17676386	Mguttatus_140_peptide.fa.gz
CesA	mgv1a000549m|PACid-17678978	Mguttatus_140_peptide.fa.gz
unclassified	mgv11b016521m|PACid-17681265	Mguttatus_140_peptide.fa.gz
CesA	mgv1a000570m|PACid-17682359	Mguttatus_140_peptide.fa.gz
CslC	mgv1a026509m|PACid-17682373	Mguttatus_140_peptide.fa.gz
CslD	mgv1a000454m|PACid-17684881	Mguttatus_140_peptide.fa.gz
CslC	mgv1a002241m|PACid-17685102	Mguttatus_140_peptide.fa.gz
CslA	mgv1a004240m|PACid-17685348	Mguttatus_140_peptide.fa.gz
CesA	mgv1a000793m|PACid-17687062	Mguttatus_140_peptide.fa.gz
CslE	mgv1a001906m|PACid-17687123	Mguttatus_140_peptide.fa.gz
CesA	mgv1a000544m|PACid-17688527	Mguttatus_140_peptide.fa.gz
CslA	mgv1a004186m|PACid-17688746	Mguttatus_140_peptide.fa.gz
CslG	mgv1a021696m|PACid-17688824	Mguttatus_140_peptide.fa.gz
CslA	mgv1a004073m|PACid-17689074	Mguttatus_140_peptide.fa.gz
CslJ	mgv1a021758m|PACid-17690077	Mguttatus_140_peptide.fa.gz
CslE	mgv1a001968m|PACid-17690789	Mguttatus_140_peptide.fa.gz
CesA	mgv1a000638m|PACid-17691531	Mguttatus_140_peptide.fa.gz
CslA	mgv1a023425m|PACid-17691595	Mguttatus_140_peptide.fa.gz
CesA	mgv1a000605m|PACid-17691912	Mguttatus_140_peptide.fa.gz
CesA	mgv1a001126m|PACid-17691913	Mguttatus_140_peptide.fa.gz
CslC	mgv1a002316m|PACid-17694051	Mguttatus_140_peptide.fa.gz
CslJ	mgv1a019371m|PACid-17694063	Mguttatus_140_peptide.fa.gz
CslD	mgv1a000447m|PACid-17694081	Mguttatus_140_peptide.fa.gz
CslC	mgv1a003162m|PACid-17694234	Mguttatus_140_peptide.fa.gz
CslC	mgv1a002362m|PACid-17694768	Mguttatus_140_peptide.fa.gz
CslE	mgv1a001960m|PACid-17697137	Mguttatus_140_peptide.fa.gz
CslA	mgv1a004482m|PACid-17697431	Mguttatus_140_peptide.fa.gz
CslD	MA_60546g0010	Pabies1.0-all-pep.faa
CslD	MA_595526g0010	Pabies1.0-all-pep.faa
CslD	MA_717778g0010	Pabies1.0-all-pep.faa
CslD	MA_745g0010	Pabies1.0-all-pep.faa
unclassified	MA_158901g0150	Pabies1.0-all-pep.faa
unclassified	MA_158860g0090	Pabies1.0-all-pep.faa
unclassified	MA_159008g0490	Pabies1.0-all-pep.faa
unclassified	MA_10428813g0010	Pabies1.0-all-pep.faa
unclassified	MA_10347707g0010	Pabies1.0-all-pep.faa
unclassified	MA_158828g0060	Pabies1.0-all-pep.faa
unclassified	MA_159042g1170	Pabies1.0-all-pep.faa
unclassified	MA_158782g0100	Pabies1.0-all-pep.faa
unclassified	MA_10426906g0010	Pabies1.0-all-pep.faa
unclassified	MA_158504g0160	Pabies1.0-all-pep.faa
unclassified	MA_158718g0190	Pabies1.0-all-pep.faa
unclassified	MA_10432931g0010	Pabies1.0-all-pep.faa
unclassified	MA_158718g0120	Pabies1.0-all-pep.faa
unclassified	MA_18545g0010	Pabies1.0-all-pep.faa
unclassified	MA_158718g0130	Pabies1.0-all-pep.faa
unclassified	MA_10347438g0010	Pabies1.0-all-pep.faa
unclassified	MA_159111g0350	Pabies1.0-all-pep.faa
CslA	MA_10426467g0020	Pabies1.0-all-pep.faa
CslA	MA_96942g0010	Pabies1.0-all-pep.faa
CslC	MA_10429365g0010	Pabies1.0-all-pep.faa
CslC	MA_712121g0010	Pabies1.0-all-pep.faa
CslC	MA_10431741g0020	Pabies1.0-all-pep.faa
CslC	MA_10432355g0010	Pabies1.0-all-pep.faa
CslB/H-like	MA_2908g0010	Pabies1.0-all-pep.faa
CslB/H-like	MA_124460g0010	Pabies1.0-all-pep.faa
CslB/H-like	MA_9184g0010	Pabies1.0-all-pep.faa
CslB/H-like	MA_7565822g0010	Pabies1.0-all-pep.faa
CslB/H-like	MA_10436687g0010	Pabies1.0-all-pep.faa
CslE/J/G-like	MA_195271g0010	Pabies1.0-all-pep.faa
CslE/J/G-like	MA_10429339g0020	Pabies1.0-all-pep.faa
CslE/J/G-like	MA_10429339g0010	Pabies1.0-all-pep.faa
CesA	MA_102060g0010	Pabies1.0-all-pep.faa
CesA	MA_79241g0010	Pabies1.0-all-pep.faa
CesA	MA_174181g0010	Pabies1.0-all-pep.faa
CesA	MA_4943g0010	Pabies1.0-all-pep.faa
CesA	MA_8061832g0010	Pabies1.0-all-pep.faa
CesA	MA_183130g0010	Pabies1.0-all-pep.faa
CesA	MA_10429177g0010	Pabies1.0-all-pep.faa
CesA	MA_140410g0010	Pabies1.0-all-pep.faa
CesA	MA_8680134g0010	Pabies1.0-all-pep.faa
